# Supplementary material for: Modular cytokine receptor-targeting chimeras for targeted degradation of cell surface and extracellular proteins
Source: Nat Biotechnol. 2022 Sep 22;41(2):273–81. doi: 10.1038/s41587-022-01456-2 (PMC9931583; doi:10.1038/s41587-022-01456-2)
Supplement: Supplementary file 3 — Full dataset for quantitative proteomics of whole-cell and cell surface MDA-MB-231 cells after CXCL12–Atz treatment. [file 41587_2022_1456_MOESM3_ESM.xlsx]

## Sheet: Surface Enriched Sample
Protein Accession	Significance	Fold Change (CXCL12-Tec/Control)	Coverage (%)	#Peptides	#Unique Peptides	Protein Description
P54764|EPHA4_HUMAN	6.35	1.89	0.02	3	1	Ephrin type-A receptor 4 OS=Homo sapiens GN=EPHA4 PE=1 SV=1
O75844|FACE1_HUMAN	9.82	1.04	0.32	13	13	CAAX prenyl protease 1 homolog OS=Homo sapiens GN=ZMPSTE24 PE=1 SV=2
Q5VY43|PEAR1_HUMAN	0	0.89	0.02	1	1	Platelet endothelial aggregation receptor 1 OS=Homo sapiens GN=PEAR1 PE=1 SV=1
P49257|LMAN1_HUMAN	4.39	1.1	0.35	15	15	Protein ERGIC-53 OS=Homo sapiens GN=LMAN1 PE=1 SV=2
Q6DD88|ATLA3_HUMAN	3.97	0.98	0.47	23	23	Atlastin-3 OS=Homo sapiens GN=ATL3 PE=1 SV=1
P21796|VDAC1_HUMAN	6.09	1.1	0.64	20	18	Voltage-dependent anion-selective channel protein 1 OS=Homo sapiens GN=VDAC1 PE=1 SV=2
Q9BVK6|TMED9_HUMAN	9.33	1.16	0.09	6	2	Transmembrane emp24 domain-containing protein 9 OS=Homo sapiens GN=TMED9 PE=1 SV=2
Q15771|RAB30_HUMAN	0	1.54	0.04	2	1	Ras-related protein Rab-30 OS=Homo sapiens GN=RAB30 PE=1 SV=2
P18827|SDC1_HUMAN	3.13	0.96	0.16	7	7	Syndecan-1 OS=Homo sapiens GN=SDC1 PE=1 SV=3
Q53TN4|CYBR1_HUMAN	0	0.71	0.06	1	1	Cytochrome b reductase 1 OS=Homo sapiens GN=CYBRD1 PE=1 SV=1
Q6EMK4|VASN_HUMAN	4.53	1.13	0.1	5	5	Vasorin OS=Homo sapiens GN=VASN PE=1 SV=1
Q9UM00|TMCO1_HUMAN	0	0.93	0.08	1	1	Transmembrane and coiled-coil domain-containing protein 1 OS=Homo sapiens GN=TMCO1 PE=1 SV=1
Q03519|TAP2_HUMAN	20.34	1.19	0.05	3	3	Antigen peptide transporter 2 OS=Homo sapiens GN=TAP2 PE=1 SV=1
O60603|TLR2_HUMAN	24.97	1.19	0.11	7	7	Toll-like receptor 2 OS=Homo sapiens GN=TLR2 PE=1 SV=1
Q9HDC9|APMAP_HUMAN	5.46	0.99	0.36	13	13	Adipocyte plasma membrane-associated protein OS=Homo sapiens GN=APMAP PE=1 SV=2
P49768|PSN1_HUMAN	2.95	1.08	0.07	2	2	Presenilin-1 OS=Homo sapiens GN=PSEN1 PE=1 SV=1
Q9NYP7|ELOV5_HUMAN	3.44	1.19	0.04	2	2	Elongation of very long chain fatty acids protein 5 OS=Homo sapiens GN=ELOVL5 PE=1 SV=1
Q86SF2|GALT7_HUMAN	0.08	1.12	0.17	10	10	N-acetylgalactosaminyltransferase 7 OS=Homo sapiens GN=GALNT7 PE=1 SV=1
Q9NZH0|GPC5B_HUMAN	4.44	1.27	0.06	3	3	G-protein coupled receptor family C group 5 member B OS=Homo sapiens GN=GPRC5B PE=2 SV=2
Q9BTX1|NDC1_HUMAN	1.17	0.91	0.02	1	1	Nucleoporin NDC1 OS=Homo sapiens GN=NDC1 PE=1 SV=2
Q9H553|ALG2_HUMAN	3.29	0.97	0.2	5	5	Alpha-1,3/1,6-mannosyltransferase ALG2 OS=Homo sapiens GN=ALG2 PE=1 SV=1
Q4G148|GXLT1_HUMAN	18.59	0.88	0.02	1	1	Glucoside xylosyltransferase 1 OS=Homo sapiens GN=GXYLT1 PE=1 SV=2
Q8WVX9|FACR1_HUMAN	4.88	1.09	0.1	4	4	Fatty acyl-CoA reductase 1 OS=Homo sapiens GN=FAR1 PE=1 SV=1
P36894|BMR1A_HUMAN	0.36	1.04	0.03	1	1	Bone morphogenetic protein receptor type-1A OS=Homo sapiens GN=BMPR1A PE=1 SV=2
Q96T83|SL9A7_HUMAN	0	1.02	0.03	1	1	Sodium/hydrogen exchanger 7 OS=Homo sapiens GN=SLC9A7 PE=1 SV=1
Q96J02|ITCH_HUMAN	0.04	1.08	0.09	7	7	E3 ubiquitin-protein ligase Itchy homolog OS=Homo sapiens GN=ITCH PE=1 SV=2
Q13492|PICAL_HUMAN	5.7	1.16	0.27	13	13	Phosphatidylinositol-binding clathrin assembly protein OS=Homo sapiens GN=PICALM PE=1 SV=2
P57088|TMM33_HUMAN	2.52	1.1	0.14	4	4	Transmembrane protein 33 OS=Homo sapiens GN=TMEM33 PE=1 SV=2
Q6U841|S4A10_HUMAN	0.53	1.22	0.01	1	1	Sodium-driven chloride bicarbonate exchanger OS=Homo sapiens GN=SLC4A10 PE=2 SV=1
P00846|ATP6_HUMAN	1.86	1.17	0.04	1	1	ATP synthase subunit a OS=Homo sapiens GN=MT-ATP6 PE=1 SV=1
Q9UGP8|SEC63_HUMAN	4.84	1.1	0.09	4	4	Translocation protein SEC63 homolog OS=Homo sapiens GN=SEC63 PE=1 SV=2
Q7Z7N9|T179B_HUMAN	0	0.96	0.07	1	1	Transmembrane protein 179B OS=Homo sapiens GN=TMEM179B PE=1 SV=1
Q9UMY4|SNX12_HUMAN	0.93	0.98	0.05	1	1	Sorting nexin-12 OS=Homo sapiens GN=SNX12 PE=1 SV=3
Q12907|LMAN2_HUMAN	0	1.02	0.55	20	20	Vesicular integral-membrane protein VIP36 OS=Homo sapiens GN=LMAN2 PE=1 SV=1
Q16625|OCLN_HUMAN	3.82	1.1	0.04	2	2	Occludin OS=Homo sapiens GN=OCLN PE=1 SV=1
O94923|GLCE_HUMAN	0	1.15	0.03	1	1	D-glucuronyl C5-epimerase OS=Homo sapiens GN=GLCE PE=1 SV=3
Q8IZA0|K319L_HUMAN	0	1.32	0.01	1	1	Dyslexia-associated protein KIAA0319-like protein OS=Homo sapiens GN=KIAA0319L PE=1 SV=2
Q8NER5|ACV1C_HUMAN	0	2.5	0.03	1	1	Activin receptor type-1C OS=Homo sapiens GN=ACVR1C PE=1 SV=1
P26572|MGAT1_HUMAN	0.51	0.9	0.02	1	1	Alpha-1,3-mannosyl-glycoprotein 2-beta-N-acetylglucosaminyltransferase OS=Homo sapiens GN=MGAT1 PE=1 SV=2
Q15303|ERBB4_HUMAN	1.93	0.94	0.01	3	2	Receptor tyrosine-protein kinase erbB-4 OS=Homo sapiens GN=ERBB4 PE=1 SV=1
O00220|TR10A_HUMAN	4.77	1.08	0.17	8	8	Tumor necrosis factor receptor superfamily member 10A OS=Homo sapiens GN=TNFRSF10A PE=1 SV=3
Q9Y6A9|SPCS1_HUMAN	0	0.93	0.15	1	1	Signal peptidase complex subunit 1 OS=Homo sapiens GN=SPCS1 PE=1 SV=4
Q15035|TRAM2_HUMAN	1.55	0.9	0.13	4	4	Translocating chain-associated membrane protein 2 OS=Homo sapiens GN=TRAM2 PE=1 SV=1
Q15904|VAS1_HUMAN	6.45	0.97	0.16	6	6	V-type proton ATPase subunit S1 OS=Homo sapiens GN=ATP6AP1 PE=1 SV=2
P02751|FINC_HUMAN	0.88	0.92	0.07	13	13	Fibronectin OS=Homo sapiens GN=FN1 PE=1 SV=4
Q9NX62|IMPA3_HUMAN	0.4	1.07	0.06	2	2	Inositol monophosphatase 3 OS=Homo sapiens GN=IMPAD1 PE=1 SV=1
Q9UNQ0|ABCG2_HUMAN	3.82	0.95	0.04	2	2	ATP-binding cassette sub-family G member 2 OS=Homo sapiens GN=ABCG2 PE=1 SV=3
Q13423|NNTM_HUMAN	4.84	1.06	0.23	21	21	NAD(P) transhydrogenase, mitochondrial OS=Homo sapiens GN=NNT PE=1 SV=3
Q9P2E9|RRBP1_HUMAN	0.81	1.03	0.25	30	30	Ribosome-binding protein 1 OS=Homo sapiens GN=RRBP1 PE=1 SV=4
Q9H330|TM245_HUMAN	3.73	0.78	0.03	2	2	Transmembrane protein 245 OS=Homo sapiens GN=TMEM245 PE=1 SV=2
Q9GZM5|YIPF3_HUMAN	11.01	0.75	0.13	4	4	Protein YIPF3 OS=Homo sapiens GN=YIPF3 PE=1 SV=1
Q9Y282|ERGI3_HUMAN	0	0.92	0.04	1	1	Endoplasmic reticulum-Golgi intermediate compartment protein 3 OS=Homo sapiens GN=ERGIC3 PE=1 SV=1
Q9H3N1|TMX1_HUMAN	0.87	1.03	0.15	4	4	Thioredoxin-related transmembrane protein 1 OS=Homo sapiens GN=TMX1 PE=1 SV=1
Q16563|SYPL1_HUMAN	7.93	1	0.14	4	4	Synaptophysin-like protein 1 OS=Homo sapiens GN=SYPL1 PE=1 SV=1
P22413|ENPP1_HUMAN	2.6	1.02	0.36	45	45	Ectonucleotide pyrophosphatase/phosphodiesterase family member 1 OS=Homo sapiens GN=ENPP1 PE=1 SV=2
O95674|CDS2_HUMAN	14.28	0.66	0.03	1	1	Phosphatidate cytidylyltransferase 2 OS=Homo sapiens GN=CDS2 PE=1 SV=1
Q8TED1|GPX8_HUMAN	1.26	0.97	0.11	2	2	Probable glutathione peroxidase 8 OS=Homo sapiens GN=GPX8 PE=1 SV=2
Q14318|FKBP8_HUMAN	11.32	1.06	0.17	8	8	Peptidyl-prolyl cis-trans isomerase FKBP8 OS=Homo sapiens GN=FKBP8 PE=1 SV=2
Q8TDW0|LRC8C_HUMAN	6.87	1.1	0.15	11	10	Volume-regulated anion channel subunit LRRC8C OS=Homo sapiens GN=LRRC8C PE=1 SV=2
Q6P9G4|TM154_HUMAN	0.55	1.01	0.3	4	4	Transmembrane protein 154 OS=Homo sapiens GN=TMEM154 PE=2 SV=2
Q70UQ0|IKIP_HUMAN	6.02	1.09	0.22	7	7	Inhibitor of nuclear factor kappa-B kinase-interacting protein OS=Homo sapiens GN=IKBIP PE=1 SV=1
P53801|PTTG_HUMAN	0.92	0.98	0.04	1	1	Pituitary tumor-transforming gene 1 protein-interacting protein OS=Homo sapiens GN=PTTG1IP PE=1 SV=1
P55287|CAD11_HUMAN	7.82	1	0.42	27	27	Cadherin-11 OS=Homo sapiens GN=CDH11 PE=2 SV=2
P10301|RRAS_HUMAN	5.95	1.1	0.15	5	2	Ras-related protein R-Ras OS=Homo sapiens GN=RRAS PE=1 SV=1
Q6NUK1|SCMC1_HUMAN	3.68	1.06	0.41	17	17	Calcium-binding mitochondrial carrier protein SCaMC-1 OS=Homo sapiens GN=SLC25A24 PE=1 SV=2
Q16790|CAH9_HUMAN	0	2.04	0.03	1	1	Carbonic anhydrase 9 OS=Homo sapiens GN=CA9 PE=1 SV=2
P78504|JAG1_HUMAN	17.02	1.34	0.01	1	1	Protein jagged-1 OS=Homo sapiens GN=JAG1 PE=1 SV=3
P11717|MPRI_HUMAN	11.74	1.16	0.11	25	25	Cation-independent mannose-6-phosphate receptor OS=Homo sapiens GN=IGF2R PE=1 SV=3
P21397|AOFA_HUMAN	0	1.49	0.02	1	1	Amine oxidase [flavin-containing] A OS=Homo sapiens GN=MAOA PE=1 SV=1
P00414|COX3_HUMAN	6.52	0.73	0.05	1	1	Cytochrome c oxidase subunit 3 OS=Homo sapiens GN=MT-CO3 PE=1 SV=2
Q96K49|TM87B_HUMAN	2.22	1.25	0.05	2	2	Transmembrane protein 87B OS=Homo sapiens GN=TMEM87B PE=1 SV=1
O95573|ACSL3_HUMAN	9.08	1.06	0.25	17	15	Long-chain-fatty-acid--CoA ligase 3 OS=Homo sapiens GN=ACSL3 PE=1 SV=3
O14880|MGST3_HUMAN	4.1	1.13	0.18	3	3	Microsomal glutathione S-transferase 3 OS=Homo sapiens GN=MGST3 PE=1 SV=1
Q9H061|T126A_HUMAN	0.32	0.98	0.05	1	1	Transmembrane protein 126A OS=Homo sapiens GN=TMEM126A PE=1 SV=1
Q9BZM4|N2DL3_HUMAN	1.63	1.04	0.11	3	3	NKG2D ligand 3 OS=Homo sapiens GN=ULBP3 PE=1 SV=1
Q9P0S9|TM14C_HUMAN	1.22	1.03	0.15	1	1	Transmembrane protein 14C OS=Homo sapiens GN=TMEM14C PE=1 SV=1
P10696|PPBN_HUMAN	1.63	0.89	0.22	10	8	Alkaline phosphatase, placental-like OS=Homo sapiens GN=ALPPL2 PE=2 SV=4
P33527|MRP1_HUMAN	9.11	1.14	0.32	53	50	Multidrug resistance-associated protein 1 OS=Homo sapiens GN=ABCC1 PE=1 SV=3
Q10589|BST2_HUMAN	5.11	1.21	0.18	3	3	Bone marrow stromal antigen 2 OS=Homo sapiens GN=BST2 PE=1 SV=1
P98172|EFNB1_HUMAN	8.12	0.64	0.11	2	2	Ephrin-B1 OS=Homo sapiens GN=EFNB1 PE=1 SV=1
P01892|1A02_HUMAN	0.75	0.99	0.05	47	2	HLA class I histocompatibility antigen, A-2 alpha chain OS=Homo sapiens GN=HLA-A PE=1 SV=1
P08138|TNR16_HUMAN	1.15	1.04	0.03	1	1	Tumor necrosis factor receptor superfamily member 16 OS=Homo sapiens GN=NGFR PE=1 SV=1
Q08174|PCDH1_HUMAN	13.16	0.88	0.08	6	6	Protocadherin-1 OS=Homo sapiens GN=PCDH1 PE=1 SV=2
O60503|ADCY9_HUMAN	2.12	1.04	0.08	9	9	Adenylate cyclase type 9 OS=Homo sapiens GN=ADCY9 PE=1 SV=4
P08574|CY1_HUMAN	0.05	1.05	0.21	8	8	Cytochrome c1, heme protein, mitochondrial OS=Homo sapiens GN=CYC1 PE=1 SV=3
P20338|RAB4A_HUMAN	4.67	2.18	0.06	2	1	Ras-related protein Rab-4A OS=Homo sapiens GN=RAB4A PE=1 SV=3
Q9P273|TEN3_HUMAN	2.36	1	0.02	5	5	Teneurin-3 OS=Homo sapiens GN=TENM3 PE=2 SV=3
Q8N8Z6|DCBD1_HUMAN	3.14	1.17	0.06	3	3	Discoidin, CUB and LCCL domain-containing protein 1 OS=Homo sapiens GN=DCBLD1 PE=1 SV=2
Q66K14|TBC9B_HUMAN	0.64	0.94	0.01	1	1	TBC1 domain family member 9B OS=Homo sapiens GN=TBC1D9B PE=1 SV=3
Q15382|RHEB_HUMAN	1.24	1.2	0.22	4	4	GTP-binding protein Rheb OS=Homo sapiens GN=RHEB PE=1 SV=1
P61009|SPCS3_HUMAN	7.97	1.06	0.18	5	5	Signal peptidase complex subunit 3 OS=Homo sapiens GN=SPCS3 PE=1 SV=1
Q9UIQ6|LCAP_HUMAN	18.25	1.23	0.22	20	20	Leucyl-cystinyl aminopeptidase OS=Homo sapiens GN=LNPEP PE=1 SV=3
Q5ZPR3|CD276_HUMAN	6.19	1.03	0.22	9	9	CD276 antigen OS=Homo sapiens GN=CD276 PE=1 SV=1
Q6PIU2|NCEH1_HUMAN	0.57	1.01	0.29	12	12	Neutral cholesterol ester hydrolase 1 OS=Homo sapiens GN=NCEH1 PE=1 SV=3
Q96N66|MBOA7_HUMAN	10.76	1.13	0.08	3	3	Lysophospholipid acyltransferase 7 OS=Homo sapiens GN=MBOAT7 PE=1 SV=2
Q9NPF0|CD320_HUMAN	6.73	0.9	0.03	1	1	CD320 antigen OS=Homo sapiens GN=CD320 PE=1 SV=1
Q8TC12|RDH11_HUMAN	4.12	1.15	0.24	6	6	Retinol dehydrogenase 11 OS=Homo sapiens GN=RDH11 PE=1 SV=2
O14683|P5I11_HUMAN	0	0.44	0.08	1	1	Tumor protein p53-inducible protein 11 OS=Homo sapiens GN=TP53I11 PE=1 SV=2
Q6NZI2|PTRF_HUMAN	1.43	1.23	0.23	10	10	Polymerase I and transcript release factor OS=Homo sapiens GN=PTRF PE=1 SV=1
P08962|CD63_HUMAN	5.05	1.16	0.08	3	3	CD63 antigen OS=Homo sapiens GN=CD63 PE=1 SV=2
Q8WUM9|S20A1_HUMAN	2.17	0.81	0.06	3	3	Sodium-dependent phosphate transporter 1 OS=Homo sapiens GN=SLC20A1 PE=1 SV=1
P04156|PRIO_HUMAN	3.85	1.15	0.25	8	8	Major prion protein OS=Homo sapiens GN=PRNP PE=1 SV=1
P22794|EVI2A_HUMAN	1.94	1.01	0.17	3	3	Protein EVI2A OS=Homo sapiens GN=EVI2A PE=2 SV=2
P15291|B4GT1_HUMAN	0.34	1	0.13	3	3	Beta-1,4-galactosyltransferase 1 OS=Homo sapiens GN=B4GALT1 PE=1 SV=5
P56134|ATPK_HUMAN	6.49	1.09	0.12	2	2	ATP synthase subunit f, mitochondrial OS=Homo sapiens GN=ATP5J2 PE=1 SV=3
Q92930|RAB8B_HUMAN	0.41	1.09	0.19	7	3	Ras-related protein Rab-8B OS=Homo sapiens GN=RAB8B PE=1 SV=2
Q14517|FAT1_HUMAN	0.37	0.97	0.1	31	31	Protocadherin Fat 1 OS=Homo sapiens GN=FAT1 PE=1 SV=2
Q8TBQ9|KISHA_HUMAN	0	1.49	0.12	1	1	Protein kish-A OS=Homo sapiens GN=TMEM167A PE=1 SV=1
Q0VAQ4|SMAGP_HUMAN	1.41	1.03	0.35	5	5	Small cell adhesion glycoprotein OS=Homo sapiens GN=SMAGP PE=1 SV=1
P36268|GGT2_HUMAN	2.81	1.02	0.09	5	5	Inactive gamma-glutamyltranspeptidase 2 OS=Homo sapiens GN=GGT2 PE=1 SV=3
P78536|ADA17_HUMAN	8.46	1.18	0.15	12	12	Disintegrin and metalloproteinase domain-containing protein 17 OS=Homo sapiens GN=ADAM17 PE=1 SV=1
P12235|ADT1_HUMAN	8.14	1.14	0.13	19	4	ADP/ATP translocase 1 OS=Homo sapiens GN=SLC25A4 PE=1 SV=4
Q8WWI5|CTL1_HUMAN	8.2	0.74	0.06	3	3	Choline transporter-like protein 1 OS=Homo sapiens GN=SLC44A1 PE=1 SV=1
P55286|CADH8_HUMAN	7.82	1.06	0.01	1	1	Cadherin-8 OS=Homo sapiens GN=CDH8 PE=2 SV=2
Q8TB61|S35B2_HUMAN	11.93	1.11	0.13	5	5	Adenosine 3'-phospho 5'-phosphosulfate transporter 1 OS=Homo sapiens GN=SLC35B2 PE=1 SV=1
O75326|SEM7A_HUMAN	0.4	1.04	0.27	16	16	Semaphorin-7A OS=Homo sapiens GN=SEMA7A PE=1 SV=1
P51164|ATP4B_HUMAN	5.04	1.06	0.02	1	1	Potassium-transporting ATPase subunit beta OS=Homo sapiens GN=ATP4B PE=1 SV=1
P61421|VA0D1_HUMAN	0.95	1.01	0.22	5	5	V-type proton ATPase subunit d 1 OS=Homo sapiens GN=ATP6V0D1 PE=1 SV=1
P20339|RAB5A_HUMAN	0.82	1.09	0.27	10	6	Ras-related protein Rab-5A OS=Homo sapiens GN=RAB5A PE=1 SV=2
P08571|CD14_HUMAN	8.46	0.69	0.14	3	3	Monocyte differentiation antigen CD14 OS=Homo sapiens GN=CD14 PE=1 SV=2
P16989|YBOX3_HUMAN	29.01	0.82	0.03	1	1	Y-box-binding protein 3 OS=Homo sapiens GN=YBX3 PE=1 SV=4
Q5JPE7|NOMO2_HUMAN	10.72	0.97	0.3	30	30	Nodal modulator 2 OS=Homo sapiens GN=NOMO2 PE=1 SV=1
P31641|SC6A6_HUMAN	1.05	0.93	0.01	1	1	Sodium- and chloride-dependent taurine transporter OS=Homo sapiens GN=SLC6A6 PE=1 SV=2
P21926|CD9_HUMAN	3.46	0.83	0.07	3	3	CD9 antigen OS=Homo sapiens GN=CD9 PE=1 SV=4
P54920|SNAA_HUMAN	2.4	1.08	0.18	4	4	Alpha-soluble NSF attachment protein OS=Homo sapiens GN=NAPA PE=1 SV=3
P61619|S61A1_HUMAN	17.62	1.12	0.09	5	5	Protein transport protein Sec61 subunit alpha isoform 1 OS=Homo sapiens GN=SEC61A1 PE=1 SV=2
P17301|ITA2_HUMAN	39.14	1.08	0.41	60	60	Integrin alpha-2 OS=Homo sapiens GN=ITGA2 PE=1 SV=1
O94966|UBP19_HUMAN	0	0.37	0.01	1	1	Ubiquitin carboxyl-terminal hydrolase 19 OS=Homo sapiens GN=USP19 PE=1 SV=2
P01130|LDLR_HUMAN	8.55	1.06	0.18	16	15	Low-density lipoprotein receptor OS=Homo sapiens GN=LDLR PE=1 SV=1
Q9UBV2|SE1L1_HUMAN	3.01	1.17	0.21	10	10	Protein sel-1 homolog 1 OS=Homo sapiens GN=SEL1L PE=1 SV=3
P25445|TNR6_HUMAN	4.25	1.13	0.19	4	4	Tumor necrosis factor receptor superfamily member 6 OS=Homo sapiens GN=FAS PE=1 SV=1
Q08431|MFGM_HUMAN	4.04	1.03	0.18	5	5	Lactadherin OS=Homo sapiens GN=MFGE8 PE=1 SV=2
Q9UHN6|TMEM2_HUMAN	7.3	1.06	0.14	14	14	Transmembrane protein 2 OS=Homo sapiens GN=TMEM2 PE=1 SV=1
Q16706|MA2A1_HUMAN	1.94	1.1	0.2	18	18	Alpha-mannosidase 2 OS=Homo sapiens GN=MAN2A1 PE=1 SV=2
P21589|5NTD_HUMAN	14.21	1.1	0.6	65	65	5'-nucleotidase OS=Homo sapiens GN=NT5E PE=1 SV=1
Q01974|ROR2_HUMAN	0	1.18	0.01	1	1	Tyrosine-protein kinase transmembrane receptor ROR2 OS=Homo sapiens GN=ROR2 PE=1 SV=2
Q7Z4F1|LRP10_HUMAN	0	1.27	0.02	1	1	Low-density lipoprotein receptor-related protein 10 OS=Homo sapiens GN=LRP10 PE=1 SV=2
Q6UWV6|ENPP7_HUMAN	0.71	1.3	0.02	1	1	Ectonucleotide pyrophosphatase/phosphodiesterase family member 7 OS=Homo sapiens GN=ENPP7 PE=1 SV=3
P21462|FPR1_HUMAN	0	1.25	0.03	1	1	fMet-Leu-Phe receptor OS=Homo sapiens GN=FPR1 PE=1 SV=3
O75477|ERLN1_HUMAN	4.92	1.14	0.25	11	9	Erlin-1 OS=Homo sapiens GN=ERLIN1 PE=1 SV=1
P49757|NUMB_HUMAN	4.42	0.85	0.09	4	4	Protein numb homolog OS=Homo sapiens GN=NUMB PE=1 SV=2
Q969R2|OSBP2_HUMAN	1.55	1.23	0.02	1	1	Oxysterol-binding protein 2 OS=Homo sapiens GN=OSBP2 PE=1 SV=2
P28827|PTPRM_HUMAN	0.64	1.02	0.15	16	15	Receptor-type tyrosine-protein phosphatase mu OS=Homo sapiens GN=PTPRM PE=1 SV=2
Q6PCB7|S27A1_HUMAN	0.22	1	0.05	2	2	Long-chain fatty acid transport protein 1 OS=Homo sapiens GN=SLC27A1 PE=2 SV=1
Q14789|GOGB1_HUMAN	0	0.58	0	1	1	Golgin subfamily B member 1 OS=Homo sapiens GN=GOLGB1 PE=1 SV=2
Q9ULC5|ACSL5_HUMAN	3.92	1.1	0.14	9	6	Long-chain-fatty-acid--CoA ligase 5 OS=Homo sapiens GN=ACSL5 PE=1 SV=1
P51151|RAB9A_HUMAN	8.21	1.14	0.15	2	2	Ras-related protein Rab-9A OS=Homo sapiens GN=RAB9A PE=1 SV=1
P09603|CSF1_HUMAN	19.25	1.19	0.13	9	9	Macrophage colony-stimulating factor 1 OS=Homo sapiens GN=CSF1 PE=1 SV=2
Q9Y5U9|IR3IP_HUMAN	16.36	1.3	0.24	1	1	Immediate early response 3-interacting protein 1 OS=Homo sapiens GN=IER3IP1 PE=1 SV=1
P01112|RASH_HUMAN	10.84	1.85	0.07	8	2	GTPase HRas OS=Homo sapiens GN=HRAS PE=1 SV=1
Q8NCW0|KREM2_HUMAN	0	0.67	0.02	1	1	Kremen protein 2 OS=Homo sapiens GN=KREMEN2 PE=2 SV=1
P05106|ITB3_HUMAN	2.74	1.19	0.12	10	8	Integrin beta-3 OS=Homo sapiens GN=ITGB3 PE=1 SV=2
Q4KMQ2|ANO6_HUMAN	2.39	1.05	0.17	17	17	Anoctamin-6 OS=Homo sapiens GN=ANO6 PE=1 SV=2
P19440|GGT1_HUMAN	2.81	1.02	0.17	8	8	Gamma-glutamyltranspeptidase 1 OS=Homo sapiens GN=GGT1 PE=1 SV=2
Q6Y288|B3GLT_HUMAN	0.08	0.97	0.03	1	1	Beta-1,3-glucosyltransferase OS=Homo sapiens GN=B3GLCT PE=1 SV=2
P63000|RAC1_HUMAN	8.16	1	0.39	11	10	Ras-related C3 botulinum toxin substrate 1 OS=Homo sapiens GN=RAC1 PE=1 SV=1
Q7Z6M3|MILR1_HUMAN	0.03	0.95	0.05	1	1	Allergin-1 OS=Homo sapiens GN=MILR1 PE=1 SV=2
Q8TDB8|GTR14_HUMAN	25.76	1.2	0.11	7	7	Solute carrier family 2, facilitated glucose transporter member 14 OS=Homo sapiens GN=SLC2A14 PE=2 SV=1
Q15392|DHC24_HUMAN	2.4	0.89	0.08	4	4	Delta(24)-sterol reductase OS=Homo sapiens GN=DHCR24 PE=1 SV=2
Q14542|S29A2_HUMAN	0.38	1.01	0.06	2	2	Equilibrative nucleoside transporter 2 OS=Homo sapiens GN=SLC29A2 PE=1 SV=3
Q8IV08|PLD3_HUMAN	4.51	1.03	0.08	4	4	Phospholipase D3 OS=Homo sapiens GN=PLD3 PE=1 SV=1
Q9NRX5|SERC1_HUMAN	0.68	1.03	0.07	2	2	Serine incorporator 1 OS=Homo sapiens GN=SERINC1 PE=1 SV=1
Q15334|L2GL1_HUMAN	11.64	1.5	0.01	1	1	Lethal(2) giant larvae protein homolog 1 OS=Homo sapiens GN=LLGL1 PE=1 SV=3
Q13425|SNTB2_HUMAN	2.68	1.27	0.11	5	5	Beta-2-syntrophin OS=Homo sapiens GN=SNTB2 PE=1 SV=1
Q93096|TP4A1_HUMAN	0	0.95	0.08	1	1	Protein tyrosine phosphatase type IVA 1 OS=Homo sapiens GN=PTP4A1 PE=1 SV=2
O75352|MPU1_HUMAN	0.86	0.9	0.04	1	1	Mannose-P-dolichol utilization defect 1 protein OS=Homo sapiens GN=MPDU1 PE=1 SV=2
Q9UHW9|S12A6_HUMAN	0	2.44	0.02	1	1	Solute carrier family 12 member 6 OS=Homo sapiens GN=SLC12A6 PE=1 SV=2
O75581|LRP6_HUMAN	2.75	0.95	0.02	6	3	Low-density lipoprotein receptor-related protein 6 OS=Homo sapiens GN=LRP6 PE=1 SV=2
O14735|CDIPT_HUMAN	0	0.67	0.05	1	1	CDP-diacylglycerol--inositol 3-phosphatidyltransferase OS=Homo sapiens GN=CDIPT PE=1 SV=1
Q7KYR7|BT2A1_HUMAN	2.37	1.03	0.22	11	8	Butyrophilin subfamily 2 member A1 OS=Homo sapiens GN=BTN2A1 PE=1 SV=3
Q8TF66|LRC15_HUMAN	7.61	0.76	0.1	3	3	Leucine-rich repeat-containing protein 15 OS=Homo sapiens GN=LRRC15 PE=2 SV=2
Q9H6B4|CLMP_HUMAN	2.87	0.79	0.1	2	2	CXADR-like membrane protein OS=Homo sapiens GN=CLMP PE=1 SV=1
O15439|MRP4_HUMAN	32.85	1.18	0.17	22	21	Multidrug resistance-associated protein 4 OS=Homo sapiens GN=ABCC4 PE=1 SV=3
P25116|PAR1_HUMAN	4.27	1.85	0.05	2	2	Proteinase-activated receptor 1 OS=Homo sapiens GN=F2R PE=1 SV=2
P39656|OST48_HUMAN	7.74	1.07	0.34	11	11	Dolichyl-diphosphooligosaccharide--protein glycosyltransferase 48 kDa subunit OS=Homo sapiens GN=DDOST PE=1 SV=4
P29323|EPHB2_HUMAN	0.75	1.01	0.22	26	19	Ephrin type-B receptor 2 OS=Homo sapiens GN=EPHB2 PE=1 SV=5
P16144|ITB4_HUMAN	3.58	1.07	0.39	85	84	Integrin beta-4 OS=Homo sapiens GN=ITGB4 PE=1 SV=5
Q13443|ADAM9_HUMAN	4.45	1.28	0.02	2	2	Disintegrin and metalloproteinase domain-containing protein 9 OS=Homo sapiens GN=ADAM9 PE=1 SV=1
Q15262|PTPRK_HUMAN	10.92	1.06	0.11	14	13	Receptor-type tyrosine-protein phosphatase kappa OS=Homo sapiens GN=PTPRK PE=1 SV=2
P61077|UB2D3_HUMAN	0.66	1.04	0.07	1	1	Ubiquitin-conjugating enzyme E2 D3 OS=Homo sapiens GN=UBE2D3 PE=1 SV=1
Q9Y679|AUP1_HUMAN	2.12	0.87	0.03	1	1	Ancient ubiquitous protein 1 OS=Homo sapiens GN=AUP1 PE=1 SV=1
P53680|AP2S1_HUMAN	2.83	1.18	0.32	6	6	AP-2 complex subunit sigma OS=Homo sapiens GN=AP2S1 PE=1 SV=2
O43868|S28A2_HUMAN	5.98	1.26	0.01	1	1	Sodium/nucleoside cotransporter 2 OS=Homo sapiens GN=SLC28A2 PE=2 SV=2
Q5DID0|UROL1_HUMAN	1.83	1.13	0.01	1	1	Uromodulin-like 1 OS=Homo sapiens GN=UMODL1 PE=2 SV=2
P01116|RASK_HUMAN	1.47	1.03	0.06	6	1	GTPase KRas OS=Homo sapiens GN=KRAS PE=1 SV=1
Q7Z7H5|TMED4_HUMAN	2.88	1.08	0.08	5	2	Transmembrane emp24 domain-containing protein 4 OS=Homo sapiens GN=TMED4 PE=1 SV=1
P39060|COIA1_HUMAN	0	2.1	0.01	1	1	Collagen alpha-1(XVIII) chain OS=Homo sapiens GN=COL18A1 PE=1 SV=5
Q9UHX3|AGRE2_HUMAN	6.9	0.8	0.04	3	3	Adhesion G protein-coupled receptor E2 OS=Homo sapiens GN=ADGRE2 PE=1 SV=2
Q5VUB5|F1711_HUMAN	8.05	0.98	0.05	4	3	Protein FAM171A1 OS=Homo sapiens GN=FAM171A1 PE=1 SV=1
P54760|EPHB4_HUMAN	1.37	1.03	0.15	19	12	Ephrin type-B receptor 4 OS=Homo sapiens GN=EPHB4 PE=1 SV=2
O75955|FLOT1_HUMAN	3.94	1.17	0.56	22	22	Flotillin-1 OS=Homo sapiens GN=FLOT1 PE=1 SV=3
Q9NW15|ANO10_HUMAN	2.01	1.08	0.07	4	4	Anoctamin-10 OS=Homo sapiens GN=ANO10 PE=1 SV=2
Q13586|STIM1_HUMAN	1.23	1.18	0.15	8	8	Stromal interaction molecule 1 OS=Homo sapiens GN=STIM1 PE=1 SV=3
Q96EU7|C1GLC_HUMAN	8.23	0.8	0.08	2	2	C1GALT1-specific chaperone 1 OS=Homo sapiens GN=C1GALT1C1 PE=1 SV=1
Q9Y241|HIG1A_HUMAN	0.43	1.02	0.24	1	1	HIG1 domain family member 1A, mitochondrial OS=Homo sapiens GN=HIGD1A PE=1 SV=1
P33121|ACSL1_HUMAN	2.55	0.94	0.03	4	2	Long-chain-fatty-acid--CoA ligase 1 OS=Homo sapiens GN=ACSL1 PE=1 SV=1
O14569|C56D2_HUMAN	6.35	1.1	0.05	2	2	Cytochrome b561 domain-containing protein 2 OS=Homo sapiens GN=CYB561D2 PE=1 SV=1
Q9Y4W6|AFG32_HUMAN	0.89	1.08	0.03	2	2	AFG3-like protein 2 OS=Homo sapiens GN=AFG3L2 PE=1 SV=2
Q86SJ2|AMGO2_HUMAN	2.68	0.67	0.06	2	2	Amphoterin-induced protein 2 OS=Homo sapiens GN=AMIGO2 PE=1 SV=1
P35052|GPC1_HUMAN	5.73	1.01	0.33	14	14	Glypican-1 OS=Homo sapiens GN=GPC1 PE=1 SV=2
O43194|GPR39_HUMAN	3.44	0.96	0.07	3	3	G-protein coupled receptor 39 OS=Homo sapiens GN=GPR39 PE=1 SV=1
O14817|TSN4_HUMAN	0.85	0.96	0.13	2	2	Tetraspanin-4 OS=Homo sapiens GN=TSPAN4 PE=1 SV=1
Q9P291|ARMX1_HUMAN	0	1.23	0.04	1	1	Armadillo repeat-containing X-linked protein 1 OS=Homo sapiens GN=ARMCX1 PE=1 SV=1
Q9Y4D7|PLXD1_HUMAN	2.2	1.09	0.09	13	12	Plexin-D1 OS=Homo sapiens GN=PLXND1 PE=1 SV=3
P08195|4F2_HUMAN	3.62	1.04	0.47	55	55	4F2 cell-surface antigen heavy chain OS=Homo sapiens GN=SLC3A2 PE=1 SV=3
Q9HC07|TM165_HUMAN	6.74	1.02	0.22	6	6	Transmembrane protein 165 OS=Homo sapiens GN=TMEM165 PE=1 SV=1
P08865|RSSA_HUMAN	1.68	1.03	0.34	9	9	40S ribosomal protein SA OS=Homo sapiens GN=RPSA PE=1 SV=4
O95858|TSN15_HUMAN	2.25	1.27	0.11	3	3	Tetraspanin-15 OS=Homo sapiens GN=TSPAN15 PE=1 SV=1
O60462|NRP2_HUMAN	1.38	1.08	0.08	5	5	Neuropilin-2 OS=Homo sapiens GN=NRP2 PE=1 SV=2
Q9NP72|RAB18_HUMAN	1.61	1.07	0.47	8	8	Ras-related protein Rab-18 OS=Homo sapiens GN=RAB18 PE=1 SV=1
P37173|TGFR2_HUMAN	14.01	1.12	0.11	5	5	TGF-beta receptor type-2 OS=Homo sapiens GN=TGFBR2 PE=1 SV=2
O43291|SPIT2_HUMAN	0.79	0.97	0.05	1	1	Kunitz-type protease inhibitor 2 OS=Homo sapiens GN=SPINT2 PE=1 SV=2
O15260|SURF4_HUMAN	2.76	1.07	0.14	5	5	Surfeit locus protein 4 OS=Homo sapiens GN=SURF4 PE=1 SV=3
Q15800|MSMO1_HUMAN	1.56	0.93	0.09	3	3	Methylsterol monooxygenase 1 OS=Homo sapiens GN=MSMO1 PE=1 SV=1
Q14108|SCRB2_HUMAN	5.16	1.04	0.12	5	5	Lysosome membrane protein 2 OS=Homo sapiens GN=SCARB2 PE=1 SV=2
Q9UIG8|SO3A1_HUMAN	0	1.66	0.02	1	1	Solute carrier organic anion transporter family member 3A1 OS=Homo sapiens GN=SLCO3A1 PE=1 SV=3
Q9Y287|ITM2B_HUMAN	0	0.81	0.04	1	1	Integral membrane protein 2B OS=Homo sapiens GN=ITM2B PE=1 SV=1
P58335|ANTR2_HUMAN	4.58	1.09	0.15	9	9	Anthrax toxin receptor 2 OS=Homo sapiens GN=ANTXR2 PE=1 SV=5
O95159|ZFPL1_HUMAN	0.23	1.03	0.06	2	2	Zinc finger protein-like 1 OS=Homo sapiens GN=ZFPL1 PE=1 SV=2
P05023|AT1A1_HUMAN	6.43	1.1	0.3	72	42	Sodium/potassium-transporting ATPase subunit alpha-1 OS=Homo sapiens GN=ATP1A1 PE=1 SV=1
P42166|LAP2A_HUMAN	2.07	0.89	0.18	12	7	Lamina-associated polypeptide 2, isoform alpha OS=Homo sapiens GN=TMPO PE=1 SV=2
P26038|MOES_HUMAN	25.11	1.21	0.54	73	56	Moesin OS=Homo sapiens GN=MSN PE=1 SV=3
Q8NC56|LEMD2_HUMAN	7.15	1.41	0.06	2	2	LEM domain-containing protein 2 OS=Homo sapiens GN=LEMD2 PE=1 SV=1
Q13308|PTK7_HUMAN	1.18	0.98	0.28	29	29	Inactive tyrosine-protein kinase 7 OS=Homo sapiens GN=PTK7 PE=1 SV=2
Q99829|CPNE1_HUMAN	1.88	0.98	0.22	12	12	Copine-1 OS=Homo sapiens GN=CPNE1 PE=1 SV=1
P00533|EGFR_HUMAN	5.14	1.18	0.3	37	36	Epidermal growth factor receptor OS=Homo sapiens GN=EGFR PE=1 SV=2
Q96C19|EFHD2_HUMAN	7.1	1.07	0.04	1	1	EF-hand domain-containing protein D2 OS=Homo sapiens GN=EFHD2 PE=1 SV=1
Q8TED4|SPX2_HUMAN	0.55	0.97	0.02	1	1	Sugar phosphate exchanger 2 OS=Homo sapiens GN=SLC37A2 PE=2 SV=2
Q9NVI7|ATD3A_HUMAN	6.89	1.15	0.2	12	12	ATPase family AAA domain-containing protein 3A OS=Homo sapiens GN=ATAD3A PE=1 SV=2
Q96J84|KIRR1_HUMAN	5.69	1.05	0.36	20	20	Kin of IRRE-like protein 1 OS=Homo sapiens GN=KIRREL PE=1 SV=2
Q9BPZ7|SIN1_HUMAN	0	1.07	0.03	1	1	Target of rapamycin complex 2 subunit MAPKAP1 OS=Homo sapiens GN=MAPKAP1 PE=1 SV=2
Q13332|PTPRS_HUMAN	0	0.44	0.01	4	1	Receptor-type tyrosine-protein phosphatase S OS=Homo sapiens GN=PTPRS PE=1 SV=3
Q9UBG0|MRC2_HUMAN	12.18	1.31	0.04	4	4	C-type mannose receptor 2 OS=Homo sapiens GN=MRC2 PE=1 SV=2
Q9Y5G3|PCDGD_HUMAN	0	0.15	0.02	1	1	Protocadherin gamma-B1 OS=Homo sapiens GN=PCDHGB1 PE=2 SV=1
O15270|SPTC2_HUMAN	2.02	0.99	0.08	3	3	Serine palmitoyltransferase 2 OS=Homo sapiens GN=SPTLC2 PE=1 SV=1
Q53GQ0|DHB12_HUMAN	7.1	1.06	0.36	11	11	Very-long-chain 3-oxoacyl-CoA reductase OS=Homo sapiens GN=HSD17B12 PE=1 SV=2
A1L0T0|ILVBL_HUMAN	0.9	0.9	0.09	3	3	Acetolactate synthase-like protein OS=Homo sapiens GN=ILVBL PE=1 SV=2
Q15223|PVRL1_HUMAN	13.55	1.56	0.02	1	1	Nectin-1 OS=Homo sapiens GN=PVRL1 PE=1 SV=3
Q8TCT9|HM13_HUMAN	25.27	1.08	0.21	10	10	Minor histocompatibility antigen H13 OS=Homo sapiens GN=HM13 PE=1 SV=1
Q9Y3B3|TMED7_HUMAN	3.54	1.14	0.39	9	9	Transmembrane emp24 domain-containing protein 7 OS=Homo sapiens GN=TMED7 PE=1 SV=2
Q96JJ7|TMX3_HUMAN	5.6	1.11	0.25	10	10	Protein disulfide-isomerase TMX3 OS=Homo sapiens GN=TMX3 PE=1 SV=2
P52799|EFNB2_HUMAN	4.97	1.04	0.25	6	6	Ephrin-B2 OS=Homo sapiens GN=EFNB2 PE=1 SV=1
Q9Y624|JAM1_HUMAN	0.21	1.05	0.22	8	8	Junctional adhesion molecule A OS=Homo sapiens GN=F11R PE=1 SV=1
O96005|CLPT1_HUMAN	4.84	0.97	0.11	7	7	Cleft lip and palate transmembrane protein 1 OS=Homo sapiens GN=CLPTM1 PE=1 SV=1
Q5VY80|RET1L_HUMAN	3.14	1.03	0.11	3	3	Retinoic acid early transcript 1L protein OS=Homo sapiens GN=RAET1L PE=2 SV=1
Q53EP0|FND3B_HUMAN	8.96	0.85	0.01	1	1	Fibronectin type III domain-containing protein 3B OS=Homo sapiens GN=FNDC3B PE=1 SV=2
Q9NPH3|IL1AP_HUMAN	28.99	1.13	0.24	11	11	Interleukin-1 receptor accessory protein OS=Homo sapiens GN=IL1RAP PE=1 SV=2
Q13564|ULA1_HUMAN	5.95	1.07	0.12	4	4	NEDD8-activating enzyme E1 regulatory subunit OS=Homo sapiens GN=NAE1 PE=1 SV=1
Q24JP5|T132A_HUMAN	1.53	1.1	0.01	1	1	Transmembrane protein 132A OS=Homo sapiens GN=TMEM132A PE=1 SV=1
Q12974|TP4A2_HUMAN	0	0.95	0.08	1	1	Protein tyrosine phosphatase type IVA 2 OS=Homo sapiens GN=PTP4A2 PE=1 SV=1
Q86TM6|SYVN1_HUMAN	0.4	1.01	0.02	1	1	E3 ubiquitin-protein ligase synoviolin OS=Homo sapiens GN=SYVN1 PE=1 SV=2
Q99805|TM9S2_HUMAN	1.9	1.12	0.08	5	5	Transmembrane 9 superfamily member 2 OS=Homo sapiens GN=TM9SF2 PE=1 SV=1
Q9H115|SNAB_HUMAN	5.18	1.16	0.08	2	2	Beta-soluble NSF attachment protein OS=Homo sapiens GN=NAPB PE=1 SV=2
Q07157|ZO1_HUMAN	2.38	1.04	0.02	2	2	Tight junction protein ZO-1 OS=Homo sapiens GN=TJP1 PE=1 SV=3
O00767|ACOD_HUMAN	13.05	1.31	0.04	1	1	Acyl-CoA desaturase OS=Homo sapiens GN=SCD PE=1 SV=2
Q96RD7|PANX1_HUMAN	16.18	1.12	0.27	8	8	Pannexin-1 OS=Homo sapiens GN=PANX1 PE=1 SV=4
Q9H6H4|REEP4_HUMAN	1.88	1.19	0.04	1	1	Receptor expression-enhancing protein 4 OS=Homo sapiens GN=REEP4 PE=1 SV=1
P13747|HLAE_HUMAN	0.49	1.03	0.04	8	1	HLA class I histocompatibility antigen, alpha chain E OS=Homo sapiens GN=HLA-E PE=1 SV=3
Q9Y274|SIA10_HUMAN	1.2	1.35	0.03	1	1	Type 2 lactosamine alpha-2,3-sialyltransferase OS=Homo sapiens GN=ST3GAL6 PE=1 SV=1
Q03405|UPAR_HUMAN	4.87	0.99	0.04	1	1	Urokinase plasminogen activator surface receptor OS=Homo sapiens GN=PLAUR PE=1 SV=1
P21964|COMT_HUMAN	2.18	0.91	0.06	1	1	Catechol O-methyltransferase OS=Homo sapiens GN=COMT PE=1 SV=2
P19075|TSN8_HUMAN	28.67	1.23	0.1	2	2	Tetraspanin-8 OS=Homo sapiens GN=TSPAN8 PE=1 SV=1
Q9NP58|ABCB6_HUMAN	0.72	0.77	0.01	1	1	ATP-binding cassette sub-family B member 6, mitochondrial OS=Homo sapiens GN=ABCB6 PE=1 SV=1
Q9NZQ7|PD1L1_HUMAN	120	0.19	0.16	3	3	Programmed cell death 1 ligand 1 OS=Homo sapiens GN=CD274 PE=1 SV=1
Q10472|GALT1_HUMAN	3.48	0.95	0.07	3	3	Polypeptide N-acetylgalactosaminyltransferase 1 OS=Homo sapiens GN=GALNT1 PE=1 SV=1
P11117|PPAL_HUMAN	2.73	1.08	0.04	1	1	Lysosomal acid phosphatase OS=Homo sapiens GN=ACP2 PE=1 SV=3
O75718|CRTAP_HUMAN	10.65	1.23	0.16	9	9	Cartilage-associated protein OS=Homo sapiens GN=CRTAP PE=1 SV=1
Q13557|KCC2D_HUMAN	7.62	1.05	0.16	6	6	Calcium/calmodulin-dependent protein kinase type II subunit delta OS=Homo sapiens GN=CAMK2D PE=1 SV=3
P51159|RB27A_HUMAN	11.47	1.46	0.11	3	2	Ras-related protein Rab-27A OS=Homo sapiens GN=RAB27A PE=1 SV=3
Q11201|SIA4A_HUMAN	3.99	1.18	0.05	1	1	CMP-N-acetylneuraminate-beta-galactosamide-alpha-2,3-sialyltransferase 1 OS=Homo sapiens GN=ST3GAL1 PE=2 SV=1
O95070|YIF1A_HUMAN	4.81	1.31	0.08	2	2	Protein YIF1A OS=Homo sapiens GN=YIF1A PE=1 SV=2
P46940|IQGA1_HUMAN	24.97	1.14	0.54	94	94	Ras GTPase-activating-like protein IQGAP1 OS=Homo sapiens GN=IQGAP1 PE=1 SV=1
P07942|LAMB1_HUMAN	2.35	1.11	0.04	5	5	Laminin subunit beta-1 OS=Homo sapiens GN=LAMB1 PE=1 SV=2
Q9UIW2|PLXA1_HUMAN	13.66	1.06	0.21	56	35	Plexin-A1 OS=Homo sapiens GN=PLXNA1 PE=1 SV=3
Q14156|EFR3A_HUMAN	6.51	0.84	0.04	2	2	Protein EFR3 homolog A OS=Homo sapiens GN=EFR3A PE=1 SV=2
Q02978|M2OM_HUMAN	8.48	1.04	0.42	10	10	Mitochondrial 2-oxoglutarate/malate carrier protein OS=Homo sapiens GN=SLC25A11 PE=1 SV=3
Q15738|NSDHL_HUMAN	1.05	0.98	0.33	14	14	Sterol-4-alpha-carboxylate 3-dehydrogenase, decarboxylating OS=Homo sapiens GN=NSDHL PE=1 SV=2
O75976|CBPD_HUMAN	9.2	1.12	0.22	29	29	Carboxypeptidase D OS=Homo sapiens GN=CPD PE=1 SV=2
Q9UBN6|TR10D_HUMAN	9.13	0.66	0.11	2	2	Tumor necrosis factor receptor superfamily member 10D OS=Homo sapiens GN=TNFRSF10D PE=1 SV=1
P55011|S12A2_HUMAN	0.75	1.07	0.09	9	9	Solute carrier family 12 member 2 OS=Homo sapiens GN=SLC12A2 PE=1 SV=1
P09758|TACD2_HUMAN	7.65	1.05	0.24	10	10	Tumor-associated calcium signal transducer 2 OS=Homo sapiens GN=TACSTD2 PE=1 SV=3
Q2M2I8|AAK1_HUMAN	0	1.18	0.02	1	1	AP2-associated protein kinase 1 OS=Homo sapiens GN=AAK1 PE=1 SV=3
Q96A33|CCD47_HUMAN	1.44	1.02	0.31	20	20	Coiled-coil domain-containing protein 47 OS=Homo sapiens GN=CCDC47 PE=1 SV=1
P26006|ITA3_HUMAN	7.15	1.16	0.39	74	74	Integrin alpha-3 OS=Homo sapiens GN=ITGA3 PE=1 SV=5
Q8IUW5|RELL1_HUMAN	4.02	1.04	0.24	6	6	RELT-like protein 1 OS=Homo sapiens GN=RELL1 PE=1 SV=1
P46977|STT3A_HUMAN	0.02	1.03	0.19	12	12	Dolichyl-diphosphooligosaccharide--protein glycosyltransferase subunit STT3A OS=Homo sapiens GN=STT3A PE=1 SV=2
P01893|HLAH_HUMAN	2.45	1.27	0.06	11	1	Putative HLA class I histocompatibility antigen, alpha chain H OS=Homo sapiens GN=HLA-H PE=5 SV=3
P08069|IGF1R_HUMAN	1.32	1.09	0.04	12	5	Insulin-like growth factor 1 receptor OS=Homo sapiens GN=IGF1R PE=1 SV=1
P19320|VCAM1_HUMAN	6.08	1.08	0.11	6	6	Vascular cell adhesion protein 1 OS=Homo sapiens GN=VCAM1 PE=1 SV=1
Q92692|PVRL2_HUMAN	4.79	0.9	0.37	18	18	Nectin-2 OS=Homo sapiens GN=PVRL2 PE=1 SV=1
P08581|MET_HUMAN	10.97	1.18	0.17	24	23	Hepatocyte growth factor receptor OS=Homo sapiens GN=MET PE=1 SV=4
Q8IZF2|AGRF5_HUMAN	9.3	0.96	0.07	9	9	Adhesion G protein-coupled receptor F5 OS=Homo sapiens GN=ADGRF5 PE=1 SV=3
P06213|INSR_HUMAN	3.88	0.97	0.06	15	8	Insulin receptor OS=Homo sapiens GN=INSR PE=1 SV=4
Q12959|DLG1_HUMAN	0.52	0.84	0.09	5	5	Disks large homolog 1 OS=Homo sapiens GN=DLG1 PE=1 SV=2
Q5TAT6|CODA1_HUMAN	0	0.73	0.02	1	1	Collagen alpha-1(XIII) chain OS=Homo sapiens GN=COL13A1 PE=1 SV=1
O00299|CLIC1_HUMAN	5.2	1.02	0.61	12	12	Chloride intracellular channel protein 1 OS=Homo sapiens GN=CLIC1 PE=1 SV=4
P50851|LRBA_HUMAN	1.65	1.23	0	1	1	Lipopolysaccharide-responsive and beige-like anchor protein OS=Homo sapiens GN=LRBA PE=1 SV=4
Q96QD8|S38A2_HUMAN	1.49	1.01	0.15	4	4	Sodium-coupled neutral amino acid transporter 2 OS=Homo sapiens GN=SLC38A2 PE=1 SV=2
Q9H7Z7|PGES2_HUMAN	0.59	0.95	0.09	2	2	Prostaglandin E synthase 2 OS=Homo sapiens GN=PTGES2 PE=1 SV=1
P05026|AT1B1_HUMAN	1.68	0.98	0.47	26	26	Sodium/potassium-transporting ATPase subunit beta-1 OS=Homo sapiens GN=ATP1B1 PE=1 SV=1
O95833|CLIC3_HUMAN	2.23	1.16	0.08	1	1	Chloride intracellular channel protein 3 OS=Homo sapiens GN=CLIC3 PE=1 SV=2
P30536|TSPOA_HUMAN	0.36	1.26	0.14	3	3	Translocator protein OS=Homo sapiens GN=TSPO PE=1 SV=3
O95864|FADS2_HUMAN	2.16	1.01	0.17	6	6	Fatty acid desaturase 2 OS=Homo sapiens GN=FADS2 PE=1 SV=1
Q00765|REEP5_HUMAN	1.82	1.17	0.11	3	3	Receptor expression-enhancing protein 5 OS=Homo sapiens GN=REEP5 PE=1 SV=3
Q9BTV4|TMM43_HUMAN	3.56	0.89	0.38	11	11	Transmembrane protein 43 OS=Homo sapiens GN=TMEM43 PE=1 SV=1
Q9H4M9|EHD1_HUMAN	0.99	1	0.32	20	14	EH domain-containing protein 1 OS=Homo sapiens GN=EHD1 PE=1 SV=2
O75915|PRAF3_HUMAN	0.51	0.98	0.2	4	4	PRA1 family protein 3 OS=Homo sapiens GN=ARL6IP5 PE=1 SV=1
P27701|CD82_HUMAN	6.84	1.23	0.12	5	5	CD82 antigen OS=Homo sapiens GN=CD82 PE=1 SV=1
O00461|GOLI4_HUMAN	16.12	1.17	0.18	10	10	Golgi integral membrane protein 4 OS=Homo sapiens GN=GOLIM4 PE=1 SV=1
Q96GZ6|S41A3_HUMAN	9.04	0.84	0.03	1	1	Solute carrier family 41 member 3 OS=Homo sapiens GN=SLC41A3 PE=1 SV=2
Q9H0V9|LMA2L_HUMAN	0.63	1.03	0.15	3	3	VIP36-like protein OS=Homo sapiens GN=LMAN2L PE=1 SV=1
P15151|PVR_HUMAN	4.25	1.03	0.19	9	9	Poliovirus receptor OS=Homo sapiens GN=PVR PE=1 SV=2
P27487|DPP4_HUMAN	1.29	1.13	0.02	1	1	Dipeptidyl peptidase 4 OS=Homo sapiens GN=DPP4 PE=1 SV=2
O15121|DEGS1_HUMAN	14.27	1.08	0.16	5	5	Sphingolipid delta(4)-desaturase DES1 OS=Homo sapiens GN=DEGS1 PE=1 SV=1
P15260|INGR1_HUMAN	26.33	1.23	0.05	2	2	Interferon gamma receptor 1 OS=Homo sapiens GN=IFNGR1 PE=1 SV=1
Q9H223|EHD4_HUMAN	4.2	1	0.21	11	10	EH domain-containing protein 4 OS=Homo sapiens GN=EHD4 PE=1 SV=1
Q13685|AAMP_HUMAN	3.59	1.15	0.03	1	1	Angio-associated migratory cell protein OS=Homo sapiens GN=AAMP PE=1 SV=2
Q08334|I10R2_HUMAN	6.56	0.75	0.11	3	3	Interleukin-10 receptor subunit beta OS=Homo sapiens GN=IL10RB PE=1 SV=2
O43464|HTRA2_HUMAN	6.48	1.31	0.11	3	3	Serine protease HTRA2, mitochondrial OS=Homo sapiens GN=HTRA2 PE=1 SV=2
Q96GC9|VMP1_HUMAN	4.84	1.33	0.06	2	2	Vacuole membrane protein 1 OS=Homo sapiens GN=VMP1 PE=1 SV=1
P10644|KAP0_HUMAN	4.83	1.21	0.12	4	4	cAMP-dependent protein kinase type I-alpha regulatory subunit OS=Homo sapiens GN=PRKAR1A PE=1 SV=1
Q86SR1|GLT10_HUMAN	3.49	1.28	0.02	1	1	Polypeptide N-acetylgalactosaminyltransferase 10 OS=Homo sapiens GN=GALNT10 PE=1 SV=2
Q16799|RTN1_HUMAN	0.43	0.97	0.02	2	2	Reticulon-1 OS=Homo sapiens GN=RTN1 PE=1 SV=1
P28288|ABCD3_HUMAN	0.67	0.98	0.14	7	7	ATP-binding cassette sub-family D member 3 OS=Homo sapiens GN=ABCD3 PE=1 SV=1
P31431|SDC4_HUMAN	29.45	1.19	0.27	5	5	Syndecan-4 OS=Homo sapiens GN=SDC4 PE=1 SV=2
P30530|UFO_HUMAN	0.71	1.08	0.28	27	26	Tyrosine-protein kinase receptor UFO OS=Homo sapiens GN=AXL PE=1 SV=3
Q9NS00|C1GLT_HUMAN	2.62	1.39	0.12	3	3	Glycoprotein-N-acetylgalactosamine 3-beta-galactosyltransferase 1 OS=Homo sapiens GN=C1GALT1 PE=1 SV=1
P61006|RAB8A_HUMAN	6.79	1.06	0.33	10	6	Ras-related protein Rab-8A OS=Homo sapiens GN=RAB8A PE=1 SV=1
Q96HV5|TM41A_HUMAN	13.27	0.57	0.05	1	1	Transmembrane protein 41A OS=Homo sapiens GN=TMEM41A PE=1 SV=1
Q9NV96|CC50A_HUMAN	6.75	0.92	0.24	7	7	Cell cycle control protein 50A OS=Homo sapiens GN=TMEM30A PE=1 SV=1
Q9Y639|NPTN_HUMAN	20.44	1.03	0.22	13	13	Neuroplastin OS=Homo sapiens GN=NPTN PE=1 SV=2
P09382|LEG1_HUMAN	17.44	1.22	0.5	10	10	Galectin-1 OS=Homo sapiens GN=LGALS1 PE=1 SV=2
Q9C0B5|ZDHC5_HUMAN	0	2.87	0.02	1	1	Palmitoyltransferase ZDHHC5 OS=Homo sapiens GN=ZDHHC5 PE=1 SV=2
O00264|PGRC1_HUMAN	6.87	0.89	0.07	1	1	Membrane-associated progesterone receptor component 1 OS=Homo sapiens GN=PGRMC1 PE=1 SV=3
Q9H9S3|S61A2_HUMAN	17.62	1.14	0.04	2	2	Protein transport protein Sec61 subunit alpha isoform 2 OS=Homo sapiens GN=SEC61A2 PE=2 SV=3
Q9Y5G2|PCDGE_HUMAN	0	0.63	0.02	1	1	Protocadherin gamma-B2 OS=Homo sapiens GN=PCDHGB2 PE=2 SV=1
Q15375|EPHA7_HUMAN	3.04	1.01	0.01	3	1	Ephrin type-A receptor 7 OS=Homo sapiens GN=EPHA7 PE=1 SV=3
O94826|TOM70_HUMAN	1.01	0.93	0.06	3	3	Mitochondrial import receptor subunit TOM70 OS=Homo sapiens GN=TOMM70A PE=1 SV=1
P14384|CBPM_HUMAN	1.09	0.98	0.07	2	2	Carboxypeptidase M OS=Homo sapiens GN=CPM PE=1 SV=2
Q99650|OSMR_HUMAN	0	1	0.02	1	1	Oncostatin-M-specific receptor subunit beta OS=Homo sapiens GN=OSMR PE=1 SV=1
O75084|FZD7_HUMAN	5.58	1.25	0.01	2	1	Frizzled-7 OS=Homo sapiens GN=FZD7 PE=1 SV=2
Q14699|RFTN1_HUMAN	6.42	0.85	0.16	6	6	Raftlin OS=Homo sapiens GN=RFTN1 PE=1 SV=4
P84095|RHOG_HUMAN	1.65	0.99	0.45	7	7	Rho-related GTP-binding protein RhoG OS=Homo sapiens GN=RHOG PE=1 SV=1
Q10469|MGAT2_HUMAN	3.31	1	0.05	2	2	Alpha-1,6-mannosyl-glycoprotein 2-beta-N-acetylglucosaminyltransferase OS=Homo sapiens GN=MGAT2 PE=1 SV=1
Q9BZM5|N2DL2_HUMAN	3.14	1.07	0.16	4	4	NKG2D ligand 2 OS=Homo sapiens GN=ULBP2 PE=1 SV=1
Q3MIR4|CC50B_HUMAN	0	1.12	0.02	1	1	Cell cycle control protein 50B OS=Homo sapiens GN=TMEM30B PE=1 SV=1
O43688|PLPP2_HUMAN	9.17	1.32	0.07	1	1	Phospholipid phosphatase 2 OS=Homo sapiens GN=PLPP2 PE=1 SV=1
O15118|NPC1_HUMAN	13.51	1.15	0.06	6	6	Niemann-Pick C1 protein OS=Homo sapiens GN=NPC1 PE=1 SV=2
Q29980|MICB_HUMAN	0.05	1.05	0.17	5	5	MHC class I polypeptide-related sequence B OS=Homo sapiens GN=MICB PE=1 SV=1
P20020|AT2B1_HUMAN	14.05	1.06	0.12	25	12	Plasma membrane calcium-transporting ATPase 1 OS=Homo sapiens GN=ATP2B1 PE=1 SV=3
Q8NFZ8|CADM4_HUMAN	5.99	1.1	0.09	2	2	Cell adhesion molecule 4 OS=Homo sapiens GN=CADM4 PE=1 SV=1
P61586|RHOA_HUMAN	11.88	1.41	0.36	12	8	Transforming protein RhoA OS=Homo sapiens GN=RHOA PE=1 SV=1
P11047|LAMC1_HUMAN	10.89	1.08	0.06	8	8	Laminin subunit gamma-1 OS=Homo sapiens GN=LAMC1 PE=1 SV=3
P07204|TRBM_HUMAN	13.46	1.14	0.05	3	3	Thrombomodulin OS=Homo sapiens GN=THBD PE=1 SV=2
P10620|MGST1_HUMAN	0.99	0.95	0.26	4	4	Microsomal glutathione S-transferase 1 OS=Homo sapiens GN=MGST1 PE=1 SV=1
P34910|EVI2B_HUMAN	14.08	1.01	0.17	7	7	Protein EVI2B OS=Homo sapiens GN=EVI2B PE=1 SV=2
Q8NFJ5|RAI3_HUMAN	6.41	0.9	0.24	12	12	Retinoic acid-induced protein 3 OS=Homo sapiens GN=GPRC5A PE=1 SV=2
Q07065|CKAP4_HUMAN	14.47	1.13	0.49	28	28	Cytoskeleton-associated protein 4 OS=Homo sapiens GN=CKAP4 PE=1 SV=2
O95782|AP2A1_HUMAN	0.82	0.98	0.28	30	23	AP-2 complex subunit alpha-1 OS=Homo sapiens GN=AP2A1 PE=1 SV=3
Q9Y5Y0|FLVC1_HUMAN	0	0.74	0.03	1	1	Feline leukemia virus subgroup C receptor-related protein 1 OS=Homo sapiens GN=FLVCR1 PE=1 SV=1
P51571|SSRD_HUMAN	6.77	1.07	0.37	7	7	Translocon-associated protein subunit delta OS=Homo sapiens GN=SSR4 PE=1 SV=1
O15031|PLXB2_HUMAN	0.31	1.02	0.26	48	47	Plexin-B2 OS=Homo sapiens GN=PLXNB2 PE=1 SV=3
Q7L5N7|PCAT2_HUMAN	0.43	1.07	0.03	1	1	Lysophosphatidylcholine acyltransferase 2 OS=Homo sapiens GN=LPCAT2 PE=1 SV=1
Q93050|VPP1_HUMAN	2.18	1.11	0.08	5	5	V-type proton ATPase 116 kDa subunit a isoform 1 OS=Homo sapiens GN=ATP6V0A1 PE=1 SV=3
P11234|RALB_HUMAN	11.34	1.15	0.2	5	5	Ras-related protein Ral-B OS=Homo sapiens GN=RALB PE=1 SV=1
Q9H1E5|TMX4_HUMAN	0	0.37	0.04	1	1	Thioredoxin-related transmembrane protein 4 OS=Homo sapiens GN=TMX4 PE=1 SV=1
O14763|TR10B_HUMAN	0.25	1.01	0.1	3	3	Tumor necrosis factor receptor superfamily member 10B OS=Homo sapiens GN=TNFRSF10B PE=1 SV=2
O95297|MPZL1_HUMAN	0.2	1.06	0.35	14	14	Myelin protein zero-like protein 1 OS=Homo sapiens GN=MPZL1 PE=1 SV=1
Q6ZRP7|QSOX2_HUMAN	4.36	1.01	0.14	8	8	Sulfhydryl oxidase 2 OS=Homo sapiens GN=QSOX2 PE=1 SV=3
Q8N6L1|KTAP2_HUMAN	0.87	0.92	0.12	1	1	Keratinocyte-associated protein 2 OS=Homo sapiens GN=KRTCAP2 PE=1 SV=2
O15127|SCAM2_HUMAN	0.54	1.02	0.06	1	1	Secretory carrier-associated membrane protein 2 OS=Homo sapiens GN=SCAMP2 PE=1 SV=2
Q9UP52|TFR2_HUMAN	1.95	1.05	0.01	1	1	Transferrin receptor protein 2 OS=Homo sapiens GN=TFR2 PE=1 SV=1
Q969X5|ERGI1_HUMAN	3.89	1.67	0.2	4	4	Endoplasmic reticulum-Golgi intermediate compartment protein 1 OS=Homo sapiens GN=ERGIC1 PE=1 SV=1
Q9H0X4|ITFG3_HUMAN	10.56	0.96	0.17	6	6	Protein ITFG3 OS=Homo sapiens GN=ITFG3 PE=1 SV=1
Q6Y1H2|HACD2_HUMAN	7.31	1.42	0.09	2	2	Very-long-chain (3R)-3-hydroxyacyl-CoA dehydratase 2 OS=Homo sapiens GN=HACD2 PE=1 SV=1
P01912|2B13_HUMAN	0.34	0.99	0.07	3	2	HLA class II histocompatibility antigen, DRB1-3 chain OS=Homo sapiens GN=HLA-DRB1 PE=1 SV=2
P35610|SOAT1_HUMAN	12.33	1.07	0.1	5	5	Sterol O-acyltransferase 1 OS=Homo sapiens GN=SOAT1 PE=1 SV=3
Q9BRK3|MXRA8_HUMAN	2.27	1.18	0.16	6	6	Matrix-remodeling-associated protein 8 OS=Homo sapiens GN=MXRA8 PE=1 SV=1
P30408|T4S1_HUMAN	0.28	1.15	0.04	1	1	Transmembrane 4 L6 family member 1 OS=Homo sapiens GN=TM4SF1 PE=1 SV=1
Q5VW38|GP107_HUMAN	1.48	1.11	0.03	1	1	Protein GPR107 OS=Homo sapiens GN=GPR107 PE=1 SV=1
O75121|MFA3L_HUMAN	0	1.3	0.02	1	1	Microfi brillar-associated protein 3-like OS=Homo sapiens GN=MFAP3L PE=1 SV=3
Q9Y277|VDAC3_HUMAN	1.79	1.1	0.29	8	7	Voltage-dependent anion-selective channel protein 3 OS=Homo sapiens GN=VDAC3 PE=1 SV=1
P61018|RAB4B_HUMAN	0	2.19	0.07	2	1	Ras-related protein Rab-4B OS=Homo sapiens GN=RAB4B PE=1 SV=1
Q6P1M0|S27A4_HUMAN	0.87	0.96	0.04	2	2	Long-chain fatty acid transport protein 4 OS=Homo sapiens GN=SLC27A4 PE=1 SV=1
P36941|TNR3_HUMAN	0	1.14	0.04	1	1	Tumor necrosis factor receptor superfamily member 3 OS=Homo sapiens GN=LTBR PE=1 SV=1
Q14435|GALT3_HUMAN	0.11	0.95	0.07	3	3	Polypeptide N-acetylgalactosaminyltransferase 3 OS=Homo sapiens GN=GALNT3 PE=1 SV=2
P13987|CD59_HUMAN	3.17	1.19	0.16	2	2	CD59 glycoprotein OS=Homo sapiens GN=CD59 PE=1 SV=1
O75695|XRP2_HUMAN	0.35	0.97	0.03	1	1	Protein XRP2 OS=Homo sapiens GN=RP2 PE=1 SV=4
O15321|TM9S1_HUMAN	6.99	1.62	0.07	3	3	Transmembrane 9 superfamily member 1 OS=Homo sapiens GN=TM9SF1 PE=2 SV=2
O15438|MRP3_HUMAN	29.6	1.14	0.07	10	7	Canalicular multispecific organic anion transporter 2 OS=Homo sapiens GN=ABCC3 PE=1 SV=3
Q70E73|RAPH1_HUMAN	2.52	1.05	0.05	5	5	Ras-associated and pleckstrin homology domains-containing protein 1 OS=Homo sapiens GN=RAPH1 PE=1 SV=3
O43657|TSN6_HUMAN	0.45	0.98	0.05	1	1	Tetraspanin-6 OS=Homo sapiens GN=TSPAN6 PE=1 SV=1
Q13444|ADA15_HUMAN	1.43	1.19	0.03	2	2	Disintegrin and metalloproteinase domain-containing protein 15 OS=Homo sapiens GN=ADAM15 PE=1 SV=4
P60953|CDC42_HUMAN	7.04	1.11	0.37	7	7	Cell division control protein 42 homolog OS=Homo sapiens GN=CDC42 PE=1 SV=2
P05556|ITB1_HUMAN	25.51	1.08	0.29	69	65	Integrin beta-1 OS=Homo sapiens GN=ITGB1 PE=1 SV=2
P49755|TMEDA_HUMAN	11.91	1.17	0.32	10	10	Transmembrane emp24 domain-containing protein 10 OS=Homo sapiens GN=TMED10 PE=1 SV=2
O60427|FADS1_HUMAN	0.91	0.98	0.12	4	4	Fatty acid desaturase 1 OS=Homo sapiens GN=FADS1 PE=1 SV=3
Q06481|APLP2_HUMAN	0.28	1	0.07	8	6	Amyloid-like protein 2 OS=Homo sapiens GN=APLP2 PE=1 SV=2
O43169|CYB5B_HUMAN	2.23	1.17	0.14	2	2	Cytochrome b5 type B OS=Homo sapiens GN=CYB5B PE=1 SV=2
P16422|EPCAM_HUMAN	3.13	1.02	0.19	5	5	Epithelial cell adhesion molecule OS=Homo sapiens GN=EPCAM PE=1 SV=2
P98194|AT2C1_HUMAN	0.77	0.93	0.01	1	1	Calcium-transporting ATPase type 2C member 1 OS=Homo sapiens GN=ATP2C1 PE=1 SV=3
O75923|DYSF_HUMAN	0	1.16	0.01	3	1	Dysferlin OS=Homo sapiens GN=DYSF PE=1 SV=1
Q9H3U1|UN45A_HUMAN	1.54	1.01	0.04	3	3	Protein unc-45 homolog A OS=Homo sapiens GN=UNC45A PE=1 SV=1
Q9NZM1|MYOF_HUMAN	12.74	1.08	0.45	102	98	Myoferlin OS=Homo sapiens GN=MYOF PE=1 SV=1
Q9UBX3|DIC_HUMAN	4.74	1.09	0.22	5	5	Mitochondrial dicarboxylate carrier OS=Homo sapiens GN=SLC25A10 PE=1 SV=2
Q8N766|EMC1_HUMAN	4.03	1.13	0.25	18	18	ER membrane protein complex subunit 1 OS=Homo sapiens GN=EMC1 PE=1 SV=1
Q14432|PDE3A_HUMAN	0.39	0.98	0.01	1	1	cGMP-inhibited 3',5'-cyclic phosphodiesterase A OS=Homo sapiens GN=PDE3A PE=1 SV=3
Q7Z739|YTHD3_HUMAN	1.1	1.03	0.09	6	5	YTH domain-containing family protein 3 OS=Homo sapiens GN=YTHDF3 PE=1 SV=1
Q9Y5Z0|BACE2_HUMAN	0.32	0.96	0.02	1	1	Beta-secretase 2 OS=Homo sapiens GN=BACE2 PE=1 SV=1
Q9UH62|ARMX3_HUMAN	0	1.96	0.03	1	1	Armadillo repeat-containing X-linked protein 3 OS=Homo sapiens GN=ARMCX3 PE=1 SV=1
Q96S97|MYADM_HUMAN	0.98	0.94	0.1	3	3	Myeloid-associated differentiation marker OS=Homo sapiens GN=MYADM PE=1 SV=2
Q969L2|MAL2_HUMAN	0.38	1.06	0.06	1	1	Protein MAL2 OS=Homo sapiens GN=MAL2 PE=1 SV=1
P51809|VAMP7_HUMAN	13.33	1.18	0.1	3	3	Vesicle-associated membrane protein 7 OS=Homo sapiens GN=VAMP7 PE=1 SV=3
Q14254|FLOT2_HUMAN	10.05	1.07	0.41	16	16	Flotillin-2 OS=Homo sapiens GN=FLOT2 PE=1 SV=2
Q8TCJ2|STT3B_HUMAN	3.18	1.01	0.08	6	6	Dolichyl-diphosphooligosaccharide--protein glycosyltransferase subunit STT3B OS=Homo sapiens GN=STT3B PE=1 SV=1
Q9H0U3|MAGT1_HUMAN	2.04	0.98	0.16	7	7	Magnesium transporter protein 1 OS=Homo sapiens GN=MAGT1 PE=1 SV=1
P63244|GBLP_HUMAN	6.36	1.11	0.52	16	16	Guanine nucleotide-binding protein subunit beta-2-like 1 OS=Homo sapiens GN=GNB2L1 PE=1 SV=3
Q13613|MTMR1_HUMAN	0	1.68	0.02	1	1	Myotubularin-related protein 1 OS=Homo sapiens GN=MTMR1 PE=1 SV=4
Q8NEW0|ZNT7_HUMAN	0	1.31	0.03	1	1	Zinc transporter 7 OS=Homo sapiens GN=SLC30A7 PE=2 SV=1
Q969V3|NCLN_HUMAN	4.16	1.18	0.3	15	15	Nicalin OS=Homo sapiens GN=NCLN PE=1 SV=2
Q8NE86|MCU_HUMAN	7.26	1.11	0.09	2	2	Calcium uniporter protein, mitochondrial OS=Homo sapiens GN=MCU PE=1 SV=1
P48960|CD97_HUMAN	10.93	0.95	0.21	27	27	CD97 antigen OS=Homo sapiens GN=CD97 PE=1 SV=4
O43493|TGON2_HUMAN	1.53	1.05	0.05	2	2	Trans-Golgi network integral membrane protein 2 OS=Homo sapiens GN=TGOLN2 PE=1 SV=2
Q9BZH6|WDR11_HUMAN	6.34	1.22	0.04	3	3	WD repeat-containing protein 11 OS=Homo sapiens GN=WDR11 PE=1 SV=1
Q15907|RB11B_HUMAN	5.12	1.13	0.52	10	10	Ras-related protein Rab-11B OS=Homo sapiens GN=RAB11B PE=1 SV=4
P35367|HRH1_HUMAN	0	0.51	0.03	1	1	Histamine H1 receptor OS=Homo sapiens GN=HRH1 PE=1 SV=1
Q92544|TM9S4_HUMAN	7.33	0.96	0.12	6	6	Transmembrane 9 superfamily member 4 OS=Homo sapiens GN=TM9SF4 PE=1 SV=2
Q86UL3|GPAT4_HUMAN	0	1.39	0.03	1	1	Glycerol-3-phosphate acyltransferase 4 OS=Homo sapiens GN=GPAT4 PE=1 SV=1
Q14344|GNA13_HUMAN	7.74	1.14	0.37	11	11	Guanine nucleotide-binding protein subunit alpha-13 OS=Homo sapiens GN=GNA13 PE=1 SV=2
Q9UNL2|SSRG_HUMAN	2.26	1.08	0.08	1	1	Translocon-associated protein subunit gamma OS=Homo sapiens GN=SSR3 PE=1 SV=1
P00750|TPA_HUMAN	8.85	1.37	0.09	3	3	Tissue-type plasminogen activator OS=Homo sapiens GN=PLAT PE=1 SV=1
P60468|SC61B_HUMAN	1.46	1.05	0.26	2	2	Protein transport protein Sec61 subunit beta OS=Homo sapiens GN=SEC61B PE=1 SV=2
Q13751|LAMB3_HUMAN	14.23	1.63	0.05	4	4	Laminin subunit beta-3 OS=Homo sapiens GN=LAMB3 PE=1 SV=1
P51805|PLXA3_HUMAN	9.44	1.07	0.01	13	1	Plexin-A3 OS=Homo sapiens GN=PLXNA3 PE=1 SV=2
Q5T4S7|UBR4_HUMAN	1.54	1.07	0.03	10	10	E3 ubiquitin-protein ligase UBR4 OS=Homo sapiens GN=UBR4 PE=1 SV=1
P12236|ADT3_HUMAN	4.54	1.13	0.1	20	3	ADP/ATP translocase 3 OS=Homo sapiens GN=SLC25A6 PE=1 SV=4
P34741|SDC2_HUMAN	11.07	1.03	0.21	8	8	Syndecan-2 OS=Homo sapiens GN=SDC2 PE=1 SV=2
A6NMY6|AXA2L_HUMAN	7.79	1.14	0.56	43	42	Putative annexin A2-like protein OS=Homo sapiens GN=ANXA2P2 PE=5 SV=2
Q9P0L0|VAPA_HUMAN	1.2	1.04	0.23	9	8	Vesicle-associated membrane protein-associated protein A OS=Homo sapiens GN=VAPA PE=1 SV=3
Q8NE01|CNNM3_HUMAN	15.79	1.14	0.21	14	12	Metal transporter CNNM3 OS=Homo sapiens GN=CNNM3 PE=1 SV=1
Q10471|GALT2_HUMAN	1.93	1.11	0.31	17	15	Polypeptide N-acetylgalactosaminyltransferase 2 OS=Homo sapiens GN=GALNT2 PE=1 SV=1
Q30201|HFE_HUMAN	4.63	1.31	0.03	1	1	Hereditary hemochromatosis protein OS=Homo sapiens GN=HFE PE=1 SV=1
Q6UVK1|CSPG4_HUMAN	0.31	1.08	0.36	64	64	Chondroitin sulfate proteoglycan 4 OS=Homo sapiens GN=CSPG4 PE=1 SV=2
O75355|ENTP3_HUMAN	0	0.18	0.03	1	1	Ectonucleoside triphosphate diphosphohydrolase 3 OS=Homo sapiens GN=ENTPD3 PE=1 SV=2
Q9Y5M8|SRPRB_HUMAN	6.03	0.92	0.24	5	5	Signal recognition particle receptor subunit beta OS=Homo sapiens GN=SRPRB PE=1 SV=3
Q96Q45|TM237_HUMAN	4.99	1.22	0.15	5	5	Transmembrane protein 237 OS=Homo sapiens GN=TMEM237 PE=1 SV=2
Q01650|LAT1_HUMAN	3.01	0.99	0.11	6	5	Large neutral amino acids transporter small subunit 1 OS=Homo sapiens GN=SLC7A5 PE=1 SV=2
Q14165|MLEC_HUMAN	12.35	1.1	0.38	10	10	Malectin OS=Homo sapiens GN=MLEC PE=1 SV=1
Q9P003|CNIH4_HUMAN	1.33	0.98	0.14	4	4	Protein cornichon homolog 4 OS=Homo sapiens GN=CNIH4 PE=1 SV=1
Q9NRP0|OSTC_HUMAN	0	0.52	0.08	1	1	Oligosaccharyltransferase complex subunit OSTC OS=Homo sapiens GN=OSTC PE=1 SV=1
Q8IWT6|LRC8A_HUMAN	0.19	1.11	0.29	23	21	Volume-regulated anion channel subunit LRRC8A OS=Homo sapiens GN=LRRC8A PE=1 SV=1
P78325|ADAM8_HUMAN	10.54	1.28	0.04	2	2	Disintegrin and metalloproteinase domain-containing protein 8 OS=Homo sapiens GN=ADAM8 PE=1 SV=2
O15533|TPSN_HUMAN	1.36	1.12	0.02	1	1	Tapasin OS=Homo sapiens GN=TAPBP PE=1 SV=1
Q5W0N0|CI057_HUMAN	0.73	1.17	0.06	1	1	Uncharacterized protein C9orf57 OS=Homo sapiens GN=C9orf57 PE=2 SV=1
P40123|CAP2_HUMAN	9.83	1.14	0.28	12	11	Adenylyl cyclase-associated protein 2 OS=Homo sapiens GN=CAP2 PE=1 SV=1
Q9UP95|S12A4_HUMAN	3.72	1.17	0.04	3	3	Solute carrier family 12 member 4 OS=Homo sapiens GN=SLC12A4 PE=1 SV=2
Q9BWQ6|YIPF2_HUMAN	0	0.81	0.09	1	1	Protein YIPF2 OS=Homo sapiens GN=YIPF2 PE=1 SV=1
P19634|SL9A1_HUMAN	11.66	1.01	0.07	4	4	Sodium/hydrogen exchanger 1 OS=Homo sapiens GN=SLC9A1 PE=1 SV=2
P36897|TGFR1_HUMAN	0.19	1.07	0.16	5	5	TGF-beta receptor type-1 OS=Homo sapiens GN=TGFBR1 PE=1 SV=1
Q6ZXV5|TMTC3_HUMAN	11.22	1.27	0.01	1	1	Transmembrane and TPR repeat-containing protein 3 OS=Homo sapiens GN=TMTC3 PE=1 SV=2
P50281|MMP14_HUMAN	7.74	1.06	0.19	13	13	Matrix metalloproteinase-14 OS=Homo sapiens GN=MMP14 PE=1 SV=3
Q6P4E1|CASC4_HUMAN	1.24	0.98	0.09	3	3	Protein CASC4 OS=Homo sapiens GN=CASC4 PE=1 SV=1
Q9H813|TM206_HUMAN	0	0.79	0.02	1	1	Transmembrane protein 206 OS=Homo sapiens GN=TMEM206 PE=1 SV=1
P63010|AP2B1_HUMAN	2.95	1.11	0.34	33	33	AP-2 complex subunit beta OS=Homo sapiens GN=AP2B1 PE=1 SV=1
P60033|CD81_HUMAN	0.1	1.08	0.08	1	1	CD81 antigen OS=Homo sapiens GN=CD81 PE=1 SV=1
Q9HBG4|VPP4_HUMAN	7.79	0.93	0.02	1	1	V-type proton ATPase 116 kDa subunit a isoform 4 OS=Homo sapiens GN=ATP6V0A4 PE=1 SV=2
O00421|CCRL2_HUMAN	8.87	1.03	0.11	3	3	C-C chemokine receptor-like 2 OS=Homo sapiens GN=CCRL2 PE=1 SV=2
P61803|DAD1_HUMAN	3.46	1.07	0.19	2	2	Dolichyl-diphosphooligosaccharide--protein glycosyltransferase subunit DAD1 OS=Homo sapiens GN=DAD1 PE=1 SV=3
P08648|ITA5_HUMAN	7.28	1.12	0.2	17	17	Integrin alpha-5 OS=Homo sapiens GN=ITGA5 PE=1 SV=2
Q6PI78|TMM65_HUMAN	0	1.1	0.05	1	1	Transmembrane protein 65 OS=Homo sapiens GN=TMEM65 PE=1 SV=2
P11279|LAMP1_HUMAN	7.75	1.18	0.15	8	8	Lysosome-associated membrane glycoprotein 1 OS=Homo sapiens GN=LAMP1 PE=1 SV=3
Q04721|NOTC2_HUMAN	6.25	1.28	0.01	2	2	Neurogenic locus notch homolog protein 2 OS=Homo sapiens GN=NOTCH2 PE=1 SV=3
Q15629|TRAM1_HUMAN	4.77	1.01	0.12	3	3	Translocating chain-associated membrane protein 1 OS=Homo sapiens GN=TRAM1 PE=1 SV=3
O60884|DNJA2_HUMAN	1.89	1.01	0.21	8	8	DnaJ homolog subfamily A member 2 OS=Homo sapiens GN=DNAJA2 PE=1 SV=1
Q9NQS3|PVRL3_HUMAN	2.71	0.9	0.28	11	11	Nectin-3 OS=Homo sapiens GN=PVRL3 PE=1 SV=1
P04920|B3A2_HUMAN	2.17	0.79	0.05	5	5	Anion exchange protein 2 OS=Homo sapiens GN=SLC4A2 PE=1 SV=4
Q9UH99|SUN2_HUMAN	0.03	1.16	0.23	10	10	SUN domain-containing protein 2 OS=Homo sapiens GN=SUN2 PE=1 SV=3
P14209|CD99_HUMAN	6.93	0.52	0.46	5	5	CD99 antigen OS=Homo sapiens GN=CD99 PE=1 SV=1
Q9NZN4|EHD2_HUMAN	0.48	1.11	0.24	16	13	EH domain-containing protein 2 OS=Homo sapiens GN=EHD2 PE=1 SV=2
O94905|ERLN2_HUMAN	7.91	0.94	0.32	12	10	Erlin-2 OS=Homo sapiens GN=ERLIN2 PE=1 SV=1
P54709|AT1B3_HUMAN	6.52	1.01	0.52	24	24	Sodium/potassium-transporting ATPase subunit beta-3 OS=Homo sapiens GN=ATP1B3 PE=1 SV=1
Q9BUN8|DERL1_HUMAN	3.72	1.07	0.1	2	2	Derlin-1 OS=Homo sapiens GN=DERL1 PE=1 SV=1
P06756|ITAV_HUMAN	1.96	1.08	0.4	44	44	Integrin alpha-V OS=Homo sapiens GN=ITGAV PE=1 SV=2
O95470|SGPL1_HUMAN	1.67	0.86	0.12	5	5	Sphingosine-1-phosphate lyase 1 OS=Homo sapiens GN=SGPL1 PE=1 SV=3
O60449|LY75_HUMAN	0.64	0.99	0.01	2	2	Lymphocyte antigen 75 OS=Homo sapiens GN=LY75 PE=1 SV=3
Q9NZ08|ERAP1_HUMAN	4.66	1	0.23	19	19	Endoplasmic reticulum aminopeptidase 1 OS=Homo sapiens GN=ERAP1 PE=1 SV=3
Q96AP7|ESAM_HUMAN	0.96	0.98	0.33	15	15	Endothelial cell-selective adhesion molecule OS=Homo sapiens GN=ESAM PE=1 SV=1
Q03518|TAP1_HUMAN	0.13	1	0.15	8	8	Antigen peptide transporter 1 OS=Homo sapiens GN=TAP1 PE=1 SV=2
Q5JTH9|RRP12_HUMAN	6.58	1.08	0.04	4	4	RRP12-like protein OS=Homo sapiens GN=RRP12 PE=1 SV=2
Q8WTV0|SCRB1_HUMAN	0.74	1.05	0.09	6	6	Scavenger receptor class B member 1 OS=Homo sapiens GN=SCARB1 PE=1 SV=1
Q5JRA6|MIA3_HUMAN	4.06	1.22	0.05	7	7	Melanoma inhibitory activity protein 3 OS=Homo sapiens GN=MIA3 PE=1 SV=1
P02786|TFR1_HUMAN	30.65	1.14	0.5	50	50	Transferrin receptor protein 1 OS=Homo sapiens GN=TFRC PE=1 SV=2
Q7KZN9|COX15_HUMAN	4.36	0.82	0.03	1	1	Cytochrome c oxidase assembly protein COX15 homolog OS=Homo sapiens GN=COX15 PE=1 SV=1
Q04656|ATP7A_HUMAN	2.08	1.17	0.01	2	1	Copper-transporting ATPase 1 OS=Homo sapiens GN=ATP7A PE=1 SV=3
Q01628|IFM3_HUMAN	12.11	1.67	0.12	2	2	Interferon-induced transmembrane protein 3 OS=Homo sapiens GN=IFITM3 PE=1 SV=2
O94804|STK10_HUMAN	1.92	0.74	0.08	6	6	Serine/threonine-protein kinase 10 OS=Homo sapiens GN=STK10 PE=1 SV=1
O43570|CAH12_HUMAN	3.82	1.06	0.19	9	9	Carbonic anhydrase 12 OS=Homo sapiens GN=CA12 PE=1 SV=1
O94973|AP2A2_HUMAN	2.22	1.13	0.14	17	10	AP-2 complex subunit alpha-2 OS=Homo sapiens GN=AP2A2 PE=1 SV=2
P51648|AL3A2_HUMAN	5.52	0.94	0.14	6	6	Fatty aldehyde dehydrogenase OS=Homo sapiens GN=ALDH3A2 PE=1 SV=1
Q8WUD1|RAB2B_HUMAN	6.31	1.18	0.29	6	6	Ras-related protein Rab-2B OS=Homo sapiens GN=RAB2B PE=1 SV=1
Q15043|S39AE_HUMAN	2.14	1.13	0.03	1	1	Zinc transporter ZIP14 OS=Homo sapiens GN=SLC39A14 PE=1 SV=3
Q7L1W4|LRC8D_HUMAN	8.3	0.87	0.05	4	3	Volume-regulated anion channel subunit LRRC8D OS=Homo sapiens GN=LRRC8D PE=1 SV=1
Q9H0U4|RAB1B_HUMAN	8.62	1.07	0.28	17	4	Ras-related protein Rab-1B OS=Homo sapiens GN=RAB1B PE=1 SV=1
Q9NQC3|RTN4_HUMAN	7.3	1.01	0.09	7	7	Reticulon-4 OS=Homo sapiens GN=RTN4 PE=1 SV=2
Q9Y653|GPR56_HUMAN	0	0.63	0.01	1	1	G-protein coupled receptor 56 OS=Homo sapiens GN=GPR56 PE=1 SV=2
P78410|BT3A2_HUMAN	1.23	1.01	0.16	7	4	Butyrophilin subfamily 3 member A2 OS=Homo sapiens GN=BTN3A2 PE=1 SV=2
Q9BYC5|FUT8_HUMAN	10.06	1.09	0.09	5	5	Alpha-(1,6)-fucosyltransferase OS=Homo sapiens GN=FUT8 PE=1 SV=2
P98155|VLDLR_HUMAN	2.87	1.31	0.01	1	1	Very low-density lipoprotein receptor OS=Homo sapiens GN=VLDLR PE=1 SV=1
P42892|ECE1_HUMAN	9.67	1.19	0.42	37	37	Endothelin-converting enzyme 1 OS=Homo sapiens GN=ECE1 PE=1 SV=2
P32004|L1CAM_HUMAN	0.32	1.03	0.3	37	37	Neural cell adhesion molecule L1 OS=Homo sapiens GN=L1CAM PE=1 SV=2
Q9UL54|TAOK2_HUMAN	4.34	1.52	0.01	1	1	Serine/threonine-protein kinase TAO2 OS=Homo sapiens GN=TAOK2 PE=1 SV=2
Q04771|ACVR1_HUMAN	3.78	1.48	0.04	2	2	Activin receptor type-1 OS=Homo sapiens GN=ACVR1 PE=1 SV=1
O14966|RAB7L_HUMAN	7.27	1.08	0.12	2	2	Ras-related protein Rab-7L1 OS=Homo sapiens GN=RAB29 PE=1 SV=1
P23634|AT2B4_HUMAN	10.27	1.09	0.1	20	9	Plasma membrane calcium-transporting ATPase 4 OS=Homo sapiens GN=ATP2B4 PE=1 SV=2
B0I1T2|MYO1G_HUMAN	0.46	1.02	0.01	1	1	Unconventional myosin-Ig OS=Homo sapiens GN=MYO1G PE=1 SV=2
Q5RI15|COX20_HUMAN	4.8	0.66	0.11	1	1	Cytochrome c oxidase protein 20 homolog OS=Homo sapiens GN=COX20 PE=1 SV=2
Q9BXB1|LGR4_HUMAN	4.68	0.74	0.02	1	1	Leucine-rich repeat-containing G-protein coupled receptor 4 OS=Homo sapiens GN=LGR4 PE=1 SV=2
P08582|TRFM_HUMAN	7.7	1.12	0.36	25	25	Melanotransferrin OS=Homo sapiens GN=MFI2 PE=1 SV=2
Q9BWM7|SFXN3_HUMAN	20.79	1.11	0.37	11	9	Sideroflexin-3 OS=Homo sapiens GN=SFXN3 PE=1 SV=2
Q9HD45|TM9S3_HUMAN	18.1	1.14	0.2	13	13	Transmembrane 9 superfamily member 3 OS=Homo sapiens GN=TM9SF3 PE=1 SV=2
Q5JTV8|TOIP1_HUMAN	2.17	1.04	0.1	4	4	Torsin-1A-interacting protein 1 OS=Homo sapiens GN=TOR1AIP1 PE=1 SV=2
O75051|PLXA2_HUMAN	0.58	0.99	0.02	11	3	Plexin-A2 OS=Homo sapiens GN=PLXNA2 PE=1 SV=4
P23229|ITA6_HUMAN	3.24	1.06	0.49	59	59	Integrin alpha-6 OS=Homo sapiens GN=ITGA6 PE=1 SV=5
P07355|ANXA2_HUMAN	7.79	1.13	0.72	57	56	Annexin A2 OS=Homo sapiens GN=ANXA2 PE=1 SV=2
Q8IYB5|SMAP1_HUMAN	9.81	1.13	0.03	1	1	Stromal membrane-associated protein 1 OS=Homo sapiens GN=SMAP1 PE=1 SV=2
A0FGR8|ESYT2_HUMAN	3	1.06	0.25	20	20	Extended synaptotagmin-2 OS=Homo sapiens GN=ESYT2 PE=1 SV=1
Q5T3F8|CSCL2_HUMAN	5.44	0.99	0.04	3	3	CSC1-like protein 2 OS=Homo sapiens GN=TMEM63B PE=1 SV=1
Q9ULC3|RAB23_HUMAN	7.39	1.21	0.25	4	4	Ras-related protein Rab-23 OS=Homo sapiens GN=RAB23 PE=1 SV=1
P30825|CTR1_HUMAN	3.69	1.12	0.11	9	9	High affinity cationic amino acid transporter 1 OS=Homo sapiens GN=SLC7A1 PE=1 SV=1
Q8NCL4|GALT6_HUMAN	6.95	1.14	0.02	1	1	Polypeptide N-acetylgalactosaminyltransferase 6 OS=Homo sapiens GN=GALNT6 PE=2 SV=2
Q8NBJ4|GOLM1_HUMAN	0.79	0.93	0.24	13	13	Golgi membrane protein 1 OS=Homo sapiens GN=GOLM1 PE=1 SV=1
Q92854|SEM4D_HUMAN	3.01	1.02	0.04	2	2	Semaphorin-4D OS=Homo sapiens GN=SEMA4D PE=1 SV=1
P52569|CTR2_HUMAN	3.69	1.12	0.02	3	3	Cationic amino acid transporter 2 OS=Homo sapiens GN=SLC7A2 PE=1 SV=2
O75027|ABCB7_HUMAN	20.06	1.31	0.03	2	2	ATP-binding cassette sub-family B member 7, mitochondrial OS=Homo sapiens GN=ABCB7 PE=1 SV=2
P55283|CADH4_HUMAN	3.84	1.02	0.13	10	10	Cadherin-4 OS=Homo sapiens GN=CDH4 PE=2 SV=2
Q9BVC6|TM109_HUMAN	10.87	0.66	0.05	1	1	Transmembrane protein 109 OS=Homo sapiens GN=TMEM109 PE=1 SV=1
Q07954|LRP1_HUMAN	13.26	1.91	0.01	4	4	Prolow-density lipoprotein receptor-related protein 1 OS=Homo sapiens GN=LRP1 PE=1 SV=2
Q6UWP7|LCLT1_HUMAN	1.83	1.18	0.03	1	1	Lysocardiolipin acyltransferase 1 OS=Homo sapiens GN=LCLAT1 PE=1 SV=1
Q9H1K4|GHC2_HUMAN	2.23	1.26	0.09	3	3	Mitochondrial glutamate carrier 2 OS=Homo sapiens GN=SLC25A18 PE=1 SV=1
Q96HS1|PGAM5_HUMAN	1.6	1.32	0.11	3	3	Serine/threonine-protein phosphatase PGAM5, mitochondrial OS=Homo sapiens GN=PGAM5 PE=1 SV=2
O60641|AP180_HUMAN	5.7	1.27	0.01	1	1	Clathrin coat assembly protein AP180 OS=Homo sapiens GN=SNAP91 PE=1 SV=2
Q96PQ0|SORC2_HUMAN	1.22	0.69	0.05	5	5	VPS10 domain-containing receptor SorCS2 OS=Homo sapiens GN=SORCS2 PE=1 SV=3
Q15005|SPCS2_HUMAN	2.97	1	0.12	3	3	Signal peptidase complex subunit 2 OS=Homo sapiens GN=SPCS2 PE=1 SV=3
O94886|CSCL1_HUMAN	3.61	1.04	0.01	1	1	CSC1-like protein 1 OS=Homo sapiens GN=TMEM63A PE=1 SV=3
P50416|CPT1A_HUMAN	4.53	0.96	0.08	5	5	Carnitine O-palmitoyltransferase 1, liver isoform OS=Homo sapiens GN=CPT1A PE=1 SV=2
Q01518|CAP1_HUMAN	17.71	1.16	0.57	37	36	Adenylyl cyclase-associated protein 1 OS=Homo sapiens GN=CAP1 PE=1 SV=5
P14415|AT1B2_HUMAN	6.52	1.06	0.02	1	1	Sodium/potassium-transporting ATPase subunit beta-2 OS=Homo sapiens GN=ATP1B2 PE=1 SV=3
P51793|CLCN4_HUMAN	6.69	2.06	0.02	1	1	H(+)/Cl(-) exchange transporter 4 OS=Homo sapiens GN=CLCN4 PE=1 SV=2
P35613|BASI_HUMAN	0.31	1.02	0.3	15	15	Basigin OS=Homo sapiens GN=BSG PE=1 SV=2
Q6H3X3|RET1G_HUMAN	3.14	1	0.05	2	2	Retinoic acid early transcript 1G protein OS=Homo sapiens GN=RAET1G PE=1 SV=1
P00395|COX1_HUMAN	0.66	0.94	0.02	1	1	Cytochrome c oxidase subunit 1 OS=Homo sapiens GN=MT-CO1 PE=1 SV=1
P35625|TIMP3_HUMAN	1.74	0.95	0.06	1	1	Metalloproteinase inhibitor 3 OS=Homo sapiens GN=TIMP3 PE=1 SV=2
Q92643|GPI8_HUMAN	5.59	1.08	0.09	3	3	GPI-anchor transamidase OS=Homo sapiens GN=PIGK PE=1 SV=2
Q92859|NEO1_HUMAN	3.31	0.88	0.03	3	3	Neogenin OS=Homo sapiens GN=NEO1 PE=1 SV=2
Q6ZSS7|MFSD6_HUMAN	3.74	0.91	0.02	1	1	Major facilitator superfamily domain-containing protein 6 OS=Homo sapiens GN=MFSD6 PE=1 SV=2
Q9P2X0|DPM3_HUMAN	2.21	1.03	0.11	1	1	Dolichol-phosphate mannosyltransferase subunit 3 OS=Homo sapiens GN=DPM3 PE=1 SV=2
O60779|S19A2_HUMAN	0.81	1.03	0.08	2	2	Thiamine transporter 1 OS=Homo sapiens GN=SLC19A2 PE=1 SV=2
Q9Y6C9|MTCH2_HUMAN	1.38	0.99	0.16	3	3	Mitochondrial carrier homolog 2 OS=Homo sapiens GN=MTCH2 PE=1 SV=1
O14494|PLPP1_HUMAN	2.49	1.16	0.19	4	4	Phospholipid phosphatase 1 OS=Homo sapiens GN=PLPP1 PE=1 SV=1
P01903|DRA_HUMAN	3.39	1.1	0.11	2	2	HLA class II histocompatibility antigen, DR alpha chain OS=Homo sapiens GN=HLA-DRA PE=1 SV=1
Q13530|SERC3_HUMAN	0	0.73	0.02	1	1	Serine incorporator 3 OS=Homo sapiens GN=SERINC3 PE=2 SV=2
O15269|SPTC1_HUMAN	9.66	0.55	0.08	2	2	Serine palmitoyltransferase 1 OS=Homo sapiens GN=SPTLC1 PE=1 SV=1
P08134|RHOC_HUMAN	8.65	1.47	0.06	5	1	Rho-related GTP-binding protein RhoC OS=Homo sapiens GN=RHOC PE=1 SV=1
O95425|SVIL_HUMAN	6.51	1.17	0.05	7	7	Supervillin OS=Homo sapiens GN=SVIL PE=1 SV=2
Q96TA2|YMEL1_HUMAN	3.11	1.96	0.02	1	1	ATP-dependent zinc metalloprotease YME1L1 OS=Homo sapiens GN=YME1L1 PE=1 SV=2
P00403|COX2_HUMAN	0.01	1	0.23	7	7	Cytochrome c oxidase subunit 2 OS=Homo sapiens GN=MT-CO2 PE=1 SV=1
P35241|RADI_HUMAN	4.81	1.09	0.31	39	22	Radixin OS=Homo sapiens GN=RDX PE=1 SV=1
Q9UJS0|CMC2_HUMAN	2.86	1.09	0.15	11	7	Calcium-binding mitochondrial carrier protein Aralar2 OS=Homo sapiens GN=SLC25A13 PE=1 SV=2
P62491|RB11A_HUMAN	5.12	1.14	0.39	7	7	Ras-related protein Rab-11A OS=Homo sapiens GN=RAB11A PE=1 SV=3
Q15125|EBP_HUMAN	8.63	1.15	0.12	2	2	3-beta-hydroxysteroid-Delta(8),Delta(7)-isomerase OS=Homo sapiens GN=EBP PE=1 SV=3
P29317|EPHA2_HUMAN	4.32	1.14	0.39	48	44	Ephrin type-A receptor 2 OS=Homo sapiens GN=EPHA2 PE=1 SV=2
Q7LGA3|HS2ST_HUMAN	5.83	2.13	0.02	1	1	Heparan sulfate 2-O-sulfotransferase 1 OS=Homo sapiens GN=HS2ST1 PE=1 SV=1
B7ZAQ6|GPHRA_HUMAN	7.66	0.75	0.03	1	1	Golgi pH regulator A OS=Homo sapiens GN=GPR89A PE=1 SV=2
P11169|GTR3_HUMAN	25.76	1.16	0.14	11	11	Solute carrier family 2, facilitated glucose transporter member 3 OS=Homo sapiens GN=SLC2A3 PE=1 SV=1
P51148|RAB5C_HUMAN	12.55	1.06	0.44	18	14	Ras-related protein Rab-5C OS=Homo sapiens GN=RAB5C PE=1 SV=2
O60353|FZD6_HUMAN	7.32	1.02	0.02	1	1	Frizzled-6 OS=Homo sapiens GN=FZD6 PE=1 SV=2
Q9UHQ9|NB5R1_HUMAN	6.62	1.26	0.25	8	8	NADH-cytochrome b5 reductase 1 OS=Homo sapiens GN=CYB5R1 PE=1 SV=1
Q9UBY0|SL9A2_HUMAN	11.66	0.74	0.01	1	1	Sodium/hydrogen exchanger 2 OS=Homo sapiens GN=SLC9A2 PE=2 SV=1
Q96NY7|CLIC6_HUMAN	0	1.75	0.03	2	1	Chloride intracellular channel protein 6 OS=Homo sapiens GN=CLIC6 PE=2 SV=3
Q9Y2I1|NISCH_HUMAN	6.85	0.98	0.01	1	1	Nischarin OS=Homo sapiens GN=NISCH PE=1 SV=3
Q13740|CD166_HUMAN	16.23	1.02	0.53	50	50	CD166 antigen OS=Homo sapiens GN=ALCAM PE=1 SV=2
Q14332|FZD2_HUMAN	7.69	0.97	0.01	2	1	Frizzled-2 OS=Homo sapiens GN=FZD2 PE=1 SV=1
Q96G23|CERS2_HUMAN	3.93	1.14	0.15	5	5	Ceramide synthase 2 OS=Homo sapiens GN=CERS2 PE=1 SV=1
P05067|A4_HUMAN	10.92	1.06	0.1	8	6	Amyloid beta A4 protein OS=Homo sapiens GN=APP PE=1 SV=3
P18433|PTPRA_HUMAN	3.31	1.03	0.27	19	17	Receptor-type tyrosine-protein phosphatase alpha OS=Homo sapiens GN=PTPRA PE=1 SV=2
Q8NG11|TSN14_HUMAN	0.44	0.94	0.1	2	2	Tetraspanin-14 OS=Homo sapiens GN=TSPAN14 PE=1 SV=1
P54289|CA2D1_HUMAN	2.77	1.11	0.16	12	12	Voltage-dependent calcium channel subunit alpha-2/delta-1 OS=Homo sapiens GN=CACNA2D1 PE=1 SV=3
Q9ULI3|HEG1_HUMAN	1.26	0.92	0.08	12	12	Protein HEG homolog 1 OS=Homo sapiens GN=HEG1 PE=1 SV=3
P49903|SPS1_HUMAN	0.74	0.83	0.04	1	1	Selenide, water dikinase 1 OS=Homo sapiens GN=SEPHS1 PE=1 SV=2
P15509|CSF2R_HUMAN	5.24	1.12	0.25	9	9	Granulocyte-macrophage colony-stimulating factor receptor subunit alpha OS=Homo sapiens GN=CSF2RA PE=1 SV=1
Q7Z3J2|CP062_HUMAN	0	1.13	0.01	1	1	UPF0505 protein C16orf62 OS=Homo sapiens GN=C16orf62 PE=1 SV=2
O60313|OPA1_HUMAN	2.12	1.15	0.09	6	6	Dynamin-like 120 kDa protein, mitochondrial OS=Homo sapiens GN=OPA1 PE=1 SV=3
Q9NY35|CLDN1_HUMAN	2.61	1.1	0.23	5	5	Claudin domain-containing protein 1 OS=Homo sapiens GN=CLDND1 PE=1 SV=1
Q9HCU5|PREB_HUMAN	3.35	0.66	0.09	3	3	Prolactin regulatory element-binding protein OS=Homo sapiens GN=PREB PE=1 SV=2
O00478|BT3A3_HUMAN	0	1.4	0.02	5	1	Butyrophilin subfamily 3 member A3 OS=Homo sapiens GN=BTN3A3 PE=1 SV=1
P12830|CADH1_HUMAN	4.1	1.11	0.1	6	6	Cadherin-1 OS=Homo sapiens GN=CDH1 PE=1 SV=3
Q00325|MPCP_HUMAN	5.14	1.1	0.24	14	14	Phosphate carrier protein, mitochondrial OS=Homo sapiens GN=SLC25A3 PE=1 SV=2
Q5SWX8|ODR4_HUMAN	0	1.55	0.03	1	1	Protein odr-4 homolog OS=Homo sapiens GN=ODR4 PE=1 SV=1
Q13445|TMED1_HUMAN	19.82	0.57	0.2	3	3	Transmembrane emp24 domain-containing protein 1 OS=Homo sapiens GN=TMED1 PE=1 SV=1
P50895|BCAM_HUMAN	1.39	0.97	0.25	14	14	Basal cell adhesion molecule OS=Homo sapiens GN=BCAM PE=1 SV=2
O75954|TSN9_HUMAN	6.92	1.15	0.11	4	4	Tetraspanin-9 OS=Homo sapiens GN=TSPAN9 PE=1 SV=1
Q9NR22|ANM8_HUMAN	18.49	1.08	0.1	4	4	Protein arginine N-methyltransferase 8 OS=Homo sapiens GN=PRMT8 PE=1 SV=2
A0PJW6|TM223_HUMAN	4.5	1.83	0.05	1	1	Transmembrane protein 223 OS=Homo sapiens GN=TMEM223 PE=1 SV=1
Q86SQ4|GP126_HUMAN	2.57	1.38	0.01	1	1	G-protein coupled receptor 126 OS=Homo sapiens GN=GPR126 PE=1 SV=3
O95980|RECK_HUMAN	0	1.75	0.01	1	1	Reversion-inducing cysteine-rich protein with Kazal motifs OS=Homo sapiens GN=RECK PE=1 SV=1
Q53EU6|GPAT3_HUMAN	3.34	1.06	0.13	4	4	Glycerol-3-phosphate acyltransferase 3 OS=Homo sapiens GN=GPAT3 PE=1 SV=2
A6NGU5|GGT3_HUMAN	2.81	1.02	0.11	6	6	Putative gamma-glutamyltranspeptidase 3 OS=Homo sapiens GN=GGT3P PE=5 SV=2
Q8NF37|PCAT1_HUMAN	6.63	1.16	0.06	3	3	Lysophosphatidylcholine acyltransferase 1 OS=Homo sapiens GN=LPCAT1 PE=1 SV=2
Q6IAN0|DRS7B_HUMAN	7.57	1.11	0.16	6	6	Dehydrogenase/reductase SDR family member 7B OS=Homo sapiens GN=DHRS7B PE=1 SV=2
Q96HA4|CA159_HUMAN	2.77	1.15	0.03	1	1	Uncharacterized protein C1orf159 OS=Homo sapiens GN=C1orf159 PE=2 SV=2
Q658P3|STEA3_HUMAN	0.23	0.96	0.13	6	6	Metalloreductase STEAP3 OS=Homo sapiens GN=STEAP3 PE=1 SV=2
O95490|AGRL2_HUMAN	2.33	0.83	0.02	2	2	Adhesion G protein-coupled receptor L2 OS=Homo sapiens GN=ADGRL2 PE=1 SV=2
Q16850|CP51A_HUMAN	61.53	1.62	0.21	9	9	Lanosterol 14-alpha demethylase OS=Homo sapiens GN=CYP51A1 PE=1 SV=3
P0CG08|GPHRB_HUMAN	7.66	0.75	0.03	1	1	Golgi pH regulator B OS=Homo sapiens GN=GPR89B PE=1 SV=1
Q8TCZ2|C99L2_HUMAN	2.33	1	0.28	8	8	CD99 antigen-like protein 2 OS=Homo sapiens GN=CD99L2 PE=1 SV=1
P67812|SC11A_HUMAN	8.36	1.03	0.24	7	7	Signal peptidase complex catalytic subunit SEC11A OS=Homo sapiens GN=SEC11A PE=1 SV=1
Q9Y625|GPC6_HUMAN	7.58	0.85	0.06	2	2	Glypican-6 OS=Homo sapiens GN=GPC6 PE=1 SV=1
Q96AG4|LRC59_HUMAN	1.52	0.99	0.3	10	10	Leucine-rich repeat-containing protein 59 OS=Homo sapiens GN=LRRC59 PE=1 SV=1
Q9NS69|TOM22_HUMAN	0.46	1.12	0.08	2	2	Mitochondrial import receptor subunit TOM22 homolog OS=Homo sapiens GN=TOMM22 PE=1 SV=3
Q96K37|S35E1_HUMAN	2.13	0.92	0.15	4	4	Solute carrier family 35 member E1 OS=Homo sapiens GN=SLC35E1 PE=1 SV=2
Q03113|GNA12_HUMAN	2.9	1.21	0.03	1	1	Guanine nucleotide-binding protein subunit alpha-12 OS=Homo sapiens GN=GNA12 PE=1 SV=4
P32241|VIPR1_HUMAN	0	3.97	0.04	1	1	Vasoactive intestinal polypeptide receptor 1 OS=Homo sapiens GN=VIPR1 PE=1 SV=1
Q9NPA0|EMC7_HUMAN	0	0.2	0.1	1	1	ER membrane protein complex subunit 7 OS=Homo sapiens GN=EMC7 PE=1 SV=1
P38435|VKGC_HUMAN	0	1.77	0.02	1	1	Vitamin K-dependent gamma-carboxylase OS=Homo sapiens GN=GGCX PE=1 SV=2
Q13505|MTX1_HUMAN	3.43	0.89	0.03	1	1	Metaxin-1 OS=Homo sapiens GN=MTX1 PE=1 SV=2
Q99442|SEC62_HUMAN	0	0.52	0.03	1	1	Translocation protein SEC62 OS=Homo sapiens GN=SEC62 PE=1 SV=1
Q9BU23|LMF2_HUMAN	2.78	1.15	0.04	2	2	Lipase maturation factor 2 OS=Homo sapiens GN=LMF2 PE=1 SV=2
Q12913|PTPRJ_HUMAN	6.3	1.06	0.27	28	28	Receptor-type tyrosine-protein phosphatase eta OS=Homo sapiens GN=PTPRJ PE=1 SV=3
Q5TGY1|TMCO4_HUMAN	0	0.76	0.01	1	1	Transmembrane and coiled-coil domain-containing protein 4 OS=Homo sapiens GN=TMCO4 PE=2 SV=1
Q8WVQ1|CANT1_HUMAN	9.05	0.92	0.07	2	2	Soluble calcium-activated nucleotidase 1 OS=Homo sapiens GN=CANT1 PE=1 SV=1
O15258|RER1_HUMAN	0.95	1	0.19	4	4	Protein RER1 OS=Homo sapiens GN=RER1 PE=1 SV=1
Q6V0I7|FAT4_HUMAN	1.88	0.98	0.08	26	26	Protocadherin Fat 4 OS=Homo sapiens GN=FAT4 PE=1 SV=2
P03891|NU2M_HUMAN	1.61	0.92	0.03	1	1	NADH-ubiquinone oxidoreductase chain 2 OS=Homo sapiens GN=MT-ND2 PE=1 SV=2
Q9Y2H9|MAST1_HUMAN	0	0.64	0.01	1	1	Microtubule-associated serine/threonine-protein kinase 1 OS=Homo sapiens GN=MAST1 PE=1 SV=2
Q5SRD1|TI23B_HUMAN	8.17	0.95	0.07	1	1	Putative mitochondrial import inner membrane translocase subunit Tim23B OS=Homo sapiens GN=TIMM23B PE=5 SV=2
P42167|LAP2B_HUMAN	2.6	0.73	0.04	6	1	Lamina-associated polypeptide 2, isoforms beta/gamma OS=Homo sapiens GN=TMPO PE=1 SV=2
Q969N2|PIGT_HUMAN	2.09	0.94	0.05	2	2	GPI transamidase component PIG-T OS=Homo sapiens GN=PIGT PE=1 SV=1
Q92504|S39A7_HUMAN	0.97	1.06	0.07	2	2	Zinc transporter SLC39A7 OS=Homo sapiens GN=SLC39A7 PE=1 SV=2
Q7Z5R6|AB1IP_HUMAN	0.64	0.92	0.06	2	2	Amyloid beta A4 precursor protein-binding family B member 1-interacting protein OS=Homo sapiens GN=APBB1IP PE=1 SV=1
Q03167|TGBR3_HUMAN	2.81	1.09	0.03	2	2	Transforming growth factor beta receptor type 3 OS=Homo sapiens GN=TGFBR3 PE=1 SV=3
Q9H7M9|GI24_HUMAN	0	7.84	0.03	1	1	Platelet receptor Gi24 OS=Homo sapiens GN=C10orf54 PE=1 SV=3
P11166|GTR1_HUMAN	6.13	1.11	0.15	20	20	Solute carrier family 2, facilitated glucose transporter member 1 OS=Homo sapiens GN=SLC2A1 PE=1 SV=2
P20645|MPRD_HUMAN	3.11	0.87	0.12	2	2	Cation-dependent mannose-6-phosphate receptor OS=Homo sapiens GN=M6PR PE=1 SV=1
Q9H7F0|AT133_HUMAN	3.04	1.22	0.02	2	2	Probable cation-transporting ATPase 13A3 OS=Homo sapiens GN=ATP13A3 PE=1 SV=4
P51157|RAB28_HUMAN	4.11	1.18	0.05	1	1	Ras-related protein Rab-28 OS=Homo sapiens GN=RAB28 PE=1 SV=2
Q29983|MICA_HUMAN	0.11	1.17	0.16	6	6	MHC class I polypeptide-related sequence A OS=Homo sapiens GN=MICA PE=1 SV=1
Q9H1U4|MEGF9_HUMAN	2.25	0.88	0.02	1	1	Multiple epidermal growth factor-like domains protein 9 OS=Homo sapiens GN=MEGF9 PE=2 SV=3
Q8N5M9|JAGN1_HUMAN	3.37	1.14	0.13	2	2	Protein jagunal homolog 1 OS=Homo sapiens GN=JAGN1 PE=1 SV=1
Q9P0V3|SH3B4_HUMAN	1.71	1.1	0.05	3	3	SH3 domain-binding protein 4 OS=Homo sapiens GN=SH3BP4 PE=1 SV=1
Q7Z3B1|NEGR1_HUMAN	13.1	0.97	0.11	4	4	Neuronal growth regulator 1 OS=Homo sapiens GN=NEGR1 PE=1 SV=3
Q9H936|GHC1_HUMAN	4.48	1.26	0.12	4	4	Mitochondrial glutamate carrier 1 OS=Homo sapiens GN=SLC25A22 PE=1 SV=1
P45880|VDAC2_HUMAN	16.5	1.19	0.45	12	11	Voltage-dependent anion-selective channel protein 2 OS=Homo sapiens GN=VDAC2 PE=1 SV=2
P13726|TF_HUMAN	0.58	1.16	0.37	16	16	Tissue factor OS=Homo sapiens GN=F3 PE=1 SV=1
Q7L804|RFIP2_HUMAN	0.17	1.12	0.02	1	1	Rab11 family-interacting protein 2 OS=Homo sapiens GN=RAB11FIP2 PE=1 SV=1
Q9ULB5|CADH7_HUMAN	7.82	1.06	0.01	1	1	Cadherin-7 OS=Homo sapiens GN=CDH7 PE=2 SV=2
Q8N2F6|ARM10_HUMAN	6.61	0.79	0.05	1	1	Armadillo repeat-containing protein 10 OS=Homo sapiens GN=ARMC10 PE=1 SV=1
Q08722|CD47_HUMAN	2.03	1.12	0.12	4	4	Leukocyte surface antigen CD47 OS=Homo sapiens GN=CD47 PE=1 SV=1
O43155|FLRT2_HUMAN	17.05	0.79	0.12	5	5	Leucine-rich repeat transmembrane protein FLRT2 OS=Homo sapiens GN=FLRT2 PE=1 SV=1
P56199|ITA1_HUMAN	8.72	1.05	0.1	9	9	Integrin alpha-1 OS=Homo sapiens GN=ITGA1 PE=1 SV=2
O43674|NDUB5_HUMAN	0	0.89	0.07	1	1	NADH dehydrogenase [ubiquinone] 1 beta subcomplex subunit 5, mitochondrial OS=Homo sapiens GN=NDUFB5 PE=1 SV=1
Q9UNN8|EPCR_HUMAN	0.5	1.13	0.16	3	3	Endothelial protein C receptor OS=Homo sapiens GN=PROCR PE=1 SV=1
P21583|SCF_HUMAN	1.87	1.29	0.03	1	1	Kit ligand OS=Homo sapiens GN=KITLG PE=1 SV=1
Q9P0T7|TMEM9_HUMAN	0	1.16	0.04	1	1	Transmembrane protein 9 OS=Homo sapiens GN=TMEM9 PE=1 SV=1
Q9BZM6|N2DL1_HUMAN	3.14	1	0.03	1	1	NKG2D ligand 1 OS=Homo sapiens GN=ULBP1 PE=1 SV=1
Q8NCG7|DGLB_HUMAN	0	0.92	0.03	1	1	Sn1-specific diacylglycerol lipase beta OS=Homo sapiens GN=DAGLB PE=1 SV=2
Q7Z460|CLAP1_HUMAN	16.12	1.22	0.01	1	1	CLIP-associating protein 1 OS=Homo sapiens GN=CLASP1 PE=1 SV=1
Q9Y4K0|LOXL2_HUMAN	0	0.53	0.02	1	1	Lysyl oxidase homolog 2 OS=Homo sapiens GN=LOXL2 PE=1 SV=1
O15431|COPT1_HUMAN	5.93	0.8	0.1	4	4	High affinity copper uptake protein 1 OS=Homo sapiens GN=SLC31A1 PE=1 SV=1
Q9H0X9|OSBL5_HUMAN	0	0.68	0.01	1	1	Oxysterol-binding protein-related protein 5 OS=Homo sapiens GN=OSBPL5 PE=1 SV=1
O95563|MPC2_HUMAN	0.62	0.9	0.08	1	1	Mitochondrial pyruvate carrier 2 OS=Homo sapiens GN=MPC2 PE=1 SV=1
Q9BXS9|S26A6_HUMAN	0.67	1.26	0.07	3	3	Solute carrier family 26 member 6 OS=Homo sapiens GN=SLC26A6 PE=1 SV=1
Q92633|LPAR1_HUMAN	1.32	0.93	0.07	2	2	Lysophosphatidic acid receptor 1 OS=Homo sapiens GN=LPAR1 PE=1 SV=3
P36896|ACV1B_HUMAN	0.19	2.5	0.03	1	1	Activin receptor type-1B OS=Homo sapiens GN=ACVR1B PE=1 SV=1
Q969M3|YIPF5_HUMAN	5.55	1.07	0.08	2	2	Protein YIPF5 OS=Homo sapiens GN=YIPF5 PE=1 SV=1
Q5BJF2|TMM97_HUMAN	2.24	1.18	0.05	1	1	Transmembrane protein 97 OS=Homo sapiens GN=TMEM97 PE=1 SV=1
Q9Y6M7|S4A7_HUMAN	11.86	1.16	0.08	9	9	Sodium bicarbonate cotransporter 3 OS=Homo sapiens GN=SLC4A7 PE=1 SV=2
Q13873|BMPR2_HUMAN	0	0.88	0.02	1	1	Bone morphogenetic protein receptor type-2 OS=Homo sapiens GN=BMPR2 PE=1 SV=2
P48509|CD151_HUMAN	5.17	1.24	0.13	6	6	CD151 antigen OS=Homo sapiens GN=CD151 PE=1 SV=3
Q9NTJ5|SAC1_HUMAN	5.78	1.05	0.22	12	12	Phosphatidylinositide phosphatase SAC1 OS=Homo sapiens GN=SACM1L PE=1 SV=2
P05141|ADT2_HUMAN	1.98	1.15	0.16	18	5	ADP/ATP translocase 2 OS=Homo sapiens GN=SLC25A5 PE=1 SV=7
P48060|GLIP1_HUMAN	4.69	0.81	0.14	2	2	Glioma pathogenesis-related protein 1 OS=Homo sapiens GN=GLIPR1 PE=1 SV=3
Q9NQ34|TMM9B_HUMAN	0	1.16	0.04	1	1	Transmembrane protein 9B OS=Homo sapiens GN=TMEM9B PE=1 SV=1
Q9UGT4|SUSD2_HUMAN	6.27	0.85	0.11	4	4	Sushi domain-containing protein 2 OS=Homo sapiens GN=SUSD2 PE=1 SV=1
Q9UBI6|GBG12_HUMAN	2.29	0.79	0.38	2	2	Guanine nucleotide-binding protein G(I)/G(S)/G(O) subunit gamma-12 OS=Homo sapiens GN=GNG12 PE=1 SV=3
Q9NZJ7|MTCH1_HUMAN	5.88	0.94	0.06	3	3	Mitochondrial carrier homolog 1 OS=Homo sapiens GN=MTCH1 PE=1 SV=1
Q8NBI6|XXLT1_HUMAN	4.68	0.8	0.03	1	1	Xyloside xylosyltransferase 1 OS=Homo sapiens GN=XXYLT1 PE=1 SV=1
O43292|GPAA1_HUMAN	0	0.81	0.02	1	1	Glycosylphosphatidylinositol anchor attachment 1 protein OS=Homo sapiens GN=GPAA1 PE=1 SV=3
O95562|SFT2B_HUMAN	0	1.15	0.06	1	1	Vesicle transport protein SFT2B OS=Homo sapiens GN=SFT2D2 PE=1 SV=1
Q8NFQ8|TOIP2_HUMAN	8.65	0.91	0.19	6	6	Torsin-1A-interacting protein 2 OS=Homo sapiens GN=TOR1AIP2 PE=1 SV=1
P54852|EMP3_HUMAN	8.66	1.1	0.05	1	1	Epithelial membrane protein 3 OS=Homo sapiens GN=EMP3 PE=1 SV=1
P04843|RPN1_HUMAN	0.33	1.04	0.58	37	37	Dolichyl-diphosphooligosaccharide--protein glycosyltransferase subunit 1 OS=Homo sapiens GN=RPN1 PE=1 SV=1
Q7Z7M9|GALT5_HUMAN	1.73	1.03	0.06	5	5	Polypeptide N-acetylgalactosaminyltransferase 5 OS=Homo sapiens GN=GALNT5 PE=1 SV=1
P27338|AOFB_HUMAN	0	1.49	0.02	1	1	Amine oxidase [flavin-containing] B OS=Homo sapiens GN=MAOB PE=1 SV=3
O15173|PGRC2_HUMAN	1.82	0.83	0.09	1	1	Membrane-associated progesterone receptor component 2 OS=Homo sapiens GN=PGRMC2 PE=1 SV=1
P53007|TXTP_HUMAN	4.17	1.08	0.19	7	7	Tricarboxylate transport protein, mitochondrial OS=Homo sapiens GN=SLC25A1 PE=1 SV=2
Q5VW32|BROX_HUMAN	0.73	0.91	0.13	4	4	BRO1 domain-containing protein BROX OS=Homo sapiens GN=BROX PE=1 SV=1
P01111|RASN_HUMAN	1.47	1.1	0.11	8	2	GTPase NRas OS=Homo sapiens GN=NRAS PE=1 SV=1
P27105|STOM_HUMAN	0.7	1.15	0.07	1	1	Erythrocyte band 7 integral membrane protein OS=Homo sapiens GN=STOM PE=1 SV=3
Q9H5V8|CDCP1_HUMAN	2.92	1.03	0.31	32	32	CUB domain-containing protein 1 OS=Homo sapiens GN=CDCP1 PE=1 SV=3
Q9BW60|ELOV1_HUMAN	11.59	1.09	0.09	4	4	Elongation of very long chain fatty acids protein 1 OS=Homo sapiens GN=ELOVL1 PE=1 SV=1
Q15070|OXA1L_HUMAN	0.03	1.15	0.04	2	2	Mitochondrial inner membrane protein OXA1L OS=Homo sapiens GN=OXA1L PE=1 SV=3
Q92673|SORL_HUMAN	0	1.38	0	1	1	Sortilin-related receptor OS=Homo sapiens GN=SORL1 PE=1 SV=2
Q14114|LRP8_HUMAN	1.96	0.99	0.04	3	2	Low-density lipoprotein receptor-related protein 8 OS=Homo sapiens GN=LRP8 PE=1 SV=4
Q96KA5|CLP1L_HUMAN	2.79	0.98	0.12	5	5	Cleft lip and palate transmembrane protein 1-like protein OS=Homo sapiens GN=CLPTM1L PE=1 SV=1
O15554|KCNN4_HUMAN	0.89	1.12	0.08	3	3	Intermediate conductance calcium-activated potassium channel protein 4 OS=Homo sapiens GN=KCNN4 PE=1 SV=1
Q15286|RAB35_HUMAN	0.81	1.08	0.45	10	8	Ras-related protein Rab-35 OS=Homo sapiens GN=RAB35 PE=1 SV=1
Q9H3K2|GHITM_HUMAN	0	0.51	0.03	1	1	Growth hormone-inducible transmembrane protein OS=Homo sapiens GN=GHITM PE=1 SV=2
Q9H2H9|S38A1_HUMAN	1.98	1.34	0.04	2	2	Sodium-coupled neutral amino acid transporter 1 OS=Homo sapiens GN=SLC38A1 PE=1 SV=1
O43505|B4GA1_HUMAN	0.12	1.02	0.04	1	1	Beta-1,4-glucuronyltransferase 1 OS=Homo sapiens GN=B4GAT1 PE=1 SV=1
Q08357|S20A2_HUMAN	1.31	0.95	0.06	2	2	Sodium-dependent phosphate transporter 2 OS=Homo sapiens GN=SLC20A2 PE=1 SV=1
P43121|MUC18_HUMAN	28.23	0.95	0.45	31	31	Cell surface glycoprotein MUC18 OS=Homo sapiens GN=MCAM PE=1 SV=2
Q9ULF5|S39AA_HUMAN	2.75	1.19	0.19	11	11	Zinc transporter ZIP10 OS=Homo sapiens GN=SLC39A10 PE=1 SV=2
O43826|G6PT1_HUMAN	0	0.33	0.03	1	1	Glucose-6-phosphate translocase OS=Homo sapiens GN=SLC37A4 PE=1 SV=1
Q5Y7A7|2B1D_HUMAN	0.34	0.99	0.07	3	2	HLA class II histocompatibility antigen, DRB1-13 beta chain OS=Homo sapiens GN=HLA-DRB1 PE=1 SV=1
P69849|NOMO3_HUMAN	10.72	0.97	0.32	30	30	Nodal modulator 3 OS=Homo sapiens GN=NOMO3 PE=3 SV=2
A9Z1Z3|FR1L4_HUMAN	4.68	1.85	0	1	1	Fer-1-like protein 4 OS=Homo sapiens GN=FER1L4 PE=2 SV=1
Q9BXP2|S12A9_HUMAN	0.56	1.06	0.01	1	1	Solute carrier family 12 member 9 OS=Homo sapiens GN=SLC12A9 PE=1 SV=1
Q9Y289|SC5A6_HUMAN	3.03	0.99	0.06	3	3	Sodium-dependent multivitamin transporter OS=Homo sapiens GN=SLC5A6 PE=2 SV=2
Q96IX5|USMG5_HUMAN	8.17	4.41	0.26	1	1	Up-regulated during skeletal muscle growth protein 5 OS=Homo sapiens GN=USMG5 PE=1 SV=1
Q99808|S29A1_HUMAN	7.46	0.96	0.19	9	9	Equilibrative nucleoside transporter 1 OS=Homo sapiens GN=SLC29A1 PE=1 SV=3
P18084|ITB5_HUMAN	7.96	0.95	0.17	14	13	Integrin beta-5 OS=Homo sapiens GN=ITGB5 PE=1 SV=1
O14828|SCAM3_HUMAN	3.46	1.04	0.31	7	7	Secretory carrier-associated membrane protein 3 OS=Homo sapiens GN=SCAMP3 PE=1 SV=3
Q9BRQ8|AIFM2_HUMAN	5.45	1.17	0.14	4	4	Apoptosis-inducing factor 2 OS=Homo sapiens GN=AIFM2 PE=1 SV=1
P54707|AT12A_HUMAN	0	1.39	0.01	12	1	Potassium-transporting ATPase alpha chain 2 OS=Homo sapiens GN=ATP12A PE=1 SV=3
P10586|PTPRF_HUMAN	7.06	0.97	0.21	34	30	Receptor-type tyrosine-protein phosphatase F OS=Homo sapiens GN=PTPRF PE=1 SV=2
P15529|MCP_HUMAN	2.9	1.06	0.08	6	6	Membrane cofactor protein OS=Homo sapiens GN=CD46 PE=1 SV=3
Q5BJD5|TM41B_HUMAN	7.33	1.42	0.07	2	2	Transmembrane protein 41B OS=Homo sapiens GN=TMEM41B PE=1 SV=1
Q9ULH0|KDIS_HUMAN	1.57	1.44	0	1	1	Kinase D-interacting substrate of 220 kDa OS=Homo sapiens GN=KIDINS220 PE=1 SV=3
P27824|CALX_HUMAN	3.08	0.99	0.39	26	26	Calnexin OS=Homo sapiens GN=CANX PE=1 SV=2
O75144|ICOSL_HUMAN	0	1.75	0.03	1	1	ICOS ligand OS=Homo sapiens GN=ICOSLG PE=1 SV=2
Q9ULQ1|TPC1_HUMAN	2.03	1.04	0.01	1	1	Two pore calcium channel protein 1 OS=Homo sapiens GN=TPCN1 PE=1 SV=3
Q15758|AAAT_HUMAN	3.39	1.02	0.21	15	15	Neutral amino acid transporter B(0) OS=Homo sapiens GN=SLC1A5 PE=1 SV=2
Q99643|C560_HUMAN	7.98	1.53	0.05	1	1	Succinate dehydrogenase cytochrome b560 subunit, mitochondrial OS=Homo sapiens GN=SDHC PE=1 SV=1
O94766|B3GA3_HUMAN	6.73	1.21	0.07	2	2	Galactosylgalactosylxylosylprotein 3-beta-glucuronosyltransferase 3 OS=Homo sapiens GN=B3GAT3 PE=1 SV=2
P23469|PTPRE_HUMAN	17.54	1.08	0.25	17	15	Receptor-type tyrosine-protein phosphatase epsilon OS=Homo sapiens GN=PTPRE PE=1 SV=1
P61224|RAP1B_HUMAN	7.32	1.23	0.07	11	1	Ras-related protein Rap-1b OS=Homo sapiens GN=RAP1B PE=1 SV=1
Q9H6X2|ANTR1_HUMAN	4.42	1.11	0.06	3	3	Anthrax toxin receptor 1 OS=Homo sapiens GN=ANTXR1 PE=1 SV=2
Q9Y673|ALG5_HUMAN	3.45	0.97	0.18	4	4	Dolichyl-phosphate beta-glucosyltransferase OS=Homo sapiens GN=ALG5 PE=1 SV=1
Q6NSJ5|LRC8E_HUMAN	2.21	1.05	0.15	8	8	Volume-regulated anion channel subunit LRRC8E OS=Homo sapiens GN=LRRC8E PE=1 SV=2
Q8IY95|TM192_HUMAN	1.57	1.19	0.06	1	1	Transmembrane protein 192 OS=Homo sapiens GN=TMEM192 PE=1 SV=1
P43307|SSRA_HUMAN	3.11	1.16	0.12	3	3	Translocon-associated protein subunit alpha OS=Homo sapiens GN=SSR1 PE=1 SV=3
Q96PD2|DCBD2_HUMAN	5.69	1.13	0.24	16	16	Discoidin, CUB and LCCL domain-containing protein 2 OS=Homo sapiens GN=DCBLD2 PE=1 SV=1
Q14728|MFS10_HUMAN	1.8	1.01	0.03	1	1	Major facilitator superfamily domain-containing protein 10 OS=Homo sapiens GN=MFSD10 PE=1 SV=1
Q9UBM7|DHCR7_HUMAN	0.19	0.94	0.1	4	4	7-dehydrocholesterol reductase OS=Homo sapiens GN=DHCR7 PE=1 SV=1
O14672|ADA10_HUMAN	4.48	1.12	0.18	16	16	Disintegrin and metalloproteinase domain-containing protein 10 OS=Homo sapiens GN=ADAM10 PE=1 SV=1
P36269|GGT5_HUMAN	3.1	1.1	0.13	7	7	Gamma-glutamyltransferase 5 OS=Homo sapiens GN=GGT5 PE=1 SV=2
Q8TEM1|PO210_HUMAN	2.23	1.1	0.02	2	2	Nuclear pore membrane glycoprotein 210 OS=Homo sapiens GN=NUP210 PE=1 SV=3
P19022|CADH2_HUMAN	3.84	0.99	0.02	1	1	Cadherin-2 OS=Homo sapiens GN=CDH2 PE=1 SV=4
Q9NUN5|LMBD1_HUMAN	4.26	1	0.03	1	1	Probable lysosomal cobalamin transporter OS=Homo sapiens GN=LMBRD1 PE=1 SV=1
Q9P035|HACD3_HUMAN	1.9	1.04	0.23	7	7	Very-long-chain (3R)-3-hydroxyacyl-CoA dehydratase 3 OS=Homo sapiens GN=HACD3 PE=1 SV=2
P23470|PTPRG_HUMAN	6.74	1.01	0.22	25	25	Receptor-type tyrosine-protein phosphatase gamma OS=Homo sapiens GN=PTPRG PE=1 SV=4
P19256|LFA3_HUMAN	2.78	1.19	0.07	4	4	Lymphocyte function-associated antigen 3 OS=Homo sapiens GN=CD58 PE=1 SV=1
Q99523|SORT_HUMAN	0.29	1.14	0.03	2	2	Sortilin OS=Homo sapiens GN=SORT1 PE=1 SV=3
O60610|DIAP1_HUMAN	9.51	1.1	0.06	7	7	Protein diaphanous homolog 1 OS=Homo sapiens GN=DIAPH1 PE=1 SV=2
P09543|CN37_HUMAN	1.99	1.11	0.29	14	14	2',3'-cyclic-nucleotide 3'-phosphodiesterase OS=Homo sapiens GN=CNP PE=1 SV=2
O75396|SC22B_HUMAN	4.1	1.07	0.39	9	9	Vesicle-trafficking protein SEC22b OS=Homo sapiens GN=SEC22B PE=1 SV=4
Q14573|ITPR3_HUMAN	13.67	1.12	0.07	18	16	Inositol 1,4,5-trisphosphate receptor type 3 OS=Homo sapiens GN=ITPR3 PE=1 SV=2
Q99943|PLCA_HUMAN	3.28	1.31	0.07	1	1	1-acyl-sn-glycerol-3-phosphate acyltransferase alpha OS=Homo sapiens GN=AGPAT1 PE=1 SV=2
Q9UP38|FZD1_HUMAN	5.2	1.15	0.02	1	1	Frizzled-1 OS=Homo sapiens GN=FZD1 PE=1 SV=2
Q9C0H2|TTYH3_HUMAN	9.69	1.27	0.03	1	1	Protein tweety homolog 3 OS=Homo sapiens GN=TTYH3 PE=1 SV=3
O95202|LETM1_HUMAN	0.81	1.05	0.05	3	3	LETM1 and EF-hand domain-containing protein 1, mitochondrial OS=Homo sapiens GN=LETM1 PE=1 SV=1
Q9Y696|CLIC4_HUMAN	1.25	1.07	0.31	9	8	Chloride intracellular channel protein 4 OS=Homo sapiens GN=CLIC4 PE=1 SV=4
P13598|ICAM2_HUMAN	0.07	1.1	0.12	3	3	Intercellular adhesion molecule 2 OS=Homo sapiens GN=ICAM2 PE=1 SV=2
Q9NX47|MARH5_HUMAN	0	0.41	0.06	1	1	E3 ubiquitin-protein ligase MARCH5 OS=Homo sapiens GN=MARCH5 PE=1 SV=1
Q04912|RON_HUMAN	3.04	1.14	0.03	4	3	Macrophage-stimulating protein receptor OS=Homo sapiens GN=MST1R PE=1 SV=2
P78310|CXAR_HUMAN	1.54	1.03	0.31	10	10	Coxsackievirus and adenovirus receptor OS=Homo sapiens GN=CXADR PE=1 SV=1
Q9HD20|AT131_HUMAN	4.3	1.06	0.03	3	3	Manganese-transporting ATPase 13A1 OS=Homo sapiens GN=ATP13A1 PE=1 SV=2
O95292|VAPB_HUMAN	3.44	0.99	0.11	3	2	Vesicle-associated membrane protein-associated protein B/C OS=Homo sapiens GN=VAPB PE=1 SV=3
O76024|WFS1_HUMAN	4.78	1	0.04	3	3	Wolframin OS=Homo sapiens GN=WFS1 PE=1 SV=2
Q9NPL8|TIDC1_HUMAN	4.86	1.21	0.14	3	3	Complex I assembly factor TIMMDC1, mitochondrial OS=Homo sapiens GN=TIMMDC1 PE=1 SV=2
Q92542|NICA_HUMAN	4.46	1.06	0.23	15	15	Nicastrin OS=Homo sapiens GN=NCSTN PE=1 SV=2
Q13433|S39A6_HUMAN	0.97	1.12	0.07	5	5	Zinc transporter ZIP6 OS=Homo sapiens GN=SLC39A6 PE=1 SV=3
Q92508|PIEZ1_HUMAN	4.88	0.96	0.02	3	3	Piezo-type mechanosensitive ion channel component 1 OS=Homo sapiens GN=PIEZO1 PE=1 SV=4
Q8WUH6|TM263_HUMAN	2.64	0.87	0.55	5	5	Transmembrane protein 263 OS=Homo sapiens GN=TMEM263 PE=1 SV=1
P04233|HG2A_HUMAN	3.17	1.03	0.13	4	4	HLA class II histocompatibility antigen gamma chain OS=Homo sapiens GN=CD74 PE=1 SV=3
Q14126|DSG2_HUMAN	2.78	0.98	0.48	47	47	Desmoglein-2 OS=Homo sapiens GN=DSG2 PE=1 SV=2
P04264|K2C1_HUMAN	6.1	0.91	0.07	8	8	Keratin, type II cytoskeletal 1 OS=Homo sapiens GN=KRT1 PE=1 SV=6
O60831|PRAF2_HUMAN	1.12	1.27	0.06	1	1	PRA1 family protein 2 OS=Homo sapiens GN=PRAF2 PE=1 SV=1
Q12866|MERTK_HUMAN	0	0.47	0.01	2	1	Tyrosine-protein kinase Mer OS=Homo sapiens GN=MERTK PE=1 SV=2
Q01973|ROR1_HUMAN	0.07	1.03	0.09	10	10	Inactive tyrosine-protein kinase transmembrane receptor ROR1 OS=Homo sapiens GN=ROR1 PE=1 SV=2
Q96CW1|AP2M1_HUMAN	4.96	1.18	0.23	10	10	AP-2 complex subunit mu OS=Homo sapiens GN=AP2M1 PE=1 SV=2
Q6UX15|LAYN_HUMAN	0.84	0.9	0.08	4	4	Layilin OS=Homo sapiens GN=LAYN PE=2 SV=1
Q8IWA5|CTL2_HUMAN	1.07	1.03	0.2	16	16	Choline transporter-like protein 2 OS=Homo sapiens GN=SLC44A2 PE=1 SV=3
Q13421|MSLN_HUMAN	2.24	0.96	0.08	4	4	Mesothelin OS=Homo sapiens GN=MSLN PE=1 SV=2
Q9NUM4|T106B_HUMAN	1.06	1.24	0.1	2	2	Transmembrane protein 106B OS=Homo sapiens GN=TMEM106B PE=1 SV=2
P31689|DNJA1_HUMAN	8.4	1.07	0.33	12	12	DnaJ homolog subfamily A member 1 OS=Homo sapiens GN=DNAJA1 PE=1 SV=2
Q08345|DDR1_HUMAN	5.92	0.74	0.06	3	3	Epithelial discoidin domain-containing receptor 1 OS=Homo sapiens GN=DDR1 PE=1 SV=1
P02458|CO2A1_HUMAN	0.45	0.95	0.01	1	1	Collagen alpha-1(II) chain OS=Homo sapiens GN=COL2A1 PE=1 SV=3
P29992|GNA11_HUMAN	12.64	1.2	0.32	11	11	Guanine nucleotide-binding protein subunit alpha-11 OS=Homo sapiens GN=GNA11 PE=1 SV=2
O14522|PTPRT_HUMAN	1.49	1.07	0.02	2	2	Receptor-type tyrosine-protein phosphatase T OS=Homo sapiens GN=PTPRT PE=1 SV=6
Q8N2K0|ABD12_HUMAN	1.85	1.03	0.14	4	4	Monoacylglycerol lipase ABHD12 OS=Homo sapiens GN=ABHD12 PE=1 SV=2
O75340|PDCD6_HUMAN	6.37	0.97	0.07	1	1	Programmed cell death protein 6 OS=Homo sapiens GN=PDCD6 PE=1 SV=1
Q14160|SCRIB_HUMAN	1.67	0.91	0.04	5	5	Protein scribble homolog OS=Homo sapiens GN=SCRIB PE=1 SV=4
Q8NBI5|S43A3_HUMAN	4.01	1.04	0.08	4	4	Solute carrier family 43 member 3 OS=Homo sapiens GN=SLC43A3 PE=1 SV=2
Q5J8M3|EMC4_HUMAN	0	0.49	0.07	1	1	ER membrane protein complex subunit 4 OS=Homo sapiens GN=EMC4 PE=1 SV=2
Q8N2U0|TM256_HUMAN	0.47	0.95	0.25	1	1	Transmembrane protein 256 OS=Homo sapiens GN=TMEM256 PE=3 SV=1
Q96S52|PIGS_HUMAN	6.19	1.22	0.06	2	2	GPI transamidase component PIG-S OS=Homo sapiens GN=PIGS PE=1 SV=3
Q14118|DAG1_HUMAN	4.2	1.11	0.24	27	27	Dystroglycan OS=Homo sapiens GN=DAG1 PE=1 SV=2
Q92896|GSLG1_HUMAN	2.14	1.04	0.04	4	4	Golgi apparatus protein 1 OS=Homo sapiens GN=GLG1 PE=1 SV=2
Q16891|MIC60_HUMAN	1.53	1.1	0.4	25	25	MICOS complex subunit MIC60 OS=Homo sapiens GN=IMMT PE=1 SV=1
P57729|RAB38_HUMAN	7.27	1.08	0.05	1	1	Ras-related protein Rab-38 OS=Homo sapiens GN=RAB38 PE=1 SV=1
Q9Y666|S12A7_HUMAN	10.15	1.21	0.04	4	3	Solute carrier family 12 member 7 OS=Homo sapiens GN=SLC12A7 PE=1 SV=3
Q6P1A2|MBOA5_HUMAN	0	0.85	0.02	1	1	Lysophospholipid acyltransferase 5 OS=Homo sapiens GN=LPCAT3 PE=1 SV=1
P61020|RAB5B_HUMAN	2.61	1.19	0.33	10	6	Ras-related protein Rab-5B OS=Homo sapiens GN=RAB5B PE=1 SV=1
Q9HAB3|S52A2_HUMAN	5.43	0.76	0.02	1	1	Solute carrier family 52, riboflavin transporter, member 2 OS=Homo sapiens GN=SLC52A2 PE=1 SV=1
P55085|PAR2_HUMAN	10.06	2.08	0.08	4	4	Proteinase-activated receptor 2 OS=Homo sapiens GN=F2RL1 PE=1 SV=1
Q8N3Y7|RDHE2_HUMAN	0	0.92	0.03	1	1	Epidermal retinol dehydrogenase 2 OS=Homo sapiens GN=SDR16C5 PE=2 SV=2
Q15363|TMED2_HUMAN	20.25	1.12	0.35	8	8	Transmembrane emp24 domain-containing protein 2 OS=Homo sapiens GN=TMED2 PE=1 SV=1
Q13724|MOGS_HUMAN	3.09	1.13	0.18	12	12	Mannosyl-oligosaccharide glucosidase OS=Homo sapiens GN=MOGS PE=1 SV=5
Q969P0|IGSF8_HUMAN	0.05	1.02	0.12	6	6	Immunoglobulin superfamily member 8 OS=Homo sapiens GN=IGSF8 PE=1 SV=1
O00468|AGRIN_HUMAN	5.98	1.64	0.01	1	1	Agrin OS=Homo sapiens GN=AGRN PE=1 SV=5
Q6UW68|TM205_HUMAN	6.74	1.16	0.21	4	4	Transmembrane protein 205 OS=Homo sapiens GN=TMEM205 PE=1 SV=1
P15514|AREG_HUMAN	3.63	0.58	0.09	2	2	Amphiregulin OS=Homo sapiens GN=AREG PE=1 SV=2
O15056|SYNJ2_HUMAN	3.36	0.71	0.02	2	2	Synaptojanin-2 OS=Homo sapiens GN=SYNJ2 PE=1 SV=3
O60279|SUSD5_HUMAN	6.12	1.11	0.07	6	6	Sushi domain-containing protein 5 OS=Homo sapiens GN=SUSD5 PE=1 SV=3
Q8N9I0|SYT2_HUMAN	0	1.38	0.03	1	1	Synaptotagmin-2 OS=Homo sapiens GN=SYT2 PE=1 SV=2
O00481|BT3A1_HUMAN	0.27	1.02	0.03	4	1	Butyrophilin subfamily 3 member A1 OS=Homo sapiens GN=BTN3A1 PE=1 SV=3
P04844|RPN2_HUMAN	13.79	1.15	0.47	27	27	Dolichyl-diphosphooligosaccharide--protein glycosyltransferase subunit 2 OS=Homo sapiens GN=RPN2 PE=1 SV=3
P13473|LAMP2_HUMAN	3.94	1.06	0.13	5	5	Lysosome-associated membrane glycoprotein 2 OS=Homo sapiens GN=LAMP2 PE=1 SV=2
O15427|MOT4_HUMAN	7.57	1.1	0.17	8	8	Monocarboxylate transporter 4 OS=Homo sapiens GN=SLC16A3 PE=1 SV=1
Q5R3F8|PPR29_HUMAN	0	1.21	0.02	1	1	Protein phosphatase 1 regulatory subunit 29 OS=Homo sapiens GN=ELFN2 PE=1 SV=1
Q96D31|CRCM1_HUMAN	0.06	1.04	0.11	3	3	Calcium release-activated calcium channel protein 1 OS=Homo sapiens GN=ORAI1 PE=1 SV=2
Q8IY17|PLPL6_HUMAN	0.47	1.02	0.04	4	4	Neuropathy target esterase OS=Homo sapiens GN=PNPLA6 PE=1 SV=2
O60488|ACSL4_HUMAN	0.57	1.11	0.23	17	15	Long-chain-fatty-acid--CoA ligase 4 OS=Homo sapiens GN=ACSL4 PE=1 SV=2
Q9Y6M5|ZNT1_HUMAN	4.93	1	0.28	12	12	Zinc transporter 1 OS=Homo sapiens GN=SLC30A1 PE=1 SV=3
P50993|AT1A2_HUMAN	4.51	1.14	0.01	25	1	Sodium/potassium-transporting ATPase subunit alpha-2 OS=Homo sapiens GN=ATP1A2 PE=1 SV=1
Q14739|LBR_HUMAN	1.29	1	0.14	9	9	Lamin-B receptor OS=Homo sapiens GN=LBR PE=1 SV=2
Q96PN6|ADCYA_HUMAN	0	1.33	0.01	1	1	Adenylate cyclase type 10 OS=Homo sapiens GN=ADCY10 PE=1 SV=3
P37268|FDFT_HUMAN	1.52	1.05	0.04	1	1	Squalene synthase OS=Homo sapiens GN=FDFT1 PE=1 SV=1
Q6RW13|ATRAP_HUMAN	5.22	0.86	0.25	2	2	Type-1 angiotensin II receptor-associated protein OS=Homo sapiens GN=AGTRAP PE=1 SV=1
Q9NQ84|GPC5C_HUMAN	1.62	0.86	0.17	8	8	G-protein coupled receptor family C group 5 member C OS=Homo sapiens GN=GPRC5C PE=1 SV=2
P50402|EMD_HUMAN	1.63	0.94	0.15	3	3	Emerin OS=Homo sapiens GN=EMD PE=1 SV=1
Q13683|ITA7_HUMAN	6.19	1.14	0.01	1	1	Integrin alpha-7 OS=Homo sapiens GN=ITGA7 PE=1 SV=3
P08174|DAF_HUMAN	4.7	1	0.15	5	5	Complement decay-accelerating factor OS=Homo sapiens GN=CD55 PE=1 SV=4
P62070|RRAS2_HUMAN	2.38	1.11	0.19	8	5	Ras-related protein R-Ras2 OS=Homo sapiens GN=RRAS2 PE=1 SV=1
Q9NXE4|NSMA3_HUMAN	0	1.08	0.02	1	1	Sphingomyelin phosphodiesterase 4 OS=Homo sapiens GN=SMPD4 PE=1 SV=2
P07099|HYEP_HUMAN	5.72	1.04	0.35	16	16	Epoxide hydrolase 1 OS=Homo sapiens GN=EPHX1 PE=1 SV=1
P50443|S26A2_HUMAN	2.24	0.95	0.08	4	4	Sulfate transporter OS=Homo sapiens GN=SLC26A2 PE=1 SV=2
O14786|NRP1_HUMAN	6.19	1.01	0.42	37	37	Neuropilin-1 OS=Homo sapiens GN=NRP1 PE=1 SV=3
Q9Y2A7|NCKP1_HUMAN	4.29	1	0.13	12	12	Nck-associated protein 1 OS=Homo sapiens GN=NCKAP1 PE=1 SV=1
O94901|SUN1_HUMAN	1.36	1.03	0.09	4	4	SUN domain-containing protein 1 OS=Homo sapiens GN=SUN1 PE=1 SV=3
Q6NW40|RGMB_HUMAN	0	2.48	0.06	1	1	RGM domain family member B OS=Homo sapiens GN=RGMB PE=1 SV=3
Q8N967|LRTM2_HUMAN	2.88	1.02	0.02	1	1	Leucine-rich repeat and transmembrane domain-containing protein 2 OS=Homo sapiens GN=LRTM2 PE=2 SV=1
P07947|YES_HUMAN	2.02	0.99	0.07	6	3	Tyrosine-protein kinase Yes OS=Homo sapiens GN=YES1 PE=1 SV=3
P05362|ICAM1_HUMAN	17.35	1.07	0.33	19	19	Intercellular adhesion molecule 1 OS=Homo sapiens GN=ICAM1 PE=1 SV=2
Q01970|PLCB3_HUMAN	13.13	1.19	0.05	5	5	1-phosphatidylinositol 4,5-bisphosphate phosphodiesterase beta-3 OS=Homo sapiens GN=PLCB3 PE=1 SV=2
Q3ZCQ8|TIM50_HUMAN	4.8	0.89	0.17	4	4	Mitochondrial import inner membrane translocase subunit TIM50 OS=Homo sapiens GN=TIMM50 PE=1 SV=2
Q8WWM7|ATX2L_HUMAN	0.77	0.95	0.03	2	2	Ataxin-2-like protein OS=Homo sapiens GN=ATXN2L PE=1 SV=2
Q9BT22|ALG1_HUMAN	2.12	1	0.02	1	1	Chitobiosyldiphosphodolichol beta-mannosyltransferase OS=Homo sapiens GN=ALG1 PE=1 SV=2
Q969E2|SCAM4_HUMAN	3.64	0.97	0.05	1	1	Secretory carrier-associated membrane protein 4 OS=Homo sapiens GN=SCAMP4 PE=2 SV=1
Q99720|SGMR1_HUMAN	5.88	1.32	0.14	2	2	Sigma non-opioid intracellular receptor 1 OS=Homo sapiens GN=SIGMAR1 PE=1 SV=1
P48426|PI42A_HUMAN	4.38	0.93	0.12	5	5	Phosphatidylinositol 5-phosphate 4-kinase type-2 alpha OS=Homo sapiens GN=PIP4K2A PE=1 SV=2
P49327|FAS_HUMAN	10.88	1.05	0.43	102	102	Fatty acid synthase OS=Homo sapiens GN=FASN PE=1 SV=3
O14925|TIM23_HUMAN	8.17	0.95	0.08	1	1	Mitochondrial import inner membrane translocase subunit Tim23 OS=Homo sapiens GN=TIMM23 PE=1 SV=1
P07948|LYN_HUMAN	8.35	1.7	0.02	3	1	Tyrosine-protein kinase Lyn OS=Homo sapiens GN=LYN PE=1 SV=3
P51572|BAP31_HUMAN	0.65	1.11	0.35	14	14	B-cell receptor-associated protein 31 OS=Homo sapiens GN=BCAP31 PE=1 SV=3
Q12797|ASPH_HUMAN	1.62	1.1	0.29	17	17	Aspartyl/asparaginyl beta-hydroxylase OS=Homo sapiens GN=ASPH PE=1 SV=3
P40189|IL6RB_HUMAN	7.36	1.03	0.17	11	11	Interleukin-6 receptor subunit beta OS=Homo sapiens GN=IL6ST PE=1 SV=2
Q9BSJ8|ESYT1_HUMAN	15.26	1.05	0.35	30	30	Extended synaptotagmin-1 OS=Homo sapiens GN=ESYT1 PE=1 SV=1
Q53FV1|ORML2_HUMAN	0	0.78	0.1	1	1	ORM1-like protein 2 OS=Homo sapiens GN=ORMDL2 PE=1 SV=2
Q86UE4|LYRIC_HUMAN	1.22	1.04	0.16	5	5	Protein LYRIC OS=Homo sapiens GN=MTDH PE=1 SV=2
O00592|PODXL_HUMAN	1.56	1.02	0.24	27	27	Podocalyxin OS=Homo sapiens GN=PODXL PE=1 SV=2
Q13641|TPBG_HUMAN	0.63	1.12	0.2	9	9	Trophoblast glycoprotein OS=Homo sapiens GN=TPBG PE=1 SV=1
Q5BJH7|YIF1B_HUMAN	0	1.76	0.05	1	1	Protein YIF1B OS=Homo sapiens GN=YIF1B PE=1 SV=1
Q15155|NOMO1_HUMAN	10.72	0.97	0.31	29	29	Nodal modulator 1 OS=Homo sapiens GN=NOMO1 PE=1 SV=5
Q96RQ1|ERGI2_HUMAN	2.99	1.1	0.18	4	4	Endoplasmic reticulum-Golgi intermediate compartment protein 2 OS=Homo sapiens GN=ERGIC2 PE=1 SV=2
O14684|PTGES_HUMAN	10.53	1.01	0.13	2	2	Prostaglandin E synthase OS=Homo sapiens GN=PTGES PE=1 SV=2
Q9Y320|TMX2_HUMAN	1.78	1	0.24	5	5	Thioredoxin-related transmembrane protein 2 OS=Homo sapiens GN=TMX2 PE=1 SV=1
P16070|CD44_HUMAN	32.08	1.13	0.16	45	45	CD44 antigen OS=Homo sapiens GN=CD44 PE=1 SV=3
P16615|AT2A2_HUMAN	13.46	1.13	0.17	29	18	Sarcoplasmic/endoplasmic reticulum calcium ATPase 2 OS=Homo sapiens GN=ATP2A2 PE=1 SV=1
O15033|AREL1_HUMAN	7.57	1.16	0.01	1	1	Apoptosis-resistant E3 ubiquitin protein ligase 1 OS=Homo sapiens GN=AREL1 PE=1 SV=3
P24390|ERD21_HUMAN	1.59	1.22	0.09	1	1	ER lumen protein-retaining receptor 1 OS=Homo sapiens GN=KDELR1 PE=1 SV=1
Q4ADV7|RIC1_HUMAN	0	1.09	0	1	1	RAB6A-GEF complex partner protein 1 OS=Homo sapiens GN=RIC1 PE=1 SV=2
P55899|FCGRN_HUMAN	0	1.62	0.05	1	1	IgG receptor FcRn large subunit p51 OS=Homo sapiens GN=FCGRT PE=1 SV=1
P13164|IFM1_HUMAN	12.11	1.67	0.13	2	2	Interferon-induced transmembrane protein 1 OS=Homo sapiens GN=IFITM1 PE=1 SV=3
P43007|SATT_HUMAN	3.06	1.02	0.13	4	4	Neutral amino acid transporter A OS=Homo sapiens GN=SLC1A4 PE=1 SV=1
Q86UP2|KTN1_HUMAN	11.8	1.09	0.28	28	28	Kinectin OS=Homo sapiens GN=KTN1 PE=1 SV=1
O15126|SCAM1_HUMAN	29.15	1.79	0.11	2	2	Secretory carrier-associated membrane protein 1 OS=Homo sapiens GN=SCAMP1 PE=1 SV=2
P15941|MUC1_HUMAN	8.5	1.29	0.06	8	8	Mucin-1 OS=Homo sapiens GN=MUC1 PE=1 SV=3
P47985|UCRI_HUMAN	5.08	1.1	0.23	6	6	Cytochrome b-c1 complex subunit Rieske, mitochondrial OS=Homo sapiens GN=UQCRFS1 PE=1 SV=2
Q6P4Q7|CNNM4_HUMAN	1.15	1	0.07	5	4	Metal transporter CNNM4 OS=Homo sapiens GN=CNNM4 PE=1 SV=3
Q9Y6X5|ENPP4_HUMAN	6.53	1.24	0.07	3	3	Bis(5'-adenosyl)-triphosphatase ENPP4 OS=Homo sapiens GN=ENPP4 PE=1 SV=3
P04626|ERBB2_HUMAN	9.48	0.97	0.09	11	10	Receptor tyrosine-protein kinase erbB-2 OS=Homo sapiens GN=ERBB2 PE=1 SV=1
Q8TB96|TIP_HUMAN	14.44	2.01	0.01	1	1	T-cell immunomodulatory protein OS=Homo sapiens GN=ITFG1 PE=1 SV=1
P12109|CO6A1_HUMAN	0.8	1.11	0.06	4	4	Collagen alpha-1(VI) chain OS=Homo sapiens GN=COL6A1 PE=1 SV=3
P05187|PPB1_HUMAN	6.65	0.85	0.29	13	11	Alkaline phosphatase, placental type OS=Homo sapiens GN=ALPP PE=1 SV=2
Q8NHP6|MSPD2_HUMAN	3.38	1.41	0.05	2	2	Motile sperm domain-containing protein 2 OS=Homo sapiens GN=MOSPD2 PE=1 SV=1
P01906|DQA2_HUMAN	3.39	0.79	0.05	1	1	HLA class II histocompatibility antigen, DQ alpha 2 chain OS=Homo sapiens GN=HLA-DQA2 PE=1 SV=2
Q14C86|GAPD1_HUMAN	8.15	1.74	0.01	1	1	GTPase-activating protein and VPS9 domain-containing protein 1 OS=Homo sapiens GN=GAPVD1 PE=1 SV=2
P23467|PTPRB_HUMAN	0.62	1.02	0	1	1	Receptor-type tyrosine-protein phosphatase beta OS=Homo sapiens GN=PTPRB PE=1 SV=3
Q9NZ01|TECR_HUMAN	0.05	1.21	0.19	7	7	Very-long-chain enoyl-CoA reductase OS=Homo sapiens GN=TECR PE=1 SV=1
Q15029|U5S1_HUMAN	4.34	1.08	0.35	28	28	116 kDa U5 small nuclear ribonucleoprotein component OS=Homo sapiens GN=EFTUD2 PE=1 SV=1
O00391|QSOX1_HUMAN	7.09	0.82	0.03	1	1	Sulfhydryl oxidase 1 OS=Homo sapiens GN=QSOX1 PE=1 SV=3
Q9P0S3|ORML1_HUMAN	0	0.78	0.1	1	1	ORM1-like protein 1 OS=Homo sapiens GN=ORMDL1 PE=1 SV=1
Q16827|PTPRO_HUMAN	0.62	1.02	0.01	1	1	Receptor-type tyrosine-protein phosphatase O OS=Homo sapiens GN=PTPRO PE=1 SV=2
Q01629|IFM2_HUMAN	12.11	1.67	0.12	2	2	Interferon-induced transmembrane protein 2 OS=Homo sapiens GN=IFITM2 PE=1 SV=2
Q9H9B4|SFXN1_HUMAN	17.78	1.1	0.44	13	11	Sideroflexin-1 OS=Homo sapiens GN=SFXN1 PE=1 SV=4
Q9BUB7|TMM70_HUMAN	0	0.88	0.04	1	1	Transmembrane protein 70, mitochondrial OS=Homo sapiens GN=TMEM70 PE=1 SV=2

## Sheet: Whole Cell Sample
Protein Accession	Significance	Fold Change (CXCL12-Tec/Control)	Coverage (%)	#Peptides	#Unique Peptides	Protein Description
Q01105|SET_HUMAN	5.65	1.21	0.11	9	3	Protein SET OS=Homo sapiens OX=9606 GN=SET PE=1 SV=3
P30520|PURA2_HUMAN	3.72	1.07	0.4	18	17	Adenylosuccinate synthetase isozyme 2 OS=Homo sapiens OX=9606 GN=ADSS2 PE=1 SV=3
Q92900|RENT1_HUMAN	0.55	0.98	0.4	32	32	Regulator of nonsense transcripts 1 OS=Homo sapiens OX=9606 GN=UPF1 PE=1 SV=2
Q86TG7|PEG10_HUMAN	5.32	0.89	0.07	3	3	Retrotransposon-derived protein PEG10 OS=Homo sapiens OX=9606 GN=PEG10 PE=1 SV=2
Q9Y6D5|BIG2_HUMAN	2.27	0.94	0.07	14	9	Brefeldin A-inhibited guanine nucleotide-exchange protein 2 OS=Homo sapiens OX=9606 GN=ARFGEF2 PE=1 SV=3
P50336|PPOX_HUMAN	0	0.78	0.04	1	1	Protoporphyrinogen oxidase OS=Homo sapiens OX=9606 GN=PPOX PE=1 SV=1
O95218|ZRAB2_HUMAN	3.31	0.98	0.18	6	6	Zinc finger Ran-binding domain-containing protein 2 OS=Homo sapiens OX=9606 GN=ZRANB2 PE=1 SV=2
Q13185|CBX3_HUMAN	5.47	1.01	0.37	10	5	Chromobox protein homolog 3 OS=Homo sapiens OX=9606 GN=CBX3 PE=1 SV=4
O14657|TOR1B_HUMAN	0	1.45	0.04	1	1	Torsin-1B OS=Homo sapiens OX=9606 GN=TOR1B PE=1 SV=2
P01889|HLAB_HUMAN	1.96	1.15	0.16	14	4	HLA class I histocompatibility antigen, B alpha chain OS=Homo sapiens OX=9606 GN=HLA-B PE=1 SV=3
Q9HD20|AT131_HUMAN	4.51	0.94	0.11	9	9	Manganese-transporting ATPase 13A1 OS=Homo sapiens OX=9606 GN=ATP13A1 PE=1 SV=2
P11166|GTR1_HUMAN	1.76	0.99	0.12	10	10	Solute carrier family 2, facilitated glucose transporter member 1 OS=Homo sapiens OX=9606 GN=SLC2A1 PE=1 SV=2
Q13630|FCL_HUMAN	9.2	1.06	0.32	8	8	GDP-L-fucose synthase OS=Homo sapiens OX=9606 GN=GFUS PE=1 SV=1
Q9BVI4|NOC4L_HUMAN	4.72	0.87	0.05	2	2	Nucleolar complex protein 4 homolog OS=Homo sapiens OX=9606 GN=NOC4L PE=1 SV=1
O00743|PPP6_HUMAN	5.78	1.06	0.26	6	6	Serine/threonine-protein phosphatase 6 catalytic subunit OS=Homo sapiens OX=9606 GN=PPP6C PE=1 SV=1
Q13137|CACO2_HUMAN	0.24	1	0.16	6	6	Calcium-binding and coiled-coil domain-containing protein 2 OS=Homo sapiens OX=9606 GN=CALCOCO2 PE=1 SV=1
P51692|STA5B_HUMAN	1.85	1.04	0.01	1	1	Signal transducer and activator of transcription 5B OS=Homo sapiens OX=9606 GN=STAT5B PE=1 SV=2
P30876|RPB2_HUMAN	3.71	1.04	0.2	15	15	DNA-directed RNA polymerase II subunit RPB2 OS=Homo sapiens OX=9606 GN=POLR2B PE=1 SV=1
Q92747|ARC1A_HUMAN	0.26	1.01	0.2	8	6	Actin-related protein 2/3 complex subunit 1A OS=Homo sapiens OX=9606 GN=ARPC1A PE=1 SV=2
Q96QK1|VPS35_HUMAN	6.27	1.01	0.3	19	19	Vacuolar protein sorting-associated protein 35 OS=Homo sapiens OX=9606 GN=VPS35 PE=1 SV=2
Q9UBQ5|EIF3K_HUMAN	1.64	1.01	0.46	8	8	Eukaryotic translation initiation factor 3 subunit K OS=Homo sapiens OX=9606 GN=EIF3K PE=1 SV=1
Q9NSE4|SYIM_HUMAN	4.31	1.05	0.37	29	29	Isoleucine--tRNA ligase, mitochondrial OS=Homo sapiens OX=9606 GN=IARS2 PE=1 SV=2
Q8NFH5|NUP35_HUMAN	1.42	1	0.15	3	3	Nucleoporin NUP35 OS=Homo sapiens OX=9606 GN=NUP35 PE=1 SV=1
O95239|KIF4A_HUMAN	1.64	0.91	0.1	11	10	Chromosome-associated kinesin KIF4A OS=Homo sapiens OX=9606 GN=KIF4A PE=1 SV=3
P62333|PRS10_HUMAN	1.11	1.03	0.57	31	30	26S proteasome regulatory subunit 10B OS=Homo sapiens OX=9606 GN=PSMC6 PE=1 SV=1
O43670|ZN207_HUMAN	1.34	1.09	0.1	6	6	BUB3-interacting and GLEBS motif-containing protein ZNF207 OS=Homo sapiens OX=9606 GN=ZNF207 PE=1 SV=1
Q9NYJ8|TAB2_HUMAN	1.63	1.08	0.02	1	1	TGF-beta-activated kinase 1 and MAP3K7-binding protein 2 OS=Homo sapiens OX=9606 GN=TAB2 PE=1 SV=1
Q5BKX5|CS054_HUMAN	0	0.71	0.03	1	1	UPF0692 protein C19orf54 OS=Homo sapiens OX=9606 GN=C19orf54 PE=1 SV=2
Q9UBT2|SAE2_HUMAN	6.08	1.09	0.17	9	9	SUMO-activating enzyme subunit 2 OS=Homo sapiens OX=9606 GN=UBA2 PE=1 SV=2
P48637|GSHB_HUMAN	7.94	0.93	0.45	18	18	Glutathione synthetase OS=Homo sapiens OX=9606 GN=GSS PE=1 SV=1
Q9Y3L5|RAP2C_HUMAN	0	1.01	0.09	2	1	Ras-related protein Rap-2c OS=Homo sapiens OX=9606 GN=RAP2C PE=1 SV=1
Q9NZ43|USE1_HUMAN	5.74	1.08	0.05	1	1	Vesicle transport protein USE1 OS=Homo sapiens OX=9606 GN=USE1 PE=1 SV=2
Q92764|KRT35_HUMAN	10.62	0.83	0.02	2	2	Keratin, type I cuticular Ha5 OS=Homo sapiens OX=9606 GN=KRT35 PE=1 SV=5
Q9P2K8|E2AK4_HUMAN	0	1.01	0.01	1	1	eIF-2-alpha kinase GCN2 OS=Homo sapiens OX=9606 GN=EIF2AK4 PE=1 SV=3
P62330|ARF6_HUMAN	0.43	1.06	0.47	8	7	ADP-ribosylation factor 6 OS=Homo sapiens OX=9606 GN=ARF6 PE=1 SV=2
Q8N5N7|RM50_HUMAN	0.15	1.1	0.49	5	5	39S ribosomal protein L50, mitochondrial OS=Homo sapiens OX=9606 GN=MRPL50 PE=1 SV=2
Q8N1G2|CMTR1_HUMAN	0.24	1.11	0.11	7	7	Cap-specific mRNA (nucleoside-2'-O-)-methyltransferase 1 OS=Homo sapiens OX=9606 GN=CMTR1 PE=1 SV=1
P40337|VHL_HUMAN	0	1	0.07	1	1	von Hippel-Lindau disease tumor suppressor OS=Homo sapiens OX=9606 GN=VHL PE=1 SV=2
Q15819|UB2V2_HUMAN	6.77	0.88	0.17	12	5	Ubiquitin-conjugating enzyme E2 variant 2 OS=Homo sapiens OX=9606 GN=UBE2V2 PE=1 SV=4
P61024|CKS1_HUMAN	2.28	0.98	0.66	4	4	Cyclin-dependent kinases regulatory subunit 1 OS=Homo sapiens OX=9606 GN=CKS1B PE=1 SV=1
Q712K3|UB2R2_HUMAN	4.35	0.94	0.09	2	2	Ubiquitin-conjugating enzyme E2 R2 OS=Homo sapiens OX=9606 GN=UBE2R2 PE=1 SV=1
Q8NF37|PCAT1_HUMAN	2.78	1.02	0.15	6	6	Lysophosphatidylcholine acyltransferase 1 OS=Homo sapiens OX=9606 GN=LPCAT1 PE=1 SV=2
P52907|CAZA1_HUMAN	14.4	1.02	0.64	23	21	F-actin-capping protein subunit alpha-1 OS=Homo sapiens OX=9606 GN=CAPZA1 PE=1 SV=3
Q03405|UPAR_HUMAN	1.05	1.01	0.04	1	1	Urokinase plasminogen activator surface receptor OS=Homo sapiens OX=9606 GN=PLAUR PE=1 SV=1
O75915|PRAF3_HUMAN	14.13	1.09	0.2	3	3	PRA1 family protein 3 OS=Homo sapiens OX=9606 GN=ARL6IP5 PE=1 SV=1
P10599|THIO_HUMAN	2.04	0.99	0.63	14	14	Thioredoxin OS=Homo sapiens OX=9606 GN=TXN PE=1 SV=3
Q9UHI6|DDX20_HUMAN	1.99	1.05	0.06	3	3	Probable ATP-dependent RNA helicase DDX20 OS=Homo sapiens OX=9606 GN=DDX20 PE=1 SV=2
P50897|PPT1_HUMAN	2.65	1.06	0.15	3	3	Palmitoyl-protein thioesterase 1 OS=Homo sapiens OX=9606 GN=PPT1 PE=1 SV=1
Q8IXK0|PHC2_HUMAN	5.81	0.99	0.06	4	4	Polyhomeotic-like protein 2 OS=Homo sapiens OX=9606 GN=PHC2 PE=1 SV=1
Q9NTI5|PDS5B_HUMAN	17.51	1.15	0.07	7	6	Sister chromatid cohesion protein PDS5 homolog B OS=Homo sapiens OX=9606 GN=PDS5B PE=1 SV=1
Q04446|GLGB_HUMAN	14.04	1.07	0.32	24	24	1,4-alpha-glucan-branching enzyme OS=Homo sapiens OX=9606 GN=GBE1 PE=1 SV=3
Q13347|EIF3I_HUMAN	11	0.95	0.67	19	19	Eukaryotic translation initiation factor 3 subunit I OS=Homo sapiens OX=9606 GN=EIF3I PE=1 SV=1
Q9H3M7|TXNIP_HUMAN	21.26	1.24	0.1	3	3	Thioredoxin-interacting protein OS=Homo sapiens OX=9606 GN=TXNIP PE=1 SV=1
P14868|SYDC_HUMAN	11.07	1.05	0.66	40	40	Aspartate--tRNA ligase, cytoplasmic OS=Homo sapiens OX=9606 GN=DARS1 PE=1 SV=2
Q9BV57|MTND_HUMAN	1.53	1.04	0.65	10	10	1,2-dihydroxy-3-keto-5-methylthiopentene dioxygenase OS=Homo sapiens OX=9606 GN=ADI1 PE=1 SV=1
Q15717|ELAV1_HUMAN	0.37	0.98	0.53	18	18	ELAV-like protein 1 OS=Homo sapiens OX=9606 GN=ELAVL1 PE=1 SV=2
P52298|NCBP2_HUMAN	6.46	1.04	0.07	1	1	Nuclear cap-binding protein subunit 2 OS=Homo sapiens OX=9606 GN=NCBP2 PE=1 SV=1
P28482|MK01_HUMAN	2.93	1.05	0.19	16	7	Mitogen-activated protein kinase 1 OS=Homo sapiens OX=9606 GN=MAPK1 PE=1 SV=3
P63098|CANB1_HUMAN	12.35	0.92	0.49	6	6	Calcineurin subunit B type 1 OS=Homo sapiens OX=9606 GN=PPP3R1 PE=1 SV=2
Q6RW13|ATRAP_HUMAN	0.39	1.6	0.14	1	1	Type-1 angiotensin II receptor-associated protein OS=Homo sapiens OX=9606 GN=AGTRAP PE=1 SV=1
Q99570|PI3R4_HUMAN	0.91	1.06	0.02	2	2	Phosphoinositide 3-kinase regulatory subunit 4 OS=Homo sapiens OX=9606 GN=PIK3R4 PE=1 SV=3
P02549|SPTA1_HUMAN	0	0.93	0	1	1	Spectrin alpha chain, erythrocytic 1 OS=Homo sapiens OX=9606 GN=SPTA1 PE=1 SV=5
P30419|NMT1_HUMAN	5	1.15	0.24	12	8	Glycylpeptide N-tetradecanoyltransferase 1 OS=Homo sapiens OX=9606 GN=NMT1 PE=1 SV=2
Q6P996|PDXD1_HUMAN	3.14	0.9	0.16	8	8	Pyridoxal-dependent decarboxylase domain-containing protein 1 OS=Homo sapiens OX=9606 GN=PDXDC1 PE=1 SV=2
Q8TCG1|CIP2A_HUMAN	0.86	1.05	0.08	4	4	Protein CIP2A OS=Homo sapiens OX=9606 GN=CIP2A PE=1 SV=2
Q99536|VAT1_HUMAN	11.96	1.12	0.6	25	25	Synaptic vesicle membrane protein VAT-1 homolog OS=Homo sapiens OX=9606 GN=VAT1 PE=1 SV=2
O95273|CCDB1_HUMAN	3.99	1.04	0.04	1	1	Cyclin-D1-binding protein 1 OS=Homo sapiens OX=9606 GN=CCNDBP1 PE=1 SV=2
Q9H2D6|TARA_HUMAN	12.5	0.97	0.04	8	7	TRIO and F-actin-binding protein OS=Homo sapiens OX=9606 GN=TRIOBP PE=1 SV=3
Q7Z4F1|LRP10_HUMAN	4.72	0.67	0.06	2	2	Low-density lipoprotein receptor-related protein 10 OS=Homo sapiens OX=9606 GN=LRP10 PE=1 SV=2
Q8NHZ8|CDC26_HUMAN	5.74	0.95	0.14	1	1	Anaphase-promoting complex subunit CDC26 OS=Homo sapiens OX=9606 GN=CDC26 PE=1 SV=1
Q9BY42|RTF2_HUMAN	0.8	1.06	0.21	5	5	Replication termination factor 2 OS=Homo sapiens OX=9606 GN=RTF2 PE=1 SV=3
P98194|AT2C1_HUMAN	8.77	1.1	0.07	4	4	Calcium-transporting ATPase type 2C member 1 OS=Homo sapiens OX=9606 GN=ATP2C1 PE=1 SV=3
Q9H1C4|UN93B_HUMAN	0.56	0.83	0.03	1	1	Protein unc-93 homolog B1 OS=Homo sapiens OX=9606 GN=UNC93B1 PE=1 SV=2
O43815|STRN_HUMAN	5.9	0.96	0.19	8	8	Striatin OS=Homo sapiens OX=9606 GN=STRN PE=1 SV=4
P33121|ACSL1_HUMAN	0.17	1.12	0.17	11	9	Long-chain-fatty-acid--CoA ligase 1 OS=Homo sapiens OX=9606 GN=ACSL1 PE=1 SV=1
O43399|TPD54_HUMAN	0.94	0.99	0.76	14	14	Tumor protein D54 OS=Homo sapiens OX=9606 GN=TPD52L2 PE=1 SV=2
P08240|SRPRA_HUMAN	4.08	1.01	0.34	19	19	Signal recognition particle receptor subunit alpha OS=Homo sapiens OX=9606 GN=SRPRA PE=1 SV=2
Q92692|NECT2_HUMAN	6.23	1.05	0.19	7	7	Nectin-2 OS=Homo sapiens OX=9606 GN=NECTIN2 PE=1 SV=1
Q5JNZ5|RS26L_HUMAN	0.79	0.98	0.24	3	3	Putative 40S ribosomal protein S26-like 1 OS=Homo sapiens OX=9606 GN=RPS26P11 PE=5 SV=1
O75521|ECI2_HUMAN	0.15	1.03	0.45	18	18	Enoyl-CoA delta isomerase 2 OS=Homo sapiens OX=9606 GN=ECI2 PE=1 SV=4
Q92759|TF2H4_HUMAN	0	0.98	0.03	1	1	General transcription factor IIH subunit 4 OS=Homo sapiens OX=9606 GN=GTF2H4 PE=1 SV=1
Q6ZNB6|NFXL1_HUMAN	0	1.15	0.02	1	1	NF-X1-type zinc finger protein NFXL1 OS=Homo sapiens OX=9606 GN=NFXL1 PE=1 SV=2
Q15651|HMGN3_HUMAN	13.52	1.19	0.27	3	2	High mobility group nucleosome-binding domain-containing protein 3 OS=Homo sapiens OX=9606 GN=HMGN3 PE=1 SV=2
P42345|MTOR_HUMAN	3.71	1.05	0.03	4	4	Serine/threonine-protein kinase mTOR OS=Homo sapiens OX=9606 GN=MTOR PE=1 SV=1
Q96EK5|KBP_HUMAN	1.86	0.96	0.3	13	13	KIF-binding protein OS=Homo sapiens OX=9606 GN=KIFBP PE=1 SV=1
Q5J8M3|EMC4_HUMAN	1.59	0.93	0.22	3	3	ER membrane protein complex subunit 4 OS=Homo sapiens OX=9606 GN=EMC4 PE=1 SV=2
Q9H3U1|UN45A_HUMAN	9.26	1.09	0.2	15	15	Protein unc-45 homolog A OS=Homo sapiens OX=9606 GN=UNC45A PE=1 SV=1
Q15291|RBBP5_HUMAN	1.72	1.22	0.12	3	3	Retinoblastoma-binding protein 5 OS=Homo sapiens OX=9606 GN=RBBP5 PE=1 SV=2
Q9NW68|BSDC1_HUMAN	3.65	1.19	0.09	3	3	BSD domain-containing protein 1 OS=Homo sapiens OX=9606 GN=BSDC1 PE=1 SV=1
Q96T76|MMS19_HUMAN	0.12	1.11	0.13	7	7	MMS19 nucleotide excision repair protein homolog OS=Homo sapiens OX=9606 GN=MMS19 PE=1 SV=2
Q16629|SRSF7_HUMAN	5.27	1.01	0.27	8	7	Serine/arginine-rich splicing factor 7 OS=Homo sapiens OX=9606 GN=SRSF7 PE=1 SV=1
Q13263|TIF1B_HUMAN	0.42	1	0.38	26	26	Transcription intermediary factor 1-beta OS=Homo sapiens OX=9606 GN=TRIM28 PE=1 SV=5
Q9UIG0|BAZ1B_HUMAN	6.86	1	0.1	10	10	Tyrosine-protein kinase BAZ1B OS=Homo sapiens OX=9606 GN=BAZ1B PE=1 SV=2
Q13042|CDC16_HUMAN	4.99	0.8	0.09	4	4	Cell division cycle protein 16 homolog OS=Homo sapiens OX=9606 GN=CDC16 PE=1 SV=2
Q16513|PKN2_HUMAN	1.99	0.98	0.15	12	11	Serine/threonine-protein kinase N2 OS=Homo sapiens OX=9606 GN=PKN2 PE=1 SV=1
Q14258|TRI25_HUMAN	4.73	1.06	0.44	33	33	E3 ubiquitin/ISG15 ligase TRIM25 OS=Homo sapiens OX=9606 GN=TRIM25 PE=1 SV=2
Q8WXX5|DNJC9_HUMAN	0.01	1	0.38	9	9	DnaJ homolog subfamily C member 9 OS=Homo sapiens OX=9606 GN=DNAJC9 PE=1 SV=1
Q0VDF9|HSP7E_HUMAN	7.58	1.21	0.1	3	3	Heat shock 70 kDa protein 14 OS=Homo sapiens OX=9606 GN=HSPA14 PE=1 SV=1
Q9H5Q4|TFB2M_HUMAN	0	1.02	0.04	1	1	Dimethyladenosine transferase 2, mitochondrial OS=Homo sapiens OX=9606 GN=TFB2M PE=1 SV=1
Q16595|FRDA_HUMAN	0.87	1.04	0.24	3	3	Frataxin, mitochondrial OS=Homo sapiens OX=9606 GN=FXN PE=1 SV=2
Q9BQ95|ECSIT_HUMAN	0	2.15	0.04	1	1	Evolutionarily conserved signaling intermediate in Toll pathway, mitochondrial OS=Homo sapiens OX=9606 GN=ECSIT PE=1 SV=1
P51648|AL3A2_HUMAN	3.71	0.87	0.14	6	5	Aldehyde dehydrogenase family 3 member A2 OS=Homo sapiens OX=9606 GN=ALDH3A2 PE=1 SV=1
Q969X6|UTP4_HUMAN	0.89	1.01	0.08	4	4	U3 small nucleolar RNA-associated protein 4 homolog OS=Homo sapiens OX=9606 GN=UTP4 PE=1 SV=1
Q53H96|P5CR3_HUMAN	0	0.92	0.07	1	1	Pyrroline-5-carboxylate reductase 3 OS=Homo sapiens OX=9606 GN=PYCR3 PE=1 SV=3
Q13428|TCOF_HUMAN	0.77	0.98	0.11	14	14	Treacle protein OS=Homo sapiens OX=9606 GN=TCOF1 PE=1 SV=3
Q9UKK6|NXT1_HUMAN	0.83	1.05	0.14	1	1	NTF2-related export protein 1 OS=Homo sapiens OX=9606 GN=NXT1 PE=1 SV=1
Q96K21|ANCHR_HUMAN	1.74	0.98	0.05	2	2	Abscission/NoCut checkpoint regulator OS=Homo sapiens OX=9606 GN=ZFYVE19 PE=1 SV=3
Q8TF40|FNIP1_HUMAN	0	0.67	0.01	1	1	Folliculin-interacting protein 1 OS=Homo sapiens OX=9606 GN=FNIP1 PE=1 SV=3
P11908|PRPS2_HUMAN	7.35	1.2	0.15	10	3	Ribose-phosphate pyrophosphokinase 2 OS=Homo sapiens OX=9606 GN=PRPS2 PE=1 SV=2
Q9P032|NDUF4_HUMAN	3.33	0.96	0.29	4	4	NADH dehydrogenase [ubiquinone] 1 alpha subcomplex assembly factor 4 OS=Homo sapiens OX=9606 GN=NDUFAF4 PE=1 SV=1
Q5UCC4|EMC10_HUMAN	0	0.7	0.06	1	1	ER membrane protein complex subunit 10 OS=Homo sapiens OX=9606 GN=EMC10 PE=1 SV=1
P01130|LDLR_HUMAN	1.62	1.04	0.26	18	18	Low-density lipoprotein receptor OS=Homo sapiens OX=9606 GN=LDLR PE=1 SV=1
P46734|MP2K3_HUMAN	2.55	1.05	0.32	9	9	Dual specificity mitogen-activated protein kinase kinase 3 OS=Homo sapiens OX=9606 GN=MAP2K3 PE=1 SV=2
Q06323|PSME1_HUMAN	1.21	0.98	0.66	27	27	Proteasome activator complex subunit 1 OS=Homo sapiens OX=9606 GN=PSME1 PE=1 SV=1
P46013|KI67_HUMAN	2.89	1.07	0.24	54	54	Proliferation marker protein Ki-67 OS=Homo sapiens OX=9606 GN=MKI67 PE=1 SV=2
Q9H2P0|ADNP_HUMAN	17.37	0.85	0.09	7	7	Activity-dependent neuroprotector homeobox protein OS=Homo sapiens OX=9606 GN=ADNP PE=1 SV=1
Q15545|TAF7_HUMAN	0	1.6	0.05	1	1	Transcription initiation factor TFIID subunit 7 OS=Homo sapiens OX=9606 GN=TAF7 PE=1 SV=1
Q8N5M4|TTC9C_HUMAN	0.55	0.91	0.17	2	2	Tetratricopeptide repeat protein 9C OS=Homo sapiens OX=9606 GN=TTC9C PE=1 SV=1
O75962|TRIO_HUMAN	0.28	0.92	0.03	6	6	Triple functional domain protein OS=Homo sapiens OX=9606 GN=TRIO PE=1 SV=2
P12956|XRCC6_HUMAN	2.76	1.01	0.55	41	41	X-ray repair cross-complementing protein 6 OS=Homo sapiens OX=9606 GN=XRCC6 PE=1 SV=2
Q9BZE4|NOG1_HUMAN	4.12	0.95	0.24	12	12	Nucleolar GTP-binding protein 1 OS=Homo sapiens OX=9606 GN=GTPBP4 PE=1 SV=3
P05121|PAI1_HUMAN	15.14	1.22	0.07	2	2	Plasminogen activator inhibitor 1 OS=Homo sapiens OX=9606 GN=SERPINE1 PE=1 SV=1
Q15836|VAMP3_HUMAN	1.35	0.97	0.16	4	2	Vesicle-associated membrane protein 3 OS=Homo sapiens OX=9606 GN=VAMP3 PE=1 SV=3
O15144|ARPC2_HUMAN	0.52	0.95	0.47	21	21	Actin-related protein 2/3 complex subunit 2 OS=Homo sapiens OX=9606 GN=ARPC2 PE=1 SV=1
P61923|COPZ1_HUMAN	0.15	1.02	0.35	6	6	Coatomer subunit zeta-1 OS=Homo sapiens OX=9606 GN=COPZ1 PE=1 SV=1
Q12996|CSTF3_HUMAN	1.65	1.01	0.26	14	14	Cleavage stimulation factor subunit 3 OS=Homo sapiens OX=9606 GN=CSTF3 PE=1 SV=1
P82930|RT34_HUMAN	1.36	1.09	0.27	5	5	28S ribosomal protein S34, mitochondrial OS=Homo sapiens OX=9606 GN=MRPS34 PE=1 SV=2
Q01995|TAGL_HUMAN	12.13	0.58	0.06	1	1	Transgelin OS=Homo sapiens OX=9606 GN=TAGLN PE=1 SV=4
Q05639|EF1A2_HUMAN	0.59	0.92	0.05	31	1	Elongation factor 1-alpha 2 OS=Homo sapiens OX=9606 GN=EEF1A2 PE=1 SV=1
Q9UER7|DAXX_HUMAN	6.68	1.21	0.06	3	3	Death domain-associated protein 6 OS=Homo sapiens OX=9606 GN=DAXX PE=1 SV=2
Q9BT22|ALG1_HUMAN	0.9	1.04	0.02	1	1	Chitobiosyldiphosphodolichol beta-mannosyltransferase OS=Homo sapiens OX=9606 GN=ALG1 PE=1 SV=2
O95372|LYPA2_HUMAN	14.83	1.09	0.48	13	13	Acyl-protein thioesterase 2 OS=Homo sapiens OX=9606 GN=LYPLA2 PE=1 SV=1
O00410|IPO5_HUMAN	1.98	1.02	0.43	53	46	Importin-5 OS=Homo sapiens OX=9606 GN=IPO5 PE=1 SV=4
Q96S59|RANB9_HUMAN	0.78	1.17	0.12	6	6	Ran-binding protein 9 OS=Homo sapiens OX=9606 GN=RANBP9 PE=1 SV=1
P61225|RAP2B_HUMAN	0.2	1.03	0.23	4	3	Ras-related protein Rap-2b OS=Homo sapiens OX=9606 GN=RAP2B PE=1 SV=1
P51805|PLXA3_HUMAN	1.46	0.74	0	1	1	Plexin-A3 OS=Homo sapiens OX=9606 GN=PLXNA3 PE=1 SV=2
O75940|SPF30_HUMAN	1.37	1.02	0.37	6	6	Survival of motor neuron-related-splicing factor 30 OS=Homo sapiens OX=9606 GN=SMNDC1 PE=1 SV=1
P00403|COX2_HUMAN	13.15	1.07	0.23	8	8	Cytochrome c oxidase subunit 2 OS=Homo sapiens OX=9606 GN=MT-CO2 PE=1 SV=1
P15336|ATF2_HUMAN	2.38	1.03	0.02	1	1	Cyclic AMP-dependent transcription factor ATF-2 OS=Homo sapiens OX=9606 GN=ATF2 PE=1 SV=4
P53004|BIEA_HUMAN	1.64	1.03	0.46	12	12	Biliverdin reductase A OS=Homo sapiens OX=9606 GN=BLVRA PE=1 SV=2
Q6KB66|K2C80_HUMAN	5.34	1.05	0.18	14	7	Keratin, type II cytoskeletal 80 OS=Homo sapiens OX=9606 GN=KRT80 PE=1 SV=2
Q5T6F2|UBAP2_HUMAN	1.46	1.09	0.14	8	8	Ubiquitin-associated protein 2 OS=Homo sapiens OX=9606 GN=UBAP2 PE=1 SV=1
Q96G03|PGM2_HUMAN	5.2	0.99	0.4	20	20	Phosphoglucomutase-2 OS=Homo sapiens OX=9606 GN=PGM2 PE=1 SV=4
O60814|H2B1K_HUMAN	2.9	0.94	0.08	28	4	Histone H2B type 1-K OS=Homo sapiens OX=9606 GN=H2BC12 PE=1 SV=3
Q9UKV3|ACINU_HUMAN	5.69	1.09	0.21	21	20	Apoptotic chromatin condensation inducer in the nucleus OS=Homo sapiens OX=9606 GN=ACIN1 PE=1 SV=2
P78559|MAP1A_HUMAN	1.62	0.94	0	1	1	Microtubule-associated protein 1A OS=Homo sapiens OX=9606 GN=MAP1A PE=1 SV=6
P34896|GLYC_HUMAN	8.31	1.09	0.21	11	10	Serine hydroxymethyltransferase, cytosolic OS=Homo sapiens OX=9606 GN=SHMT1 PE=1 SV=1
Q9Y3D3|RT16_HUMAN	1.52	0.79	0.13	1	1	28S ribosomal protein S16, mitochondrial OS=Homo sapiens OX=9606 GN=MRPS16 PE=1 SV=1
Q9UL25|RAB21_HUMAN	1.77	0.98	0.4	8	7	Ras-related protein Rab-21 OS=Homo sapiens OX=9606 GN=RAB21 PE=1 SV=3
Q9BYN8|RT26_HUMAN	0.02	1.04	0.04	1	1	28S ribosomal protein S26, mitochondrial OS=Homo sapiens OX=9606 GN=MRPS26 PE=1 SV=1
Q8NBJ4|GOLM1_HUMAN	9.39	0.97	0.15	5	5	Golgi membrane protein 1 OS=Homo sapiens OX=9606 GN=GOLM1 PE=1 SV=1
O00299|CLIC1_HUMAN	15.96	1.14	0.73	33	31	Chloride intracellular channel protein 1 OS=Homo sapiens OX=9606 GN=CLIC1 PE=1 SV=4
Q8N0X7|SPART_HUMAN	0.23	1.03	0.16	7	7	Spartin OS=Homo sapiens OX=9606 GN=SPART PE=1 SV=1
Q6NUK1|SCMC1_HUMAN	5.04	0.92	0.43	22	22	Calcium-binding mitochondrial carrier protein SCaMC-1 OS=Homo sapiens OX=9606 GN=SLC25A24 PE=1 SV=2
P24666|PPAC_HUMAN	1.91	1.09	0.47	5	5	Low molecular weight phosphotyrosine protein phosphatase OS=Homo sapiens OX=9606 GN=ACP1 PE=1 SV=3
Q13200|PSMD2_HUMAN	3.49	1.02	0.56	53	53	26S proteasome non-ATPase regulatory subunit 2 OS=Homo sapiens OX=9606 GN=PSMD2 PE=1 SV=3
Q6QEF8|CORO6_HUMAN	16.04	0.9	0.02	1	1	Coronin-6 OS=Homo sapiens OX=9606 GN=CORO6 PE=1 SV=2
Q96KB5|TOPK_HUMAN	3.51	0.97	0.49	11	11	Lymphokine-activated killer T-cell-originated protein kinase OS=Homo sapiens OX=9606 GN=PBK PE=1 SV=3
Q9BSC4|NOL10_HUMAN	0	2.37	0.05	1	1	Nucleolar protein 10 OS=Homo sapiens OX=9606 GN=NOL10 PE=1 SV=1
P45974|UBP5_HUMAN	4.28	1.08	0.35	23	22	Ubiquitin carboxyl-terminal hydrolase 5 OS=Homo sapiens OX=9606 GN=USP5 PE=1 SV=2
Q9Y6M1|IF2B2_HUMAN	1.21	0.98	0.19	11	9	Insulin-like growth factor 2 mRNA-binding protein 2 OS=Homo sapiens OX=9606 GN=IGF2BP2 PE=1 SV=2
Q86UP8|GTD2A_HUMAN	1.82	0.99	0.01	1	1	General transcription factor II-I repeat domain-containing protein 2A OS=Homo sapiens OX=9606 GN=GTF2IRD2 PE=1 SV=3
Q9NZN5|ARHGC_HUMAN	1	0.81	0.02	2	2	Rho guanine nucleotide exchange factor 12 OS=Homo sapiens OX=9606 GN=ARHGEF12 PE=1 SV=1
Q9NRX1|PNO1_HUMAN	3.46	1.02	0.16	3	3	RNA-binding protein PNO1 OS=Homo sapiens OX=9606 GN=PNO1 PE=1 SV=1
Q16644|MAPK3_HUMAN	3.82	0.96	0.19	8	5	MAP kinase-activated protein kinase 3 OS=Homo sapiens OX=9606 GN=MAPKAPK3 PE=1 SV=1
P17081|RHOQ_HUMAN	13.03	0.92	0.05	3	2	Rho-related GTP-binding protein RhoQ OS=Homo sapiens OX=9606 GN=RHOQ PE=1 SV=2
Q8NAN2|MIGA1_HUMAN	2.19	1.73	0.04	1	1	Mitoguardin 1 OS=Homo sapiens OX=9606 GN=MIGA1 PE=1 SV=1
P05387|RLA2_HUMAN	8.08	1	0.77	11	11	60S acidic ribosomal protein P2 OS=Homo sapiens OX=9606 GN=RPLP2 PE=1 SV=1
Q96RP9|EFGM_HUMAN	9.91	1.21	0.12	6	6	Elongation factor G, mitochondrial OS=Homo sapiens OX=9606 GN=GFM1 PE=1 SV=2
Q6N022|TEN4_HUMAN	0.81	0.73	0	1	1	Teneurin-4 OS=Homo sapiens OX=9606 GN=TENM4 PE=1 SV=2
Q9BPX5|ARP5L_HUMAN	0.48	1	0.52	6	5	Actin-related protein 2/3 complex subunit 5-like protein OS=Homo sapiens OX=9606 GN=ARPC5L PE=1 SV=1
Q15438|CYH1_HUMAN	0	0.93	0.03	1	1	Cytohesin-1 OS=Homo sapiens OX=9606 GN=CYTH1 PE=1 SV=1
Q5JUX0|SPIN3_HUMAN	0	0.7	0.07	1	1	Spindlin-3 OS=Homo sapiens OX=9606 GN=SPIN3 PE=1 SV=1
O75410|TACC1_HUMAN	8.07	0.92	0.15	9	7	Transforming acidic coiled-coil-containing protein 1 OS=Homo sapiens OX=9606 GN=TACC1 PE=1 SV=2
Q86XA9|HTR5A_HUMAN	4.88	1.04	0.01	1	1	HEAT repeat-containing protein 5A OS=Homo sapiens OX=9606 GN=HEATR5A PE=1 SV=2
Q8IZF2|AGRF5_HUMAN	1.08	0.95	0.02	2	2	Adhesion G protein-coupled receptor F5 OS=Homo sapiens OX=9606 GN=ADGRF5 PE=1 SV=3
P11413|G6PD_HUMAN	4.41	1.03	0.72	55	54	Glucose-6-phosphate 1-dehydrogenase OS=Homo sapiens OX=9606 GN=G6PD PE=1 SV=4
P60174|TPIS_HUMAN	26.96	1.04	0.86	45	45	Triosephosphate isomerase OS=Homo sapiens OX=9606 GN=TPI1 PE=1 SV=4
Q9UEY8|ADDG_HUMAN	2.09	0.87	0.13	6	6	Gamma-adducin OS=Homo sapiens OX=9606 GN=ADD3 PE=1 SV=1
Q99471|PFD5_HUMAN	0.24	0.96	0.51	10	10	Prefoldin subunit 5 OS=Homo sapiens OX=9606 GN=PFDN5 PE=1 SV=2
P50570|DYN2_HUMAN	1.99	1.02	0.31	34	25	Dynamin-2 OS=Homo sapiens OX=9606 GN=DNM2 PE=1 SV=2
Q9UNZ2|NSF1C_HUMAN	11.06	1.09	0.46	13	13	NSFL1 cofactor p47 OS=Homo sapiens OX=9606 GN=NSFL1C PE=1 SV=2
Q86UV5|UBP48_HUMAN	0	2.05	0.02	1	1	Ubiquitin carboxyl-terminal hydrolase 48 OS=Homo sapiens OX=9606 GN=USP48 PE=1 SV=1
P15170|ERF3A_HUMAN	7.63	1.22	0.2	15	7	Eukaryotic peptide chain release factor GTP-binding subunit ERF3A OS=Homo sapiens OX=9606 GN=GSPT1 PE=1 SV=1
O15431|COPT1_HUMAN	0.32	1.28	0.1	1	1	High affinity copper uptake protein 1 OS=Homo sapiens OX=9606 GN=SLC31A1 PE=1 SV=1
P49023|PAXI_HUMAN	3.38	1.09	0.28	16	16	Paxillin OS=Homo sapiens OX=9606 GN=PXN PE=1 SV=3
Q3KQU3|MA7D1_HUMAN	8.54	0.84	0.03	2	2	MAP7 domain-containing protein 1 OS=Homo sapiens OX=9606 GN=MAP7D1 PE=1 SV=1
Q9H2U2|IPYR2_HUMAN	1.85	1.02	0.54	15	14	Inorganic pyrophosphatase 2, mitochondrial OS=Homo sapiens OX=9606 GN=PPA2 PE=1 SV=2
Q6L8Q7|PDE12_HUMAN	4.15	0.93	0.38	16	16	2',5'-phosphodiesterase 12 OS=Homo sapiens OX=9606 GN=PDE12 PE=1 SV=2
Q8IY17|PLPL6_HUMAN	3.35	0.97	0.09	7	7	Patatin-like phospholipase domain-containing protein 6 OS=Homo sapiens OX=9606 GN=PNPLA6 PE=1 SV=3
Q96BM9|ARL8A_HUMAN	0	0.97	0.09	6	1	ADP-ribosylation factor-like protein 8A OS=Homo sapiens OX=9606 GN=ARL8A PE=1 SV=1
Q9C0H2|TTYH3_HUMAN	1.68	1.6	0.03	1	1	Protein tweety homolog 3 OS=Homo sapiens OX=9606 GN=TTYH3 PE=1 SV=3
O75165|DJC13_HUMAN	0.4	0.98	0.09	14	14	DnaJ homolog subfamily C member 13 OS=Homo sapiens OX=9606 GN=DNAJC13 PE=1 SV=5
Q8N884|CGAS_HUMAN	2.59	0.92	0.13	6	6	Cyclic GMP-AMP synthase OS=Homo sapiens OX=9606 GN=CGAS PE=1 SV=2
P61221|ABCE1_HUMAN	6.46	1.03	0.42	25	25	ATP-binding cassette sub-family E member 1 OS=Homo sapiens OX=9606 GN=ABCE1 PE=1 SV=1
O95466|FMNL1_HUMAN	0.86	0.99	0.11	11	10	Formin-like protein 1 OS=Homo sapiens OX=9606 GN=FMNL1 PE=1 SV=3
Q9P013|CWC15_HUMAN	4.07	0.89	0.05	1	1	Spliceosome-associated protein CWC15 homolog OS=Homo sapiens OX=9606 GN=CWC15 PE=1 SV=2
Q9BRP8|PYM1_HUMAN	0.31	0.97	0.17	2	2	Partner of Y14 and mago OS=Homo sapiens OX=9606 GN=PYM1 PE=1 SV=1
Q15070|OXA1L_HUMAN	0.15	0.95	0.05	2	2	Mitochondrial inner membrane protein OXA1L OS=Homo sapiens OX=9606 GN=OXA1L PE=1 SV=3
Q96KP1|EXOC2_HUMAN	7.08	1.09	0.06	5	5	Exocyst complex component 2 OS=Homo sapiens OX=9606 GN=EXOC2 PE=1 SV=1
Q9NP97|DLRB1_HUMAN	6.79	1.07	0.71	10	10	Dynein light chain roadblock-type 1 OS=Homo sapiens OX=9606 GN=DYNLRB1 PE=1 SV=3
Q13445|TMED1_HUMAN	0.01	0.9	0.26	4	4	Transmembrane emp24 domain-containing protein 1 OS=Homo sapiens OX=9606 GN=TMED1 PE=1 SV=1
Q15018|ABRX2_HUMAN	0.1	1.02	0.09	3	3	BRISC complex subunit Abraxas 2 OS=Homo sapiens OX=9606 GN=ABRAXAS2 PE=1 SV=2
O75663|TIPRL_HUMAN	2.01	1.12	0.37	8	8	TIP41-like protein OS=Homo sapiens OX=9606 GN=TIPRL PE=1 SV=2
P05771|KPCB_HUMAN	1.9	1	0.02	4	2	Protein kinase C beta type OS=Homo sapiens OX=9606 GN=PRKCB PE=1 SV=4
Q9NY61|AATF_HUMAN	7	1.2	0.11	4	4	Protein AATF OS=Homo sapiens OX=9606 GN=AATF PE=1 SV=1
P07311|ACYP1_HUMAN	0.9	1.03	0.19	2	2	Acylphosphatase-1 OS=Homo sapiens OX=9606 GN=ACYP1 PE=1 SV=2
P41091|IF2G_HUMAN	0.11	1.23	0.07	26	2	Eukaryotic translation initiation factor 2 subunit 3 OS=Homo sapiens OX=9606 GN=EIF2S3 PE=1 SV=3
P54687|BCAT1_HUMAN	1.47	1.05	0.07	2	2	Branched-chain-amino-acid aminotransferase, cytosolic OS=Homo sapiens OX=9606 GN=BCAT1 PE=1 SV=3
O15116|LSM1_HUMAN	1	1.02	0.25	2	2	U6 snRNA-associated Sm-like protein LSm1 OS=Homo sapiens OX=9606 GN=LSM1 PE=1 SV=1
Q8WVC0|LEO1_HUMAN	2.42	0.97	0.09	3	3	RNA polymerase-associated protein LEO1 OS=Homo sapiens OX=9606 GN=LEO1 PE=1 SV=1
O95084|PRS23_HUMAN	5.95	1.24	0.07	2	2	Serine protease 23 OS=Homo sapiens OX=9606 GN=PRSS23 PE=1 SV=1
P49207|RL34_HUMAN	1.01	0.86	0.36	5	5	60S ribosomal protein L34 OS=Homo sapiens OX=9606 GN=RPL34 PE=1 SV=3
A5PLN9|TPC13_HUMAN	11.13	1.82	0.05	1	1	Trafficking protein particle complex subunit 13 OS=Homo sapiens OX=9606 GN=TRAPPC13 PE=1 SV=2
O43314|VIP2_HUMAN	1.5	0.98	0.03	3	2	Inositol hexakisphosphate and diphosphoinositol-pentakisphosphate kinase 2 OS=Homo sapiens OX=9606 GN=PPIP5K2 PE=1 SV=3
Q9UHR5|S30BP_HUMAN	0.09	0.98	0.19	4	4	SAP30-binding protein OS=Homo sapiens OX=9606 GN=SAP30BP PE=1 SV=1
Q13188|STK3_HUMAN	1.21	1.06	0.02	5	1	Serine/threonine-protein kinase 3 OS=Homo sapiens OX=9606 GN=STK3 PE=1 SV=2
Q9UHB6|LIMA1_HUMAN	1.61	1	0.4	26	26	LIM domain and actin-binding protein 1 OS=Homo sapiens OX=9606 GN=LIMA1 PE=1 SV=1
B5ME19|EIFCL_HUMAN	3.92	0.97	0.29	28	28	Eukaryotic translation initiation factor 3 subunit C-like protein OS=Homo sapiens OX=9606 GN=EIF3CL PE=1 SV=1
Q9BZE1|RM37_HUMAN	3.81	1.18	0.25	6	6	39S ribosomal protein L37, mitochondrial OS=Homo sapiens OX=9606 GN=MRPL37 PE=1 SV=2
P62899|RL31_HUMAN	3.81	1.1	0.31	4	4	60S ribosomal protein L31 OS=Homo sapiens OX=9606 GN=RPL31 PE=1 SV=1
P62942|FKB1A_HUMAN	0.14	0.95	0.42	8	8	Peptidyl-prolyl cis-trans isomerase FKBP1A OS=Homo sapiens OX=9606 GN=FKBP1A PE=1 SV=2
Q86X27|RGPS2_HUMAN	0	0.55	0.02	1	1	Ras-specific guanine nucleotide-releasing factor RalGPS2 OS=Homo sapiens OX=9606 GN=RALGPS2 PE=1 SV=1
P26440|IVD_HUMAN	0.53	0.98	0.12	4	4	Isovaleryl-CoA dehydrogenase, mitochondrial OS=Homo sapiens OX=9606 GN=IVD PE=1 SV=2
P29692|EF1D_HUMAN	12.32	1.05	0.63	31	28	Elongation factor 1-delta OS=Homo sapiens OX=9606 GN=EEF1D PE=1 SV=5
Q9BW85|YJU2_HUMAN	0	1.86	0.05	1	1	Splicing factor YJU2 OS=Homo sapiens OX=9606 GN=YJU2 PE=1 SV=1
O95359|TACC2_HUMAN	1.27	0.95	0.01	4	2	Transforming acidic coiled-coil-containing protein 2 OS=Homo sapiens OX=9606 GN=TACC2 PE=1 SV=3
Q5SRE7|PHYD1_HUMAN	5.02	0.97	0.37	7	7	Phytanoyl-CoA dioxygenase domain-containing protein 1 OS=Homo sapiens OX=9606 GN=PHYHD1 PE=1 SV=2
Q92973|TNPO1_HUMAN	8.95	1.08	0.3	26	23	Transportin-1 OS=Homo sapiens OX=9606 GN=TNPO1 PE=1 SV=2
Q6ZN08|ZNF66_HUMAN	0	1.12	0.02	1	1	Putative zinc finger protein 66 OS=Homo sapiens OX=9606 GN=ZNF66 PE=5 SV=3
Q9BRD0|BUD13_HUMAN	4.34	1.19	0.04	2	2	BUD13 homolog OS=Homo sapiens OX=9606 GN=BUD13 PE=1 SV=1
Q14493|SLBP_HUMAN	0	1.26	0.04	1	1	Histone RNA hairpin-binding protein OS=Homo sapiens OX=9606 GN=SLBP PE=1 SV=1
Q15404|RSU1_HUMAN	4.29	1.08	0.31	5	5	Ras suppressor protein 1 OS=Homo sapiens OX=9606 GN=RSU1 PE=1 SV=3
Q8IVM0|CCD50_HUMAN	3.38	1.01	0.36	7	7	Coiled-coil domain-containing protein 50 OS=Homo sapiens OX=9606 GN=CCDC50 PE=1 SV=1
Q9Y5A9|YTHD2_HUMAN	0.63	1.04	0.16	11	7	YTH domain-containing family protein 2 OS=Homo sapiens OX=9606 GN=YTHDF2 PE=1 SV=2
Q7Z6E9|RBBP6_HUMAN	19.45	1.16	0.02	3	3	E3 ubiquitin-protein ligase RBBP6 OS=Homo sapiens OX=9606 GN=RBBP6 PE=1 SV=1
P48739|PIPNB_HUMAN	0.93	0.95	0.57	19	17	Phosphatidylinositol transfer protein beta isoform OS=Homo sapiens OX=9606 GN=PITPNB PE=1 SV=2
P0CAP2|GRL1A_HUMAN	0	0.38	0.05	1	1	DNA-directed RNA polymerase II subunit GRINL1A OS=Homo sapiens OX=9606 GN=POLR2M PE=1 SV=1
Q9UNF0|PACN2_HUMAN	5.42	1	0.42	21	20	Protein kinase C and casein kinase substrate in neurons protein 2 OS=Homo sapiens OX=9606 GN=PACSIN2 PE=1 SV=2
Q9BXV9|GON7_HUMAN	0.12	1	0.57	6	6	EKC/KEOPS complex subunit GON7 OS=Homo sapiens OX=9606 GN=GON7 PE=1 SV=2
Q9P2C4|TM181_HUMAN	15.11	1.1	0.03	1	1	Transmembrane protein 181 OS=Homo sapiens OX=9606 GN=TMEM181 PE=1 SV=2
Q86X55|CARM1_HUMAN	2.38	1.02	0.16	9	9	Histone-arginine methyltransferase CARM1 OS=Homo sapiens OX=9606 GN=CARM1 PE=1 SV=3
P30405|PPIF_HUMAN	0.09	1.15	0.42	8	8	Peptidyl-prolyl cis-trans isomerase F, mitochondrial OS=Homo sapiens OX=9606 GN=PPIF PE=1 SV=1
P43304|GPDM_HUMAN	2.79	1.01	0.42	21	21	Glycerol-3-phosphate dehydrogenase, mitochondrial OS=Homo sapiens OX=9606 GN=GPD2 PE=1 SV=3
Q9UFC0|LRWD1_HUMAN	8.07	0.73	0.07	3	3	Leucine-rich repeat and WD repeat-containing protein 1 OS=Homo sapiens OX=9606 GN=LRWD1 PE=1 SV=2
P11279|LAMP1_HUMAN	9.72	1	0.08	5	5	Lysosome-associated membrane glycoprotein 1 OS=Homo sapiens OX=9606 GN=LAMP1 PE=1 SV=3
P37837|TALDO_HUMAN	1.53	0.98	0.38	19	19	Transaldolase OS=Homo sapiens OX=9606 GN=TALDO1 PE=1 SV=2
Q9NNX1|TUFT1_HUMAN	10.06	0.48	0.03	1	1	Tuftelin OS=Homo sapiens OX=9606 GN=TUFT1 PE=1 SV=1
O60884|DNJA2_HUMAN	0.04	1	0.34	16	16	DnaJ homolog subfamily A member 2 OS=Homo sapiens OX=9606 GN=DNAJA2 PE=1 SV=1
Q13308|PTK7_HUMAN	0.74	1.19	0.02	1	1	Inactive tyrosine-protein kinase 7 OS=Homo sapiens OX=9606 GN=PTK7 PE=1 SV=2
Q9NR56|MBNL1_HUMAN	2.54	1.06	0.16	6	3	Muscleblind-like protein 1 OS=Homo sapiens OX=9606 GN=MBNL1 PE=1 SV=2
Q15233|NONO_HUMAN	4.82	1.03	0.51	41	41	Non-POU domain-containing octamer-binding protein OS=Homo sapiens OX=9606 GN=NONO PE=1 SV=4
Q9H0U4|RAB1B_HUMAN	7.78	1	0.1	15	1	Ras-related protein Rab-1B OS=Homo sapiens OX=9606 GN=RAB1B PE=1 SV=1
Q9UK41|VPS28_HUMAN	0.79	1.07	0.45	8	8	Vacuolar protein sorting-associated protein 28 homolog OS=Homo sapiens OX=9606 GN=VPS28 PE=1 SV=1
Q14690|RRP5_HUMAN	13.9	1.13	0.07	7	7	Protein RRP5 homolog OS=Homo sapiens OX=9606 GN=PDCD11 PE=1 SV=3
Q99496|RING2_HUMAN	1.58	1.07	0.12	5	3	E3 ubiquitin-protein ligase RING2 OS=Homo sapiens OX=9606 GN=RNF2 PE=1 SV=1
Q96TA1|NIBA2_HUMAN	4.66	1.03	0.47	34	34	Protein Niban 2 OS=Homo sapiens OX=9606 GN=NIBAN2 PE=1 SV=3
Q13443|ADAM9_HUMAN	7.08	1.02	0.08	4	4	Disintegrin and metalloproteinase domain-containing protein 9 OS=Homo sapiens OX=9606 GN=ADAM9 PE=1 SV=1
Q01581|HMCS1_HUMAN	6.07	1.06	0.19	10	10	Hydroxymethylglutaryl-CoA synthase, cytoplasmic OS=Homo sapiens OX=9606 GN=HMGCS1 PE=1 SV=2
O15231|ZN185_HUMAN	4.59	1.04	0.31	16	16	Zinc finger protein 185 OS=Homo sapiens OX=9606 GN=ZNF185 PE=1 SV=3
Q92665|RT31_HUMAN	2.44	1.1	0.17	4	4	28S ribosomal protein S31, mitochondrial OS=Homo sapiens OX=9606 GN=MRPS31 PE=1 SV=3
Q6NW34|NEPRO_HUMAN	0	1.22	0.02	1	1	Nucleolus and neural progenitor protein OS=Homo sapiens OX=9606 GN=NEPRO PE=1 SV=3
Q15181|IPYR_HUMAN	2.31	1.13	0.72	29	28	Inorganic pyrophosphatase OS=Homo sapiens OX=9606 GN=PPA1 PE=1 SV=2
Q9Y657|SPIN1_HUMAN	0	0.7	0.06	1	1	Spindlin-1 OS=Homo sapiens OX=9606 GN=SPIN1 PE=1 SV=3
P11117|PPAL_HUMAN	2.94	1.04	0.06	2	2	Lysosomal acid phosphatase OS=Homo sapiens OX=9606 GN=ACP2 PE=1 SV=3
Q8N2F6|ARM10_HUMAN	1.32	1	0.13	4	4	Armadillo repeat-containing protein 10 OS=Homo sapiens OX=9606 GN=ARMC10 PE=1 SV=1
O95816|BAG2_HUMAN	4.82	0.95	0.55	14	14	BAG family molecular chaperone regulator 2 OS=Homo sapiens OX=9606 GN=BAG2 PE=1 SV=1
Q92544|TM9S4_HUMAN	0.01	1.27	0.2	9	9	Transmembrane 9 superfamily member 4 OS=Homo sapiens OX=9606 GN=TM9SF4 PE=1 SV=2
Q9BV29|CCD32_HUMAN	0	0.66	0.12	1	1	Coiled-coil domain-containing protein 32 OS=Homo sapiens OX=9606 GN=CCDC32 PE=1 SV=2
P49221|TGM4_HUMAN	0.83	0.9	0.01	1	1	Protein-glutamine gamma-glutamyltransferase 4 OS=Homo sapiens OX=9606 GN=TGM4 PE=1 SV=2
O14936|CSKP_HUMAN	2.2	1.07	0.27	18	18	Peripheral plasma membrane protein CASK OS=Homo sapiens OX=9606 GN=CASK PE=1 SV=3
Q15075|EEA1_HUMAN	0.42	0.99	0.41	51	51	Early endosome antigen 1 OS=Homo sapiens OX=9606 GN=EEA1 PE=1 SV=2
Q08AM6|VAC14_HUMAN	6.26	1.14	0.18	10	10	Protein VAC14 homolog OS=Homo sapiens OX=9606 GN=VAC14 PE=1 SV=1
P04792|HSPB1_HUMAN	0.23	1.01	0.68	24	24	Heat shock protein beta-1 OS=Homo sapiens OX=9606 GN=HSPB1 PE=1 SV=2
O95166|GBRAP_HUMAN	4.54	1.17	0.09	1	1	Gamma-aminobutyric acid receptor-associated protein OS=Homo sapiens OX=9606 GN=GABARAP PE=1 SV=1
Q99707|METH_HUMAN	0	1.03	0.02	1	1	Methionine synthase OS=Homo sapiens OX=9606 GN=MTR PE=1 SV=2
Q5VUM1|SDHF4_HUMAN	0	2.28	0.1	1	1	Succinate dehydrogenase assembly factor 4, mitochondrial OS=Homo sapiens OX=9606 GN=SDHAF4 PE=1 SV=1
O00264|PGRC1_HUMAN	1.33	1.14	0.11	3	2	Membrane-associated progesterone receptor component 1 OS=Homo sapiens OX=9606 GN=PGRMC1 PE=1 SV=3
Q6YP21|KAT3_HUMAN	6.16	0.95	0.22	7	7	Kynurenine--oxoglutarate transaminase 3 OS=Homo sapiens OX=9606 GN=KYAT3 PE=1 SV=1
Q6P6C2|ALKB5_HUMAN	0	0.66	0.04	1	1	RNA demethylase ALKBH5 OS=Homo sapiens OX=9606 GN=ALKBH5 PE=1 SV=2
Q13283|G3BP1_HUMAN	11.23	0.97	0.47	24	23	Ras GTPase-activating protein-binding protein 1 OS=Homo sapiens OX=9606 GN=G3BP1 PE=1 SV=1
P47813|IF1AX_HUMAN	0.28	1.03	0.44	7	7	Eukaryotic translation initiation factor 1A, X-chromosomal OS=Homo sapiens OX=9606 GN=EIF1AX PE=1 SV=2
P0DJJ0|SRG2C_HUMAN	4	1.25	0.13	5	4	SLIT-ROBO Rho GTPase-activating protein 2C OS=Homo sapiens OX=9606 GN=SRGAP2C PE=1 SV=1
O75152|ZC11A_HUMAN	10.82	1.16	0.04	2	2	Zinc finger CCCH domain-containing protein 11A OS=Homo sapiens OX=9606 GN=ZC3H11A PE=1 SV=3
Q92990|GLMN_HUMAN	0.58	1.07	0.04	2	2	Glomulin OS=Homo sapiens OX=9606 GN=GLMN PE=1 SV=2
Q9BZL1|UBL5_HUMAN	4.54	0.87	0.29	4	4	Ubiquitin-like protein 5 OS=Homo sapiens OX=9606 GN=UBL5 PE=1 SV=1
Q16850|CP51A_HUMAN	59.64	1.43	0.29	11	11	Lanosterol 14-alpha demethylase OS=Homo sapiens OX=9606 GN=CYP51A1 PE=1 SV=3
Q9H3K6|BOLA2_HUMAN	3.92	0.99	0.51	5	5	BolA-like protein 2 OS=Homo sapiens OX=9606 GN=BOLA2 PE=1 SV=1
P20290|BTF3_HUMAN	1.51	1.06	0.64	13	13	Transcription factor BTF3 OS=Homo sapiens OX=9606 GN=BTF3 PE=1 SV=1
Q9BTC0|DIDO1_HUMAN	0.49	1.03	0.01	1	1	Death-inducer obliterator 1 OS=Homo sapiens OX=9606 GN=DIDO1 PE=1 SV=5
P35237|SPB6_HUMAN	0.55	0.97	0.66	26	25	Serpin B6 OS=Homo sapiens OX=9606 GN=SERPINB6 PE=1 SV=3
Q8WXA9|SREK1_HUMAN	1.44	1.05	0.11	3	3	Splicing regulatory glutamine/lysine-rich protein 1 OS=Homo sapiens OX=9606 GN=SREK1 PE=1 SV=1
P43487|RANG_HUMAN	3.38	1.09	0.63	11	11	Ran-specific GTPase-activating protein OS=Homo sapiens OX=9606 GN=RANBP1 PE=1 SV=1
Q9H2C0|GAN_HUMAN	0	1.44	0.02	1	1	Gigaxonin OS=Homo sapiens OX=9606 GN=GAN PE=1 SV=1
P78316|NOP14_HUMAN	2.31	0.96	0.06	3	3	Nucleolar protein 14 OS=Homo sapiens OX=9606 GN=NOP14 PE=1 SV=3
P35222|CTNB1_HUMAN	0.76	0.96	0.23	16	13	Catenin beta-1 OS=Homo sapiens OX=9606 GN=CTNNB1 PE=1 SV=1
Q9NQX7|ITM2C_HUMAN	0	1.02	0.03	1	1	Integral membrane protein 2C OS=Homo sapiens OX=9606 GN=ITM2C PE=1 SV=1
Q14257|RCN2_HUMAN	3.76	1.04	0.44	11	11	Reticulocalbin-2 OS=Homo sapiens OX=9606 GN=RCN2 PE=1 SV=1
O94973|AP2A2_HUMAN	0.09	1.04	0.18	21	13	AP-2 complex subunit alpha-2 OS=Homo sapiens OX=9606 GN=AP2A2 PE=1 SV=2
Q15042|RB3GP_HUMAN	0.11	1	0.21	16	16	Rab3 GTPase-activating protein catalytic subunit OS=Homo sapiens OX=9606 GN=RAB3GAP1 PE=1 SV=3
Q00653|NFKB2_HUMAN	6.18	1.09	0.15	8	8	Nuclear factor NF-kappa-B p100 subunit OS=Homo sapiens OX=9606 GN=NFKB2 PE=1 SV=4
Q9P015|RM15_HUMAN	0.5	1	0.24	5	5	39S ribosomal protein L15, mitochondrial OS=Homo sapiens OX=9606 GN=MRPL15 PE=1 SV=1
Q9H7Z7|PGES2_HUMAN	2.3	1	0.17	5	5	Prostaglandin E synthase 2 OS=Homo sapiens OX=9606 GN=PTGES2 PE=1 SV=1
Q969E2|SCAM4_HUMAN	1.74	1.01	0.05	1	1	Secretory carrier-associated membrane protein 4 OS=Homo sapiens OX=9606 GN=SCAMP4 PE=1 SV=1
P46199|IF2M_HUMAN	4.05	0.97	0.1	5	5	Translation initiation factor IF-2, mitochondrial OS=Homo sapiens OX=9606 GN=MTIF2 PE=1 SV=2
Q9BQG0|MBB1A_HUMAN	3.49	1.07	0.25	26	26	Myb-binding protein 1A OS=Homo sapiens OX=9606 GN=MYBBP1A PE=1 SV=2
Q9BX68|HINT2_HUMAN	3.22	1.06	0.39	5	5	Histidine triad nucleotide-binding protein 2, mitochondrial OS=Homo sapiens OX=9606 GN=HINT2 PE=1 SV=1
Q8IYS1|P20D2_HUMAN	4.44	0.99	0.03	1	1	Peptidase M20 domain-containing protein 2 OS=Homo sapiens OX=9606 GN=PM20D2 PE=1 SV=2
O95825|QORL1_HUMAN	1.46	1.06	0.12	3	3	Quinone oxidoreductase-like protein 1 OS=Homo sapiens OX=9606 GN=CRYZL1 PE=1 SV=2
P45954|ACDSB_HUMAN	1.84	1.01	0.11	3	3	Short/branched chain specific acyl-CoA dehydrogenase, mitochondrial OS=Homo sapiens OX=9606 GN=ACADSB PE=1 SV=1
Q92890|UFD1_HUMAN	4.6	1.21	0.29	7	7	Ubiquitin recognition factor in ER-associated degradation protein 1 OS=Homo sapiens OX=9606 GN=UFD1 PE=1 SV=3
P21281|VATB2_HUMAN	2.26	0.99	0.28	16	10	V-type proton ATPase subunit B, brain isoform OS=Homo sapiens OX=9606 GN=ATP6V1B2 PE=1 SV=3
Q5TFE4|NT5D1_HUMAN	0.67	1.05	0.35	10	10	5'-nucleotidase domain-containing protein 1 OS=Homo sapiens OX=9606 GN=NT5DC1 PE=1 SV=1
Q9BQ75|CMS1_HUMAN	0.84	1.13	0.05	1	1	Protein CMSS1 OS=Homo sapiens OX=9606 GN=CMSS1 PE=1 SV=2
P53680|AP2S1_HUMAN	2.63	0.97	0.21	3	3	AP-2 complex subunit sigma OS=Homo sapiens OX=9606 GN=AP2S1 PE=1 SV=2
Q9UNN5|FAF1_HUMAN	2.89	1.05	0.07	4	4	FAS-associated factor 1 OS=Homo sapiens OX=9606 GN=FAF1 PE=1 SV=2
P33991|MCM4_HUMAN	1.88	1.05	0.4	23	23	DNA replication licensing factor MCM4 OS=Homo sapiens OX=9606 GN=MCM4 PE=1 SV=5
P31943|HNRH1_HUMAN	5.25	1.05	0.34	37	18	Heterogeneous nuclear ribonucleoprotein H OS=Homo sapiens OX=9606 GN=HNRNPH1 PE=1 SV=4
Q96S99|PKHF1_HUMAN	0.68	0.99	0.05	1	1	Pleckstrin homology domain-containing family F member 1 OS=Homo sapiens OX=9606 GN=PLEKHF1 PE=1 SV=3
P51553|IDH3G_HUMAN	2.96	1.08	0.27	5	5	Isocitrate dehydrogenase [NAD] subunit gamma, mitochondrial OS=Homo sapiens OX=9606 GN=IDH3G PE=1 SV=1
O14618|CCS_HUMAN	5.47	0.9	0.05	1	1	Copper chaperone for superoxide dismutase OS=Homo sapiens OX=9606 GN=CCS PE=1 SV=1
Q9Y2D4|EXC6B_HUMAN	4.45	0.83	0.07	4	4	Exocyst complex component 6B OS=Homo sapiens OX=9606 GN=EXOC6B PE=1 SV=3
O14656|TOR1A_HUMAN	4.6	1.09	0.03	1	1	Torsin-1A OS=Homo sapiens OX=9606 GN=TOR1A PE=1 SV=1
P10253|LYAG_HUMAN	9.16	0.75	0.02	1	1	Lysosomal alpha-glucosidase OS=Homo sapiens OX=9606 GN=GAA PE=1 SV=4
P29144|TPP2_HUMAN	5.24	1.05	0.23	21	21	Tripeptidyl-peptidase 2 OS=Homo sapiens OX=9606 GN=TPP2 PE=1 SV=4
Q8WV22|NSE1_HUMAN	0	0.81	0.06	1	1	Non-structural maintenance of chromosomes element 1 homolog OS=Homo sapiens OX=9606 GN=NSMCE1 PE=1 SV=5
Q93045|STMN2_HUMAN	3.13	0.91	0.15	5	5	Stathmin-2 OS=Homo sapiens OX=9606 GN=STMN2 PE=1 SV=3
Q9UEU0|VTI1B_HUMAN	1.15	0.94	0.05	1	1	Vesicle transport through interaction with t-SNAREs homolog 1B OS=Homo sapiens OX=9606 GN=VTI1B PE=1 SV=3
Q96H20|SNF8_HUMAN	0.15	1.08	0.16	3	3	Vacuolar-sorting protein SNF8 OS=Homo sapiens OX=9606 GN=SNF8 PE=1 SV=1
Q13620|CUL4B_HUMAN	11.22	1.03	0.24	24	19	Cullin-4B OS=Homo sapiens OX=9606 GN=CUL4B PE=1 SV=4
Q9UKF6|CPSF3_HUMAN	1.89	1.13	0.08	5	5	Cleavage and polyadenylation specificity factor subunit 3 OS=Homo sapiens OX=9606 GN=CPSF3 PE=1 SV=1
Q9NXJ5|PGPI_HUMAN	0	1.24	0.11	1	1	Pyroglutamyl-peptidase 1 OS=Homo sapiens OX=9606 GN=PGPEP1 PE=1 SV=1
P14927|QCR7_HUMAN	5.38	0.96	0.4	6	6	Cytochrome b-c1 complex subunit 7 OS=Homo sapiens OX=9606 GN=UQCRB PE=1 SV=2
P58876|H2B1D_HUMAN	2.9	0.94	0.08	28	4	Histone H2B type 1-D OS=Homo sapiens OX=9606 GN=H2BC5 PE=1 SV=2
Q9Y5J1|UTP18_HUMAN	1.98	1.04	0.07	3	3	U3 small nucleolar RNA-associated protein 18 homolog OS=Homo sapiens OX=9606 GN=UTP18 PE=1 SV=3
Q9NQE9|HINT3_HUMAN	3.51	1.13	0.1	1	1	Histidine triad nucleotide-binding protein 3 OS=Homo sapiens OX=9606 GN=HINT3 PE=1 SV=1
O95169|NDUB8_HUMAN	0.91	1	0.25	3	3	NADH dehydrogenase [ubiquinone] 1 beta subcomplex subunit 8, mitochondrial OS=Homo sapiens OX=9606 GN=NDUFB8 PE=1 SV=1
O95251|KAT7_HUMAN	0	1.03	0.03	1	1	Histone acetyltransferase KAT7 OS=Homo sapiens OX=9606 GN=KAT7 PE=1 SV=1
P47755|CAZA2_HUMAN	4.2	1.05	0.45	11	9	F-actin-capping protein subunit alpha-2 OS=Homo sapiens OX=9606 GN=CAPZA2 PE=1 SV=3
O75925|PIAS1_HUMAN	1.19	1.12	0.02	1	1	E3 SUMO-protein ligase PIAS1 OS=Homo sapiens OX=9606 GN=PIAS1 PE=1 SV=2
Q96I99|SUCB2_HUMAN	2.47	1.04	0.4	15	15	Succinate--CoA ligase [GDP-forming] subunit beta, mitochondrial OS=Homo sapiens OX=9606 GN=SUCLG2 PE=1 SV=2
P49137|MAPK2_HUMAN	0.44	1	0.16	7	4	MAP kinase-activated protein kinase 2 OS=Homo sapiens OX=9606 GN=MAPKAPK2 PE=1 SV=1
Q16401|PSMD5_HUMAN	0.26	0.99	0.61	22	22	26S proteasome non-ATPase regulatory subunit 5 OS=Homo sapiens OX=9606 GN=PSMD5 PE=1 SV=3
P61956|SUMO2_HUMAN	3.48	1.05	0.15	10	6	Small ubiquitin-related modifier 2 OS=Homo sapiens OX=9606 GN=SUMO2 PE=1 SV=3
P35221|CTNA1_HUMAN	4.75	0.99	0.42	35	28	Catenin alpha-1 OS=Homo sapiens OX=9606 GN=CTNNA1 PE=1 SV=1
P48643|TCPE_HUMAN	11.88	1.03	0.73	57	55	T-complex protein 1 subunit epsilon OS=Homo sapiens OX=9606 GN=CCT5 PE=1 SV=1
Q15365|PCBP1_HUMAN	5.27	1.07	0.67	31	23	Poly(rC)-binding protein 1 OS=Homo sapiens OX=9606 GN=PCBP1 PE=1 SV=2
P55268|LAMB2_HUMAN	2.22	0.94	0.04	4	4	Laminin subunit beta-2 OS=Homo sapiens OX=9606 GN=LAMB2 PE=1 SV=2
Q15025|TNIP1_HUMAN	3.57	1.58	0.04	2	2	TNFAIP3-interacting protein 1 OS=Homo sapiens OX=9606 GN=TNIP1 PE=1 SV=2
P51531|SMCA2_HUMAN	2.11	1.08	0.01	4	2	Probable global transcription activator SNF2L2 OS=Homo sapiens OX=9606 GN=SMARCA2 PE=1 SV=2
Q9H074|PAIP1_HUMAN	3.32	0.96	0.14	6	6	Polyadenylate-binding protein-interacting protein 1 OS=Homo sapiens OX=9606 GN=PAIP1 PE=1 SV=1
P42858|HD_HUMAN	0	3.83	0.01	1	1	Huntingtin OS=Homo sapiens OX=9606 GN=HTT PE=1 SV=2
Q16563|SYPL1_HUMAN	3.47	0.83	0.14	3	3	Synaptophysin-like protein 1 OS=Homo sapiens OX=9606 GN=SYPL1 PE=1 SV=1
P51991|ROA3_HUMAN	1.91	1	0.46	30	24	Heterogeneous nuclear ribonucleoprotein A3 OS=Homo sapiens OX=9606 GN=HNRNPA3 PE=1 SV=2
Q92667|AKAP1_HUMAN	0	1.05	0.02	1	1	A-kinase anchor protein 1, mitochondrial OS=Homo sapiens OX=9606 GN=AKAP1 PE=1 SV=1
O95486|SC24A_HUMAN	2.83	1.1	0.05	5	4	Protein transport protein Sec24A OS=Homo sapiens OX=9606 GN=SEC24A PE=1 SV=2
P37108|SRP14_HUMAN	3.73	0.98	0.35	5	5	Signal recognition particle 14 kDa protein OS=Homo sapiens OX=9606 GN=SRP14 PE=1 SV=2
Q86U86|PB1_HUMAN	3.22	0.93	0.03	3	3	Protein polybromo-1 OS=Homo sapiens OX=9606 GN=PBRM1 PE=1 SV=1
P35790|CHKA_HUMAN	0	1.07	0.03	1	1	Choline kinase alpha OS=Homo sapiens OX=9606 GN=CHKA PE=1 SV=3
Q9Y2B9|IPKG_HUMAN	0	0.39	0.32	1	1	cAMP-dependent protein kinase inhibitor gamma OS=Homo sapiens OX=9606 GN=PKIG PE=1 SV=1
P27361|MK03_HUMAN	5	0.96	0.16	12	3	Mitogen-activated protein kinase 3 OS=Homo sapiens OX=9606 GN=MAPK3 PE=1 SV=4
Q9Y3B2|EXOS1_HUMAN	1.59	1.06	0.19	4	4	Exosome complex component CSL4 OS=Homo sapiens OX=9606 GN=EXOSC1 PE=1 SV=1
Q8TCT9|HM13_HUMAN	15.66	1.12	0.14	6	6	Minor histocompatibility antigen H13 OS=Homo sapiens OX=9606 GN=HM13 PE=1 SV=1
P14866|HNRPL_HUMAN	2.35	1.02	0.42	30	29	Heterogeneous nuclear ribonucleoprotein L OS=Homo sapiens OX=9606 GN=HNRNPL PE=1 SV=2
P17535|JUND_HUMAN	1.74	1	0.11	2	2	Transcription factor jun-D OS=Homo sapiens OX=9606 GN=JUND PE=1 SV=3
Q9NZQ3|SPN90_HUMAN	0	0.61	0.02	1	1	NCK-interacting protein with SH3 domain OS=Homo sapiens OX=9606 GN=NCKIPSD PE=1 SV=1
Q86TX2|ACOT1_HUMAN	2.96	1.1	0.2	6	6	Acyl-coenzyme A thioesterase 1 OS=Homo sapiens OX=9606 GN=ACOT1 PE=1 SV=1
P31937|3HIDH_HUMAN	6.35	1.05	0.52	11	11	3-hydroxyisobutyrate dehydrogenase, mitochondrial OS=Homo sapiens OX=9606 GN=HIBADH PE=1 SV=2
Q3ZAQ7|VMA21_HUMAN	9.3	1.32	0.12	1	1	Vacuolar ATPase assembly integral membrane protein VMA21 OS=Homo sapiens OX=9606 GN=VMA21 PE=1 SV=1
Q93034|CUL5_HUMAN	0.34	0.96	0.18	10	10	Cullin-5 OS=Homo sapiens OX=9606 GN=CUL5 PE=1 SV=4
P13995|MTDC_HUMAN	3.67	1.07	0.07	2	2	Bifunctional methylenetetrahydrofolate dehydrogenase/cyclohydrolase, mitochondrial OS=Homo sapiens OX=9606 GN=MTHFD2 PE=1 SV=2
P26583|HMGB2_HUMAN	3.63	1.01	0.27	16	11	High mobility group protein B2 OS=Homo sapiens OX=9606 GN=HMGB2 PE=1 SV=2
Q86YB8|ERO1B_HUMAN	0.28	0.96	0.02	1	1	ERO1-like protein beta OS=Homo sapiens OX=9606 GN=ERO1B PE=1 SV=2
Q9BW61|DDA1_HUMAN	2.48	1.19	0.2	2	2	DET1- and DDB1-associated protein 1 OS=Homo sapiens OX=9606 GN=DDA1 PE=1 SV=1
Q9UBQ7|GRHPR_HUMAN	1.94	1.03	0.44	11	11	Glyoxylate reductase/hydroxypyruvate reductase OS=Homo sapiens OX=9606 GN=GRHPR PE=1 SV=1
Q5VWQ8|DAB2P_HUMAN	2.5	1.03	0.05	5	4	Disabled homolog 2-interacting protein OS=Homo sapiens OX=9606 GN=DAB2IP PE=1 SV=2
Q8IWT6|LRC8A_HUMAN	5.87	1.28	0.08	5	5	Volume-regulated anion channel subunit LRRC8A OS=Homo sapiens OX=9606 GN=LRRC8A PE=1 SV=1
Q8NCM8|DYHC2_HUMAN	5.85	0.88	0	1	1	Cytoplasmic dynein 2 heavy chain 1 OS=Homo sapiens OX=9606 GN=DYNC2H1 PE=1 SV=4
O43719|HTSF1_HUMAN	5.48	0.93	0.15	11	11	HIV Tat-specific factor 1 OS=Homo sapiens OX=9606 GN=HTATSF1 PE=1 SV=1
O95399|UTS2_HUMAN	2.68	1	0.06	1	1	Urotensin-2 OS=Homo sapiens OX=9606 GN=UTS2 PE=1 SV=1
O75122|CLAP2_HUMAN	0.31	0.95	0.09	9	7	CLIP-associating protein 2 OS=Homo sapiens OX=9606 GN=CLASP2 PE=1 SV=3
O94979|SC31A_HUMAN	0.66	1.07	0.24	20	20	Protein transport protein Sec31A OS=Homo sapiens OX=9606 GN=SEC31A PE=1 SV=3
P19404|NDUV2_HUMAN	2.34	0.99	0.17	3	3	NADH dehydrogenase [ubiquinone] flavoprotein 2, mitochondrial OS=Homo sapiens OX=9606 GN=NDUFV2 PE=1 SV=2
Q9BTT6|LRRC1_HUMAN	0.42	0.96	0.04	2	1	Leucine-rich repeat-containing protein 1 OS=Homo sapiens OX=9606 GN=LRRC1 PE=1 SV=1
Q9BSJ2|GCP2_HUMAN	0.74	1.02	0.18	12	11	Gamma-tubulin complex component 2 OS=Homo sapiens OX=9606 GN=TUBGCP2 PE=1 SV=2
Q96QZ7|MAGI1_HUMAN	0	1.26	0.01	1	1	Membrane-associated guanylate kinase, WW and PDZ domain-containing protein 1 OS=Homo sapiens OX=9606 GN=MAGI1 PE=1 SV=3
P35268|RL22_HUMAN	3.07	1	0.39	4	4	60S ribosomal protein L22 OS=Homo sapiens OX=9606 GN=RPL22 PE=1 SV=2
O95630|STABP_HUMAN	4.28	0.98	0.12	4	4	STAM-binding protein OS=Homo sapiens OX=9606 GN=STAMBP PE=1 SV=1
O00442|RTCA_HUMAN	2.59	0.99	0.34	7	7	RNA 3'-terminal phosphate cyclase OS=Homo sapiens OX=9606 GN=RTCA PE=1 SV=1
P06744|G6PI_HUMAN	8.66	1.02	0.54	42	42	Glucose-6-phosphate isomerase OS=Homo sapiens OX=9606 GN=GPI PE=1 SV=4
Q9NYY8|FAKD2_HUMAN	4.45	1.48	0.02	1	1	FAST kinase domain-containing protein 2, mitochondrial OS=Homo sapiens OX=9606 GN=FASTKD2 PE=1 SV=1
P08579|RU2B_HUMAN	1.92	1.04	0.27	6	5	U2 small nuclear ribonucleoprotein B'' OS=Homo sapiens OX=9606 GN=SNRPB2 PE=1 SV=1
P98082|DAB2_HUMAN	7	1.3	0.03	1	1	Disabled homolog 2 OS=Homo sapiens OX=9606 GN=DAB2 PE=1 SV=3
Q9NVG8|TBC13_HUMAN	2.02	0.93	0.2	6	6	TBC1 domain family member 13 OS=Homo sapiens OX=9606 GN=TBC1D13 PE=1 SV=3
Q96CN7|ISOC1_HUMAN	9.01	1.18	0.15	3	3	Isochorismatase domain-containing protein 1 OS=Homo sapiens OX=9606 GN=ISOC1 PE=1 SV=3
P16989|YBOX3_HUMAN	0.76	1.05	0.11	12	4	Y-box-binding protein 3 OS=Homo sapiens OX=9606 GN=YBX3 PE=1 SV=4
O43924|PDE6D_HUMAN	2.81	0.82	0.21	2	2	Retinal rod rhodopsin-sensitive cGMP 3',5'-cyclic phosphodiesterase subunit delta OS=Homo sapiens OX=9606 GN=PDE6D PE=1 SV=1
Q14108|SCRB2_HUMAN	10.75	1.22	0.17	5	5	Lysosome membrane protein 2 OS=Homo sapiens OX=9606 GN=SCARB2 PE=1 SV=2
P24311|COX7B_HUMAN	0	0.79	0.09	1	1	Cytochrome c oxidase subunit 7B, mitochondrial OS=Homo sapiens OX=9606 GN=COX7B PE=1 SV=2
Q6NXE6|ARMC6_HUMAN	1.12	1	0.11	4	4	Armadillo repeat-containing protein 6 OS=Homo sapiens OX=9606 GN=ARMC6 PE=1 SV=2
O00151|PDLI1_HUMAN	4.05	1.1	0.72	21	21	PDZ and LIM domain protein 1 OS=Homo sapiens OX=9606 GN=PDLIM1 PE=1 SV=4
Q6KC79|NIPBL_HUMAN	0.5	0.97	0.01	3	3	Nipped-B-like protein OS=Homo sapiens OX=9606 GN=NIPBL PE=1 SV=2
Q5TC82|RC3H1_HUMAN	0.94	1.03	0.01	1	1	Roquin-1 OS=Homo sapiens OX=9606 GN=RC3H1 PE=1 SV=1
Q8WWF6|DNJB3_HUMAN	5.51	1.06	0.09	1	1	DnaJ homolog subfamily B member 3 OS=Homo sapiens OX=9606 GN=DNAJB3 PE=1 SV=1
P38435|VKGC_HUMAN	0	0.67	0.02	1	1	Vitamin K-dependent gamma-carboxylase OS=Homo sapiens OX=9606 GN=GGCX PE=1 SV=2
Q96AX1|VP33A_HUMAN	10.16	1.2	0.09	3	3	Vacuolar protein sorting-associated protein 33A OS=Homo sapiens OX=9606 GN=VPS33A PE=1 SV=1
O95757|HS74L_HUMAN	3.09	0.97	0.29	28	19	Heat shock 70 kDa protein 4L OS=Homo sapiens OX=9606 GN=HSPA4L PE=1 SV=3
O00116|ADAS_HUMAN	16.14	0.98	0.47	24	24	Alkyldihydroxyacetonephosphate synthase, peroxisomal OS=Homo sapiens OX=9606 GN=AGPS PE=1 SV=1
P33992|MCM5_HUMAN	1.04	0.94	0.27	15	14	DNA replication licensing factor MCM5 OS=Homo sapiens OX=9606 GN=MCM5 PE=1 SV=5
P62854|RS26_HUMAN	0.25	0.99	0.37	5	5	40S ribosomal protein S26 OS=Homo sapiens OX=9606 GN=RPS26 PE=1 SV=3
Q9UKK3|PARP4_HUMAN	25.46	1.13	0.1	12	12	Protein mono-ADP-ribosyltransferase PARP4 OS=Homo sapiens OX=9606 GN=PARP4 PE=1 SV=3
A0AVI2|FR1L5_HUMAN	0.5	1.06	0.01	2	2	Fer-1-like protein 5 OS=Homo sapiens OX=9606 GN=FER1L5 PE=2 SV=3
Q9BUH6|PAXX_HUMAN	1.42	1.04	0.16	3	3	Protein PAXX OS=Homo sapiens OX=9606 GN=PAXX PE=1 SV=2
Q70J99|UN13D_HUMAN	5.88	1.08	0.31	21	21	Protein unc-13 homolog D OS=Homo sapiens OX=9606 GN=UNC13D PE=1 SV=1
Q9UBF2|COPG2_HUMAN	14.64	1.09	0.23	20	16	Coatomer subunit gamma-2 OS=Homo sapiens OX=9606 GN=COPG2 PE=1 SV=1
P40763|STAT3_HUMAN	4.15	1.02	0.4	22	22	Signal transducer and activator of transcription 3 OS=Homo sapiens OX=9606 GN=STAT3 PE=1 SV=2
Q5JTJ3|COA6_HUMAN	2.02	1.04	0.22	3	3	Cytochrome c oxidase assembly factor 6 homolog OS=Homo sapiens OX=9606 GN=COA6 PE=1 SV=1
Q9UQ13|SHOC2_HUMAN	6.72	1.35	0.07	2	2	Leucine-rich repeat protein SHOC-2 OS=Homo sapiens OX=9606 GN=SHOC2 PE=1 SV=2
O43681|GET3_HUMAN	3.74	1.17	0.33	8	8	ATPase GET3 OS=Homo sapiens OX=9606 GN=GET3 PE=1 SV=2
Q9BRT6|LLPH_HUMAN	12	1.08	0.28	3	3	Protein LLP homolog OS=Homo sapiens OX=9606 GN=LLPH PE=1 SV=1
Q86TU7|SETD3_HUMAN	4.82	1.04	0.12	5	5	Actin-histidine N-methyltransferase OS=Homo sapiens OX=9606 GN=SETD3 PE=1 SV=1
O75764|TCEA3_HUMAN	7.9	0.86	0.08	2	2	Transcription elongation factor A protein 3 OS=Homo sapiens OX=9606 GN=TCEA3 PE=1 SV=2
Q9UKX7|NUP50_HUMAN	8.23	0.9	0.25	8	8	Nuclear pore complex protein Nup50 OS=Homo sapiens OX=9606 GN=NUP50 PE=1 SV=2
Q9BZW7|TSG10_HUMAN	11.51	0.82	0.01	1	1	Testis-specific gene 10 protein OS=Homo sapiens OX=9606 GN=TSGA10 PE=1 SV=1
P30838|AL3A1_HUMAN	0.36	1.03	0.03	2	1	Aldehyde dehydrogenase, dimeric NADP-preferring OS=Homo sapiens OX=9606 GN=ALDH3A1 PE=1 SV=3
Q16270|IBP7_HUMAN	1.57	1.09	0.29	5	5	Insulin-like growth factor-binding protein 7 OS=Homo sapiens OX=9606 GN=IGFBP7 PE=1 SV=1
O15226|NKRF_HUMAN	7.07	0.85	0.11	5	5	NF-kappa-B-repressing factor OS=Homo sapiens OX=9606 GN=NKRF PE=1 SV=2
Q5QJ74|TBCEL_HUMAN	0	1.14	0.04	1	1	Tubulin-specific chaperone cofactor E-like protein OS=Homo sapiens OX=9606 GN=TBCEL PE=1 SV=2
Q9HCN8|SDF2L_HUMAN	5.92	1.12	0.26	3	3	Stromal cell-derived factor 2-like protein 1 OS=Homo sapiens OX=9606 GN=SDF2L1 PE=1 SV=2
Q14684|RRP1B_HUMAN	8.18	0.99	0.09	5	5	Ribosomal RNA processing protein 1 homolog B OS=Homo sapiens OX=9606 GN=RRP1B PE=1 SV=3
Q9NZM3|ITSN2_HUMAN	0	0.81	0.01	1	1	Intersectin-2 OS=Homo sapiens OX=9606 GN=ITSN2 PE=1 SV=3
P46782|RS5_HUMAN	0.2	0.97	0.53	16	16	40S ribosomal protein S5 OS=Homo sapiens OX=9606 GN=RPS5 PE=1 SV=4
P42356|PI4KA_HUMAN	0	0.94	0.01	1	1	Phosphatidylinositol 4-kinase alpha OS=Homo sapiens OX=9606 GN=PI4KA PE=1 SV=4
O60869|EDF1_HUMAN	4.79	0.97	0.43	9	9	Endothelial differentiation-related factor 1 OS=Homo sapiens OX=9606 GN=EDF1 PE=1 SV=1
Q14694|UBP10_HUMAN	0	1.15	0.02	1	1	Ubiquitin carboxyl-terminal hydrolase 10 OS=Homo sapiens OX=9606 GN=USP10 PE=1 SV=2
Q71F23|CENPU_HUMAN	0	0.31	0.04	1	1	Centromere protein U OS=Homo sapiens OX=9606 GN=CENPU PE=1 SV=1
Q8N4S0|CCD82_HUMAN	2.63	0.98	0.02	1	1	Coiled-coil domain-containing protein 82 OS=Homo sapiens OX=9606 GN=CCDC82 PE=1 SV=2
O95139|NDUB6_HUMAN	1.71	1.1	0.14	1	1	NADH dehydrogenase [ubiquinone] 1 beta subcomplex subunit 6 OS=Homo sapiens OX=9606 GN=NDUFB6 PE=1 SV=3
Q14254|FLOT2_HUMAN	0.49	1.01	0.4	14	14	Flotillin-2 OS=Homo sapiens OX=9606 GN=FLOT2 PE=1 SV=2
O95292|VAPB_HUMAN	2.13	1.19	0.32	11	9	Vesicle-associated membrane protein-associated protein B/C OS=Homo sapiens OX=9606 GN=VAPB PE=1 SV=3
P13747|HLAE_HUMAN	4.89	1.31	0.07	4	2	HLA class I histocompatibility antigen, alpha chain E OS=Homo sapiens OX=9606 GN=HLA-E PE=1 SV=4
O60547|GMDS_HUMAN	8.44	1.08	0.34	10	10	GDP-mannose 4,6 dehydratase OS=Homo sapiens OX=9606 GN=GMDS PE=1 SV=1
P55769|NH2L1_HUMAN	3.49	1.04	0.28	6	6	NHP2-like protein 1 OS=Homo sapiens OX=9606 GN=SNU13 PE=1 SV=3
Q9NZ32|ARP10_HUMAN	5.83	0.97	0.21	6	6	Actin-related protein 10 OS=Homo sapiens OX=9606 GN=ACTR10 PE=1 SV=1
O00488|ZN593_HUMAN	0	0.98	0.1	1	1	Zinc finger protein 593 OS=Homo sapiens OX=9606 GN=ZNF593 PE=1 SV=2
Q7L311|ARMX2_HUMAN	0.42	0.97	0.06	2	2	Armadillo repeat-containing X-linked protein 2 OS=Homo sapiens OX=9606 GN=ARMCX2 PE=2 SV=1
Q8N9N7|LRC57_HUMAN	2.81	0.77	0.04	1	1	Leucine-rich repeat-containing protein 57 OS=Homo sapiens OX=9606 GN=LRRC57 PE=1 SV=1
Q8IXH7|NELFD_HUMAN	3.01	1.01	0.18	10	10	Negative elongation factor C/D OS=Homo sapiens OX=9606 GN=NELFCD PE=1 SV=2
P14324|FPPS_HUMAN	1.5	1.01	0.29	16	16	Farnesyl pyrophosphate synthase OS=Homo sapiens OX=9606 GN=FDPS PE=1 SV=4
P15408|FOSL2_HUMAN	2.36	1.04	0.09	2	2	Fos-related antigen 2 OS=Homo sapiens OX=9606 GN=FOSL2 PE=1 SV=1
P20338|RAB4A_HUMAN	2.25	0.94	0.12	4	2	Ras-related protein Rab-4A OS=Homo sapiens OX=9606 GN=RAB4A PE=1 SV=3
Q7Z422|SZRD1_HUMAN	0.33	1.05	0.08	1	1	SUZ domain-containing protein 1 OS=Homo sapiens OX=9606 GN=SZRD1 PE=1 SV=1
Q9BTA9|WAC_HUMAN	9.89	1.32	0.03	1	1	WW domain-containing adapter protein with coiled-coil OS=Homo sapiens OX=9606 GN=WAC PE=1 SV=3
Q15102|PA1B3_HUMAN	3.08	0.98	0.76	13	13	Platelet-activating factor acetylhydrolase IB subunit alpha1 OS=Homo sapiens OX=9606 GN=PAFAH1B3 PE=1 SV=1
Q15417|CNN3_HUMAN	6.7	1.02	0.52	25	24	Calponin-3 OS=Homo sapiens OX=9606 GN=CNN3 PE=1 SV=1
Q15418|KS6A1_HUMAN	7.91	1.11	0.11	10	6	Ribosomal protein S6 kinase alpha-1 OS=Homo sapiens OX=9606 GN=RPS6KA1 PE=1 SV=2
O95782|AP2A1_HUMAN	9.83	1.06	0.29	33	25	AP-2 complex subunit alpha-1 OS=Homo sapiens OX=9606 GN=AP2A1 PE=1 SV=3
Q9H1E5|TMX4_HUMAN	0	0.98	0.04	2	1	Thioredoxin-related transmembrane protein 4 OS=Homo sapiens OX=9606 GN=TMX4 PE=1 SV=1
Q9NY35|CLDN1_HUMAN	2.67	0.99	0.11	2	2	Claudin domain-containing protein 1 OS=Homo sapiens OX=9606 GN=CLDND1 PE=1 SV=1
O43156|TTI1_HUMAN	19.92	1.16	0.05	3	3	TELO2-interacting protein 1 homolog OS=Homo sapiens OX=9606 GN=TTI1 PE=1 SV=3
P29083|T2EA_HUMAN	1.56	1.04	0.03	1	1	General transcription factor IIE subunit 1 OS=Homo sapiens OX=9606 GN=GTF2E1 PE=1 SV=2
O75380|NDUS6_HUMAN	1.22	1.04	0.39	4	4	NADH dehydrogenase [ubiquinone] iron-sulfur protein 6, mitochondrial OS=Homo sapiens OX=9606 GN=NDUFS6 PE=1 SV=1
O14613|BORG1_HUMAN	0	1.11	0.11	1	1	Cdc42 effector protein 2 OS=Homo sapiens OX=9606 GN=CDC42EP2 PE=1 SV=1
Q9Y3D7|TIM16_HUMAN	0	0.91	0.06	1	1	Mitochondrial import inner membrane translocase subunit TIM16 OS=Homo sapiens OX=9606 GN=PAM16 PE=1 SV=2
O43493|TGON2_HUMAN	2.29	1.05	0.06	2	2	Trans-Golgi network integral membrane protein 2 OS=Homo sapiens OX=9606 GN=TGOLN2 PE=1 SV=4
P36873|PP1G_HUMAN	2.79	0.99	0.06	22	2	Serine/threonine-protein phosphatase PP1-gamma catalytic subunit OS=Homo sapiens OX=9606 GN=PPP1CC PE=1 SV=1
Q14554|PDIA5_HUMAN	6.89	0.75	0.13	5	5	Protein disulfide-isomerase A5 OS=Homo sapiens OX=9606 GN=PDIA5 PE=1 SV=1
P07204|TRBM_HUMAN	4.59	0.75	0.03	1	1	Thrombomodulin OS=Homo sapiens OX=9606 GN=THBD PE=1 SV=2
Q9HDC9|APMAP_HUMAN	2.78	1.02	0.33	10	10	Adipocyte plasma membrane-associated protein OS=Homo sapiens OX=9606 GN=APMAP PE=1 SV=2
Q96HS1|PGAM5_HUMAN	3.11	1.05	0.19	4	4	Serine/threonine-protein phosphatase PGAM5, mitochondrial OS=Homo sapiens OX=9606 GN=PGAM5 PE=1 SV=2
Q8IZP2|ST134_HUMAN	0	0.81	0.03	7	1	Putative protein FAM10A4 OS=Homo sapiens OX=9606 GN=ST13P4 PE=5 SV=1
Q969R2|OSBP2_HUMAN	0.3	0.54	0.02	1	1	Oxysterol-binding protein 2 OS=Homo sapiens OX=9606 GN=OSBP2 PE=1 SV=2
Q12769|NU160_HUMAN	2.59	1.03	0.03	4	4	Nuclear pore complex protein Nup160 OS=Homo sapiens OX=9606 GN=NUP160 PE=1 SV=3
Q5SW79|CE170_HUMAN	3.95	1	0.17	17	17	Centrosomal protein of 170 kDa OS=Homo sapiens OX=9606 GN=CEP170 PE=1 SV=1
Q08722|CD47_HUMAN	0.93	0.96	0.09	3	3	Leukocyte surface antigen CD47 OS=Homo sapiens OX=9606 GN=CD47 PE=1 SV=1
Q15185|TEBP_HUMAN	1.18	0.99	0.32	7	7	Prostaglandin E synthase 3 OS=Homo sapiens OX=9606 GN=PTGES3 PE=1 SV=1
P82914|RT15_HUMAN	0	1.38	0.04	1	1	28S ribosomal protein S15, mitochondrial OS=Homo sapiens OX=9606 GN=MRPS15 PE=1 SV=1
Q96HY6|DDRGK_HUMAN	5.39	1.06	0.25	5	5	DDRGK domain-containing protein 1 OS=Homo sapiens OX=9606 GN=DDRGK1 PE=1 SV=2
P51809|VAMP7_HUMAN	2.74	1.03	0.36	5	5	Vesicle-associated membrane protein 7 OS=Homo sapiens OX=9606 GN=VAMP7 PE=1 SV=3
Q9H270|VPS11_HUMAN	1.08	1.13	0.06	4	4	Vacuolar protein sorting-associated protein 11 homolog OS=Homo sapiens OX=9606 GN=VPS11 PE=1 SV=1
Q6P1M0|S27A4_HUMAN	2.86	0.89	0.17	7	7	Long-chain fatty acid transport protein 4 OS=Homo sapiens OX=9606 GN=SLC27A4 PE=1 SV=1
Q13426|XRCC4_HUMAN	8.19	0.76	0.08	2	2	DNA repair protein XRCC4 OS=Homo sapiens OX=9606 GN=XRCC4 PE=1 SV=2
Q99986|VRK1_HUMAN	3.12	1.04	0.35	9	9	Serine/threonine-protein kinase VRK1 OS=Homo sapiens OX=9606 GN=VRK1 PE=1 SV=1
Q6NW29|RWDD4_HUMAN	2.63	0.9	0.1	2	2	RWD domain-containing protein 4 OS=Homo sapiens OX=9606 GN=RWDD4 PE=1 SV=3
Q9P291|ARMX1_HUMAN	0	0.81	0.04	1	1	Armadillo repeat-containing X-linked protein 1 OS=Homo sapiens OX=9606 GN=ARMCX1 PE=1 SV=1
Q9UQ16|DYN3_HUMAN	6.3	0.88	0.02	8	1	Dynamin-3 OS=Homo sapiens OX=9606 GN=DNM3 PE=1 SV=4
Q9ULI3|HEG1_HUMAN	1.19	1.07	0.01	1	1	Protein HEG homolog 1 OS=Homo sapiens OX=9606 GN=HEG1 PE=1 SV=3
O14929|HAT1_HUMAN	6.64	0.95	0.28	10	10	Histone acetyltransferase type B catalytic subunit OS=Homo sapiens OX=9606 GN=HAT1 PE=1 SV=1
P00492|HPRT_HUMAN	8.2	1.03	0.65	16	15	Hypoxanthine-guanine phosphoribosyltransferase OS=Homo sapiens OX=9606 GN=HPRT1 PE=1 SV=2
Q9Y6W5|WASF2_HUMAN	2.73	0.96	0.15	6	5	Wiskott-Aldrich syndrome protein family member 2 OS=Homo sapiens OX=9606 GN=WASF2 PE=1 SV=3
O15212|PFD6_HUMAN	0.9	0.94	0.56	8	8	Prefoldin subunit 6 OS=Homo sapiens OX=9606 GN=PFDN6 PE=1 SV=1
Q9H5X1|CIA2A_HUMAN	3.76	1.35	0.06	1	1	Cytosolic iron-sulfur assembly component 2A OS=Homo sapiens OX=9606 GN=CIAO2A PE=1 SV=1
P31948|STIP1_HUMAN	1.36	1	0.6	55	54	Stress-induced-phosphoprotein 1 OS=Homo sapiens OX=9606 GN=STIP1 PE=1 SV=1
Q9BRX2|PELO_HUMAN	0.84	1.08	0.16	5	5	Protein pelota homolog OS=Homo sapiens OX=9606 GN=PELO PE=1 SV=2
Q8WWK9|CKAP2_HUMAN	0.44	0.98	0.02	1	1	Cytoskeleton-associated protein 2 OS=Homo sapiens OX=9606 GN=CKAP2 PE=1 SV=1
Q9BZK7|TBL1R_HUMAN	1.15	1.05	0.07	7	2	F-box-like/WD repeat-containing protein TBL1XR1 OS=Homo sapiens OX=9606 GN=TBL1XR1 PE=1 SV=1
Q9NY27|PP4R2_HUMAN	0.51	1.03	0.11	3	3	Serine/threonine-protein phosphatase 4 regulatory subunit 2 OS=Homo sapiens OX=9606 GN=PPP4R2 PE=1 SV=3
Q16881|TRXR1_HUMAN	1.79	0.97	0.44	23	22	Thioredoxin reductase 1, cytoplasmic OS=Homo sapiens OX=9606 GN=TXNRD1 PE=1 SV=3
Q8NBQ5|DHB11_HUMAN	4.47	0.98	0.5	12	11	Estradiol 17-beta-dehydrogenase 11 OS=Homo sapiens OX=9606 GN=HSD17B11 PE=1 SV=3
P25398|RS12_HUMAN	7.9	0.95	0.55	20	20	40S ribosomal protein S12 OS=Homo sapiens OX=9606 GN=RPS12 PE=1 SV=3
Q14192|FHL2_HUMAN	0.14	1.05	0.33	7	7	Four and a half LIM domains protein 2 OS=Homo sapiens OX=9606 GN=FHL2 PE=1 SV=3
Q05048|CSTF1_HUMAN	9.79	0.86	0.32	9	9	Cleavage stimulation factor subunit 1 OS=Homo sapiens OX=9606 GN=CSTF1 PE=1 SV=1
E9PRG8|CK098_HUMAN	1.68	0.88	0.21	2	2	Uncharacterized protein C11orf98 OS=Homo sapiens OX=9606 GN=C11orf98 PE=4 SV=2
P41223|BUD31_HUMAN	0.38	0.86	0.27	3	3	Protein BUD31 homolog OS=Homo sapiens OX=9606 GN=BUD31 PE=1 SV=2
Q8TCE6|DEN10_HUMAN	3.49	0.95	0.16	4	4	DENN domain-containing protein 10 OS=Homo sapiens OX=9606 GN=DENND10 PE=1 SV=1
Q15599|NHRF2_HUMAN	7.41	0.98	0.42	12	12	Na(+)/H(+) exchange regulatory cofactor NHE-RF2 OS=Homo sapiens OX=9606 GN=SLC9A3R2 PE=1 SV=2
Q99590|SCAFB_HUMAN	6.48	1.04	0.03	4	4	Protein SCAF11 OS=Homo sapiens OX=9606 GN=SCAF11 PE=1 SV=2
O94760|DDAH1_HUMAN	1.49	1	0.65	18	18	N(G),N(G)-dimethylarginine dimethylaminohydrolase 1 OS=Homo sapiens OX=9606 GN=DDAH1 PE=1 SV=3
O76024|WFS1_HUMAN	2.39	1.08	0.06	5	5	Wolframin OS=Homo sapiens OX=9606 GN=WFS1 PE=1 SV=2
Q9Y2H0|DLGP4_HUMAN	0	1.01	0.08	7	7	Disks large-associated protein 4 OS=Homo sapiens OX=9606 GN=DLGAP4 PE=1 SV=3
Q8NI36|WDR36_HUMAN	11.72	0.92	0.14	8	8	WD repeat-containing protein 36 OS=Homo sapiens OX=9606 GN=WDR36 PE=1 SV=1
O00178|GTPB1_HUMAN	6.17	0.96	0.09	5	5	GTP-binding protein 1 OS=Homo sapiens OX=9606 GN=GTPBP1 PE=1 SV=3
P16152|CBR1_HUMAN	7.68	1.04	0.62	22	19	Carbonyl reductase [NADPH] 1 OS=Homo sapiens OX=9606 GN=CBR1 PE=1 SV=3
Q9NV96|CC50A_HUMAN	1.19	0.97	0.17	4	4	Cell cycle control protein 50A OS=Homo sapiens OX=9606 GN=TMEM30A PE=1 SV=1
Q9H492|MLP3A_HUMAN	4.32	1.62	0.12	2	1	Microtubule-associated proteins 1A/1B light chain 3A OS=Homo sapiens OX=9606 GN=MAP1LC3A PE=1 SV=2
Q66PJ3|AR6P4_HUMAN	0.08	0.96	0.12	3	3	ADP-ribosylation factor-like protein 6-interacting protein 4 OS=Homo sapiens OX=9606 GN=ARL6IP4 PE=1 SV=2
Q9BQI3|E2AK1_HUMAN	0	0.88	0.01	1	1	Eukaryotic translation initiation factor 2-alpha kinase 1 OS=Homo sapiens OX=9606 GN=EIF2AK1 PE=1 SV=2
Q13464|ROCK1_HUMAN	0.55	1.02	0.04	8	5	Rho-associated protein kinase 1 OS=Homo sapiens OX=9606 GN=ROCK1 PE=1 SV=1
Q5T1J5|CHCH9_HUMAN	4.31	0.98	0.09	1	1	Putative coiled-coil-helix-coiled-coil-helix domain-containing protein CHCHD2P9, mitochondrial OS=Homo sapiens OX=9606 GN=CHCHD2P9 PE=5 SV=1
Q9UJU6|DBNL_HUMAN	12.51	1.09	0.34	14	14	Drebrin-like protein OS=Homo sapiens OX=9606 GN=DBNL PE=1 SV=1
P33527|MRP1_HUMAN	0.23	1.03	0.02	2	2	Multidrug resistance-associated protein 1 OS=Homo sapiens OX=9606 GN=ABCC1 PE=1 SV=3
Q99543|DNJC2_HUMAN	3.81	0.92	0.05	2	2	DnaJ homolog subfamily C member 2 OS=Homo sapiens OX=9606 GN=DNAJC2 PE=1 SV=4
Q13363|CTBP1_HUMAN	0.89	1.09	0.19	10	7	C-terminal-binding protein 1 OS=Homo sapiens OX=9606 GN=CTBP1 PE=1 SV=2
Q96B26|EXOS8_HUMAN	4.77	1.16	0.29	4	4	Exosome complex component RRP43 OS=Homo sapiens OX=9606 GN=EXOSC8 PE=1 SV=1
O43181|NDUS4_HUMAN	8.41	1.07	0.23	3	3	NADH dehydrogenase [ubiquinone] iron-sulfur protein 4, mitochondrial OS=Homo sapiens OX=9606 GN=NDUFS4 PE=1 SV=1
Q9Y5V3|MAGD1_HUMAN	2.77	1.16	0.05	4	2	Melanoma-associated antigen D1 OS=Homo sapiens OX=9606 GN=MAGED1 PE=1 SV=3
Q9UID3|VPS51_HUMAN	6.75	1.1	0.02	1	1	Vacuolar protein sorting-associated protein 51 homolog OS=Homo sapiens OX=9606 GN=VPS51 PE=1 SV=2
Q9H4Z3|CAPAM_HUMAN	1.02	1.01	0.02	1	1	mRNA (2'-O-methyladenosine-N(6)-)-methyltransferase OS=Homo sapiens OX=9606 GN=PCIF1 PE=1 SV=1
P54619|AAKG1_HUMAN	5.61	1	0.06	3	2	5'-AMP-activated protein kinase subunit gamma-1 OS=Homo sapiens OX=9606 GN=PRKAG1 PE=1 SV=1
P48426|PI42A_HUMAN	2.21	1.11	0.07	5	2	Phosphatidylinositol 5-phosphate 4-kinase type-2 alpha OS=Homo sapiens OX=9606 GN=PIP4K2A PE=1 SV=2
Q9UHB9|SRP68_HUMAN	0.1	1.03	0.44	23	23	Signal recognition particle subunit SRP68 OS=Homo sapiens OX=9606 GN=SRP68 PE=1 SV=2
Q6DKJ4|NXN_HUMAN	6.28	1.13	0.33	11	11	Nucleoredoxin OS=Homo sapiens OX=9606 GN=NXN PE=1 SV=2
Q9Y3B8|ORN_HUMAN	4.61	1.03	0.45	11	11	Oligoribonuclease, mitochondrial OS=Homo sapiens OX=9606 GN=REXO2 PE=1 SV=3
P25116|PAR1_HUMAN	0	0.85	0.03	1	1	Proteinase-activated receptor 1 OS=Homo sapiens OX=9606 GN=F2R PE=1 SV=2
O95232|LC7L3_HUMAN	8.23	0.88	0.22	7	7	Luc7-like protein 3 OS=Homo sapiens OX=9606 GN=LUC7L3 PE=1 SV=2
O43760|SNG2_HUMAN	1.51	1.08	0.08	3	3	Synaptogyrin-2 OS=Homo sapiens OX=9606 GN=SYNGR2 PE=1 SV=1
Q8IVP5|FUND1_HUMAN	0	1.02	0.11	1	1	FUN14 domain-containing protein 1 OS=Homo sapiens OX=9606 GN=FUNDC1 PE=1 SV=1
Q9UPY3|DICER_HUMAN	6.91	1.16	0.02	2	2	Endoribonuclease Dicer OS=Homo sapiens OX=9606 GN=DICER1 PE=1 SV=3
A4D1E9|GTPBA_HUMAN	0	1.06	0.06	1	1	GTP-binding protein 10 OS=Homo sapiens OX=9606 GN=GTPBP10 PE=1 SV=1
Q9NRG4|SMYD2_HUMAN	1.03	0.96	0.07	2	2	N-lysine methyltransferase SMYD2 OS=Homo sapiens OX=9606 GN=SMYD2 PE=1 SV=2
Q8TDG4|HELQ_HUMAN	5.42	1.22	0.01	1	1	Helicase POLQ-like OS=Homo sapiens OX=9606 GN=HELQ PE=1 SV=2
P61009|SPCS3_HUMAN	2.43	1	0.18	3	3	Signal peptidase complex subunit 3 OS=Homo sapiens OX=9606 GN=SPCS3 PE=1 SV=1
P35232|PHB_HUMAN	0.75	0.97	0.54	12	12	Prohibitin OS=Homo sapiens OX=9606 GN=PHB PE=1 SV=1
Q14141|SEPT6_HUMAN	3.12	1.1	0.07	8	2	Septin-6 OS=Homo sapiens OX=9606 GN=SEPTIN6 PE=1 SV=4
Q86YT6|MIB1_HUMAN	0.89	1.01	0.03	2	2	E3 ubiquitin-protein ligase MIB1 OS=Homo sapiens OX=9606 GN=MIB1 PE=1 SV=1
P07711|CATL1_HUMAN	6	1.06	0.14	4	4	Procathepsin L OS=Homo sapiens OX=9606 GN=CTSL PE=1 SV=2
Q99959|PKP2_HUMAN	0.44	0.91	0.11	6	6	Plakophilin-2 OS=Homo sapiens OX=9606 GN=PKP2 PE=1 SV=2
Q9Y2L1|RRP44_HUMAN	0.56	0.95	0.22	17	17	Exosome complex exonuclease RRP44 OS=Homo sapiens OX=9606 GN=DIS3 PE=1 SV=2
P10620|MGST1_HUMAN	4.84	1.11	0.3	4	4	Microsomal glutathione S-transferase 1 OS=Homo sapiens OX=9606 GN=MGST1 PE=1 SV=1
P36578|RL4_HUMAN	2.9	1.03	0.44	34	34	60S ribosomal protein L4 OS=Homo sapiens OX=9606 GN=RPL4 PE=1 SV=5
Q9Y5B6|PAXB1_HUMAN	0.06	0.98	0.03	2	2	PAX3- and PAX7-binding protein 1 OS=Homo sapiens OX=9606 GN=PAXBP1 PE=1 SV=2
Q93009|UBP7_HUMAN	4.95	1.02	0.24	18	18	Ubiquitin carboxyl-terminal hydrolase 7 OS=Homo sapiens OX=9606 GN=USP7 PE=1 SV=2
Q5JPE7|NOMO2_HUMAN	4.29	1.1	0.26	22	22	Nodal modulator 2 OS=Homo sapiens OX=9606 GN=NOMO2 PE=1 SV=1
O43739|CYH3_HUMAN	0	0.93	0.03	1	1	Cytohesin-3 OS=Homo sapiens OX=9606 GN=CYTH3 PE=1 SV=2
Q16831|UPP1_HUMAN	9.28	1.06	0.19	5	5	Uridine phosphorylase 1 OS=Homo sapiens OX=9606 GN=UPP1 PE=1 SV=1
Q92541|RTF1_HUMAN	4.94	0.92	0.07	4	4	RNA polymerase-associated protein RTF1 homolog OS=Homo sapiens OX=9606 GN=RTF1 PE=1 SV=4
P48723|HSP13_HUMAN	4.76	0.97	0.08	3	3	Heat shock 70 kDa protein 13 OS=Homo sapiens OX=9606 GN=HSPA13 PE=1 SV=1
O96000|NDUBA_HUMAN	0.53	1.01	0.27	5	5	NADH dehydrogenase [ubiquinone] 1 beta subcomplex subunit 10 OS=Homo sapiens OX=9606 GN=NDUFB10 PE=1 SV=3
Q96H79|ZCCHL_HUMAN	3.56	1.17	0.25	3	3	Zinc finger CCCH-type antiviral protein 1-like OS=Homo sapiens OX=9606 GN=ZC3HAV1L PE=1 SV=2
Q8NGA1|OR1M1_HUMAN	0	0.8	0.02	1	1	Olfactory receptor 1M1 OS=Homo sapiens OX=9606 GN=OR1M1 PE=2 SV=1
Q7Z4Q2|HEAT3_HUMAN	2.3	1.13	0.04	2	2	HEAT repeat-containing protein 3 OS=Homo sapiens OX=9606 GN=HEATR3 PE=1 SV=2
Q86SR1|GLT10_HUMAN	0	0.79	0.02	1	1	Polypeptide N-acetylgalactosaminyltransferase 10 OS=Homo sapiens OX=9606 GN=GALNT10 PE=1 SV=2
P18124|RL7_HUMAN	1.04	1	0.46	21	21	60S ribosomal protein L7 OS=Homo sapiens OX=9606 GN=RPL7 PE=1 SV=1
Q9NRA2|S17A5_HUMAN	0	0.71	0.02	1	1	Sialin OS=Homo sapiens OX=9606 GN=SLC17A5 PE=1 SV=2
O75874|IDHC_HUMAN	8.63	1.06	0.61	33	31	Isocitrate dehydrogenase [NADP] cytoplasmic OS=Homo sapiens OX=9606 GN=IDH1 PE=1 SV=2
P26373|RL13_HUMAN	0.33	0.94	0.28	7	7	60S ribosomal protein L13 OS=Homo sapiens OX=9606 GN=RPL13 PE=1 SV=4
Q9Y5X2|SNX8_HUMAN	5.06	0.95	0.23	7	7	Sorting nexin-8 OS=Homo sapiens OX=9606 GN=SNX8 PE=1 SV=1
Q14353|GAMT_HUMAN	0.66	1.03	0.22	4	4	Guanidinoacetate N-methyltransferase OS=Homo sapiens OX=9606 GN=GAMT PE=1 SV=1
Q96IJ6|GMPPA_HUMAN	0.11	0.97	0.28	7	7	Mannose-1-phosphate guanyltransferase alpha OS=Homo sapiens OX=9606 GN=GMPPA PE=1 SV=1
Q9GZP8|IMUP_HUMAN	0.72	1.13	0.35	3	3	Immortalization up-regulated protein OS=Homo sapiens OX=9606 GN=IMUP PE=1 SV=1
Q96K37|S35E1_HUMAN	1.43	1	0.15	4	4	Solute carrier family 35 member E1 OS=Homo sapiens OX=9606 GN=SLC35E1 PE=1 SV=2
Q8TAE8|G45IP_HUMAN	1.16	1.01	0.12	2	2	Growth arrest and DNA damage-inducible proteins-interacting protein 1 OS=Homo sapiens OX=9606 GN=GADD45GIP1 PE=1 SV=1
Q9H5K3|SG196_HUMAN	5.89	1.2	0.05	1	1	Protein O-mannose kinase OS=Homo sapiens OX=9606 GN=POMK PE=1 SV=1
Q13190|STX5_HUMAN	0.06	1.14	0.24	5	5	Syntaxin-5 OS=Homo sapiens OX=9606 GN=STX5 PE=1 SV=2
Q9BV36|MELPH_HUMAN	9.33	1.08	0.1	4	4	Melanophilin OS=Homo sapiens OX=9606 GN=MLPH PE=1 SV=1
O76021|RL1D1_HUMAN	2.33	0.98	0.19	7	7	Ribosomal L1 domain-containing protein 1 OS=Homo sapiens OX=9606 GN=RSL1D1 PE=1 SV=3
O15382|BCAT2_HUMAN	2.33	0.96	0.37	9	9	Branched-chain-amino-acid aminotransferase, mitochondrial OS=Homo sapiens OX=9606 GN=BCAT2 PE=1 SV=2
Q96FK6|WDR89_HUMAN	8.85	0.83	0.05	1	1	WD repeat-containing protein 89 OS=Homo sapiens OX=9606 GN=WDR89 PE=2 SV=1
Q9BZQ8|NIBA1_HUMAN	4.91	1.02	0.15	9	9	Protein Niban 1 OS=Homo sapiens OX=9606 GN=NIBAN1 PE=1 SV=1
Q9UBK8|MTRR_HUMAN	0.37	1.03	0.02	1	1	Methionine synthase reductase OS=Homo sapiens OX=9606 GN=MTRR PE=1 SV=4
Q15208|STK38_HUMAN	3.74	1.01	0.23	10	9	Serine/threonine-protein kinase 38 OS=Homo sapiens OX=9606 GN=STK38 PE=1 SV=1
Q9UPN3|MACF1_HUMAN	3.54	1.02	0.21	124	118	Microtubule-actin cross-linking factor 1, isoforms 1/2/3/5 OS=Homo sapiens OX=9606 GN=MACF1 PE=1 SV=4
Q6P1K2|PMF1_HUMAN	15.24	1.16	0.06	1	1	Polyamine-modulated factor 1 OS=Homo sapiens OX=9606 GN=PMF1 PE=1 SV=2
Q6NVV1|R13P3_HUMAN	3.24	1.07	0.3	5	5	Putative 60S ribosomal protein L13a protein RPL13AP3 OS=Homo sapiens OX=9606 GN=RPL13AP3 PE=5 SV=1
Q7Z739|YTHD3_HUMAN	0.31	0.89	0.17	10	6	YTH domain-containing family protein 3 OS=Homo sapiens OX=9606 GN=YTHDF3 PE=1 SV=1
O95456|PSMG1_HUMAN	8.12	1.19	0.15	4	4	Proteasome assembly chaperone 1 OS=Homo sapiens OX=9606 GN=PSMG1 PE=1 SV=1
Q9NS69|TOM22_HUMAN	8.11	1.02	0.34	5	5	Mitochondrial import receptor subunit TOM22 homolog OS=Homo sapiens OX=9606 GN=TOMM22 PE=1 SV=3
P30622|CLIP1_HUMAN	2	0.94	0.21	27	23	CAP-Gly domain-containing linker protein 1 OS=Homo sapiens OX=9606 GN=CLIP1 PE=1 SV=2
P07858|CATB_HUMAN	0.37	0.98	0.32	12	12	Cathepsin B OS=Homo sapiens OX=9606 GN=CTSB PE=1 SV=3
Q13077|TRAF1_HUMAN	27.07	1.21	0.03	1	1	TNF receptor-associated factor 1 OS=Homo sapiens OX=9606 GN=TRAF1 PE=1 SV=1
O14786|NRP1_HUMAN	2	1	0.27	14	14	Neuropilin-1 OS=Homo sapiens OX=9606 GN=NRP1 PE=1 SV=3
P60900|PSA6_HUMAN	2.64	1.01	0.37	7	7	Proteasome subunit alpha type-6 OS=Homo sapiens OX=9606 GN=PSMA6 PE=1 SV=1
Q5T6V5|QSPP_HUMAN	13.67	1.49	0.21	6	6	Queuosine salvage protein OS=Homo sapiens OX=9606 GN=C9orf64 PE=1 SV=1
Q9UI10|EI2BD_HUMAN	0.06	1.18	0.3	9	9	Translation initiation factor eIF-2B subunit delta OS=Homo sapiens OX=9606 GN=EIF2B4 PE=1 SV=2
O60216|RAD21_HUMAN	4.4	0.94	0.14	6	6	Double-strand-break repair protein rad21 homolog OS=Homo sapiens OX=9606 GN=RAD21 PE=1 SV=2
O60832|DKC1_HUMAN	0.65	1.03	0.29	11	11	H/ACA ribonucleoprotein complex subunit DKC1 OS=Homo sapiens OX=9606 GN=DKC1 PE=1 SV=3
Q92947|GCDH_HUMAN	2.81	0.91	0.09	2	2	Glutaryl-CoA dehydrogenase, mitochondrial OS=Homo sapiens OX=9606 GN=GCDH PE=1 SV=1
P61020|RAB5B_HUMAN	3.88	0.98	0.33	10	6	Ras-related protein Rab-5B OS=Homo sapiens OX=9606 GN=RAB5B PE=1 SV=1
Q4G0J3|LARP7_HUMAN	0.86	1	0.09	4	4	La-related protein 7 OS=Homo sapiens OX=9606 GN=LARP7 PE=1 SV=1
Q96MF7|NSE2_HUMAN	0	0.81	0.05	1	1	E3 SUMO-protein ligase NSE2 OS=Homo sapiens OX=9606 GN=NSMCE2 PE=1 SV=2
Q13888|TF2H2_HUMAN	0.12	1	0.04	1	1	General transcription factor IIH subunit 2 OS=Homo sapiens OX=9606 GN=GTF2H2 PE=1 SV=1
Q92783|STAM1_HUMAN	1.39	0.99	0.32	15	13	Signal transducing adapter molecule 1 OS=Homo sapiens OX=9606 GN=STAM PE=1 SV=3
Q13043|STK4_HUMAN	0	1.24	0.03	3	1	Serine/threonine-protein kinase 4 OS=Homo sapiens OX=9606 GN=STK4 PE=1 SV=2
Q13616|CUL1_HUMAN	4.32	0.99	0.24	14	14	Cullin-1 OS=Homo sapiens OX=9606 GN=CUL1 PE=1 SV=2
Q309B1|TR16L_HUMAN	7.19	1.12	0.15	3	3	Tripartite motif-containing protein 16-like protein OS=Homo sapiens OX=9606 GN=TRIM16L PE=2 SV=3
Q9ULT8|HECD1_HUMAN	11.1	0.99	0.08	13	13	E3 ubiquitin-protein ligase HECTD1 OS=Homo sapiens OX=9606 GN=HECTD1 PE=1 SV=3
Q52LJ0|FA98B_HUMAN	6.21	1.04	0.22	7	7	Protein FAM98B OS=Homo sapiens OX=9606 GN=FAM98B PE=1 SV=2
Q12874|SF3A3_HUMAN	4.12	1.13	0.42	19	19	Splicing factor 3A subunit 3 OS=Homo sapiens OX=9606 GN=SF3A3 PE=1 SV=1
Q9UFG5|CS025_HUMAN	3.42	1.23	0.14	1	1	UPF0449 protein C19orf25 OS=Homo sapiens OX=9606 GN=C19orf25 PE=1 SV=2
P23526|SAHH_HUMAN	2.18	0.99	0.4	23	22	Adenosylhomocysteinase OS=Homo sapiens OX=9606 GN=AHCY PE=1 SV=4
Q00610|CLH1_HUMAN	24.58	1.02	0.46	132	100	Clathrin heavy chain 1 OS=Homo sapiens OX=9606 GN=CLTC PE=1 SV=5
P14174|MIF_HUMAN	0.33	1.03	0.4	3	3	Macrophage migration inhibitory factor OS=Homo sapiens OX=9606 GN=MIF PE=1 SV=4
Q92925|SMRD2_HUMAN	3	0.89	0.08	5	3	SWI/SNF-related matrix-associated actin-dependent regulator of chromatin subfamily D member 2 OS=Homo sapiens OX=9606 GN=SMARCD2 PE=1 SV=3
P26374|RAE2_HUMAN	0	0.96	0.03	1	1	Rab proteins geranylgeranyltransferase component A 2 OS=Homo sapiens OX=9606 GN=CHML PE=1 SV=2
Q9UHX3|AGRE2_HUMAN	0.51	0.96	0.03	1	1	Adhesion G protein-coupled receptor E2 OS=Homo sapiens OX=9606 GN=ADGRE2 PE=1 SV=2
P08047|SP1_HUMAN	4	0.92	0.05	2	2	Transcription factor Sp1 OS=Homo sapiens OX=9606 GN=SP1 PE=1 SV=3
Q9UM13|APC10_HUMAN	12.79	1.85	0.06	1	1	Anaphase-promoting complex subunit 10 OS=Homo sapiens OX=9606 GN=ANAPC10 PE=1 SV=1
Q92621|NU205_HUMAN	4.01	1.01	0.1	16	16	Nuclear pore complex protein Nup205 OS=Homo sapiens OX=9606 GN=NUP205 PE=1 SV=3
Q5T0D9|TPRGL_HUMAN	0.47	1.03	0.07	1	1	Tumor protein p63-regulated gene 1-like protein OS=Homo sapiens OX=9606 GN=TPRG1L PE=1 SV=1
O75347|TBCA_HUMAN	4.8	1.01	0.61	17	17	Tubulin-specific chaperone A OS=Homo sapiens OX=9606 GN=TBCA PE=1 SV=3
P46939|UTRO_HUMAN	3.18	1.01	0.13	33	33	Utrophin OS=Homo sapiens OX=9606 GN=UTRN PE=1 SV=2
Q9UBS4|DJB11_HUMAN	3.74	1	0.34	10	10	DnaJ homolog subfamily B member 11 OS=Homo sapiens OX=9606 GN=DNAJB11 PE=1 SV=1
P61970|NTF2_HUMAN	7.46	1.02	0.69	10	10	Nuclear transport factor 2 OS=Homo sapiens OX=9606 GN=NUTF2 PE=1 SV=1
Q5TBB1|RNH2B_HUMAN	1.5	1.18	0.1	2	2	Ribonuclease H2 subunit B OS=Homo sapiens OX=9606 GN=RNASEH2B PE=1 SV=1
Q9BV44|THUM3_HUMAN	0	1.17	0.02	1	1	THUMP domain-containing protein 3 OS=Homo sapiens OX=9606 GN=THUMPD3 PE=1 SV=1
P78385|KRT83_HUMAN	0.14	0.76	0.04	3	1	Keratin, type II cuticular Hb3 OS=Homo sapiens OX=9606 GN=KRT83 PE=1 SV=2
Q14919|NC2A_HUMAN	2.98	0.91	0.33	5	5	Dr1-associated corepressor OS=Homo sapiens OX=9606 GN=DRAP1 PE=1 SV=3
Q58WW2|DCAF6_HUMAN	4.81	1.02	0.02	1	1	DDB1- and CUL4-associated factor 6 OS=Homo sapiens OX=9606 GN=DCAF6 PE=1 SV=1
O94874|UFL1_HUMAN	7.27	1.05	0.09	6	6	E3 UFM1-protein ligase 1 OS=Homo sapiens OX=9606 GN=UFL1 PE=1 SV=2
Q06587|RING1_HUMAN	1.48	1.01	0.1	5	3	E3 ubiquitin-protein ligase RING1 OS=Homo sapiens OX=9606 GN=RING1 PE=1 SV=2
Q9UKV8|AGO2_HUMAN	5.09	0.93	0.05	4	3	Protein argonaute-2 OS=Homo sapiens OX=9606 GN=AGO2 PE=1 SV=3
Q9Y6D6|BIG1_HUMAN	2.42	0.92	0.01	7	2	Brefeldin A-inhibited guanine nucleotide-exchange protein 1 OS=Homo sapiens OX=9606 GN=ARFGEF1 PE=1 SV=2
O60333|KIF1B_HUMAN	1.02	0.95	0.02	4	2	Kinesin-like protein KIF1B OS=Homo sapiens OX=9606 GN=KIF1B PE=1 SV=5
O43790|KRT86_HUMAN	0.14	0.76	0.04	3	1	Keratin, type II cuticular Hb6 OS=Homo sapiens OX=9606 GN=KRT86 PE=1 SV=1
Q9BUF5|TBB6_HUMAN	4.09	1.03	0.38	48	12	Tubulin beta-6 chain OS=Homo sapiens OX=9606 GN=TUBB6 PE=1 SV=1
Q7L2E3|DHX30_HUMAN	1.4	1.04	0.22	21	21	ATP-dependent RNA helicase DHX30 OS=Homo sapiens OX=9606 GN=DHX30 PE=1 SV=1
Q8IZL8|PELP1_HUMAN	0.01	0.92	0.04	2	2	Proline-, glutamic acid- and leucine-rich protein 1 OS=Homo sapiens OX=9606 GN=PELP1 PE=1 SV=2
P08237|PFKAM_HUMAN	11.47	1.02	0.26	16	13	ATP-dependent 6-phosphofructokinase, muscle type OS=Homo sapiens OX=9606 GN=PFKM PE=1 SV=2
O60762|DPM1_HUMAN	5.02	0.94	0.35	7	7	Dolichol-phosphate mannosyltransferase subunit 1 OS=Homo sapiens OX=9606 GN=DPM1 PE=1 SV=1
Q86UL3|GPAT4_HUMAN	0	0.82	0.03	1	1	Glycerol-3-phosphate acyltransferase 4 OS=Homo sapiens OX=9606 GN=GPAT4 PE=1 SV=1
Q9GZT3|SLIRP_HUMAN	15.26	0.92	0.5	7	7	SRA stem-loop-interacting RNA-binding protein, mitochondrial OS=Homo sapiens OX=9606 GN=SLIRP PE=1 SV=1
O94855|SC24D_HUMAN	3.85	1.14	0.22	15	14	Protein transport protein Sec24D OS=Homo sapiens OX=9606 GN=SEC24D PE=1 SV=2
Q7Z7K0|COXM1_HUMAN	2.46	1.04	0.09	1	1	COX assembly mitochondrial protein homolog OS=Homo sapiens OX=9606 GN=CMC1 PE=1 SV=1
Q16537|2A5E_HUMAN	1.34	1.01	0.06	3	2	Serine/threonine-protein phosphatase 2A 56 kDa regulatory subunit epsilon isoform OS=Homo sapiens OX=9606 GN=PPP2R5E PE=1 SV=1
Q9NQZ2|SAS10_HUMAN	5.83	0.76	0.05	2	2	Something about silencing protein 10 OS=Homo sapiens OX=9606 GN=UTP3 PE=1 SV=1
Q9Y3F4|STRAP_HUMAN	3.06	1.03	0.58	19	19	Serine-threonine kinase receptor-associated protein OS=Homo sapiens OX=9606 GN=STRAP PE=1 SV=1
Q8WTT2|NOC3L_HUMAN	3.69	1.07	0.07	4	4	Nucleolar complex protein 3 homolog OS=Homo sapiens OX=9606 GN=NOC3L PE=1 SV=1
Q9Y3P9|RBGP1_HUMAN	0.39	1.02	0.11	9	8	Rab GTPase-activating protein 1 OS=Homo sapiens OX=9606 GN=RABGAP1 PE=1 SV=3
P61599|NAA20_HUMAN	0	1.68	0.05	1	1	N-alpha-acetyltransferase 20 OS=Homo sapiens OX=9606 GN=NAA20 PE=1 SV=1
O95487|SC24B_HUMAN	0.94	1.07	0.11	10	9	Protein transport protein Sec24B OS=Homo sapiens OX=9606 GN=SEC24B PE=1 SV=2
Q5T5P2|SKT_HUMAN	2	0.98	0.1	12	12	Sickle tail protein homolog OS=Homo sapiens OX=9606 GN=KIAA1217 PE=1 SV=2
P11498|PYC_HUMAN	13.38	1.04	0.51	54	54	Pyruvate carboxylase, mitochondrial OS=Homo sapiens OX=9606 GN=PC PE=1 SV=2
Q8N339|MT1M_HUMAN	5.62	0.95	0.2	1	1	Metallothionein-1M OS=Homo sapiens OX=9606 GN=MT1M PE=1 SV=2
Q14145|KEAP1_HUMAN	3.82	0.78	0.04	2	2	Kelch-like ECH-associated protein 1 OS=Homo sapiens OX=9606 GN=KEAP1 PE=1 SV=2
P52758|RIDA_HUMAN	0.82	1.15	0.26	2	2	2-iminobutanoate/2-iminopropanoate deaminase OS=Homo sapiens OX=9606 GN=RIDA PE=1 SV=1
Q9UK59|DBR1_HUMAN	4.64	0.79	0.05	2	2	Lariat debranching enzyme OS=Homo sapiens OX=9606 GN=DBR1 PE=1 SV=2
P46821|MAP1B_HUMAN	11.13	1.06	0.41	69	69	Microtubule-associated protein 1B OS=Homo sapiens OX=9606 GN=MAP1B PE=1 SV=2
Q9UNX3|RL26L_HUMAN	11.01	1.1	0.06	16	1	60S ribosomal protein L26-like 1 OS=Homo sapiens OX=9606 GN=RPL26L1 PE=1 SV=1
P56545|CTBP2_HUMAN	0.82	1	0.14	7	4	C-terminal-binding protein 2 OS=Homo sapiens OX=9606 GN=CTBP2 PE=1 SV=1
P61916|NPC2_HUMAN	3.76	0.98	0.5	11	11	NPC intracellular cholesterol transporter 2 OS=Homo sapiens OX=9606 GN=NPC2 PE=1 SV=1
Q9UBK9|UXT_HUMAN	0	0.59	0.07	1	1	Protein UXT OS=Homo sapiens OX=9606 GN=UXT PE=1 SV=1
P68104|EF1A1_HUMAN	2.19	1.01	0.09	94	5	Elongation factor 1-alpha 1 OS=Homo sapiens OX=9606 GN=EEF1A1 PE=1 SV=1
Q9BRJ6|CG050_HUMAN	0.02	1.81	0.29	3	3	Uncharacterized protein C7orf50 OS=Homo sapiens OX=9606 GN=C7orf50 PE=1 SV=1
Q06265|EXOS9_HUMAN	1.13	0.86	0.1	4	4	Exosome complex component RRP45 OS=Homo sapiens OX=9606 GN=EXOSC9 PE=1 SV=3
Q96EN8|MOCOS_HUMAN	5.49	1.17	0.03	1	1	Molybdenum cofactor sulfurase OS=Homo sapiens OX=9606 GN=MOCOS PE=1 SV=2
Q10567|AP1B1_HUMAN	4.22	1.03	0.16	28	12	AP-1 complex subunit beta-1 OS=Homo sapiens OX=9606 GN=AP1B1 PE=1 SV=2
P62820|RAB1A_HUMAN	0.98	0.99	0.29	17	8	Ras-related protein Rab-1A OS=Homo sapiens OX=9606 GN=RAB1A PE=1 SV=3
P52630|STAT2_HUMAN	2.93	0.67	0.02	1	1	Signal transducer and activator of transcription 2 OS=Homo sapiens OX=9606 GN=STAT2 PE=1 SV=1
Q8IVS2|FABD_HUMAN	0	0.97	0.04	1	1	Malonyl-CoA-acyl carrier protein transacylase, mitochondrial OS=Homo sapiens OX=9606 GN=MCAT PE=1 SV=2
O15121|DEGS1_HUMAN	9.64	1.1	0.16	4	4	Sphingolipid delta(4)-desaturase DES1 OS=Homo sapiens OX=9606 GN=DEGS1 PE=1 SV=1
Q9BSJ8|ESYT1_HUMAN	4.83	1.06	0.35	33	33	Extended synaptotagmin-1 OS=Homo sapiens OX=9606 GN=ESYT1 PE=1 SV=1
P83881|RL36A_HUMAN	4.81	0.96	0.16	3	3	60S ribosomal protein L36a OS=Homo sapiens OX=9606 GN=RPL36A PE=1 SV=2
Q00535|CDK5_HUMAN	1.49	0.91	0.05	3	1	Cyclin-dependent-like kinase 5 OS=Homo sapiens OX=9606 GN=CDK5 PE=1 SV=3
P31150|GDIA_HUMAN	4.89	1.08	0.44	33	21	Rab GDP dissociation inhibitor alpha OS=Homo sapiens OX=9606 GN=GDI1 PE=1 SV=2
Q9UI09|NDUAC_HUMAN	0	1.13	0.12	1	1	NADH dehydrogenase [ubiquinone] 1 alpha subcomplex subunit 12 OS=Homo sapiens OX=9606 GN=NDUFA12 PE=1 SV=1
Q99623|PHB2_HUMAN	6.26	0.94	0.52	17	17	Prohibitin-2 OS=Homo sapiens OX=9606 GN=PHB2 PE=1 SV=2
Q6NUP7|PP4R4_HUMAN	2.68	0.73	0.01	1	1	Serine/threonine-protein phosphatase 4 regulatory subunit 4 OS=Homo sapiens OX=9606 GN=PPP4R4 PE=1 SV=1
Q15155|NOMO1_HUMAN	4.29	1.1	0.27	22	22	Nodal modulator 1 OS=Homo sapiens OX=9606 GN=NOMO1 PE=1 SV=5
P22234|PUR6_HUMAN	9.01	1.02	0.61	37	36	Multifunctional protein ADE2 OS=Homo sapiens OX=9606 GN=PAICS PE=1 SV=3
Q9Y266|NUDC_HUMAN	0.27	0.98	0.61	31	30	Nuclear migration protein nudC OS=Homo sapiens OX=9606 GN=NUDC PE=1 SV=1
Q9BRF8|CPPED_HUMAN	2.02	0.94	0.17	4	4	Serine/threonine-protein phosphatase CPPED1 OS=Homo sapiens OX=9606 GN=CPPED1 PE=1 SV=3
P17706|PTN2_HUMAN	11.31	0.93	0.13	4	4	Tyrosine-protein phosphatase non-receptor type 2 OS=Homo sapiens OX=9606 GN=PTPN2 PE=1 SV=2
P04899|GNAI2_HUMAN	3.2	1.01	0.42	25	13	Guanine nucleotide-binding protein G(i) subunit alpha-2 OS=Homo sapiens OX=9606 GN=GNAI2 PE=1 SV=3
P10589|COT1_HUMAN	1.33	1.02	0.02	1	1	COUP transcription factor 1 OS=Homo sapiens OX=9606 GN=NR2F1 PE=1 SV=1
P22413|ENPP1_HUMAN	2.17	1.06	0.26	15	15	Ectonucleotide pyrophosphatase/phosphodiesterase family member 1 OS=Homo sapiens OX=9606 GN=ENPP1 PE=1 SV=2
Q9NRW1|RAB6B_HUMAN	1.29	0.99	0.11	3	2	Ras-related protein Rab-6B OS=Homo sapiens OX=9606 GN=RAB6B PE=1 SV=1
Q8ND04|SMG8_HUMAN	3.81	1.37	0.06	4	4	Protein SMG8 OS=Homo sapiens OX=9606 GN=SMG8 PE=1 SV=1
Q32P44|EMAL3_HUMAN	0	0.86	0.02	1	1	Echinoderm microtubule-associated protein-like 3 OS=Homo sapiens OX=9606 GN=EML3 PE=1 SV=1
Q96EQ8|RN125_HUMAN	1.3	1.08	0.03	1	1	E3 ubiquitin-protein ligase RNF125 OS=Homo sapiens OX=9606 GN=RNF125 PE=1 SV=4
P43246|MSH2_HUMAN	1.07	1.05	0.21	15	15	DNA mismatch repair protein Msh2 OS=Homo sapiens OX=9606 GN=MSH2 PE=1 SV=1
P23396|RS3_HUMAN	8.03	1.01	0.72	29	29	40S ribosomal protein S3 OS=Homo sapiens OX=9606 GN=RPS3 PE=1 SV=2
Q9H3Q1|BORG4_HUMAN	11.64	1.25	0.15	4	4	Cdc42 effector protein 4 OS=Homo sapiens OX=9606 GN=CDC42EP4 PE=1 SV=1
Q9BZL4|PP12C_HUMAN	0	0.81	0.02	1	1	Protein phosphatase 1 regulatory subunit 12C OS=Homo sapiens OX=9606 GN=PPP1R12C PE=1 SV=1
O00231|PSD11_HUMAN	6.34	1.01	0.55	23	23	26S proteasome non-ATPase regulatory subunit 11 OS=Homo sapiens OX=9606 GN=PSMD11 PE=1 SV=3
Q9BTW9|TBCD_HUMAN	1.59	1.06	0.24	18	18	Tubulin-specific chaperone D OS=Homo sapiens OX=9606 GN=TBCD PE=1 SV=2
Q9C0B7|TNG6_HUMAN	0	0.93	0.01	1	1	Transport and Golgi organization protein 6 homolog OS=Homo sapiens OX=9606 GN=TANGO6 PE=1 SV=2
Q9HD45|TM9S3_HUMAN	17.38	1.07	0.22	10	10	Transmembrane 9 superfamily member 3 OS=Homo sapiens OX=9606 GN=TM9SF3 PE=1 SV=2
P07305|H10_HUMAN	4.59	1.07	0.23	5	5	Histone H1.0 OS=Homo sapiens OX=9606 GN=H1-0 PE=1 SV=3
Q10713|MPPA_HUMAN	0.08	1.02	0.08	3	3	Mitochondrial-processing peptidase subunit alpha OS=Homo sapiens OX=9606 GN=PMPCA PE=1 SV=2
Q86VM9|ZCH18_HUMAN	1.08	1	0.03	2	2	Zinc finger CCCH domain-containing protein 18 OS=Homo sapiens OX=9606 GN=ZC3H18 PE=1 SV=2
O14974|MYPT1_HUMAN	3.16	0.98	0.31	28	28	Protein phosphatase 1 regulatory subunit 12A OS=Homo sapiens OX=9606 GN=PPP1R12A PE=1 SV=1
O95155|UBE4B_HUMAN	1.8	0.93	0.06	5	5	Ubiquitin conjugation factor E4 B OS=Homo sapiens OX=9606 GN=UBE4B PE=1 SV=1
P52701|MSH6_HUMAN	2.65	1.04	0.18	16	16	DNA mismatch repair protein Msh6 OS=Homo sapiens OX=9606 GN=MSH6 PE=1 SV=2
O15511|ARPC5_HUMAN	0.52	1.09	0.52	8	7	Actin-related protein 2/3 complex subunit 5 OS=Homo sapiens OX=9606 GN=ARPC5 PE=1 SV=3
Q9Y4W6|AFG32_HUMAN	1.21	1.05	0.15	9	8	AFG3-like protein 2 OS=Homo sapiens OX=9606 GN=AFG3L2 PE=1 SV=2
Q13435|SF3B2_HUMAN	5.23	1.07	0.37	32	32	Splicing factor 3B subunit 2 OS=Homo sapiens OX=9606 GN=SF3B2 PE=1 SV=2
O75886|STAM2_HUMAN	0.79	0.97	0.1	6	4	Signal transducing adapter molecule 2 OS=Homo sapiens OX=9606 GN=STAM2 PE=1 SV=1
O14662|STX16_HUMAN	14.6	1.13	0.04	1	1	Syntaxin-16 OS=Homo sapiens OX=9606 GN=STX16 PE=1 SV=3
Q9P016|THYN1_HUMAN	5.3	1	0.27	7	7	Thymocyte nuclear protein 1 OS=Homo sapiens OX=9606 GN=THYN1 PE=1 SV=1
Q03252|LMNB2_HUMAN	0.94	0.91	0.51	44	37	Lamin-B2 OS=Homo sapiens OX=9606 GN=LMNB2 PE=1 SV=4
Q96EY4|TMA16_HUMAN	2.82	1.04	0.07	1	1	Translation machinery-associated protein 16 OS=Homo sapiens OX=9606 GN=TMA16 PE=1 SV=2
Q9NWV8|BABA1_HUMAN	4.28	0.95	0.11	2	2	BRISC and BRCA1-A complex member 1 OS=Homo sapiens OX=9606 GN=BABAM1 PE=1 SV=1
O60927|PP1RB_HUMAN	0.27	1.04	0.13	1	1	E3 ubiquitin-protein ligase PPP1R11 OS=Homo sapiens OX=9606 GN=PPP1R11 PE=1 SV=1
P49354|FNTA_HUMAN	0.5	0.9	0.1	3	3	Protein farnesyltransferase/geranylgeranyltransferase type-1 subunit alpha OS=Homo sapiens OX=9606 GN=FNTA PE=1 SV=1
Q27J81|INF2_HUMAN	1.03	1.02	0.35	27	26	Inverted formin-2 OS=Homo sapiens OX=9606 GN=INF2 PE=1 SV=2
P50914|RL14_HUMAN	9.16	0.97	0.25	12	12	60S ribosomal protein L14 OS=Homo sapiens OX=9606 GN=RPL14 PE=1 SV=4
Q09161|NCBP1_HUMAN	0.68	1.03	0.1	6	6	Nuclear cap-binding protein subunit 1 OS=Homo sapiens OX=9606 GN=NCBP1 PE=1 SV=1
Q9UI26|IPO11_HUMAN	0.75	0.96	0.09	5	5	Importin-11 OS=Homo sapiens OX=9606 GN=IPO11 PE=1 SV=1
O43818|U3IP2_HUMAN	5.36	0.91	0.11	4	4	U3 small nucleolar RNA-interacting protein 2 OS=Homo sapiens OX=9606 GN=RRP9 PE=1 SV=1
Q9H0H5|RGAP1_HUMAN	1.46	1.08	0.11	4	4	Rac GTPase-activating protein 1 OS=Homo sapiens OX=9606 GN=RACGAP1 PE=1 SV=1
Q6P2Q9|PRP8_HUMAN	5.74	1.01	0.33	64	64	Pre-mRNA-processing-splicing factor 8 OS=Homo sapiens OX=9606 GN=PRPF8 PE=1 SV=2
Q00059|TFAM_HUMAN	2.36	1.04	0.24	7	7	Transcription factor A, mitochondrial OS=Homo sapiens OX=9606 GN=TFAM PE=1 SV=1
Q9BTV6|DPH7_HUMAN	0.88	1.12	0.02	1	1	Diphthine methyltransferase OS=Homo sapiens OX=9606 GN=DPH7 PE=1 SV=2
O00303|EIF3F_HUMAN	1.66	1.08	0.5	16	16	Eukaryotic translation initiation factor 3 subunit F OS=Homo sapiens OX=9606 GN=EIF3F PE=1 SV=1
Q9UHA4|LTOR3_HUMAN	2.44	0.63	0.08	1	1	Ragulator complex protein LAMTOR3 OS=Homo sapiens OX=9606 GN=LAMTOR3 PE=1 SV=1
P14625|ENPL_HUMAN	5.85	1.01	0.55	73	70	Endoplasmin OS=Homo sapiens OX=9606 GN=HSP90B1 PE=1 SV=1
Q16181|SEPT7_HUMAN	8.77	1.02	0.45	24	20	Septin-7 OS=Homo sapiens OX=9606 GN=SEPTIN7 PE=1 SV=2
O14828|SCAM3_HUMAN	4.32	0.99	0.23	6	6	Secretory carrier-associated membrane protein 3 OS=Homo sapiens OX=9606 GN=SCAMP3 PE=1 SV=3
P63092|GNAS2_HUMAN	3.91	1.11	0.42	15	13	Guanine nucleotide-binding protein G(s) subunit alpha isoforms short OS=Homo sapiens OX=9606 GN=GNAS PE=1 SV=1
P07814|SYEP_HUMAN	4.93	1.02	0.49	67	67	Bifunctional glutamate/proline--tRNA ligase OS=Homo sapiens OX=9606 GN=EPRS1 PE=1 SV=5
Q0ZGT2|NEXN_HUMAN	2.85	0.96	0.03	2	2	Nexilin OS=Homo sapiens OX=9606 GN=NEXN PE=1 SV=1
Q9BUR5|MIC26_HUMAN	0.52	0.9	0.28	4	4	MICOS complex subunit MIC26 OS=Homo sapiens OX=9606 GN=APOO PE=1 SV=1
Q6NYC8|PPR18_HUMAN	1.72	1	0.19	8	8	Phostensin OS=Homo sapiens OX=9606 GN=PPP1R18 PE=1 SV=1
Q13131|AAPK1_HUMAN	13.46	1.15	0.17	10	6	5'-AMP-activated protein kinase catalytic subunit alpha-1 OS=Homo sapiens OX=9606 GN=PRKAA1 PE=1 SV=4
Q00613|HSF1_HUMAN	1.84	0.56	0.05	2	2	Heat shock factor protein 1 OS=Homo sapiens OX=9606 GN=HSF1 PE=1 SV=1
Q96GX2|A7L3B_HUMAN	0.04	0.94	0.31	2	2	Ataxin-7-like protein 3B OS=Homo sapiens OX=9606 GN=ATXN7L3B PE=1 SV=2
P37198|NUP62_HUMAN	6.02	1.02	0.24	9	9	Nuclear pore glycoprotein p62 OS=Homo sapiens OX=9606 GN=NUP62 PE=1 SV=3
Q8WXI9|P66B_HUMAN	5.53	1.8	0.12	5	4	Transcriptional repressor p66-beta OS=Homo sapiens OX=9606 GN=GATAD2B PE=1 SV=1
Q99832|TCPH_HUMAN	0.89	0.98	0.7	47	47	T-complex protein 1 subunit eta OS=Homo sapiens OX=9606 GN=CCT7 PE=1 SV=2
Q92530|PSMF1_HUMAN	3.46	1.07	0.06	2	2	Proteasome inhibitor PI31 subunit OS=Homo sapiens OX=9606 GN=PSMF1 PE=1 SV=2
O00233|PSMD9_HUMAN	2.6	1.03	0.39	11	11	26S proteasome non-ATPase regulatory subunit 9 OS=Homo sapiens OX=9606 GN=PSMD9 PE=1 SV=3
P09234|RU1C_HUMAN	1.11	1.02	0.25	4	4	U1 small nuclear ribonucleoprotein C OS=Homo sapiens OX=9606 GN=SNRPC PE=1 SV=1
P46060|RAGP1_HUMAN	5.6	0.97	0.4	22	22	Ran GTPase-activating protein 1 OS=Homo sapiens OX=9606 GN=RANGAP1 PE=1 SV=1
Q9UQ35|SRRM2_HUMAN	0.87	1.01	0.14	28	28	Serine/arginine repetitive matrix protein 2 OS=Homo sapiens OX=9606 GN=SRRM2 PE=1 SV=2
O95297|MPZL1_HUMAN	0.84	0.96	0.32	6	6	Myelin protein zero-like protein 1 OS=Homo sapiens OX=9606 GN=MPZL1 PE=1 SV=1
P51858|HDGF_HUMAN	0.14	1.09	0.5	16	15	Hepatoma-derived growth factor OS=Homo sapiens OX=9606 GN=HDGF PE=1 SV=1
Q99700|ATX2_HUMAN	1.95	1.05	0.04	3	3	Ataxin-2 OS=Homo sapiens OX=9606 GN=ATXN2 PE=1 SV=2
O43143|DHX15_HUMAN	1.28	1	0.51	43	41	Pre-mRNA-splicing factor ATP-dependent RNA helicase DHX15 OS=Homo sapiens OX=9606 GN=DHX15 PE=1 SV=2
P62424|RL7A_HUMAN	2.05	1.01	0.42	15	15	60S ribosomal protein L7a OS=Homo sapiens OX=9606 GN=RPL7A PE=1 SV=2
Q14103|HNRPD_HUMAN	0.35	0.97	0.37	20	17	Heterogeneous nuclear ribonucleoprotein D0 OS=Homo sapiens OX=9606 GN=HNRNPD PE=1 SV=1
O75362|ZN217_HUMAN	0	1.74	0.02	1	1	Zinc finger protein 217 OS=Homo sapiens OX=9606 GN=ZNF217 PE=1 SV=1
Q96L92|SNX27_HUMAN	1.84	1.14	0.14	5	5	Sorting nexin-27 OS=Homo sapiens OX=9606 GN=SNX27 PE=1 SV=2
O96028|NSD2_HUMAN	4.79	0.78	0.01	1	1	Histone-lysine N-methyltransferase NSD2 OS=Homo sapiens OX=9606 GN=NSD2 PE=1 SV=1
O75367|H2AY_HUMAN	1.52	0.95	0.46	24	20	Core histone macro-H2A.1 OS=Homo sapiens OX=9606 GN=MACROH2A1 PE=1 SV=4
Q92882|OSTF1_HUMAN	5.02	0.99	0.47	7	7	Osteoclast-stimulating factor 1 OS=Homo sapiens OX=9606 GN=OSTF1 PE=1 SV=2
P80297|MT1X_HUMAN	5.62	0.95	0.2	3	1	Metallothionein-1X OS=Homo sapiens OX=9606 GN=MT1X PE=1 SV=1
Q15035|TRAM2_HUMAN	2.92	0.9	0.06	2	2	Translocating chain-associated membrane protein 2 OS=Homo sapiens OX=9606 GN=TRAM2 PE=1 SV=1
P58107|EPIPL_HUMAN	0	0.86	0	16	1	Epiplakin OS=Homo sapiens OX=9606 GN=EPPK1 PE=1 SV=3
Q9UDY2|ZO2_HUMAN	7.45	1	0.22	22	22	Tight junction protein ZO-2 OS=Homo sapiens OX=9606 GN=TJP2 PE=1 SV=2
O75083|WDR1_HUMAN	7.7	1.02	0.67	48	48	WD repeat-containing protein 1 OS=Homo sapiens OX=9606 GN=WDR1 PE=1 SV=4
Q9H7E9|CH033_HUMAN	3.94	1.29	0.16	2	2	UPF0488 protein C8orf33 OS=Homo sapiens OX=9606 GN=C8orf33 PE=1 SV=1
P49721|PSB2_HUMAN	0	0.82	0.06	1	1	Proteasome subunit beta type-2 OS=Homo sapiens OX=9606 GN=PSMB2 PE=1 SV=1
P52594|AGFG1_HUMAN	3.84	1.06	0.17	5	5	Arf-GAP domain and FG repeat-containing protein 1 OS=Homo sapiens OX=9606 GN=AGFG1 PE=1 SV=2
P61978|HNRPK_HUMAN	3.33	0.99	0.72	41	41	Heterogeneous nuclear ribonucleoprotein K OS=Homo sapiens OX=9606 GN=HNRNPK PE=1 SV=1
P12004|PCNA_HUMAN	3.4	1.01	0.72	26	26	Proliferating cell nuclear antigen OS=Homo sapiens OX=9606 GN=PCNA PE=1 SV=1
P54577|SYYC_HUMAN	5.37	1.01	0.63	34	34	Tyrosine--tRNA ligase, cytoplasmic OS=Homo sapiens OX=9606 GN=YARS1 PE=1 SV=4
P14406|CX7A2_HUMAN	2.34	1.06	0.28	2	2	Cytochrome c oxidase subunit 7A2, mitochondrial OS=Homo sapiens OX=9606 GN=COX7A2 PE=1 SV=1
Q9Y2X9|ZN281_HUMAN	8.05	0.82	0.1	5	5	Zinc finger protein 281 OS=Homo sapiens OX=9606 GN=ZNF281 PE=1 SV=1
Q8TD16|BICD2_HUMAN	6.15	0.94	0.12	7	6	Protein bicaudal D homolog 2 OS=Homo sapiens OX=9606 GN=BICD2 PE=1 SV=1
P00390|GSHR_HUMAN	0.74	1.03	0.29	9	9	Glutathione reductase, mitochondrial OS=Homo sapiens OX=9606 GN=GSR PE=1 SV=2
Q96SZ5|AEDO_HUMAN	0	0.66	0.04	1	1	2-aminoethanethiol dioxygenase OS=Homo sapiens OX=9606 GN=ADO PE=1 SV=2
Q9UPP1|PHF8_HUMAN	0	1.07	0.01	1	1	Histone lysine demethylase PHF8 OS=Homo sapiens OX=9606 GN=PHF8 PE=1 SV=3
P62253|UB2G1_HUMAN	12.08	1.04	0.18	3	3	Ubiquitin-conjugating enzyme E2 G1 OS=Homo sapiens OX=9606 GN=UBE2G1 PE=1 SV=3
Q9NQ39|RS10L_HUMAN	5.11	1.02	0.18	7	7	Putative 40S ribosomal protein S10-like OS=Homo sapiens OX=9606 GN=RPS10P5 PE=5 SV=1
O75190|DNJB6_HUMAN	5.51	0.93	0.25	6	5	DnaJ homolog subfamily B member 6 OS=Homo sapiens OX=9606 GN=DNAJB6 PE=1 SV=2
Q5JPI3|CC038_HUMAN	0	2.37	0.06	1	1	Uncharacterized protein C3orf38 OS=Homo sapiens OX=9606 GN=C3orf38 PE=1 SV=1
Q9H0U9|TSYL1_HUMAN	0	1.35	0.04	1	1	Testis-specific Y-encoded-like protein 1 OS=Homo sapiens OX=9606 GN=TSPYL1 PE=1 SV=3
P00533|EGFR_HUMAN	5.94	0.93	0.27	24	24	Epidermal growth factor receptor OS=Homo sapiens OX=9606 GN=EGFR PE=1 SV=2
Q8IWZ3|ANKH1_HUMAN	0	1.32	0.01	5	1	Ankyrin repeat and KH domain-containing protein 1 OS=Homo sapiens OX=9606 GN=ANKHD1 PE=1 SV=1
P28340|DPOD1_HUMAN	0.72	1	0.07	7	6	DNA polymerase delta catalytic subunit OS=Homo sapiens OX=9606 GN=POLD1 PE=1 SV=2
Q9NQ48|LZTL1_HUMAN	16.42	0.95	0.32	8	8	Leucine zipper transcription factor-like protein 1 OS=Homo sapiens OX=9606 GN=LZTFL1 PE=1 SV=1
P08574|CY1_HUMAN	3.24	1.04	0.42	13	13	Cytochrome c1, heme protein, mitochondrial OS=Homo sapiens OX=9606 GN=CYC1 PE=1 SV=3
Q5VW32|BROX_HUMAN	5.11	1.34	0.22	7	7	BRO1 domain-containing protein BROX OS=Homo sapiens OX=9606 GN=BROX PE=1 SV=1
Q14011|CIRBP_HUMAN	0.23	0.96	0.27	3	3	Cold-inducible RNA-binding protein OS=Homo sapiens OX=9606 GN=CIRBP PE=1 SV=1
P28161|GSTM2_HUMAN	2.41	0.91	0.26	10	4	Glutathione S-transferase Mu 2 OS=Homo sapiens OX=9606 GN=GSTM2 PE=1 SV=2
Q562R1|ACTBL_HUMAN	8.8	0.95	0.03	47	1	Beta-actin-like protein 2 OS=Homo sapiens OX=9606 GN=ACTBL2 PE=1 SV=2
Q9Y312|AAR2_HUMAN	1.71	0.99	0.22	5	5	Protein AAR2 homolog OS=Homo sapiens OX=9606 GN=AAR2 PE=1 SV=2
Q8N6H7|ARFG2_HUMAN	4.88	1.08	0.14	6	6	ADP-ribosylation factor GTPase-activating protein 2 OS=Homo sapiens OX=9606 GN=ARFGAP2 PE=1 SV=1
P52943|CRIP2_HUMAN	2.65	0.9	0.32	4	4	Cysteine-rich protein 2 OS=Homo sapiens OX=9606 GN=CRIP2 PE=1 SV=1
Q96S82|UBL7_HUMAN	4.43	1.15	0.03	1	1	Ubiquitin-like protein 7 OS=Homo sapiens OX=9606 GN=UBL7 PE=1 SV=2
O14957|QCR10_HUMAN	0.39	0.89	0.21	1	1	Cytochrome b-c1 complex subunit 10 OS=Homo sapiens OX=9606 GN=UQCR11 PE=1 SV=1
P27695|APEX1_HUMAN	1.68	1.08	0.62	22	22	DNA-(apurinic or apyrimidinic site) endonuclease OS=Homo sapiens OX=9606 GN=APEX1 PE=1 SV=2
Q09666|AHNK_HUMAN	38.6	1.1	0.6	457	456	Neuroblast differentiation-associated protein AHNAK OS=Homo sapiens OX=9606 GN=AHNAK PE=1 SV=2
P46063|RECQ1_HUMAN	1.2	1.02	0.18	7	7	ATP-dependent DNA helicase Q1 OS=Homo sapiens OX=9606 GN=RECQL PE=1 SV=3
Q5VY80|ULBP6_HUMAN	2.6	0.83	0.04	1	1	UL16-binding protein 6 OS=Homo sapiens OX=9606 GN=RAET1L PE=1 SV=1
O43617|TPPC3_HUMAN	1.58	1.08	0.36	6	6	Trafficking protein particle complex subunit 3 OS=Homo sapiens OX=9606 GN=TRAPPC3 PE=1 SV=1
Q96EI5|TCAL4_HUMAN	1.93	1.02	0.11	2	2	Transcription elongation factor A protein-like 4 OS=Homo sapiens OX=9606 GN=TCEAL4 PE=1 SV=2
Q99615|DNJC7_HUMAN	5.78	0.98	0.38	14	14	DnaJ homolog subfamily C member 7 OS=Homo sapiens OX=9606 GN=DNAJC7 PE=1 SV=2
Q9BWS9|CHID1_HUMAN	0.11	0.99	0.04	1	1	Chitinase domain-containing protein 1 OS=Homo sapiens OX=9606 GN=CHID1 PE=1 SV=1
Q16740|CLPP_HUMAN	7.19	0.93	0.35	10	10	ATP-dependent Clp protease proteolytic subunit, mitochondrial OS=Homo sapiens OX=9606 GN=CLPP PE=1 SV=1
Q14320|FA50A_HUMAN	0.49	0.98	0.28	11	11	Protein FAM50A OS=Homo sapiens OX=9606 GN=FAM50A PE=1 SV=2
Q9Y5M8|SRPRB_HUMAN	0.34	0.99	0.34	9	9	Signal recognition particle receptor subunit beta OS=Homo sapiens OX=9606 GN=SRPRB PE=1 SV=3
Q5VSL9|STRP1_HUMAN	0	1.83	0.03	1	1	Striatin-interacting protein 1 OS=Homo sapiens OX=9606 GN=STRIP1 PE=1 SV=1
Q8IVG5|SAM9L_HUMAN	1.58	0.73	0.01	1	1	Sterile alpha motif domain-containing protein 9-like OS=Homo sapiens OX=9606 GN=SAMD9L PE=1 SV=2
Q9NYK5|RM39_HUMAN	10.2	1.13	0.09	3	3	39S ribosomal protein L39, mitochondrial OS=Homo sapiens OX=9606 GN=MRPL39 PE=1 SV=3
P50395|GDIB_HUMAN	6.05	1	0.54	50	38	Rab GDP dissociation inhibitor beta OS=Homo sapiens OX=9606 GN=GDI2 PE=1 SV=2
O00629|IMA3_HUMAN	0.37	1.07	0.25	8	6	Importin subunit alpha-3 OS=Homo sapiens OX=9606 GN=KPNA4 PE=1 SV=1
P15407|FOSL1_HUMAN	0	1.05	0.06	1	1	Fos-related antigen 1 OS=Homo sapiens OX=9606 GN=FOSL1 PE=1 SV=1
Q99567|NUP88_HUMAN	0.92	1.01	0.18	9	9	Nuclear pore complex protein Nup88 OS=Homo sapiens OX=9606 GN=NUP88 PE=1 SV=2
Q8N1T3|MYO1H_HUMAN	0	0.97	0.01	1	1	Unconventional myosin-Ih OS=Homo sapiens OX=9606 GN=MYO1H PE=1 SV=2
Q4G0N4|NAKD2_HUMAN	5.44	1.08	0.15	5	5	NAD kinase 2, mitochondrial OS=Homo sapiens OX=9606 GN=NADK2 PE=1 SV=2
Q03013|GSTM4_HUMAN	8.58	1.15	0.06	8	1	Glutathione S-transferase Mu 4 OS=Homo sapiens OX=9606 GN=GSTM4 PE=1 SV=3
Q9Y244|POMP_HUMAN	0.43	0.79	0.11	1	1	Proteasome maturation protein OS=Homo sapiens OX=9606 GN=POMP PE=1 SV=1
A5YM69|ARG35_HUMAN	0	1.08	0.04	1	1	Rho guanine nucleotide exchange factor 35 OS=Homo sapiens OX=9606 GN=ARHGEF35 PE=1 SV=1
Q14161|GIT2_HUMAN	6.73	0.51	0.13	7	5	ARF GTPase-activating protein GIT2 OS=Homo sapiens OX=9606 GN=GIT2 PE=1 SV=2
Q9BVC4|LST8_HUMAN	0.77	1.05	0.06	1	1	Target of rapamycin complex subunit LST8 OS=Homo sapiens OX=9606 GN=MLST8 PE=1 SV=1
P62937|PPIA_HUMAN	5.53	0.98	0.68	55	46	Peptidyl-prolyl cis-trans isomerase A OS=Homo sapiens OX=9606 GN=PPIA PE=1 SV=2
Q8TF72|SHRM3_HUMAN	2.67	1.48	0.02	2	2	Protein Shroom3 OS=Homo sapiens OX=9606 GN=SHROOM3 PE=1 SV=2
P49321|NASP_HUMAN	0.48	0.98	0.44	25	25	Nuclear autoantigenic sperm protein OS=Homo sapiens OX=9606 GN=NASP PE=1 SV=2
Q15121|PEA15_HUMAN	1.93	0.93	0.63	9	9	Astrocytic phosphoprotein PEA-15 OS=Homo sapiens OX=9606 GN=PEA15 PE=1 SV=2
Q9NP79|VTA1_HUMAN	1.5	1.03	0.24	5	5	Vacuolar protein sorting-associated protein VTA1 homolog OS=Homo sapiens OX=9606 GN=VTA1 PE=1 SV=1
P31949|S10AB_HUMAN	3.82	1	0.5	10	10	Protein S100-A11 OS=Homo sapiens OX=9606 GN=S100A11 PE=1 SV=2
O14569|C56D2_HUMAN	4.04	0.97	0.05	2	2	Cytochrome b561 domain-containing protein 2 OS=Homo sapiens OX=9606 GN=CYB561D2 PE=1 SV=1
O14684|PTGES_HUMAN	7.22	0.98	0.07	1	1	Prostaglandin E synthase OS=Homo sapiens OX=9606 GN=PTGES PE=1 SV=2
Q86YQ8|CPNE8_HUMAN	0	0.31	0.02	2	1	Copine-8 OS=Homo sapiens OX=9606 GN=CPNE8 PE=1 SV=2
P62072|TIM10_HUMAN	6.06	0.92	0.22	2	2	Mitochondrial import inner membrane translocase subunit Tim10 OS=Homo sapiens OX=9606 GN=TIMM10 PE=1 SV=1
P51452|DUS3_HUMAN	0.16	1	0.39	5	5	Dual specificity protein phosphatase 3 OS=Homo sapiens OX=9606 GN=DUSP3 PE=1 SV=1
P06400|RB_HUMAN	2.06	0.98	0.06	4	4	Retinoblastoma-associated protein OS=Homo sapiens OX=9606 GN=RB1 PE=1 SV=2
Q5TEC6|H3PS2_HUMAN	0.13	0.97	0.08	8	3	Histone HIST2H3PS2 OS=Homo sapiens OX=9606 GN=H3-2 PE=1 SV=1
Q9H0B6|KLC2_HUMAN	2.5	1.08	0.26	18	12	Kinesin light chain 2 OS=Homo sapiens OX=9606 GN=KLC2 PE=1 SV=1
P60891|PRPS1_HUMAN	8.2	1.04	0.15	13	3	Ribose-phosphate pyrophosphokinase 1 OS=Homo sapiens OX=9606 GN=PRPS1 PE=1 SV=2
Q8NHV4|NEDD1_HUMAN	3.7	1.07	0.15	6	6	Protein NEDD1 OS=Homo sapiens OX=9606 GN=NEDD1 PE=1 SV=1
Q96KA5|CLP1L_HUMAN	1.64	1.01	0.09	3	3	Cleft lip and palate transmembrane protein 1-like protein OS=Homo sapiens OX=9606 GN=CLPTM1L PE=1 SV=1
Q9NS87|KIF15_HUMAN	0.42	1.07	0.02	2	2	Kinesin-like protein KIF15 OS=Homo sapiens OX=9606 GN=KIF15 PE=1 SV=1
Q9NRH2|SNRK_HUMAN	0	0.96	0.01	1	1	SNF-related serine/threonine-protein kinase OS=Homo sapiens OX=9606 GN=SNRK PE=1 SV=2
O75880|SCO1_HUMAN	7.53	1.08	0.05	1	1	Protein SCO1 homolog, mitochondrial OS=Homo sapiens OX=9606 GN=SCO1 PE=1 SV=1
Q9HC38|GLOD4_HUMAN	3.46	1.01	0.51	19	19	Glyoxalase domain-containing protein 4 OS=Homo sapiens OX=9606 GN=GLOD4 PE=1 SV=1
Q8N668|COMD1_HUMAN	1.95	1.06	0.07	1	1	COMM domain-containing protein 1 OS=Homo sapiens OX=9606 GN=COMMD1 PE=1 SV=1
O15155|BET1_HUMAN	1.71	1.04	0.25	3	3	BET1 homolog OS=Homo sapiens OX=9606 GN=BET1 PE=1 SV=1
P19388|RPAB1_HUMAN	6.09	1.14	0.15	2	2	DNA-directed RNA polymerases I, II, and III subunit RPABC1 OS=Homo sapiens OX=9606 GN=POLR2E PE=1 SV=4
P49736|MCM2_HUMAN	5.17	0.98	0.24	16	16	DNA replication licensing factor MCM2 OS=Homo sapiens OX=9606 GN=MCM2 PE=1 SV=4
Q96JH7|VCIP1_HUMAN	0.38	1.07	0.04	3	3	Deubiquitinating protein VCPIP1 OS=Homo sapiens OX=9606 GN=VCPIP1 PE=1 SV=2
O95551|TYDP2_HUMAN	5.43	0.82	0.05	1	1	Tyrosyl-DNA phosphodiesterase 2 OS=Homo sapiens OX=9606 GN=TDP2 PE=1 SV=1
Q9Y285|SYFA_HUMAN	5.19	0.98	0.29	8	8	Phenylalanine--tRNA ligase alpha subunit OS=Homo sapiens OX=9606 GN=FARSA PE=1 SV=3
P46977|STT3A_HUMAN	8.03	1.01	0.17	12	12	Dolichyl-diphosphooligosaccharide--protein glycosyltransferase subunit STT3A OS=Homo sapiens OX=9606 GN=STT3A PE=1 SV=2
Q9UM54|MYO6_HUMAN	1.55	1.04	0.35	36	36	Unconventional myosin-VI OS=Homo sapiens OX=9606 GN=MYO6 PE=1 SV=4
Q9BYD2|RM09_HUMAN	2	1.02	0.2	4	4	39S ribosomal protein L9, mitochondrial OS=Homo sapiens OX=9606 GN=MRPL9 PE=1 SV=2
Q9BRG1|VPS25_HUMAN	8.3	0.74	0.11	2	2	Vacuolar protein-sorting-associated protein 25 OS=Homo sapiens OX=9606 GN=VPS25 PE=1 SV=1
P23368|MAOM_HUMAN	5.69	1.02	0.16	7	7	NAD-dependent malic enzyme, mitochondrial OS=Homo sapiens OX=9606 GN=ME2 PE=1 SV=1
P09104|ENOG_HUMAN	5.79	0.96	0.58	44	21	Gamma-enolase OS=Homo sapiens OX=9606 GN=ENO2 PE=1 SV=3
P20618|PSB1_HUMAN	2.45	1	0.2	3	3	Proteasome subunit beta type-1 OS=Homo sapiens OX=9606 GN=PSMB1 PE=1 SV=2
P55327|TPD52_HUMAN	3.32	1.1	0.44	9	9	Tumor protein D52 OS=Homo sapiens OX=9606 GN=TPD52 PE=1 SV=2
Q9UIW2|PLXA1_HUMAN	1.46	0.96	0.02	4	4	Plexin-A1 OS=Homo sapiens OX=9606 GN=PLXNA1 PE=1 SV=3
Q9NVX2|NLE1_HUMAN	4.7	0.94	0.1	3	3	Notchless protein homolog 1 OS=Homo sapiens OX=9606 GN=NLE1 PE=1 SV=4
P49643|PRI2_HUMAN	7.43	1.22	0.05	2	2	DNA primase large subunit OS=Homo sapiens OX=9606 GN=PRIM2 PE=1 SV=2
P48444|COPD_HUMAN	2.2	0.96	0.44	29	29	Coatomer subunit delta OS=Homo sapiens OX=9606 GN=ARCN1 PE=1 SV=1
O95433|AHSA1_HUMAN	2.58	1.04	0.42	16	16	Activator of 90 kDa heat shock protein ATPase homolog 1 OS=Homo sapiens OX=9606 GN=AHSA1 PE=1 SV=1
O95319|CELF2_HUMAN	0.01	1.02	0.03	1	1	CUGBP Elav-like family member 2 OS=Homo sapiens OX=9606 GN=CELF2 PE=1 SV=1
P83916|CBX1_HUMAN	2.44	1.03	0.36	11	7	Chromobox protein homolog 1 OS=Homo sapiens OX=9606 GN=CBX1 PE=1 SV=1
O14867|BACH1_HUMAN	0	0.93	0.02	1	1	Transcription regulator protein BACH1 OS=Homo sapiens OX=9606 GN=BACH1 PE=1 SV=2
O95786|DDX58_HUMAN	0.63	1.04	0.1	8	8	Antiviral innate immune response receptor RIG-I OS=Homo sapiens OX=9606 GN=DDX58 PE=1 SV=2
P49821|NDUV1_HUMAN	4.7	1.1	0.19	5	5	NADH dehydrogenase [ubiquinone] flavoprotein 1, mitochondrial OS=Homo sapiens OX=9606 GN=NDUFV1 PE=1 SV=4
P26196|DDX6_HUMAN	4.43	1.13	0.37	13	13	Probable ATP-dependent RNA helicase DDX6 OS=Homo sapiens OX=9606 GN=DDX6 PE=1 SV=2
Q6YN16|HSDL2_HUMAN	5.71	0.97	0.47	14	14	Hydroxysteroid dehydrogenase-like protein 2 OS=Homo sapiens OX=9606 GN=HSDL2 PE=1 SV=1
P38919|IF4A3_HUMAN	1.32	1	0.47	24	18	Eukaryotic initiation factor 4A-III OS=Homo sapiens OX=9606 GN=EIF4A3 PE=1 SV=4
Q9NQR4|NIT2_HUMAN	15.63	1.04	0.63	15	15	Omega-amidase NIT2 OS=Homo sapiens OX=9606 GN=NIT2 PE=1 SV=1
P46108|CRK_HUMAN	4.75	0.96	0.45	11	11	Adapter molecule crk OS=Homo sapiens OX=9606 GN=CRK PE=1 SV=2
P47897|SYQ_HUMAN	0.97	1	0.54	41	41	Glutamine--tRNA ligase OS=Homo sapiens OX=9606 GN=QARS1 PE=1 SV=1
Q32P28|P3H1_HUMAN	3.17	1	0.26	18	18	Prolyl 3-hydroxylase 1 OS=Homo sapiens OX=9606 GN=P3H1 PE=1 SV=2
A6NCN2|KR87P_HUMAN	0.14	0.76	0.08	1	1	Putative keratin-87 protein OS=Homo sapiens OX=9606 GN=KRT87P PE=5 SV=4
Q5QJE6|TDIF2_HUMAN	5.27	0.97	0.2	10	10	Deoxynucleotidyltransferase terminal-interacting protein 2 OS=Homo sapiens OX=9606 GN=DNTTIP2 PE=1 SV=2
O00170|AIP_HUMAN	6.49	1.07	0.62	18	18	AH receptor-interacting protein OS=Homo sapiens OX=9606 GN=AIP PE=1 SV=2
O43291|SPIT2_HUMAN	1.28	1.03	0.19	5	5	Kunitz-type protease inhibitor 2 OS=Homo sapiens OX=9606 GN=SPINT2 PE=1 SV=2
O43169|CYB5B_HUMAN	7.03	0.96	0.64	8	8	Cytochrome b5 type B OS=Homo sapiens OX=9606 GN=CYB5B PE=1 SV=3
Q6NXS1|IPP2B_HUMAN	0.66	1	0.12	2	2	Protein phosphatase inhibitor 2 family member B OS=Homo sapiens OX=9606 GN=PPP1R2B PE=1 SV=2
Q9Y6M7|S4A7_HUMAN	0.19	0.94	0.01	1	1	Sodium bicarbonate cotransporter 3 OS=Homo sapiens OX=9606 GN=SLC4A7 PE=1 SV=2
Q96RD7|PANX1_HUMAN	7.37	1.12	0.03	1	1	Pannexin-1 OS=Homo sapiens OX=9606 GN=PANX1 PE=1 SV=4
Q99798|ACON_HUMAN	8.97	1.04	0.45	30	30	Aconitate hydratase, mitochondrial OS=Homo sapiens OX=9606 GN=ACO2 PE=1 SV=2
O15371|EIF3D_HUMAN	1.96	0.95	0.53	30	30	Eukaryotic translation initiation factor 3 subunit D OS=Homo sapiens OX=9606 GN=EIF3D PE=1 SV=1
Q9NUM4|T106B_HUMAN	1.29	1.05	0.1	2	2	Transmembrane protein 106B OS=Homo sapiens OX=9606 GN=TMEM106B PE=1 SV=2
Q6Y288|B3GLT_HUMAN	1.09	0.87	0.07	2	2	Beta-1,3-glucosyltransferase OS=Homo sapiens OX=9606 GN=B3GLCT PE=1 SV=2
P30740|ILEU_HUMAN	3.56	1.01	0.49	23	22	Leukocyte elastase inhibitor OS=Homo sapiens OX=9606 GN=SERPINB1 PE=1 SV=1
Q6PD74|AAGAB_HUMAN	2	1.06	0.1	2	2	Alpha- and gamma-adaptin-binding protein p34 OS=Homo sapiens OX=9606 GN=AAGAB PE=1 SV=1
P49591|SYSC_HUMAN	9.09	1.04	0.44	21	21	Serine--tRNA ligase, cytoplasmic OS=Homo sapiens OX=9606 GN=SARS1 PE=1 SV=3
Q96IW7|SC22A_HUMAN	3.12	1.04	0.04	1	1	Vesicle-trafficking protein SEC22a OS=Homo sapiens OX=9606 GN=SEC22A PE=1 SV=1
Q9P0V3|SH3B4_HUMAN	3.43	1.04	0.02	1	1	SH3 domain-binding protein 4 OS=Homo sapiens OX=9606 GN=SH3BP4 PE=1 SV=1
Q8WUM4|PDC6I_HUMAN	0.15	1	0.58	54	53	Programmed cell death 6-interacting protein OS=Homo sapiens OX=9606 GN=PDCD6IP PE=1 SV=1
Q6IBS0|TWF2_HUMAN	6.65	1.08	0.51	14	13	Twinfilin-2 OS=Homo sapiens OX=9606 GN=TWF2 PE=1 SV=2
Q16739|CEGT_HUMAN	1.33	1.29	0.09	2	2	Ceramide glucosyltransferase OS=Homo sapiens OX=9606 GN=UGCG PE=1 SV=1
Q5VTL8|PR38B_HUMAN	14.16	0.82	0.12	5	5	Pre-mRNA-splicing factor 38B OS=Homo sapiens OX=9606 GN=PRPF38B PE=1 SV=1
Q2TAL8|QRIC1_HUMAN	3.3	0.99	0.07	4	4	Glutamine-rich protein 1 OS=Homo sapiens OX=9606 GN=QRICH1 PE=1 SV=1
Q92597|NDRG1_HUMAN	19.79	1.05	0.4	17	17	Protein NDRG1 OS=Homo sapiens OX=9606 GN=NDRG1 PE=1 SV=1
Q12899|TRI26_HUMAN	16.16	1.2	0.13	5	5	Tripartite motif-containing protein 26 OS=Homo sapiens OX=9606 GN=TRIM26 PE=1 SV=1
Q9Y4P3|TBL2_HUMAN	1.75	0.98	0.32	10	10	Transducin beta-like protein 2 OS=Homo sapiens OX=9606 GN=TBL2 PE=1 SV=1
Q9NY12|GAR1_HUMAN	2.36	0.92	0.22	4	4	H/ACA ribonucleoprotein complex subunit 1 OS=Homo sapiens OX=9606 GN=GAR1 PE=1 SV=1
P11441|UBL4A_HUMAN	1.97	1.02	0.3	4	4	Ubiquitin-like protein 4A OS=Homo sapiens OX=9606 GN=UBL4A PE=1 SV=1
Q9NQC3|RTN4_HUMAN	2.08	1.03	0.1	10	10	Reticulon-4 OS=Homo sapiens OX=9606 GN=RTN4 PE=1 SV=2
Q9NR46|SHLB2_HUMAN	2.11	1.04	0.38	12	12	Endophilin-B2 OS=Homo sapiens OX=9606 GN=SH3GLB2 PE=1 SV=1
P38606|VATA_HUMAN	5.44	0.98	0.43	21	21	V-type proton ATPase catalytic subunit A OS=Homo sapiens OX=9606 GN=ATP6V1A PE=1 SV=2
P26641|EF1G_HUMAN	11.71	1.02	0.54	42	42	Elongation factor 1-gamma OS=Homo sapiens OX=9606 GN=EEF1G PE=1 SV=3
O75475|PSIP1_HUMAN	4.75	1.09	0.18	8	7	PC4 and SFRS1-interacting protein OS=Homo sapiens OX=9606 GN=PSIP1 PE=1 SV=1
O60701|UGDH_HUMAN	9.5	1.04	0.51	24	24	UDP-glucose 6-dehydrogenase OS=Homo sapiens OX=9606 GN=UGDH PE=1 SV=1
P42226|STAT6_HUMAN	0	0.52	0.02	1	1	Signal transducer and activator of transcription 6 OS=Homo sapiens OX=9606 GN=STAT6 PE=1 SV=1
P49407|ARRB1_HUMAN	0	1	0.21	7	7	Beta-arrestin-1 OS=Homo sapiens OX=9606 GN=ARRB1 PE=1 SV=2
Q14116|IL18_HUMAN	0.04	0.93	0.18	4	4	Interleukin-18 OS=Homo sapiens OX=9606 GN=IL18 PE=1 SV=1
Q9UGV2|NDRG3_HUMAN	28.97	1.14	0.47	10	10	Protein NDRG3 OS=Homo sapiens OX=9606 GN=NDRG3 PE=1 SV=2
P84098|RL19_HUMAN	2.5	0.97	0.23	10	9	60S ribosomal protein L19 OS=Homo sapiens OX=9606 GN=RPL19 PE=1 SV=1
P20908|CO5A1_HUMAN	3.76	1.2	0.02	2	2	Collagen alpha-1(V) chain OS=Homo sapiens OX=9606 GN=COL5A1 PE=1 SV=3
O94901|SUN1_HUMAN	0.17	1	0.27	13	13	SUN domain-containing protein 1 OS=Homo sapiens OX=9606 GN=SUN1 PE=1 SV=3
Q15714|T22D1_HUMAN	1.74	0.99	0.01	2	1	TSC22 domain family protein 1 OS=Homo sapiens OX=9606 GN=TSC22D1 PE=1 SV=3
P36639|8ODP_HUMAN	1.88	1.09	0.14	3	3	7,8-dihydro-8-oxoguanine triphosphatase OS=Homo sapiens OX=9606 GN=NUDT1 PE=1 SV=3
Q9Y4P8|WIPI2_HUMAN	0	0.44	0.05	1	1	WD repeat domain phosphoinositide-interacting protein 2 OS=Homo sapiens OX=9606 GN=WIPI2 PE=1 SV=1
Q9P0I2|EMC3_HUMAN	3.73	0.93	0.19	3	3	ER membrane protein complex subunit 3 OS=Homo sapiens OX=9606 GN=EMC3 PE=1 SV=3
Q9ULS6|KCNS2_HUMAN	0	0.93	0.01	1	1	Potassium voltage-gated channel subfamily S member 2 OS=Homo sapiens OX=9606 GN=KCNS2 PE=1 SV=2
Q96GG9|DCNL1_HUMAN	4.73	1	0.2	4	4	DCN1-like protein 1 OS=Homo sapiens OX=9606 GN=DCUN1D1 PE=1 SV=1
O60749|SNX2_HUMAN	7.13	0.98	0.32	18	16	Sorting nexin-2 OS=Homo sapiens OX=9606 GN=SNX2 PE=1 SV=2
Q14697|GANAB_HUMAN	11.28	1.06	0.49	53	53	Neutral alpha-glucosidase AB OS=Homo sapiens OX=9606 GN=GANAB PE=1 SV=3
Q9NS00|C1GLT_HUMAN	7.6	0.9	0.08	2	2	Glycoprotein-N-acetylgalactosamine 3-beta-galactosyltransferase 1 OS=Homo sapiens OX=9606 GN=C1GALT1 PE=1 SV=1
P09211|GSTP1_HUMAN	8.35	1	0.7	21	21	Glutathione S-transferase P OS=Homo sapiens OX=9606 GN=GSTP1 PE=1 SV=2
Q96FZ7|CHMP6_HUMAN	2.59	1.08	0.13	3	3	Charged multivesicular body protein 6 OS=Homo sapiens OX=9606 GN=CHMP6 PE=1 SV=3
P49903|SPS1_HUMAN	5.9	0.96	0.3	7	7	Selenide, water dikinase 1 OS=Homo sapiens OX=9606 GN=SEPHS1 PE=1 SV=2
P49915|GUAA_HUMAN	3.09	0.95	0.44	26	26	GMP synthase [glutamine-hydrolyzing] OS=Homo sapiens OX=9606 GN=GMPS PE=1 SV=1
Q9NRV9|HEBP1_HUMAN	1.15	0.92	0.57	8	8	Heme-binding protein 1 OS=Homo sapiens OX=9606 GN=HEBP1 PE=1 SV=1
Q9Y2P8|RCL1_HUMAN	0	1.31	0.04	1	1	RNA 3'-terminal phosphate cyclase-like protein OS=Homo sapiens OX=9606 GN=RCL1 PE=1 SV=3
O95721|SNP29_HUMAN	4.99	1.14	0.15	3	3	Synaptosomal-associated protein 29 OS=Homo sapiens OX=9606 GN=SNAP29 PE=1 SV=1
Q15345|LRC41_HUMAN	0	1.22	0.02	1	1	Leucine-rich repeat-containing protein 41 OS=Homo sapiens OX=9606 GN=LRRC41 PE=1 SV=3
P53384|NUBP1_HUMAN	0.73	1	0.22	6	6	Cytosolic Fe-S cluster assembly factor NUBP1 OS=Homo sapiens OX=9606 GN=NUBP1 PE=1 SV=2
Q14376|GALE_HUMAN	0.11	1.04	0.52	11	11	UDP-glucose 4-epimerase OS=Homo sapiens OX=9606 GN=GALE PE=1 SV=2
Q96C86|DCPS_HUMAN	3.54	0.99	0.24	6	6	m7GpppX diphosphatase OS=Homo sapiens OX=9606 GN=DCPS PE=1 SV=2
O95302|FKBP9_HUMAN	9.51	1.04	0.11	6	6	Peptidyl-prolyl cis-trans isomerase FKBP9 OS=Homo sapiens OX=9606 GN=FKBP9 PE=1 SV=2
Q03519|TAP2_HUMAN	2.61	1.03	0.12	6	6	Antigen peptide transporter 2 OS=Homo sapiens OX=9606 GN=TAP2 PE=1 SV=1
P15924|DESP_HUMAN	1.13	1.02	0.29	63	63	Desmoplakin OS=Homo sapiens OX=9606 GN=DSP PE=1 SV=3
Q9Y5K3|PCY1B_HUMAN	6.37	0.99	0.16	4	4	Choline-phosphate cytidylyltransferase B OS=Homo sapiens OX=9606 GN=PCYT1B PE=1 SV=1
Q96KP4|CNDP2_HUMAN	2.73	1.03	0.7	33	33	Cytosolic non-specific dipeptidase OS=Homo sapiens OX=9606 GN=CNDP2 PE=1 SV=2
Q7Z7H5|TMED4_HUMAN	0.26	1.06	0.26	9	5	Transmembrane emp24 domain-containing protein 4 OS=Homo sapiens OX=9606 GN=TMED4 PE=1 SV=1
Q9NRL3|STRN4_HUMAN	4.58	0.87	0.06	3	3	Striatin-4 OS=Homo sapiens OX=9606 GN=STRN4 PE=1 SV=2
Q16186|ADRM1_HUMAN	5.58	1.02	0.17	6	6	Proteasomal ubiquitin receptor ADRM1 OS=Homo sapiens OX=9606 GN=ADRM1 PE=1 SV=2
Q9BQ04|RBM4B_HUMAN	0.56	1.04	0.04	8	1	RNA-binding protein 4B OS=Homo sapiens OX=9606 GN=RBM4B PE=1 SV=1
P62191|PRS4_HUMAN	17.66	1.03	0.62	35	34	26S proteasome regulatory subunit 4 OS=Homo sapiens OX=9606 GN=PSMC1 PE=1 SV=1
P82650|RT22_HUMAN	5.04	1.03	0.24	6	6	28S ribosomal protein S22, mitochondrial OS=Homo sapiens OX=9606 GN=MRPS22 PE=1 SV=1
Q6EMK4|VASN_HUMAN	7.37	0.92	0.02	1	1	Vasorin OS=Homo sapiens OX=9606 GN=VASN PE=1 SV=1
O94906|PRP6_HUMAN	1.69	1	0.25	21	21	Pre-mRNA-processing factor 6 OS=Homo sapiens OX=9606 GN=PRPF6 PE=1 SV=1
P49589|SYCC_HUMAN	3.62	1	0.39	27	27	Cysteine--tRNA ligase, cytoplasmic OS=Homo sapiens OX=9606 GN=CARS1 PE=1 SV=3
Q96JJ3|ELMO2_HUMAN	2.53	0.91	0.11	5	4	Engulfment and cell motility protein 2 OS=Homo sapiens OX=9606 GN=ELMO2 PE=1 SV=2
Q9NWZ5|UCKL1_HUMAN	0	1.4	0.02	1	1	Uridine-cytidine kinase-like 1 OS=Homo sapiens OX=9606 GN=UCKL1 PE=1 SV=2
P06396|GELS_HUMAN	1.91	1.03	0.43	36	36	Gelsolin OS=Homo sapiens OX=9606 GN=GSN PE=1 SV=1
Q8WV24|PHLA1_HUMAN	5.04	1.05	0.04	2	2	Pleckstrin homology-like domain family A member 1 OS=Homo sapiens OX=9606 GN=PHLDA1 PE=1 SV=4
O75970|MPDZ_HUMAN	0	1.38	0.01	1	1	Multiple PDZ domain protein OS=Homo sapiens OX=9606 GN=MPDZ PE=1 SV=2
Q9BZJ0|CRNL1_HUMAN	1.81	0.97	0.12	8	8	Crooked neck-like protein 1 OS=Homo sapiens OX=9606 GN=CRNKL1 PE=1 SV=4
Q96PY5|FMNL2_HUMAN	0	0.79	0.01	2	1	Formin-like protein 2 OS=Homo sapiens OX=9606 GN=FMNL2 PE=1 SV=3
P04439|HLAA_HUMAN	8.56	1.04	0.15	17	7	HLA class I histocompatibility antigen, A alpha chain OS=Homo sapiens OX=9606 GN=HLA-A PE=1 SV=2
Q9NNW5|WDR6_HUMAN	1.69	1.14	0.05	3	3	WD repeat-containing protein 6 OS=Homo sapiens OX=9606 GN=WDR6 PE=1 SV=1
Q8IVD9|NUDC3_HUMAN	1.2	1	0.2	6	6	NudC domain-containing protein 3 OS=Homo sapiens OX=9606 GN=NUDCD3 PE=1 SV=3
Q4U2R6|RM51_HUMAN	0.09	1	0.23	2	2	39S ribosomal protein L51, mitochondrial OS=Homo sapiens OX=9606 GN=MRPL51 PE=1 SV=1
Q96I25|SPF45_HUMAN	5.1	1.13	0.16	5	5	Splicing factor 45 OS=Homo sapiens OX=9606 GN=RBM17 PE=1 SV=1
Q5U5X0|LYRM7_HUMAN	5.12	1.13	0.31	2	2	Complex III assembly factor LYRM7 OS=Homo sapiens OX=9606 GN=LYRM7 PE=1 SV=1
P46776|RL27A_HUMAN	8.98	0.98	0.28	6	6	60S ribosomal protein L27a OS=Homo sapiens OX=9606 GN=RPL27A PE=1 SV=2
Q16822|PCKGM_HUMAN	0.87	0.97	0.2	8	8	Phosphoenolpyruvate carboxykinase [GTP], mitochondrial OS=Homo sapiens OX=9606 GN=PCK2 PE=1 SV=4
Q93008|USP9X_HUMAN	18.89	1.04	0.13	41	21	Probable ubiquitin carboxyl-terminal hydrolase FAF-X OS=Homo sapiens OX=9606 GN=USP9X PE=1 SV=4
Q5VT79|AXA81_HUMAN	2.01	1.05	0.14	3	3	Annexin A8-like protein 1 OS=Homo sapiens OX=9606 GN=ANXA8L1 PE=2 SV=2
Q13438|OS9_HUMAN	3.03	1.07	0.09	4	4	Protein OS-9 OS=Homo sapiens OX=9606 GN=OS9 PE=1 SV=1
Q9UHD1|CHRD1_HUMAN	0.42	1.11	0.31	6	6	Cysteine and histidine-rich domain-containing protein 1 OS=Homo sapiens OX=9606 GN=CHORDC1 PE=1 SV=2
O43592|XPOT_HUMAN	6.37	1.08	0.1	8	8	Exportin-T OS=Homo sapiens OX=9606 GN=XPOT PE=1 SV=2
P40616|ARL1_HUMAN	1.37	0.93	0.35	6	6	ADP-ribosylation factor-like protein 1 OS=Homo sapiens OX=9606 GN=ARL1 PE=1 SV=1
Q9H7C9|AAMDC_HUMAN	0.11	0.98	0.3	3	3	Mth938 domain-containing protein OS=Homo sapiens OX=9606 GN=AAMDC PE=1 SV=1
O43390|HNRPR_HUMAN	5.92	1.05	0.39	29	22	Heterogeneous nuclear ribonucleoprotein R OS=Homo sapiens OX=9606 GN=HNRNPR PE=1 SV=1
Q9H0F6|SHRPN_HUMAN	5.53	0.38	0.04	1	1	Sharpin OS=Homo sapiens OX=9606 GN=SHARPIN PE=1 SV=1
Q9UPT8|ZC3H4_HUMAN	0	0.95	0.01	1	1	Zinc finger CCCH domain-containing protein 4 OS=Homo sapiens OX=9606 GN=ZC3H4 PE=1 SV=3
P35914|HMGCL_HUMAN	0.22	0.99	0.11	2	2	Hydroxymethylglutaryl-CoA lyase, mitochondrial OS=Homo sapiens OX=9606 GN=HMGCL PE=1 SV=2
O00161|SNP23_HUMAN	1.11	1.03	0.53	9	9	Synaptosomal-associated protein 23 OS=Homo sapiens OX=9606 GN=SNAP23 PE=1 SV=1
Q96LB3|IFT74_HUMAN	0	0.9	0.02	1	1	Intraflagellar transport protein 74 homolog OS=Homo sapiens OX=9606 GN=IFT74 PE=1 SV=1
Q7L9L4|MOB1B_HUMAN	1.37	1.02	0.21	6	6	MOB kinase activator 1B OS=Homo sapiens OX=9606 GN=MOB1B PE=1 SV=3
O75832|PSD10_HUMAN	1.49	1.04	0.26	6	6	26S proteasome non-ATPase regulatory subunit 10 OS=Homo sapiens OX=9606 GN=PSMD10 PE=1 SV=1
P61201|CSN2_HUMAN	0.62	1	0.42	16	16	COP9 signalosome complex subunit 2 OS=Homo sapiens OX=9606 GN=COPS2 PE=1 SV=1
Q8IUR0|TPPC5_HUMAN	2.1	1.01	0.07	1	1	Trafficking protein particle complex subunit 5 OS=Homo sapiens OX=9606 GN=TRAPPC5 PE=1 SV=1
P60033|CD81_HUMAN	0.93	1.02	0.18	2	2	CD81 antigen OS=Homo sapiens OX=9606 GN=CD81 PE=1 SV=1
Q15334|L2GL1_HUMAN	1.86	1.17	0.07	5	5	Lethal(2) giant larvae protein homolog 1 OS=Homo sapiens OX=9606 GN=LLGL1 PE=1 SV=3
O75368|SH3L1_HUMAN	6.36	1.06	0.55	5	5	SH3 domain-binding glutamic acid-rich-like protein OS=Homo sapiens OX=9606 GN=SH3BGRL PE=1 SV=1
Q9BRK5|CAB45_HUMAN	1.54	1.03	0.28	8	8	45 kDa calcium-binding protein OS=Homo sapiens OX=9606 GN=SDF4 PE=1 SV=1
Q99459|CDC5L_HUMAN	6.74	1.09	0.34	18	18	Cell division cycle 5-like protein OS=Homo sapiens OX=9606 GN=CDC5L PE=1 SV=2
Q9H8H3|MET7A_HUMAN	0	1.07	0.06	1	1	Methyltransferase-like protein 7A OS=Homo sapiens OX=9606 GN=METTL7A PE=1 SV=1
Q13112|CAF1B_HUMAN	15.89	0.68	0.04	2	2	Chromatin assembly factor 1 subunit B OS=Homo sapiens OX=9606 GN=CHAF1B PE=1 SV=1
Q9NZE8|RM35_HUMAN	4.19	1.13	0.05	1	1	39S ribosomal protein L35, mitochondrial OS=Homo sapiens OX=9606 GN=MRPL35 PE=1 SV=3
Q96T88|UHRF1_HUMAN	2.44	0.96	0.07	4	4	E3 ubiquitin-protein ligase UHRF1 OS=Homo sapiens OX=9606 GN=UHRF1 PE=1 SV=1
O00391|QSOX1_HUMAN	1.46	1.18	0.03	1	1	Sulfhydryl oxidase 1 OS=Homo sapiens OX=9606 GN=QSOX1 PE=1 SV=3
Q96RE7|NACC1_HUMAN	1.91	0.9	0.06	2	2	Nucleus accumbens-associated protein 1 OS=Homo sapiens OX=9606 GN=NACC1 PE=1 SV=1
Q92733|PRCC_HUMAN	0.53	0.87	0.04	1	1	Proline-rich protein PRCC OS=Homo sapiens OX=9606 GN=PRCC PE=1 SV=1
O43715|TRIA1_HUMAN	5.45	1.72	0.18	1	1	TP53-regulated inhibitor of apoptosis 1 OS=Homo sapiens OX=9606 GN=TRIAP1 PE=1 SV=1
P10515|ODP2_HUMAN	0	0.95	0.32	15	15	Dihydrolipoyllysine-residue acetyltransferase component of pyruvate dehydrogenase complex, mitochondrial OS=Homo sapiens OX=9606 GN=DLAT PE=1 SV=3
P13928|ANXA8_HUMAN	2.01	1.05	0.14	3	3	Annexin A8 OS=Homo sapiens OX=9606 GN=ANXA8 PE=1 SV=3
B2RXH8|HNRC2_HUMAN	1.19	1	0.18	8	8	Heterogeneous nuclear ribonucleoprotein C-like 2 OS=Homo sapiens OX=9606 GN=HNRNPCL2 PE=1 SV=1
O43292|GPAA1_HUMAN	4.81	0.46	0.07	3	3	Glycosylphosphatidylinositol anchor attachment 1 protein OS=Homo sapiens OX=9606 GN=GPAA1 PE=1 SV=3
Q7L014|DDX46_HUMAN	0.44	1.04	0.36	30	30	Probable ATP-dependent RNA helicase DDX46 OS=Homo sapiens OX=9606 GN=DDX46 PE=1 SV=2
P54105|ICLN_HUMAN	6.68	0.95	0.32	6	6	Methylosome subunit pICln OS=Homo sapiens OX=9606 GN=CLNS1A PE=1 SV=1
Q01628|IFM3_HUMAN	12.05	2.45	0.37	5	3	Interferon-induced transmembrane protein 3 OS=Homo sapiens OX=9606 GN=IFITM3 PE=1 SV=2
P14550|AK1A1_HUMAN	2.66	1.08	0.32	10	7	Aldo-keto reductase family 1 member A1 OS=Homo sapiens OX=9606 GN=AKR1A1 PE=1 SV=3
Q5T035|CI129_HUMAN	4.07	1.05	0.12	2	2	Putative uncharacterized protein C9orf129 OS=Homo sapiens OX=9606 GN=C9orf129 PE=4 SV=1
Q8NFC6|BD1L1_HUMAN	2.3	0.87	0.02	3	3	Biorientation of chromosomes in cell division protein 1-like 1 OS=Homo sapiens OX=9606 GN=BOD1L1 PE=1 SV=2
Q8N1F7|NUP93_HUMAN	0.61	0.99	0.42	30	30	Nuclear pore complex protein Nup93 OS=Homo sapiens OX=9606 GN=NUP93 PE=1 SV=2
O95834|EMAL2_HUMAN	4.96	0.92	0.14	7	7	Echinoderm microtubule-associated protein-like 2 OS=Homo sapiens OX=9606 GN=EML2 PE=1 SV=1
O60524|NEMF_HUMAN	5.44	1.06	0.09	6	6	Nuclear export mediator factor NEMF OS=Homo sapiens OX=9606 GN=NEMF PE=1 SV=4
Q99880|H2B1L_HUMAN	2.9	0.94	0.08	28	4	Histone H2B type 1-L OS=Homo sapiens OX=9606 GN=H2BC13 PE=1 SV=3
Q9BTE6|AASD1_HUMAN	1.53	0.93	0.08	2	2	Alanyl-tRNA editing protein Aarsd1 OS=Homo sapiens OX=9606 GN=AARSD1 PE=1 SV=2
Q02040|AK17A_HUMAN	0.8	0.79	0.06	2	2	A-kinase anchor protein 17A OS=Homo sapiens OX=9606 GN=AKAP17A PE=1 SV=2
Q9UKI2|BORG2_HUMAN	7.14	1.17	0.23	3	3	Cdc42 effector protein 3 OS=Homo sapiens OX=9606 GN=CDC42EP3 PE=1 SV=1
O00635|TRI38_HUMAN	0	1.02	0.08	3	3	E3 ubiquitin-protein ligase TRIM38 OS=Homo sapiens OX=9606 GN=TRIM38 PE=1 SV=1
P52292|IMA1_HUMAN	0.52	1.04	0.45	16	15	Importin subunit alpha-1 OS=Homo sapiens OX=9606 GN=KPNA2 PE=1 SV=1
Q9BWJ5|SF3B5_HUMAN	0.21	0.85	0.56	5	5	Splicing factor 3B subunit 5 OS=Homo sapiens OX=9606 GN=SF3B5 PE=1 SV=1
Q01518|CAP1_HUMAN	5.1	1	0.59	53	52	Adenylyl cyclase-associated protein 1 OS=Homo sapiens OX=9606 GN=CAP1 PE=1 SV=5
P22415|USF1_HUMAN	0.83	1.13	0.06	1	1	Upstream stimulatory factor 1 OS=Homo sapiens OX=9606 GN=USF1 PE=1 SV=1
P06737|PYGL_HUMAN	2.68	0.99	0.38	41	29	Glycogen phosphorylase, liver form OS=Homo sapiens OX=9606 GN=PYGL PE=1 SV=4
Q13098|CSN1_HUMAN	0.09	1.02	0.27	12	12	COP9 signalosome complex subunit 1 OS=Homo sapiens OX=9606 GN=GPS1 PE=1 SV=4
P30040|ERP29_HUMAN	3.33	1.05	0.62	22	22	Endoplasmic reticulum resident protein 29 OS=Homo sapiens OX=9606 GN=ERP29 PE=1 SV=4
P56182|RRP1_HUMAN	1.96	1.03	0.04	2	2	Ribosomal RNA processing protein 1 homolog A OS=Homo sapiens OX=9606 GN=RRP1 PE=1 SV=1
Q9GZT8|NIF3L_HUMAN	1.9	1.18	0.2	5	5	NIF3-like protein 1 OS=Homo sapiens OX=9606 GN=NIF3L1 PE=1 SV=2
P16035|TIMP2_HUMAN	6.03	1.24	0.07	2	2	Metalloproteinase inhibitor 2 OS=Homo sapiens OX=9606 GN=TIMP2 PE=1 SV=2
P31939|PUR9_HUMAN	0.46	1.04	0.79	38	38	Bifunctional purine biosynthesis protein ATIC OS=Homo sapiens OX=9606 GN=ATIC PE=1 SV=3
Q6IA86|ELP2_HUMAN	3.33	0.83	0.06	3	3	Elongator complex protein 2 OS=Homo sapiens OX=9606 GN=ELP2 PE=1 SV=2
O95070|YIF1A_HUMAN	1.12	0.96	0.08	2	2	Protein YIF1A OS=Homo sapiens OX=9606 GN=YIF1A PE=1 SV=2
Q92804|RBP56_HUMAN	0.93	1.01	0.16	10	7	TATA-binding protein-associated factor 2N OS=Homo sapiens OX=9606 GN=TAF15 PE=1 SV=1
Q9HAV7|GRPE1_HUMAN	3.99	1.02	0.49	12	12	GrpE protein homolog 1, mitochondrial OS=Homo sapiens OX=9606 GN=GRPEL1 PE=1 SV=2
Q16798|MAON_HUMAN	3.26	0.87	0.09	3	3	NADP-dependent malic enzyme, mitochondrial OS=Homo sapiens OX=9606 GN=ME3 PE=2 SV=2
Q9HAU8|RNPL1_HUMAN	0	0.85	0.01	1	1	Aminopeptidase RNPEPL1 OS=Homo sapiens OX=9606 GN=RNPEPL1 PE=1 SV=3
P01116|RASK_HUMAN	18.84	0.96	0.05	8	1	GTPase KRas OS=Homo sapiens OX=9606 GN=KRAS PE=1 SV=1
O43837|IDH3B_HUMAN	11.14	1.04	0.28	8	8	Isocitrate dehydrogenase [NAD] subunit beta, mitochondrial OS=Homo sapiens OX=9606 GN=IDH3B PE=1 SV=2
Q9H6U6|BCAS3_HUMAN	0	0.81	0.02	1	1	Breast carcinoma-amplified sequence 3 OS=Homo sapiens OX=9606 GN=BCAS3 PE=1 SV=3
Q92979|NEP1_HUMAN	0.97	1.08	0.14	2	2	Ribosomal RNA small subunit methyltransferase NEP1 OS=Homo sapiens OX=9606 GN=EMG1 PE=1 SV=4
O96007|MOC2B_HUMAN	4.81	0.99	0.19	2	2	Molybdopterin synthase catalytic subunit OS=Homo sapiens OX=9606 GN=MOCS2 PE=1 SV=1
Q9NSA3|CNBP1_HUMAN	2.92	0.95	0.12	1	1	Beta-catenin-interacting protein 1 OS=Homo sapiens OX=9606 GN=CTNNBIP1 PE=1 SV=1
Q9NZ63|TLS1_HUMAN	0	1.7	0.05	1	1	Telomere length and silencing protein 1 homolog OS=Homo sapiens OX=9606 GN=C9orf78 PE=1 SV=1
Q92974|ARHG2_HUMAN	2.78	1.08	0.27	21	21	Rho guanine nucleotide exchange factor 2 OS=Homo sapiens OX=9606 GN=ARHGEF2 PE=1 SV=4
P35568|IRS1_HUMAN	5.88	0.94	0.05	3	3	Insulin receptor substrate 1 OS=Homo sapiens OX=9606 GN=IRS1 PE=1 SV=1
Q96PU8|QKI_HUMAN	4.11	0.8	0.11	3	3	Protein quaking OS=Homo sapiens OX=9606 GN=QKI PE=1 SV=1
P0CG08|GPHRB_HUMAN	0	1.16	0.03	1	1	Golgi pH regulator B OS=Homo sapiens OX=9606 GN=GPR89B PE=1 SV=1
Q12907|LMAN2_HUMAN	7.11	1.05	0.5	20	20	Vesicular integral-membrane protein VIP36 OS=Homo sapiens OX=9606 GN=LMAN2 PE=1 SV=1
Q8WVM8|SCFD1_HUMAN	2.64	1.02	0.32	14	14	Sec1 family domain-containing protein 1 OS=Homo sapiens OX=9606 GN=SCFD1 PE=1 SV=4
Q96KG9|SCYL1_HUMAN	1.68	1.29	0.29	14	14	N-terminal kinase-like protein OS=Homo sapiens OX=9606 GN=SCYL1 PE=1 SV=1
Q9Y305|ACOT9_HUMAN	0.46	1.01	0.47	19	19	Acyl-coenzyme A thioesterase 9, mitochondrial OS=Homo sapiens OX=9606 GN=ACOT9 PE=1 SV=2
P11310|ACADM_HUMAN	0.75	1.07	0.19	5	5	Medium-chain specific acyl-CoA dehydrogenase, mitochondrial OS=Homo sapiens OX=9606 GN=ACADM PE=1 SV=1
Q96N67|DOCK7_HUMAN	7.74	0.92	0.1	16	15	Dedicator of cytokinesis protein 7 OS=Homo sapiens OX=9606 GN=DOCK7 PE=1 SV=4
Q96N66|MBOA7_HUMAN	6.53	1.2	0.15	5	5	Lysophospholipid acyltransferase 7 OS=Homo sapiens OX=9606 GN=MBOAT7 PE=1 SV=2
Q9BYX2|TBD2A_HUMAN	1.57	1	0.2	13	13	TBC1 domain family member 2A OS=Homo sapiens OX=9606 GN=TBC1D2 PE=1 SV=3
Q6WCQ1|MPRIP_HUMAN	0.92	1.04	0.28	22	21	Myosin phosphatase Rho-interacting protein OS=Homo sapiens OX=9606 GN=MPRIP PE=1 SV=3
P48556|PSMD8_HUMAN	0.7	1.01	0.34	12	12	26S proteasome non-ATPase regulatory subunit 8 OS=Homo sapiens OX=9606 GN=PSMD8 PE=1 SV=2
Q96CU9|FXRD1_HUMAN	0	0.74	0.06	1	1	FAD-dependent oxidoreductase domain-containing protein 1 OS=Homo sapiens OX=9606 GN=FOXRED1 PE=1 SV=2
P26599|PTBP1_HUMAN	0.44	1.06	0.64	36	32	Polypyrimidine tract-binding protein 1 OS=Homo sapiens OX=9606 GN=PTBP1 PE=1 SV=1
Q96S52|PIGS_HUMAN	3.08	1.04	0.27	9	9	GPI transamidase component PIG-S OS=Homo sapiens OX=9606 GN=PIGS PE=1 SV=3
O43148|MCES_HUMAN	4.23	1.15	0.17	5	5	mRNA cap guanine-N7 methyltransferase OS=Homo sapiens OX=9606 GN=RNMT PE=1 SV=1
P30530|UFO_HUMAN	1.89	0.99	0.26	17	17	Tyrosine-protein kinase receptor UFO OS=Homo sapiens OX=9606 GN=AXL PE=1 SV=4
P62269|RS18_HUMAN	1.07	0.97	0.49	14	13	40S ribosomal protein S18 OS=Homo sapiens OX=9606 GN=RPS18 PE=1 SV=3
Q9NV35|NUD15_HUMAN	3.5	1.03	0.18	2	2	Nucleotide triphosphate diphosphatase NUDT15 OS=Homo sapiens OX=9606 GN=NUDT15 PE=1 SV=1
Q96ST3|SIN3A_HUMAN	4.88	0.91	0.07	7	7	Paired amphipathic helix protein Sin3a OS=Homo sapiens OX=9606 GN=SIN3A PE=1 SV=2
O00154|BACH_HUMAN	5.41	1.04	0.35	14	14	Cytosolic acyl coenzyme A thioester hydrolase OS=Homo sapiens OX=9606 GN=ACOT7 PE=1 SV=3
Q96HE7|ERO1A_HUMAN	14.6	1.05	0.49	19	19	ERO1-like protein alpha OS=Homo sapiens OX=9606 GN=ERO1A PE=1 SV=2
P35813|PPM1A_HUMAN	0.3	0.95	0.19	6	5	Protein phosphatase 1A OS=Homo sapiens OX=9606 GN=PPM1A PE=1 SV=1
Q12849|GRSF1_HUMAN	4.45	1.06	0.45	16	16	G-rich sequence factor 1 OS=Homo sapiens OX=9606 GN=GRSF1 PE=1 SV=3
O14545|TRAD1_HUMAN	0	0.63	0.02	1	1	TRAF-type zinc finger domain-containing protein 1 OS=Homo sapiens OX=9606 GN=TRAFD1 PE=1 SV=1
Q17RN3|FA98C_HUMAN	3.46	0.74	0.06	1	1	Protein FAM98C OS=Homo sapiens OX=9606 GN=FAM98C PE=2 SV=1
Q9Y3E7|CHMP3_HUMAN	3.11	0.97	0.14	3	3	Charged multivesicular body protein 3 OS=Homo sapiens OX=9606 GN=CHMP3 PE=1 SV=3
Q14240|IF4A2_HUMAN	2.75	1.03	0.29	33	10	Eukaryotic initiation factor 4A-II OS=Homo sapiens OX=9606 GN=EIF4A2 PE=1 SV=2
Q8TD19|NEK9_HUMAN	3.96	1.13	0.04	3	3	Serine/threonine-protein kinase Nek9 OS=Homo sapiens OX=9606 GN=NEK9 PE=1 SV=2
Q15084|PDIA6_HUMAN	3.01	1.1	0.47	21	20	Protein disulfide-isomerase A6 OS=Homo sapiens OX=9606 GN=PDIA6 PE=1 SV=1
Q10472|GALT1_HUMAN	3.81	1.04	0.11	5	5	Polypeptide N-acetylgalactosaminyltransferase 1 OS=Homo sapiens OX=9606 GN=GALNT1 PE=1 SV=1
O75976|CBPD_HUMAN	4.38	1.06	0.2	22	22	Carboxypeptidase D OS=Homo sapiens OX=9606 GN=CPD PE=1 SV=2
O43488|ARK72_HUMAN	3.43	1.03	0.28	8	6	Aflatoxin B1 aldehyde reductase member 2 OS=Homo sapiens OX=9606 GN=AKR7A2 PE=1 SV=3
Q9BRU9|UTP23_HUMAN	3.89	1.15	0.05	1	1	rRNA-processing protein UTP23 homolog OS=Homo sapiens OX=9606 GN=UTP23 PE=1 SV=2
Q01780|EXOSX_HUMAN	1.7	0.98	0.24	15	15	Exosome component 10 OS=Homo sapiens OX=9606 GN=EXOSC10 PE=1 SV=2
P51398|RT29_HUMAN	2.24	1.18	0.3	8	8	28S ribosomal protein S29, mitochondrial OS=Homo sapiens OX=9606 GN=DAP3 PE=1 SV=1
Q93050|VPP1_HUMAN	6.98	1.07	0.1	5	5	V-type proton ATPase 116 kDa subunit a1 OS=Homo sapiens OX=9606 GN=ATP6V0A1 PE=1 SV=3
Q8WXA3|RUFY2_HUMAN	0.78	0.96	0.04	4	2	RUN and FYVE domain-containing protein 2 OS=Homo sapiens OX=9606 GN=RUFY2 PE=1 SV=3
Q8NFA0|UBP32_HUMAN	0	1.51	0.01	1	1	Ubiquitin carboxyl-terminal hydrolase 32 OS=Homo sapiens OX=9606 GN=USP32 PE=1 SV=1
O15066|KIF3B_HUMAN	2.65	1.16	0.05	3	3	Kinesin-like protein KIF3B OS=Homo sapiens OX=9606 GN=KIF3B PE=1 SV=1
Q9Y5U9|IR3IP_HUMAN	0.71	1.02	0.24	1	1	Immediate early response 3-interacting protein 1 OS=Homo sapiens OX=9606 GN=IER3IP1 PE=1 SV=1
Q8N1Q1|CAH13_HUMAN	6.54	1.14	0.17	3	3	Carbonic anhydrase 13 OS=Homo sapiens OX=9606 GN=CA13 PE=1 SV=1
Q8N8N7|PTGR2_HUMAN	1.05	1.05	0.15	5	5	Prostaglandin reductase 2 OS=Homo sapiens OX=9606 GN=PTGR2 PE=1 SV=1
O95396|MOCS3_HUMAN	5.14	2.56	0.03	1	1	Adenylyltransferase and sulfurtransferase MOCS3 OS=Homo sapiens OX=9606 GN=MOCS3 PE=1 SV=1
P05204|HMGN2_HUMAN	3.9	0.96	0.2	5	4	Non-histone chromosomal protein HMG-17 OS=Homo sapiens OX=9606 GN=HMGN2 PE=1 SV=3
P51114|FXR1_HUMAN	4.01	1.05	0.34	15	13	Fragile X mental retardation syndrome-related protein 1 OS=Homo sapiens OX=9606 GN=FXR1 PE=1 SV=3
P35580|MYH10_HUMAN	2.53	1	0.36	110	57	Myosin-10 OS=Homo sapiens OX=9606 GN=MYH10 PE=1 SV=3
Q9NUU7|DD19A_HUMAN	3.12	1.31	0.05	10	1	ATP-dependent RNA helicase DDX19A OS=Homo sapiens OX=9606 GN=DDX19A PE=1 SV=1
O60664|PLIN3_HUMAN	1.15	1.02	0.67	30	30	Perilipin-3 OS=Homo sapiens OX=9606 GN=PLIN3 PE=1 SV=3
P46926|GNPI1_HUMAN	0.07	0.98	0.45	14	9	Glucosamine-6-phosphate isomerase 1 OS=Homo sapiens OX=9606 GN=GNPDA1 PE=1 SV=1
P53701|CCHL_HUMAN	1.91	1.06	0.31	7	7	Cytochrome c-type heme lyase OS=Homo sapiens OX=9606 GN=HCCS PE=1 SV=1
Q14126|DSG2_HUMAN	2.53	1.02	0.23	16	16	Desmoglein-2 OS=Homo sapiens OX=9606 GN=DSG2 PE=1 SV=2
P52732|KIF11_HUMAN	11.44	0.97	0.15	12	12	Kinesin-like protein KIF11 OS=Homo sapiens OX=9606 GN=KIF11 PE=1 SV=2
Q9NYP7|ELOV5_HUMAN	1.79	0.98	0.04	2	2	Elongation of very long chain fatty acids protein 5 OS=Homo sapiens OX=9606 GN=ELOVL5 PE=1 SV=1
Q9Y666|S12A7_HUMAN	0	1.43	0.01	1	1	Solute carrier family 12 member 7 OS=Homo sapiens OX=9606 GN=SLC12A7 PE=1 SV=3
O75146|HIP1R_HUMAN	0.12	0.95	0.16	12	12	Huntingtin-interacting protein 1-related protein OS=Homo sapiens OX=9606 GN=HIP1R PE=1 SV=2
O75787|RENR_HUMAN	5.65	1.26	0.18	4	4	Renin receptor OS=Homo sapiens OX=9606 GN=ATP6AP2 PE=1 SV=2
P15291|B4GT1_HUMAN	0.03	0.84	0.03	1	1	Beta-1,4-galactosyltransferase 1 OS=Homo sapiens OX=9606 GN=B4GALT1 PE=1 SV=5
Q9H0L4|CSTFT_HUMAN	10.61	0.88	0.03	9	2	Cleavage stimulation factor subunit 2 tau variant OS=Homo sapiens OX=9606 GN=CSTF2T PE=1 SV=1
O60885|BRD4_HUMAN	1.07	0.95	0.03	4	3	Bromodomain-containing protein 4 OS=Homo sapiens OX=9606 GN=BRD4 PE=1 SV=2
Q7Z434|MAVS_HUMAN	2.98	1.27	0.24	8	8	Mitochondrial antiviral-signaling protein OS=Homo sapiens OX=9606 GN=MAVS PE=1 SV=2
P11234|RALB_HUMAN	4.37	0.95	0.12	5	3	Ras-related protein Ral-B OS=Homo sapiens OX=9606 GN=RALB PE=1 SV=1
Q9BX40|LS14B_HUMAN	3.67	1.02	0.19	5	4	Protein LSM14 homolog B OS=Homo sapiens OX=9606 GN=LSM14B PE=1 SV=1
P15259|PGAM2_HUMAN	1.17	1.04	0.13	14	10	Phosphoglycerate mutase 2 OS=Homo sapiens OX=9606 GN=PGAM2 PE=1 SV=3
Q96PC5|MIA2_HUMAN	0.88	1.01	0.05	10	6	Melanoma inhibitory activity protein 2 OS=Homo sapiens OX=9606 GN=MIA2 PE=1 SV=4
Q9BZG1|RAB34_HUMAN	0.33	0.97	0.21	6	5	Ras-related protein Rab-34 OS=Homo sapiens OX=9606 GN=RAB34 PE=1 SV=1
Q16864|VATF_HUMAN	2.82	1.03	0.54	4	4	V-type proton ATPase subunit F OS=Homo sapiens OX=9606 GN=ATP6V1F PE=1 SV=2
P39687|AN32A_HUMAN	11.78	1.03	0.36	12	9	Acidic leucine-rich nuclear phosphoprotein 32 family member A OS=Homo sapiens OX=9606 GN=ANP32A PE=1 SV=1
O94923|GLCE_HUMAN	0	0.96	0.03	1	1	D-glucuronyl C5-epimerase OS=Homo sapiens OX=9606 GN=GLCE PE=1 SV=3
Q92878|RAD50_HUMAN	3.9	1.01	0.22	25	25	DNA repair protein RAD50 OS=Homo sapiens OX=9606 GN=RAD50 PE=1 SV=1
Q9UPU5|UBP24_HUMAN	13.02	1.09	0.07	13	13	Ubiquitin carboxyl-terminal hydrolase 24 OS=Homo sapiens OX=9606 GN=USP24 PE=1 SV=3
P61586|RHOA_HUMAN	5.77	1.04	0.38	16	8	Transforming protein RhoA OS=Homo sapiens OX=9606 GN=RHOA PE=1 SV=1
Q9NV88|INT9_HUMAN	0	0.76	0.02	1	1	Integrator complex subunit 9 OS=Homo sapiens OX=9606 GN=INTS9 PE=1 SV=2
Q9BRT2|UQCC2_HUMAN	1.28	0.96	0.2	2	2	Ubiquinol-cytochrome-c reductase complex assembly factor 2 OS=Homo sapiens OX=9606 GN=UQCC2 PE=1 SV=1
A5YKK6|CNOT1_HUMAN	0.13	1.03	0.06	9	9	CCR4-NOT transcription complex subunit 1 OS=Homo sapiens OX=9606 GN=CNOT1 PE=1 SV=2
Q8TAA3|PSMA8_HUMAN	12.63	1.12	0.24	5	5	Proteasome subunit alpha-type 8 OS=Homo sapiens OX=9606 GN=PSMA8 PE=2 SV=3
Q9P003|CNIH4_HUMAN	2.76	1.03	0.14	3	3	Protein cornichon homolog 4 OS=Homo sapiens OX=9606 GN=CNIH4 PE=1 SV=1
Q14847|LASP1_HUMAN	0.89	1.04	0.46	19	19	LIM and SH3 domain protein 1 OS=Homo sapiens OX=9606 GN=LASP1 PE=1 SV=2
Q30201|HFE_HUMAN	0.3	0.98	0.05	1	1	Hereditary hemochromatosis protein OS=Homo sapiens OX=9606 GN=HFE PE=1 SV=1
P20700|LMNB1_HUMAN	2.11	1.02	0.63	60	53	Lamin-B1 OS=Homo sapiens OX=9606 GN=LMNB1 PE=1 SV=2
P13798|ACPH_HUMAN	1.1	1.05	0.2	12	12	Acylamino-acid-releasing enzyme OS=Homo sapiens OX=9606 GN=APEH PE=1 SV=4
Q7L273|KCTD9_HUMAN	4.23	0.92	0.05	1	1	BTB/POZ domain-containing protein KCTD9 OS=Homo sapiens OX=9606 GN=KCTD9 PE=1 SV=1
P49748|ACADV_HUMAN	2.55	1	0.48	25	25	Very long-chain specific acyl-CoA dehydrogenase, mitochondrial OS=Homo sapiens OX=9606 GN=ACADVL PE=1 SV=1
Q8N6M0|OTU6B_HUMAN	0.65	0.91	0.09	2	2	Deubiquitinase OTUD6B OS=Homo sapiens OX=9606 GN=OTUD6B PE=1 SV=1
Q9Y6I9|TX264_HUMAN	4.13	1.11	0.27	6	6	Testis-expressed protein 264 OS=Homo sapiens OX=9606 GN=TEX264 PE=1 SV=1
Q9UBI1|COMD3_HUMAN	8.17	0.9	0.28	4	4	COMM domain-containing protein 3 OS=Homo sapiens OX=9606 GN=COMMD3 PE=1 SV=1
Q9UKL0|RCOR1_HUMAN	9.19	1.28	0.17	6	5	REST corepressor 1 OS=Homo sapiens OX=9606 GN=RCOR1 PE=1 SV=2
A8MWD9|RUXGL_HUMAN	4.09	1.08	0.36	4	4	Putative small nuclear ribonucleoprotein G-like protein 15 OS=Homo sapiens OX=9606 GN=SNRPGP15 PE=5 SV=2
Q9BQP7|MGME1_HUMAN	0.87	1.1	0.16	4	4	Mitochondrial genome maintenance exonuclease 1 OS=Homo sapiens OX=9606 GN=MGME1 PE=1 SV=1
Q9Y613|FHOD1_HUMAN	7.34	1.06	0.06	4	4	FH1/FH2 domain-containing protein 1 OS=Homo sapiens OX=9606 GN=FHOD1 PE=1 SV=3
P15151|PVR_HUMAN	3.26	1.03	0.12	4	4	Poliovirus receptor OS=Homo sapiens OX=9606 GN=PVR PE=1 SV=2
P07741|APT_HUMAN	4.3	1.19	0.62	9	9	Adenine phosphoribosyltransferase OS=Homo sapiens OX=9606 GN=APRT PE=1 SV=2
Q8TF05|PP4R1_HUMAN	2	1.02	0.12	8	8	Serine/threonine-protein phosphatase 4 regulatory subunit 1 OS=Homo sapiens OX=9606 GN=PPP4R1 PE=1 SV=1
Q96GQ7|DDX27_HUMAN	7.08	0.94	0.18	12	12	Probable ATP-dependent RNA helicase DDX27 OS=Homo sapiens OX=9606 GN=DDX27 PE=1 SV=2
Q6EMB2|TTLL5_HUMAN	0	0.54	0.01	1	1	Tubulin polyglutamylase TTLL5 OS=Homo sapiens OX=9606 GN=TTLL5 PE=1 SV=3
Q96IX5|ATPMD_HUMAN	20.29	1.23	0.45	4	4	ATP synthase membrane subunit DAPIT, mitochondrial OS=Homo sapiens OX=9606 GN=ATP5MD PE=1 SV=1
P04406|G3P_HUMAN	6.65	1.01	0.79	103	98	Glyceraldehyde-3-phosphate dehydrogenase OS=Homo sapiens OX=9606 GN=GAPDH PE=1 SV=3
Q9BY44|EIF2A_HUMAN	3.08	1.16	0.34	13	13	Eukaryotic translation initiation factor 2A OS=Homo sapiens OX=9606 GN=EIF2A PE=1 SV=3
Q96M27|PRRC1_HUMAN	3.54	1.1	0.2	6	6	Protein PRRC1 OS=Homo sapiens OX=9606 GN=PRRC1 PE=1 SV=1
O60711|LPXN_HUMAN	0.06	1	0.11	2	2	Leupaxin OS=Homo sapiens OX=9606 GN=LPXN PE=1 SV=1
Q9Y508|RN114_HUMAN	2.74	0.96	0.1	2	2	E3 ubiquitin-protein ligase RNF114 OS=Homo sapiens OX=9606 GN=RNF114 PE=1 SV=1
Q8IWV8|UBR2_HUMAN	3.16	1.06	0.04	5	5	E3 ubiquitin-protein ligase UBR2 OS=Homo sapiens OX=9606 GN=UBR2 PE=1 SV=1
P12235|ADT1_HUMAN	5.63	1.01	0.13	22	4	ADP/ATP translocase 1 OS=Homo sapiens OX=9606 GN=SLC25A4 PE=1 SV=4
Q9BTM9|URM1_HUMAN	1.45	1.21	0.13	1	1	Ubiquitin-related modifier 1 OS=Homo sapiens OX=9606 GN=URM1 PE=1 SV=1
Q12788|TBL3_HUMAN	0.12	1.01	0.16	8	8	Transducin beta-like protein 3 OS=Homo sapiens OX=9606 GN=TBL3 PE=1 SV=2
P17676|CEBPB_HUMAN	0.61	0.91	0.03	1	1	CCAAT/enhancer-binding protein beta OS=Homo sapiens OX=9606 GN=CEBPB PE=1 SV=2
P37268|FDFT_HUMAN	0.88	0.97	0.13	4	4	Squalene synthase OS=Homo sapiens OX=9606 GN=FDFT1 PE=1 SV=1
P55287|CAD11_HUMAN	6.17	0.95	0.11	6	6	Cadherin-11 OS=Homo sapiens OX=9606 GN=CDH11 PE=1 SV=2
Q8IWZ8|SUGP1_HUMAN	0	1.66	0.02	1	1	SURP and G-patch domain-containing protein 1 OS=Homo sapiens OX=9606 GN=SUGP1 PE=1 SV=2
Q9GZS1|RPA49_HUMAN	6.73	0.92	0.06	2	2	DNA-directed RNA polymerase I subunit RPA49 OS=Homo sapiens OX=9606 GN=POLR1E PE=1 SV=3
P56385|ATP5I_HUMAN	5.37	1.03	0.14	1	1	ATP synthase subunit e, mitochondrial OS=Homo sapiens OX=9606 GN=ATP5ME PE=1 SV=2
Q9NUQ9|CYRIB_HUMAN	4.17	1.05	0.41	16	16	CYFIP-related Rac1 interactor B OS=Homo sapiens OX=9606 GN=CYRIB PE=1 SV=1
P62258|1433E_HUMAN	0.79	0.98	0.71	49	43	14-3-3 protein epsilon OS=Homo sapiens OX=9606 GN=YWHAE PE=1 SV=1
Q14156|EFR3A_HUMAN	4.06	0.67	0.02	1	1	Protein EFR3 homolog A OS=Homo sapiens OX=9606 GN=EFR3A PE=1 SV=2
Q969S9|RRF2M_HUMAN	0	0.64	0.02	1	1	Ribosome-releasing factor 2, mitochondrial OS=Homo sapiens OX=9606 GN=GFM2 PE=1 SV=1
P02794|FRIH_HUMAN	8.92	1.12	0.22	4	4	Ferritin heavy chain OS=Homo sapiens OX=9606 GN=FTH1 PE=1 SV=2
Q99439|CNN2_HUMAN	13.85	0.95	0.49	22	21	Calponin-2 OS=Homo sapiens OX=9606 GN=CNN2 PE=1 SV=4
O75643|U520_HUMAN	8.93	1.04	0.37	65	65	U5 small nuclear ribonucleoprotein 200 kDa helicase OS=Homo sapiens OX=9606 GN=SNRNP200 PE=1 SV=2
O00767|ACOD_HUMAN	4.98	0.86	0.04	1	1	Acyl-CoA desaturase OS=Homo sapiens OX=9606 GN=SCD PE=1 SV=2
O43684|BUB3_HUMAN	24.43	1.17	0.42	12	12	Mitotic checkpoint protein BUB3 OS=Homo sapiens OX=9606 GN=BUB3 PE=1 SV=1
Q13153|PAK1_HUMAN	1.83	1.28	0.03	8	1	Serine/threonine-protein kinase PAK 1 OS=Homo sapiens OX=9606 GN=PAK1 PE=1 SV=2
P36404|ARL2_HUMAN	1.43	1.02	0.39	5	5	ADP-ribosylation factor-like protein 2 OS=Homo sapiens OX=9606 GN=ARL2 PE=1 SV=4
Q9UKG1|DP13A_HUMAN	5.72	1.02	0.25	10	10	DCC-interacting protein 13-alpha OS=Homo sapiens OX=9606 GN=APPL1 PE=1 SV=1
Q86X83|COMD2_HUMAN	2.31	0.99	0.24	3	3	COMM domain-containing protein 2 OS=Homo sapiens OX=9606 GN=COMMD2 PE=1 SV=2
Q9NXW2|DJB12_HUMAN	3.09	1	0.08	2	2	DnaJ homolog subfamily B member 12 OS=Homo sapiens OX=9606 GN=DNAJB12 PE=1 SV=5
O43164|PJA2_HUMAN	0	0.84	0.03	1	1	E3 ubiquitin-protein ligase Praja-2 OS=Homo sapiens OX=9606 GN=PJA2 PE=1 SV=4
Q8WWM7|ATX2L_HUMAN	0.76	0.99	0.11	9	9	Ataxin-2-like protein OS=Homo sapiens OX=9606 GN=ATXN2L PE=1 SV=2
Q8TAM6|ERMIN_HUMAN	6.09	0.95	0.03	2	2	Ermin OS=Homo sapiens OX=9606 GN=ERMN PE=1 SV=1
Q9Y673|ALG5_HUMAN	0.48	1.18	0.13	3	3	Dolichyl-phosphate beta-glucosyltransferase OS=Homo sapiens OX=9606 GN=ALG5 PE=1 SV=1
Q9UJX4|APC5_HUMAN	3.51	1	0.04	2	2	Anaphase-promoting complex subunit 5 OS=Homo sapiens OX=9606 GN=ANAPC5 PE=1 SV=2
Q14696|MESD_HUMAN	1.17	1.19	0.28	6	5	LRP chaperone MESD OS=Homo sapiens OX=9606 GN=MESD PE=1 SV=2
P36915|GNL1_HUMAN	7.43	0.54	0.05	2	2	Guanine nucleotide-binding protein-like 1 OS=Homo sapiens OX=9606 GN=GNL1 PE=1 SV=2
P35998|PRS7_HUMAN	4.31	1.12	0.62	32	32	26S proteasome regulatory subunit 7 OS=Homo sapiens OX=9606 GN=PSMC2 PE=1 SV=3
Q9H0E2|TOLIP_HUMAN	0.92	1	0.21	4	4	Toll-interacting protein OS=Homo sapiens OX=9606 GN=TOLLIP PE=1 SV=1
Q9HAU5|RENT2_HUMAN	1.26	1.02	0.01	1	1	Regulator of nonsense transcripts 2 OS=Homo sapiens OX=9606 GN=UPF2 PE=1 SV=1
Q6UW78|UQCC3_HUMAN	2.73	1.13	0.24	1	1	Ubiquinol-cytochrome-c reductase complex assembly factor 3 OS=Homo sapiens OX=9606 GN=UQCC3 PE=1 SV=2
P78371|TCPB_HUMAN	0.56	0.96	0.76	55	55	T-complex protein 1 subunit beta OS=Homo sapiens OX=9606 GN=CCT2 PE=1 SV=4
Q9BYN0|SRXN1_HUMAN	3.97	0.97	0.07	1	1	Sulfiredoxin-1 OS=Homo sapiens OX=9606 GN=SRXN1 PE=1 SV=2
Q13561|DCTN2_HUMAN	0.4	0.97	0.6	19	19	Dynactin subunit 2 OS=Homo sapiens OX=9606 GN=DCTN2 PE=1 SV=4
Q9C004|SPY4_HUMAN	2.25	1.1	0.12	2	2	Protein sprouty homolog 4 OS=Homo sapiens OX=9606 GN=SPRY4 PE=1 SV=2
P45880|VDAC2_HUMAN	4.71	1.01	0.53	12	12	Voltage-dependent anion-selective channel protein 2 OS=Homo sapiens OX=9606 GN=VDAC2 PE=1 SV=2
Q16555|DPYL2_HUMAN	0.44	1.03	0.59	42	34	Dihydropyrimidinase-related protein 2 OS=Homo sapiens OX=9606 GN=DPYSL2 PE=1 SV=1
O14907|TX1B3_HUMAN	0.93	1.09	0.28	3	3	Tax1-binding protein 3 OS=Homo sapiens OX=9606 GN=TAX1BP3 PE=1 SV=2
P30048|PRDX3_HUMAN	6.41	1.04	0.6	25	25	Thioredoxin-dependent peroxide reductase, mitochondrial OS=Homo sapiens OX=9606 GN=PRDX3 PE=1 SV=3
Q01970|PLCB3_HUMAN	2.16	0.95	0.14	11	11	1-phosphatidylinositol 4,5-bisphosphate phosphodiesterase beta-3 OS=Homo sapiens OX=9606 GN=PLCB3 PE=1 SV=2
Q96C90|PP14B_HUMAN	0.85	1.06	0.31	4	4	Protein phosphatase 1 regulatory subunit 14B OS=Homo sapiens OX=9606 GN=PPP1R14B PE=1 SV=3
Q9HC35|EMAL4_HUMAN	1.07	1.15	0.14	10	10	Echinoderm microtubule-associated protein-like 4 OS=Homo sapiens OX=9606 GN=EML4 PE=1 SV=3
O95861|BPNT1_HUMAN	3.28	0.98	0.45	11	11	3'(2'),5'-bisphosphate nucleotidase 1 OS=Homo sapiens OX=9606 GN=BPNT1 PE=1 SV=1
P36507|MP2K2_HUMAN	3.74	0.98	0.22	11	8	Dual specificity mitogen-activated protein kinase kinase 2 OS=Homo sapiens OX=9606 GN=MAP2K2 PE=1 SV=1
P62857|RS28_HUMAN	4.94	0.94	0.57	8	8	40S ribosomal protein S28 OS=Homo sapiens OX=9606 GN=RPS28 PE=1 SV=1
O95881|TXD12_HUMAN	3.99	1.05	0.35	6	6	Thioredoxin domain-containing protein 12 OS=Homo sapiens OX=9606 GN=TXNDC12 PE=1 SV=1
Q13162|PRDX4_HUMAN	0.16	0.98	0.59	20	17	Peroxiredoxin-4 OS=Homo sapiens OX=9606 GN=PRDX4 PE=1 SV=1
O95999|BCL10_HUMAN	11.02	1.19	0.23	3	3	B-cell lymphoma/leukemia 10 OS=Homo sapiens OX=9606 GN=BCL10 PE=1 SV=1
P41226|UBA7_HUMAN	2.62	1.39	0.02	2	2	Ubiquitin-like modifier-activating enzyme 7 OS=Homo sapiens OX=9606 GN=UBA7 PE=1 SV=2
Q96S44|PRPK_HUMAN	6.1	1.44	0.2	3	3	EKC/KEOPS complex subunit TP53RK OS=Homo sapiens OX=9606 GN=TP53RK PE=1 SV=2
Q96C23|GALM_HUMAN	4.44	1.22	0.26	5	5	Galactose mutarotase OS=Homo sapiens OX=9606 GN=GALM PE=1 SV=1
Q08623|HDHD1_HUMAN	1.07	1.06	0.27	5	5	Pseudouridine-5'-phosphatase OS=Homo sapiens OX=9606 GN=PUDP PE=1 SV=3
Q9NVU7|SDA1_HUMAN	3.37	0.91	0.03	2	2	Protein SDA1 homolog OS=Homo sapiens OX=9606 GN=SDAD1 PE=1 SV=3
Q9H8W4|PKHF2_HUMAN	0	0.61	0.04	1	1	Pleckstrin homology domain-containing family F member 2 OS=Homo sapiens OX=9606 GN=PLEKHF2 PE=1 SV=1
Q5W0V3|F16B1_HUMAN	1.41	1	0.08	4	4	Protein FAM160B1 OS=Homo sapiens OX=9606 GN=FAM160B1 PE=1 SV=1
Q8IUE6|H2A2B_HUMAN	0.82	0.95	0.11	19	2	Histone H2A type 2-B OS=Homo sapiens OX=9606 GN=H2AC21 PE=1 SV=3
O00244|ATOX1_HUMAN	3.37	1	0.76	10	10	Copper transport protein ATOX1 OS=Homo sapiens OX=9606 GN=ATOX1 PE=1 SV=1
Q9HB71|CYBP_HUMAN	1.63	1.04	0.6	22	22	Calcyclin-binding protein OS=Homo sapiens OX=9606 GN=CACYBP PE=1 SV=2
P21964|COMT_HUMAN	3.07	0.94	0.58	10	10	Catechol O-methyltransferase OS=Homo sapiens OX=9606 GN=COMT PE=1 SV=2
A1L0T0|HACL2_HUMAN	1.32	0.96	0.21	8	8	2-hydroxyacyl-CoA lyase 2 OS=Homo sapiens OX=9606 GN=ILVBL PE=1 SV=2
Q8N108|MIER1_HUMAN	3.82	1.49	0.04	1	1	Mesoderm induction early response protein 1 OS=Homo sapiens OX=9606 GN=MIER1 PE=1 SV=2
Q8IZP0|ABI1_HUMAN	8.21	0.79	0.16	8	6	Abl interactor 1 OS=Homo sapiens OX=9606 GN=ABI1 PE=1 SV=4
P05787|K2C8_HUMAN	5.62	0.93	0.73	81	60	Keratin, type II cytoskeletal 8 OS=Homo sapiens OX=9606 GN=KRT8 PE=1 SV=7
O95210|STBD1_HUMAN	0	1.19	0.04	1	1	Starch-binding domain-containing protein 1 OS=Homo sapiens OX=9606 GN=STBD1 PE=1 SV=1
Q9BU23|LMF2_HUMAN	5.63	1.05	0.06	2	2	Lipase maturation factor 2 OS=Homo sapiens OX=9606 GN=LMF2 PE=1 SV=2
Q9H4M9|EHD1_HUMAN	3.29	0.97	0.5	38	26	EH domain-containing protein 1 OS=Homo sapiens OX=9606 GN=EHD1 PE=1 SV=2
Q06203|PUR1_HUMAN	0.29	0.97	0.12	6	6	Amidophosphoribosyltransferase OS=Homo sapiens OX=9606 GN=PPAT PE=1 SV=1
Q68EM7|RHG17_HUMAN	0.76	1.07	0.05	3	3	Rho GTPase-activating protein 17 OS=Homo sapiens OX=9606 GN=ARHGAP17 PE=1 SV=1
Q53EU6|GPAT3_HUMAN	0.89	1.15	0.1	3	3	Glycerol-3-phosphate acyltransferase 3 OS=Homo sapiens OX=9606 GN=GPAT3 PE=1 SV=2
P04080|CYTB_HUMAN	3.96	0.92	0.8	18	18	Cystatin-B OS=Homo sapiens OX=9606 GN=CSTB PE=1 SV=2
O00267|SPT5H_HUMAN	6.7	0.86	0.19	15	15	Transcription elongation factor SPT5 OS=Homo sapiens OX=9606 GN=SUPT5H PE=1 SV=1
O95613|PCNT_HUMAN	0	0.19	0	1	1	Pericentrin OS=Homo sapiens OX=9606 GN=PCNT PE=1 SV=4
P49642|PRI1_HUMAN	1.13	1.02	0.07	2	2	DNA primase small subunit OS=Homo sapiens OX=9606 GN=PRIM1 PE=1 SV=1
Q9NVT9|ARMC1_HUMAN	0	1.24	0.04	1	1	Armadillo repeat-containing protein 1 OS=Homo sapiens OX=9606 GN=ARMC1 PE=1 SV=1
Q8N3U4|STAG2_HUMAN	5.86	1.16	0.09	11	8	Cohesin subunit SA-2 OS=Homo sapiens OX=9606 GN=STAG2 PE=1 SV=3
Q9Y678|COPG1_HUMAN	6.46	1.11	0.51	43	39	Coatomer subunit gamma-1 OS=Homo sapiens OX=9606 GN=COPG1 PE=1 SV=1
P98170|XIAP_HUMAN	2.43	1.2	0.03	1	1	E3 ubiquitin-protein ligase XIAP OS=Homo sapiens OX=9606 GN=XIAP PE=1 SV=2
O60508|PRP17_HUMAN	0	0.63	0.02	1	1	Pre-mRNA-processing factor 17 OS=Homo sapiens OX=9606 GN=CDC40 PE=1 SV=1
P31350|RIR2_HUMAN	1.48	1.01	0.22	6	6	Ribonucleoside-diphosphate reductase subunit M2 OS=Homo sapiens OX=9606 GN=RRM2 PE=1 SV=1
P16435|NCPR_HUMAN	12.66	0.97	0.37	16	16	NADPH--cytochrome P450 reductase OS=Homo sapiens OX=9606 GN=POR PE=1 SV=2
Q5K651|SAMD9_HUMAN	9.8	1.12	0.05	6	6	Sterile alpha motif domain-containing protein 9 OS=Homo sapiens OX=9606 GN=SAMD9 PE=1 SV=1
Q04726|TLE3_HUMAN	1.23	1	0.05	2	2	Transducin-like enhancer protein 3 OS=Homo sapiens OX=9606 GN=TLE3 PE=1 SV=2
P61254|RL26_HUMAN	5.17	0.94	0.11	17	2	60S ribosomal protein L26 OS=Homo sapiens OX=9606 GN=RPL26 PE=1 SV=1
P19367|HXK1_HUMAN	0.51	0.98	0.33	40	29	Hexokinase-1 OS=Homo sapiens OX=9606 GN=HK1 PE=1 SV=3
Q9NX18|SDHF2_HUMAN	6.4	0.76	0.11	1	1	Succinate dehydrogenase assembly factor 2, mitochondrial OS=Homo sapiens OX=9606 GN=SDHAF2 PE=1 SV=1
O43854|EDIL3_HUMAN	14.92	1.08	0.24	9	9	EGF-like repeat and discoidin I-like domain-containing protein 3 OS=Homo sapiens OX=9606 GN=EDIL3 PE=1 SV=1
Q8NFH4|NUP37_HUMAN	1.43	1.01	0.3	7	7	Nucleoporin Nup37 OS=Homo sapiens OX=9606 GN=NUP37 PE=1 SV=1
O15182|CETN3_HUMAN	1.36	1	0.19	2	2	Centrin-3 OS=Homo sapiens OX=9606 GN=CETN3 PE=1 SV=2
Q12926|ELAV2_HUMAN	0.37	0.9	0.03	1	1	ELAV-like protein 2 OS=Homo sapiens OX=9606 GN=ELAVL2 PE=1 SV=2
Q9Y3A5|SBDS_HUMAN	0.43	1	0.38	10	10	Ribosome maturation protein SBDS OS=Homo sapiens OX=9606 GN=SBDS PE=1 SV=4
P02545|LMNA_HUMAN	8.47	0.94	0.73	97	93	Prelamin-A/C OS=Homo sapiens OX=9606 GN=LMNA PE=1 SV=1
Q9BYV8|CEP41_HUMAN	11.41	0.88	0.12	3	3	Centrosomal protein of 41 kDa OS=Homo sapiens OX=9606 GN=CEP41 PE=1 SV=1
Q4VC31|CCD58_HUMAN	2.18	1	0.45	5	5	Coiled-coil domain-containing protein 58 OS=Homo sapiens OX=9606 GN=CCDC58 PE=1 SV=1
Q9UBB6|NCDN_HUMAN	4.06	1.07	0.04	2	2	Neurochondrin OS=Homo sapiens OX=9606 GN=NCDN PE=1 SV=1
Q9C0D5|TANC1_HUMAN	0	0.85	0.01	1	1	Protein TANC1 OS=Homo sapiens OX=9606 GN=TANC1 PE=1 SV=3
O43395|PRPF3_HUMAN	1.21	1.02	0.19	11	11	U4/U6 small nuclear ribonucleoprotein Prp3 OS=Homo sapiens OX=9606 GN=PRPF3 PE=1 SV=2
Q9H4L5|OSBL3_HUMAN	2.12	0.97	0.44	31	31	Oxysterol-binding protein-related protein 3 OS=Homo sapiens OX=9606 GN=OSBPL3 PE=1 SV=1
P27707|DCK_HUMAN	5.65	1.16	0.13	2	2	Deoxycytidine kinase OS=Homo sapiens OX=9606 GN=DCK PE=1 SV=1
O00330|ODPX_HUMAN	1.13	1.14	0.15	6	6	Pyruvate dehydrogenase protein X component, mitochondrial OS=Homo sapiens OX=9606 GN=PDHX PE=1 SV=3
Q8IWW6|RHG12_HUMAN	10.87	0.65	0.09	5	5	Rho GTPase-activating protein 12 OS=Homo sapiens OX=9606 GN=ARHGAP12 PE=1 SV=1
O14745|NHRF1_HUMAN	3.41	0.98	0.34	11	11	Na(+)/H(+) exchange regulatory cofactor NHE-RF1 OS=Homo sapiens OX=9606 GN=SLC9A3R1 PE=1 SV=4
O60825|F262_HUMAN	2	0.95	0.1	4	4	6-phosphofructo-2-kinase/fructose-2,6-bisphosphatase 2 OS=Homo sapiens OX=9606 GN=PFKFB2 PE=1 SV=2
Q5JSH3|WDR44_HUMAN	0.58	1.04	0.17	11	11	WD repeat-containing protein 44 OS=Homo sapiens OX=9606 GN=WDR44 PE=1 SV=1
Q9H446|RWDD1_HUMAN	7.44	0.87	0.12	2	2	RWD domain-containing protein 1 OS=Homo sapiens OX=9606 GN=RWDD1 PE=1 SV=1
P46777|RL5_HUMAN	1.4	1	0.53	35	35	60S ribosomal protein L5 OS=Homo sapiens OX=9606 GN=RPL5 PE=1 SV=3
P16949|STMN1_HUMAN	0.29	0.99	0.5	12	12	Stathmin OS=Homo sapiens OX=9606 GN=STMN1 PE=1 SV=3
Q9BRZ2|TRI56_HUMAN	4.04	1.1	0.09	6	6	E3 ubiquitin-protein ligase TRIM56 OS=Homo sapiens OX=9606 GN=TRIM56 PE=1 SV=3
P27797|CALR_HUMAN	10.25	1.1	0.67	37	37	Calreticulin OS=Homo sapiens OX=9606 GN=CALR PE=1 SV=1
Q9BY77|PDIP3_HUMAN	1.14	1.1	0.24	6	6	Polymerase delta-interacting protein 3 OS=Homo sapiens OX=9606 GN=POLDIP3 PE=1 SV=2
Q29RF7|PDS5A_HUMAN	0.42	1.04	0.24	22	21	Sister chromatid cohesion protein PDS5 homolog A OS=Homo sapiens OX=9606 GN=PDS5A PE=1 SV=1
Q9NSK0|KLC4_HUMAN	8.37	0.84	0.15	11	6	Kinesin light chain 4 OS=Homo sapiens OX=9606 GN=KLC4 PE=1 SV=3
O15327|INP4B_HUMAN	1.79	1.05	0.05	3	3	Inositol polyphosphate 4-phosphatase type II OS=Homo sapiens OX=9606 GN=INPP4B PE=1 SV=4
O94915|FRYL_HUMAN	8.76	0.91	0.03	6	6	Protein furry homolog-like OS=Homo sapiens OX=9606 GN=FRYL PE=1 SV=2
Q96J84|KIRR1_HUMAN	14.68	0.83	0.07	3	3	Kin of IRRE-like protein 1 OS=Homo sapiens OX=9606 GN=KIRREL1 PE=1 SV=2
Q7LBR1|CHM1B_HUMAN	8.22	1.24	0.04	1	1	Charged multivesicular body protein 1b OS=Homo sapiens OX=9606 GN=CHMP1B PE=1 SV=1
Q86Y56|DAAF5_HUMAN	3.28	0.9	0.18	10	10	Dynein assembly factor 5, axonemal OS=Homo sapiens OX=9606 GN=DNAAF5 PE=1 SV=4
P04040|CATA_HUMAN	2.72	1.07	0.38	17	17	Catalase OS=Homo sapiens OX=9606 GN=CAT PE=1 SV=3
P09467|F16P1_HUMAN	4.74	1.05	0.32	9	7	Fructose-1,6-bisphosphatase 1 OS=Homo sapiens OX=9606 GN=FBP1 PE=1 SV=5
O60763|USO1_HUMAN	1.63	1.02	0.38	31	31	General vesicular transport factor p115 OS=Homo sapiens OX=9606 GN=USO1 PE=1 SV=2
Q6ZMI0|PPR21_HUMAN	0.38	0.85	0.05	2	2	Protein phosphatase 1 regulatory subunit 21 OS=Homo sapiens OX=9606 GN=PPP1R21 PE=1 SV=1
Q8IXB1|DJC10_HUMAN	1.08	1.02	0.12	8	8	DnaJ homolog subfamily C member 10 OS=Homo sapiens OX=9606 GN=DNAJC10 PE=1 SV=2
O95229|ZWINT_HUMAN	0	0.83	0.04	1	1	ZW10 interactor OS=Homo sapiens OX=9606 GN=ZWINT PE=1 SV=2
Q9BXK5|B2L13_HUMAN	20.84	0.68	0.08	2	2	Bcl-2-like protein 13 OS=Homo sapiens OX=9606 GN=BCL2L13 PE=1 SV=1
Q13823|NOG2_HUMAN	3.76	0.98	0.1	5	5	Nucleolar GTP-binding protein 2 OS=Homo sapiens OX=9606 GN=GNL2 PE=1 SV=1
Q9Y2B0|CNPY2_HUMAN	0.08	1.03	0.46	7	7	Protein canopy homolog 2 OS=Homo sapiens OX=9606 GN=CNPY2 PE=1 SV=1
Q9UBB9|TFP11_HUMAN	1.37	1.01	0.04	2	2	Tuftelin-interacting protein 11 OS=Homo sapiens OX=9606 GN=TFIP11 PE=1 SV=1
P78536|ADA17_HUMAN	0.1	1.08	0.03	2	2	Disintegrin and metalloproteinase domain-containing protein 17 OS=Homo sapiens OX=9606 GN=ADAM17 PE=1 SV=1
Q9BW60|ELOV1_HUMAN	7.15	0.99	0.14	3	3	Elongation of very long chain fatty acids protein 1 OS=Homo sapiens OX=9606 GN=ELOVL1 PE=1 SV=1
Q14008|CKAP5_HUMAN	1.08	1	0.31	49	49	Cytoskeleton-associated protein 5 OS=Homo sapiens OX=9606 GN=CKAP5 PE=1 SV=3
Q9BXI6|TB10A_HUMAN	2.25	0.81	0.04	2	2	TBC1 domain family member 10A OS=Homo sapiens OX=9606 GN=TBC1D10A PE=1 SV=1
Q9H3F6|BACD3_HUMAN	0	0.8	0.04	1	1	BTB/POZ domain-containing adapter for CUL3-mediated RhoA degradation protein 3 OS=Homo sapiens OX=9606 GN=KCTD10 PE=1 SV=1
Q9H871|RMD5A_HUMAN	4.61	0.63	0.03	1	1	E3 ubiquitin-protein transferase RMND5A OS=Homo sapiens OX=9606 GN=RMND5A PE=1 SV=1
P50583|AP4A_HUMAN	2.58	0.94	0.26	2	2	Bis(5'-nucleosyl)-tetraphosphatase [asymmetrical] OS=Homo sapiens OX=9606 GN=NUDT2 PE=1 SV=3
Q5JVS0|HABP4_HUMAN	1.93	0.97	0.04	3	1	Intracellular hyaluronan-binding protein 4 OS=Homo sapiens OX=9606 GN=HABP4 PE=1 SV=1
Q6ZRP7|QSOX2_HUMAN	0.3	1	0.08	4	4	Sulfhydryl oxidase 2 OS=Homo sapiens OX=9606 GN=QSOX2 PE=1 SV=3
Q13950|RUNX2_HUMAN	12.86	1.24	0.03	1	1	Runt-related transcription factor 2 OS=Homo sapiens OX=9606 GN=RUNX2 PE=1 SV=2
Q99460|PSMD1_HUMAN	3.43	1.02	0.42	42	42	26S proteasome non-ATPase regulatory subunit 1 OS=Homo sapiens OX=9606 GN=PSMD1 PE=1 SV=2
Q9NX55|HYPK_HUMAN	6.88	1.07	0.45	4	4	Huntingtin-interacting protein K OS=Homo sapiens OX=9606 GN=HYPK PE=1 SV=2
O75116|ROCK2_HUMAN	4.73	0.96	0.13	17	14	Rho-associated protein kinase 2 OS=Homo sapiens OX=9606 GN=ROCK2 PE=1 SV=4
Q8NEZ2|VP37A_HUMAN	0	0.87	0.06	1	1	Vacuolar protein sorting-associated protein 37A OS=Homo sapiens OX=9606 GN=VPS37A PE=1 SV=1
Q9BPX3|CND3_HUMAN	6.08	0.99	0.2	18	17	Condensin complex subunit 3 OS=Homo sapiens OX=9606 GN=NCAPG PE=1 SV=1
P14735|IDE_HUMAN	0.72	1.08	0.26	21	21	Insulin-degrading enzyme OS=Homo sapiens OX=9606 GN=IDE PE=1 SV=4
P21796|VDAC1_HUMAN	28.95	1.03	0.66	23	22	Voltage-dependent anion-selective channel protein 1 OS=Homo sapiens OX=9606 GN=VDAC1 PE=1 SV=2
P23497|SP100_HUMAN	11.74	1.2	0.15	14	9	Nuclear autoantigen Sp-100 OS=Homo sapiens OX=9606 GN=SP100 PE=1 SV=3
Q9NYH9|UTP6_HUMAN	4.31	0.77	0.08	3	3	U3 small nucleolar RNA-associated protein 6 homolog OS=Homo sapiens OX=9606 GN=UTP6 PE=2 SV=2
Q9P2I0|CPSF2_HUMAN	6.9	0.8	0.13	7	7	Cleavage and polyadenylation specificity factor subunit 2 OS=Homo sapiens OX=9606 GN=CPSF2 PE=1 SV=2
P02792|FRIL_HUMAN	1.84	1.06	0.19	2	2	Ferritin light chain OS=Homo sapiens OX=9606 GN=FTL PE=1 SV=2
P41208|CETN2_HUMAN	1.82	1.05	0.17	2	2	Centrin-2 OS=Homo sapiens OX=9606 GN=CETN2 PE=1 SV=1
Q969E4|TCAL3_HUMAN	5.5	0.94	0.12	3	3	Transcription elongation factor A protein-like 3 OS=Homo sapiens OX=9606 GN=TCEAL3 PE=1 SV=1
Q9NXH8|TOR4A_HUMAN	0	2.18	0.04	1	1	Torsin-4A OS=Homo sapiens OX=9606 GN=TOR4A PE=1 SV=2
O96013|PAK4_HUMAN	0.28	0.99	0.1	5	5	Serine/threonine-protein kinase PAK 4 OS=Homo sapiens OX=9606 GN=PAK4 PE=1 SV=1
Q9UJW0|DCTN4_HUMAN	3.06	1.21	0.19	5	5	Dynactin subunit 4 OS=Homo sapiens OX=9606 GN=DCTN4 PE=1 SV=1
P14314|GLU2B_HUMAN	0.7	0.97	0.37	23	23	Glucosidase 2 subunit beta OS=Homo sapiens OX=9606 GN=PRKCSH PE=1 SV=2
P11169|GTR3_HUMAN	7.2	1.18	0.09	4	4	Solute carrier family 2, facilitated glucose transporter member 3 OS=Homo sapiens OX=9606 GN=SLC2A3 PE=1 SV=1
Q9Y4B5|MTCL1_HUMAN	3	1.01	0.01	2	2	Microtubule cross-linking factor 1 OS=Homo sapiens OX=9606 GN=MTCL1 PE=1 SV=5
P50502|F10A1_HUMAN	1.11	1.03	0.09	12	6	Hsc70-interacting protein OS=Homo sapiens OX=9606 GN=ST13 PE=1 SV=2
Q9P0K7|RAI14_HUMAN	4.29	1.04	0.27	20	20	Ankycorbin OS=Homo sapiens OX=9606 GN=RAI14 PE=1 SV=2
Q9NRX2|RM17_HUMAN	12.68	1.1	0.05	1	1	39S ribosomal protein L17, mitochondrial OS=Homo sapiens OX=9606 GN=MRPL17 PE=1 SV=1
Q9HCE1|MOV10_HUMAN	0	1.4	0.01	1	1	Helicase MOV-10 OS=Homo sapiens OX=9606 GN=MOV10 PE=1 SV=2
Q9BYD6|RM01_HUMAN	1.58	1.01	0.32	6	6	39S ribosomal protein L1, mitochondrial OS=Homo sapiens OX=9606 GN=MRPL1 PE=1 SV=2
O96008|TOM40_HUMAN	5.13	1	0.46	10	10	Mitochondrial import receptor subunit TOM40 homolog OS=Homo sapiens OX=9606 GN=TOMM40 PE=1 SV=1
Q15147|PLCB4_HUMAN	3.95	1.37	0.01	1	1	1-phosphatidylinositol 4,5-bisphosphate phosphodiesterase beta-4 OS=Homo sapiens OX=9606 GN=PLCB4 PE=1 SV=3
O75794|CD123_HUMAN	5.58	1.05	0.03	1	1	Cell division cycle protein 123 homolog OS=Homo sapiens OX=9606 GN=CDC123 PE=1 SV=1
Q86V48|LUZP1_HUMAN	4.51	1.1	0.3	22	22	Leucine zipper protein 1 OS=Homo sapiens OX=9606 GN=LUZP1 PE=1 SV=2
O00754|MA2B1_HUMAN	2.1	0.66	0.01	1	1	Lysosomal alpha-mannosidase OS=Homo sapiens OX=9606 GN=MAN2B1 PE=1 SV=3
P21397|AOFA_HUMAN	4.57	0.95	0.09	6	5	Amine oxidase [flavin-containing] A OS=Homo sapiens OX=9606 GN=MAOA PE=1 SV=1
P21399|ACOC_HUMAN	4.14	1.11	0.41	26	26	Cytoplasmic aconitate hydratase OS=Homo sapiens OX=9606 GN=ACO1 PE=1 SV=3
Q01973|ROR1_HUMAN	0.03	1	0.02	1	1	Inactive tyrosine-protein kinase transmembrane receptor ROR1 OS=Homo sapiens OX=9606 GN=ROR1 PE=1 SV=2
O60936|NOL3_HUMAN	4.65	0.81	0.45	5	5	Nucleolar protein 3 OS=Homo sapiens OX=9606 GN=NOL3 PE=1 SV=2
P04179|SODM_HUMAN	3.43	1.08	0.19	3	3	Superoxide dismutase [Mn], mitochondrial OS=Homo sapiens OX=9606 GN=SOD2 PE=1 SV=3
P43307|SSRA_HUMAN	3.71	1.04	0.21	4	4	Translocon-associated protein subunit alpha OS=Homo sapiens OX=9606 GN=SSR1 PE=1 SV=3
P50402|EMD_HUMAN	2.11	1.03	0.62	11	11	Emerin OS=Homo sapiens OX=9606 GN=EMD PE=1 SV=1
Q9Y536|PAL4A_HUMAN	5.53	0.99	0.09	14	9	Peptidyl-prolyl cis-trans isomerase A-like 4A OS=Homo sapiens OX=9606 GN=PPIAL4A PE=2 SV=1
Q9UKS6|PACN3_HUMAN	0.02	0.93	0.27	8	8	Protein kinase C and casein kinase substrate in neurons protein 3 OS=Homo sapiens OX=9606 GN=PACSIN3 PE=1 SV=2
Q9UHQ4|BAP29_HUMAN	8.52	1.1	0.16	3	3	B-cell receptor-associated protein 29 OS=Homo sapiens OX=9606 GN=BCAP29 PE=1 SV=2
O43765|SGTA_HUMAN	1.02	0.99	0.3	10	9	Small glutamine-rich tetratricopeptide repeat-containing protein alpha OS=Homo sapiens OX=9606 GN=SGTA PE=1 SV=1
O43293|DAPK3_HUMAN	12.76	0.66	0.03	1	1	Death-associated protein kinase 3 OS=Homo sapiens OX=9606 GN=DAPK3 PE=1 SV=1
P78346|RPP30_HUMAN	6.42	1.07	0.22	3	3	Ribonuclease P protein subunit p30 OS=Homo sapiens OX=9606 GN=RPP30 PE=1 SV=1
Q14974|IMB1_HUMAN	9.21	1.07	0.49	44	44	Importin subunit beta-1 OS=Homo sapiens OX=9606 GN=KPNB1 PE=1 SV=2
O75151|PHF2_HUMAN	0	1.07	0.01	1	1	Lysine-specific demethylase PHF2 OS=Homo sapiens OX=9606 GN=PHF2 PE=1 SV=4
Q16626|MEA1_HUMAN	0.57	0.97	0.16	3	3	Male-enhanced antigen 1 OS=Homo sapiens OX=9606 GN=MEA1 PE=1 SV=2
Q9H0W8|SMG9_HUMAN	15.09	1.81	0.06	2	2	Protein SMG9 OS=Homo sapiens OX=9606 GN=SMG9 PE=1 SV=1
P08648|ITA5_HUMAN	3.33	1.11	0.09	6	6	Integrin alpha-5 OS=Homo sapiens OX=9606 GN=ITGA5 PE=1 SV=2
Q92797|SYMPK_HUMAN	2.97	1.03	0.09	7	7	Symplekin OS=Homo sapiens OX=9606 GN=SYMPK PE=1 SV=2
P16157|ANK1_HUMAN	2.13	1.17	0.01	1	1	Ankyrin-1 OS=Homo sapiens OX=9606 GN=ANK1 PE=1 SV=3
Q9H6R4|NOL6_HUMAN	4.3	1.09	0.05	4	4	Nucleolar protein 6 OS=Homo sapiens OX=9606 GN=NOL6 PE=1 SV=2
Q99714|HCD2_HUMAN	5.44	1.13	0.81	17	17	3-hydroxyacyl-CoA dehydrogenase type-2 OS=Homo sapiens OX=9606 GN=HSD17B10 PE=1 SV=3
Q9HAU0|PKHA5_HUMAN	5.54	1.13	0.1	7	7	Pleckstrin homology domain-containing family A member 5 OS=Homo sapiens OX=9606 GN=PLEKHA5 PE=1 SV=1
P19447|ERCC3_HUMAN	1.93	1.08	0.14	7	7	General transcription and DNA repair factor IIH helicase subunit XPB OS=Homo sapiens OX=9606 GN=ERCC3 PE=1 SV=1
Q6I9Y2|THOC7_HUMAN	16.17	1.21	0.14	2	2	THO complex subunit 7 homolog OS=Homo sapiens OX=9606 GN=THOC7 PE=1 SV=3
Q16637|SMN_HUMAN	1.41	0.84	0.1	2	2	Survival motor neuron protein OS=Homo sapiens OX=9606 GN=SMN1 PE=1 SV=1
Q66K14|TBC9B_HUMAN	0	0.95	0.05	5	5	TBC1 domain family member 9B OS=Homo sapiens OX=9606 GN=TBC1D9B PE=1 SV=3
Q9NSY1|BMP2K_HUMAN	2.63	1.07	0.03	2	2	BMP-2-inducible protein kinase OS=Homo sapiens OX=9606 GN=BMP2K PE=1 SV=2
O43865|SAHH2_HUMAN	2.82	0.83	0.13	10	4	S-adenosylhomocysteine hydrolase-like protein 1 OS=Homo sapiens OX=9606 GN=AHCYL1 PE=1 SV=2
Q9H2H9|S38A1_HUMAN	0	0.61	0.02	1	1	Sodium-coupled neutral amino acid transporter 1 OS=Homo sapiens OX=9606 GN=SLC38A1 PE=1 SV=1
Q9BRS2|RIOK1_HUMAN	5.71	1.16	0.02	1	1	Serine/threonine-protein kinase RIO1 OS=Homo sapiens OX=9606 GN=RIOK1 PE=1 SV=2
P19338|NUCL_HUMAN	1.15	0.98	0.31	27	26	Nucleolin OS=Homo sapiens OX=9606 GN=NCL PE=1 SV=3
Q8N3R9|MPP5_HUMAN	9.88	0.89	0.07	3	3	MAGUK p55 subfamily member 5 OS=Homo sapiens OX=9606 GN=MPP5 PE=1 SV=3
O15397|IPO8_HUMAN	1.33	0.98	0.03	2	2	Importin-8 OS=Homo sapiens OX=9606 GN=IPO8 PE=1 SV=2
Q92615|LAR4B_HUMAN	0.14	0.98	0.11	6	6	La-related protein 4B OS=Homo sapiens OX=9606 GN=LARP4B PE=1 SV=3
Q96A72|MGN2_HUMAN	1.83	1	0.49	6	6	Protein mago nashi homolog 2 OS=Homo sapiens OX=9606 GN=MAGOHB PE=1 SV=1
Q9BUM1|G6PC3_HUMAN	0	0.98	0.06	1	1	Glucose-6-phosphatase 3 OS=Homo sapiens OX=9606 GN=G6PC3 PE=1 SV=2
O75436|VP26A_HUMAN	1.34	0.98	0.35	9	9	Vacuolar protein sorting-associated protein 26A OS=Homo sapiens OX=9606 GN=VPS26A PE=1 SV=2
Q9NUQ8|ABCF3_HUMAN	2.18	1.06	0.14	8	8	ATP-binding cassette sub-family F member 3 OS=Homo sapiens OX=9606 GN=ABCF3 PE=1 SV=2
P10321|HLAC_HUMAN	1.78	1.05	0.12	11	4	HLA class I histocompatibility antigen, C alpha chain OS=Homo sapiens OX=9606 GN=HLA-C PE=1 SV=3
P55795|HNRH2_HUMAN	2.99	1.05	0.3	31	13	Heterogeneous nuclear ribonucleoprotein H2 OS=Homo sapiens OX=9606 GN=HNRNPH2 PE=1 SV=1
Q92599|SEPT8_HUMAN	6.98	0.89	0.06	6	2	Septin-8 OS=Homo sapiens OX=9606 GN=SEPTIN8 PE=1 SV=4
P49368|TCPG_HUMAN	2.62	0.99	0.67	55	55	T-complex protein 1 subunit gamma OS=Homo sapiens OX=9606 GN=CCT3 PE=1 SV=4
A0A096LP55|QCR6L_HUMAN	0.95	1.01	0.37	3	3	Cytochrome b-c1 complex subunit 6-like, mitochondrial OS=Homo sapiens OX=9606 GN=UQCRHL PE=3 SV=1
Q86VN1|VPS36_HUMAN	0.73	1.03	0.04	1	1	Vacuolar protein-sorting-associated protein 36 OS=Homo sapiens OX=9606 GN=VPS36 PE=1 SV=1
Q13572|ITPK1_HUMAN	4.86	1.18	0.03	1	1	Inositol-tetrakisphosphate 1-kinase OS=Homo sapiens OX=9606 GN=ITPK1 PE=1 SV=2
Q8IY21|DDX60_HUMAN	7.67	1.2	0.02	2	2	Probable ATP-dependent RNA helicase DDX60 OS=Homo sapiens OX=9606 GN=DDX60 PE=1 SV=3
O94992|HEXI1_HUMAN	4.72	0.98	0.19	5	5	Protein HEXIM1 OS=Homo sapiens OX=9606 GN=HEXIM1 PE=1 SV=1
P15531|NDKA_HUMAN	1.73	0.95	0.28	18	7	Nucleoside diphosphate kinase A OS=Homo sapiens OX=9606 GN=NME1 PE=1 SV=1
P15941|MUC1_HUMAN	1.39	0.82	0.01	1	1	Mucin-1 OS=Homo sapiens OX=9606 GN=MUC1 PE=1 SV=3
Q08379|GOGA2_HUMAN	2.8	1.02	0.26	17	17	Golgin subfamily A member 2 OS=Homo sapiens OX=9606 GN=GOLGA2 PE=1 SV=3
Q15645|PCH2_HUMAN	7.63	0.95	0.13	4	4	Pachytene checkpoint protein 2 homolog OS=Homo sapiens OX=9606 GN=TRIP13 PE=1 SV=2
Q2VIR3|IF2GL_HUMAN	2.15	1.35	0.04	25	1	Eukaryotic translation initiation factor 2 subunit 3B OS=Homo sapiens OX=9606 GN=EIF2S3B PE=2 SV=2
Q9BTE3|MCMBP_HUMAN	1.92	0.96	0.18	9	9	Mini-chromosome maintenance complex-binding protein OS=Homo sapiens OX=9606 GN=MCMBP PE=1 SV=2
Q9Y2X8|UB2D4_HUMAN	0.37	0.99	0.07	3	1	Ubiquitin-conjugating enzyme E2 D4 OS=Homo sapiens OX=9606 GN=UBE2D4 PE=1 SV=1
O15260|SURF4_HUMAN	4.17	0.96	0.19	5	5	Surfeit locus protein 4 OS=Homo sapiens OX=9606 GN=SURF4 PE=1 SV=3
Q9H3H9|TCAL2_HUMAN	1.93	0.92	0.04	1	1	Transcription elongation factor A protein-like 2 OS=Homo sapiens OX=9606 GN=TCEAL2 PE=2 SV=1
Q04917|1433F_HUMAN	3.25	1.04	0.5	26	18	14-3-3 protein eta OS=Homo sapiens OX=9606 GN=YWHAH PE=1 SV=4
P06756|ITAV_HUMAN	0.58	0.97	0.14	10	10	Integrin alpha-V OS=Homo sapiens OX=9606 GN=ITGAV PE=1 SV=2
Q15560|TCEA2_HUMAN	0.31	0.92	0.08	2	2	Transcription elongation factor A protein 2 OS=Homo sapiens OX=9606 GN=TCEA2 PE=1 SV=1
Q9H9B4|SFXN1_HUMAN	5.18	1	0.5	16	13	Sideroflexin-1 OS=Homo sapiens OX=9606 GN=SFXN1 PE=1 SV=4
Q96CW5|GCP3_HUMAN	5.05	0.96	0.04	3	3	Gamma-tubulin complex component 3 OS=Homo sapiens OX=9606 GN=TUBGCP3 PE=1 SV=2
O14964|HGS_HUMAN	0.19	0.96	0.17	13	13	Hepatocyte growth factor-regulated tyrosine kinase substrate OS=Homo sapiens OX=9606 GN=HGS PE=1 SV=1
Q9BU89|DOHH_HUMAN	0.11	1.03	0.45	8	8	Deoxyhypusine hydroxylase OS=Homo sapiens OX=9606 GN=DOHH PE=1 SV=1
Q9UBU9|NXF1_HUMAN	6.76	0.96	0.19	8	8	Nuclear RNA export factor 1 OS=Homo sapiens OX=9606 GN=NXF1 PE=1 SV=1
O43548|TGM5_HUMAN	0.83	0.97	0.01	1	1	Protein-glutamine gamma-glutamyltransferase 5 OS=Homo sapiens OX=9606 GN=TGM5 PE=1 SV=4
P63151|2ABA_HUMAN	1.21	0.99	0.23	10	6	Serine/threonine-protein phosphatase 2A 55 kDa regulatory subunit B alpha isoform OS=Homo sapiens OX=9606 GN=PPP2R2A PE=1 SV=1
Q6P1X6|CH082_HUMAN	0.4	0.91	0.07	1	1	UPF0598 protein C8orf82 OS=Homo sapiens OX=9606 GN=C8orf82 PE=1 SV=2
P10301|RRAS_HUMAN	4.82	0.99	0.26	8	5	Ras-related protein R-Ras OS=Homo sapiens OX=9606 GN=RRAS PE=1 SV=1
Q14683|SMC1A_HUMAN	7.06	0.99	0.35	36	36	Structural maintenance of chromosomes protein 1A OS=Homo sapiens OX=9606 GN=SMC1A PE=1 SV=2
Q06481|APLP2_HUMAN	11.05	1.04	0.22	16	15	Amyloid-like protein 2 OS=Homo sapiens OX=9606 GN=APLP2 PE=1 SV=2
P48047|ATPO_HUMAN	5.25	1.04	0.46	9	9	ATP synthase subunit O, mitochondrial OS=Homo sapiens OX=9606 GN=ATP5PO PE=1 SV=1
Q96AP7|ESAM_HUMAN	4.62	1.14	0.12	3	3	Endothelial cell-selective adhesion molecule OS=Homo sapiens OX=9606 GN=ESAM PE=1 SV=1
P23786|CPT2_HUMAN	2.59	0.95	0.12	6	6	Carnitine O-palmitoyltransferase 2, mitochondrial OS=Homo sapiens OX=9606 GN=CPT2 PE=1 SV=2
Q9BZM5|ULBP2_HUMAN	2.6	0.9	0.09	2	2	UL16-binding protein 2 OS=Homo sapiens OX=9606 GN=ULBP2 PE=1 SV=1
O00566|MPP10_HUMAN	0.61	1.32	0.08	3	3	U3 small nucleolar ribonucleoprotein protein MPP10 OS=Homo sapiens OX=9606 GN=MPHOSPH10 PE=1 SV=2
Q15036|SNX17_HUMAN	5.63	1.08	0.08	2	2	Sorting nexin-17 OS=Homo sapiens OX=9606 GN=SNX17 PE=1 SV=1
Q9UNE7|CHIP_HUMAN	1.7	1.09	0.38	9	9	E3 ubiquitin-protein ligase CHIP OS=Homo sapiens OX=9606 GN=STUB1 PE=1 SV=2
Q9ULJ3|ZBT21_HUMAN	0	1.18	0.02	1	1	Zinc finger and BTB domain-containing protein 21 OS=Homo sapiens OX=9606 GN=ZBTB21 PE=1 SV=2
Q9H4A6|GOLP3_HUMAN	9.72	0.94	0.19	6	4	Golgi phosphoprotein 3 OS=Homo sapiens OX=9606 GN=GOLPH3 PE=1 SV=1
Q9BY43|CHM4A_HUMAN	8.73	1.11	0.1	3	3	Charged multivesicular body protein 4a OS=Homo sapiens OX=9606 GN=CHMP4A PE=1 SV=3
Q9BYT8|NEUL_HUMAN	5.15	1.04	0.17	10	9	Neurolysin, mitochondrial OS=Homo sapiens OX=9606 GN=NLN PE=1 SV=1
Q13084|RM28_HUMAN	2.54	1.02	0.12	3	3	39S ribosomal protein L28, mitochondrial OS=Homo sapiens OX=9606 GN=MRPL28 PE=1 SV=4
Q9Y2Q3|GSTK1_HUMAN	1.79	1.06	0.45	8	8	Glutathione S-transferase kappa 1 OS=Homo sapiens OX=9606 GN=GSTK1 PE=1 SV=3
Q8N5G2|MACOI_HUMAN	0	1.08	0.02	1	1	Macoilin OS=Homo sapiens OX=9606 GN=MACO1 PE=1 SV=1
Q7Z3T8|ZFY16_HUMAN	2.68	2.06	0.02	2	2	Zinc finger FYVE domain-containing protein 16 OS=Homo sapiens OX=9606 GN=ZFYVE16 PE=1 SV=3
Q9UEW8|STK39_HUMAN	0.2	1.01	0.11	8	4	STE20/SPS1-related proline-alanine-rich protein kinase OS=Homo sapiens OX=9606 GN=STK39 PE=1 SV=3
Q92796|DLG3_HUMAN	2.38	1.24	0.04	3	2	Disks large homolog 3 OS=Homo sapiens OX=9606 GN=DLG3 PE=1 SV=2
Q9NVP1|DDX18_HUMAN	1.24	0.98	0.27	13	13	ATP-dependent RNA helicase DDX18 OS=Homo sapiens OX=9606 GN=DDX18 PE=1 SV=2
P50453|SPB9_HUMAN	19.28	0.93	0.63	27	25	Serpin B9 OS=Homo sapiens OX=9606 GN=SERPINB9 PE=1 SV=1
Q5F1R6|DJC21_HUMAN	0.08	0.99	0.03	1	1	DnaJ homolog subfamily C member 21 OS=Homo sapiens OX=9606 GN=DNAJC21 PE=1 SV=2
Q7Z7M9|GALT5_HUMAN	0	1.37	0.01	1	1	Polypeptide N-acetylgalactosaminyltransferase 5 OS=Homo sapiens OX=9606 GN=GALNT5 PE=1 SV=1
Q9UIV1|CNOT7_HUMAN	2.26	1.11	0.15	3	3	CCR4-NOT transcription complex subunit 7 OS=Homo sapiens OX=9606 GN=CNOT7 PE=1 SV=3
Q53T59|H1BP3_HUMAN	1.89	0.99	0.03	1	1	HCLS1-binding protein 3 OS=Homo sapiens OX=9606 GN=HS1BP3 PE=1 SV=1
Q9H307|PININ_HUMAN	3.56	1	0.2	10	10	Pinin OS=Homo sapiens OX=9606 GN=PNN PE=1 SV=5
P18077|RL35A_HUMAN	1.65	0.94	0.29	7	7	60S ribosomal protein L35a OS=Homo sapiens OX=9606 GN=RPL35A PE=1 SV=2
P13667|PDIA4_HUMAN	18.74	1.09	0.55	57	54	Protein disulfide-isomerase A4 OS=Homo sapiens OX=9606 GN=PDIA4 PE=1 SV=2
Q9H3Z4|DNJC5_HUMAN	0.42	1.12	0.15	2	2	DnaJ homolog subfamily C member 5 OS=Homo sapiens OX=9606 GN=DNAJC5 PE=1 SV=1
P63261|ACTG_HUMAN	0.1	0.96	0.05	179	5	Actin, cytoplasmic 2 OS=Homo sapiens OX=9606 GN=ACTG1 PE=1 SV=1
Q14676|MDC1_HUMAN	4.03	0.94	0.03	4	4	Mediator of DNA damage checkpoint protein 1 OS=Homo sapiens OX=9606 GN=MDC1 PE=1 SV=3
P78406|RAE1L_HUMAN	7.13	1.06	0.54	11	11	mRNA export factor OS=Homo sapiens OX=9606 GN=RAE1 PE=1 SV=1
Q96Q11|TRNT1_HUMAN	2.54	0.89	0.03	1	1	CCA tRNA nucleotidyltransferase 1, mitochondrial OS=Homo sapiens OX=9606 GN=TRNT1 PE=1 SV=2
Q71UI9|H2AV_HUMAN	3.19	1.01	0.24	9	7	Histone H2A.V OS=Homo sapiens OX=9606 GN=H2AZ2 PE=1 SV=3
Q8N684|CPSF7_HUMAN	5.15	0.98	0.28	9	9	Cleavage and polyadenylation specificity factor subunit 7 OS=Homo sapiens OX=9606 GN=CPSF7 PE=1 SV=1
Q9NVM6|DJC17_HUMAN	0	0.82	0.07	1	1	DnaJ homolog subfamily C member 17 OS=Homo sapiens OX=9606 GN=DNAJC17 PE=1 SV=1
Q6R327|RICTR_HUMAN	1.98	1.08	0.03	3	3	Rapamycin-insensitive companion of mTOR OS=Homo sapiens OX=9606 GN=RICTOR PE=1 SV=1
Q9BWM7|SFXN3_HUMAN	1.4	1.02	0.31	11	8	Sideroflexin-3 OS=Homo sapiens OX=9606 GN=SFXN3 PE=1 SV=3
P62995|TRA2B_HUMAN	5.05	1.06	0.25	6	6	Transformer-2 protein homolog beta OS=Homo sapiens OX=9606 GN=TRA2B PE=1 SV=1
Q14160|SCRIB_HUMAN	1.81	0.94	0.09	9	8	Protein scribble homolog OS=Homo sapiens OX=9606 GN=SCRIB PE=1 SV=4
Q9Y624|JAM1_HUMAN	4.06	0.86	0.07	1	1	Junctional adhesion molecule A OS=Homo sapiens OX=9606 GN=F11R PE=1 SV=1
Q14573|ITPR3_HUMAN	9	1.03	0.22	45	41	Inositol 1,4,5-trisphosphate receptor type 3 OS=Homo sapiens OX=9606 GN=ITPR3 PE=1 SV=2
P36969|GPX4_HUMAN	7.65	1.16	0.24	4	4	Phospholipid hydroperoxide glutathione peroxidase OS=Homo sapiens OX=9606 GN=GPX4 PE=1 SV=3
Q9Y5K8|VATD_HUMAN	7.89	0.72	0.16	2	2	V-type proton ATPase subunit D OS=Homo sapiens OX=9606 GN=ATP6V1D PE=1 SV=1
P54886|P5CS_HUMAN	2.68	1.03	0.44	30	30	Delta-1-pyrroline-5-carboxylate synthase OS=Homo sapiens OX=9606 GN=ALDH18A1 PE=1 SV=2
Q9H204|MED28_HUMAN	0	0.79	0.08	1	1	Mediator of RNA polymerase II transcription subunit 28 OS=Homo sapiens OX=9606 GN=MED28 PE=1 SV=1
P54852|EMP3_HUMAN	0	0.91	0.05	1	1	Epithelial membrane protein 3 OS=Homo sapiens OX=9606 GN=EMP3 PE=1 SV=1
O60427|FADS1_HUMAN	10.97	1.09	0.15	4	4	Acyl-CoA (8-3)-desaturase OS=Homo sapiens OX=9606 GN=FADS1 PE=1 SV=3
P16083|NQO2_HUMAN	2.67	1.04	0.37	6	6	Ribosyldihydronicotinamide dehydrogenase [quinone] OS=Homo sapiens OX=9606 GN=NQO2 PE=1 SV=5
P11177|ODPB_HUMAN	14.13	1.11	0.41	16	16	Pyruvate dehydrogenase E1 component subunit beta, mitochondrial OS=Homo sapiens OX=9606 GN=PDHB PE=1 SV=3
Q8WUH6|TM263_HUMAN	17.22	1.11	0.66	5	5	Transmembrane protein 263 OS=Homo sapiens OX=9606 GN=TMEM263 PE=1 SV=1
Q9Y6B6|SAR1B_HUMAN	0.87	0.93	0.36	7	4	GTP-binding protein SAR1b OS=Homo sapiens OX=9606 GN=SAR1B PE=1 SV=1
Q5T2Q4|CCYL2_HUMAN	0	0.89	0.02	1	1	Cyclin-Y-like protein 2 OS=Homo sapiens OX=9606 GN=CCNYL2 PE=3 SV=2
Q8NFH3|NUP43_HUMAN	0.15	0.99	0.15	4	4	Nucleoporin Nup43 OS=Homo sapiens OX=9606 GN=NUP43 PE=1 SV=1
Q8NHG7|SVIP_HUMAN	0	3.22	0.14	1	1	Small VCP/p97-interacting protein OS=Homo sapiens OX=9606 GN=SVIP PE=1 SV=1
Q13724|MOGS_HUMAN	3.97	0.94	0.13	9	9	Mannosyl-oligosaccharide glucosidase OS=Homo sapiens OX=9606 GN=MOGS PE=1 SV=5
Q9BSH5|HDHD3_HUMAN	4.47	0.83	0.14	2	2	Haloacid dehalogenase-like hydrolase domain-containing protein 3 OS=Homo sapiens OX=9606 GN=HDHD3 PE=1 SV=1
Q9Y399|RT02_HUMAN	0.37	0.93	0.14	4	4	28S ribosomal protein S2, mitochondrial OS=Homo sapiens OX=9606 GN=MRPS2 PE=1 SV=1
Q13418|ILK_HUMAN	0.69	1.08	0.3	10	10	Integrin-linked protein kinase OS=Homo sapiens OX=9606 GN=ILK PE=1 SV=2
Q15392|DHC24_HUMAN	4.6	0.94	0.09	4	4	Delta(24)-sterol reductase OS=Homo sapiens OX=9606 GN=DHCR24 PE=1 SV=2
Q86T03|PP4P1_HUMAN	0	1.15	0.04	1	1	Type 1 phosphatidylinositol 4,5-bisphosphate 4-phosphatase OS=Homo sapiens OX=9606 GN=PIP4P1 PE=1 SV=1
Q9BSU3|NAA11_HUMAN	0.66	1.05	0.1	4	4	N-alpha-acetyltransferase 11 OS=Homo sapiens OX=9606 GN=NAA11 PE=1 SV=3
Q9Y5S2|MRCKB_HUMAN	13.1	0.9	0.06	9	7	Serine/threonine-protein kinase MRCK beta OS=Homo sapiens OX=9606 GN=CDC42BPB PE=1 SV=2
Q9P1F3|ABRAL_HUMAN	3.49	0.99	0.36	4	4	Costars family protein ABRACL OS=Homo sapiens OX=9606 GN=ABRACL PE=1 SV=1
O15031|PLXB2_HUMAN	0.89	1.02	0.09	11	11	Plexin-B2 OS=Homo sapiens OX=9606 GN=PLXNB2 PE=1 SV=3
P62993|GRB2_HUMAN	1.2	0.98	0.45	10	10	Growth factor receptor-bound protein 2 OS=Homo sapiens OX=9606 GN=GRB2 PE=1 SV=1
Q9NTJ5|SAC1_HUMAN	3.96	1.05	0.24	12	12	Phosphatidylinositol-3-phosphatase SAC1 OS=Homo sapiens OX=9606 GN=SACM1L PE=1 SV=2
P53618|COPB_HUMAN	4.98	1.07	0.48	46	46	Coatomer subunit beta OS=Homo sapiens OX=9606 GN=COPB1 PE=1 SV=3
Q6H3X3|ULBP5_HUMAN	2.6	0.83	0.03	1	1	UL-16 binding protein 5 OS=Homo sapiens OX=9606 GN=RAET1G PE=1 SV=1
P04083|ANXA1_HUMAN	9.7	1.02	0.73	54	53	Annexin A1 OS=Homo sapiens OX=9606 GN=ANXA1 PE=1 SV=2
P48509|CD151_HUMAN	0.73	0.88	0.13	6	6	CD151 antigen OS=Homo sapiens OX=9606 GN=CD151 PE=1 SV=3
P08134|RHOC_HUMAN	2.58	0.89	0.11	11	3	Rho-related GTP-binding protein RhoC OS=Homo sapiens OX=9606 GN=RHOC PE=1 SV=1
O43813|LANC1_HUMAN	1.55	1.59	0.03	1	1	Glutathione S-transferase LANCL1 OS=Homo sapiens OX=9606 GN=LANCL1 PE=1 SV=1
Q5T0F9|C2D1B_HUMAN	1.94	1.01	0.05	3	3	Coiled-coil and C2 domain-containing protein 1B OS=Homo sapiens OX=9606 GN=CC2D1B PE=1 SV=1
P0C7V7|SC11B_HUMAN	0	0.76	0.05	1	1	Putative signal peptidase complex catalytic subunit SEC11B OS=Homo sapiens OX=9606 GN=SEC11B PE=5 SV=1
Q96DC9|OTUB2_HUMAN	1.69	1.1	0.06	1	1	Ubiquitin thioesterase OTUB2 OS=Homo sapiens OX=9606 GN=OTUB2 PE=1 SV=2
P61960|UFM1_HUMAN	12.77	1.33	0.59	3	3	Ubiquitin-fold modifier 1 OS=Homo sapiens OX=9606 GN=UFM1 PE=1 SV=1
Q9BW66|CINP_HUMAN	6.17	1.57	0.09	1	1	Cyclin-dependent kinase 2-interacting protein OS=Homo sapiens OX=9606 GN=CINP PE=1 SV=1
Q6FIF0|ZFAN6_HUMAN	2.98	1	0.08	1	1	AN1-type zinc finger protein 6 OS=Homo sapiens OX=9606 GN=ZFAND6 PE=1 SV=2
Q8NB90|AFG2H_HUMAN	0.64	1.13	0.16	9	8	ATPase family protein 2 homolog OS=Homo sapiens OX=9606 GN=SPATA5 PE=1 SV=3
Q76FK4|NOL8_HUMAN	0	1.38	0.01	1	1	Nucleolar protein 8 OS=Homo sapiens OX=9606 GN=NOL8 PE=1 SV=1
Q9Y5P6|GMPPB_HUMAN	5.88	1.18	0.17	4	4	Mannose-1-phosphate guanyltransferase beta OS=Homo sapiens OX=9606 GN=GMPPB PE=1 SV=2
Q9Y3C4|TPRKB_HUMAN	2.51	0.99	0.36	4	4	EKC/KEOPS complex subunit TPRKB OS=Homo sapiens OX=9606 GN=TPRKB PE=1 SV=1
Q96A05|VATE2_HUMAN	12.08	0.96	0.06	1	1	V-type proton ATPase subunit E 2 OS=Homo sapiens OX=9606 GN=ATP6V1E2 PE=1 SV=1
P21283|VATC1_HUMAN	4.36	1.03	0.28	9	9	V-type proton ATPase subunit C 1 OS=Homo sapiens OX=9606 GN=ATP6V1C1 PE=1 SV=4
Q53FT3|HIKES_HUMAN	3.02	0.94	0.15	2	2	Protein Hikeshi OS=Homo sapiens OX=9606 GN=HIKESHI PE=1 SV=2
O00429|DNM1L_HUMAN	4.49	0.99	0.53	26	26	Dynamin-1-like protein OS=Homo sapiens OX=9606 GN=DNM1L PE=1 SV=2
P22033|MUTA_HUMAN	0.14	0.91	0.15	8	8	Methylmalonyl-CoA mutase, mitochondrial OS=Homo sapiens OX=9606 GN=MMUT PE=1 SV=4
Q86VY4|TSYL5_HUMAN	0	1.04	0.02	1	1	Testis-specific Y-encoded-like protein 5 OS=Homo sapiens OX=9606 GN=TSPYL5 PE=1 SV=2
Q8N8A6|DDX51_HUMAN	0	0.81	0.02	1	1	ATP-dependent RNA helicase DDX51 OS=Homo sapiens OX=9606 GN=DDX51 PE=1 SV=3
Q08945|SSRP1_HUMAN	10.27	1.04	0.3	19	19	FACT complex subunit SSRP1 OS=Homo sapiens OX=9606 GN=SSRP1 PE=1 SV=1
Q9BYC5|FUT8_HUMAN	3.26	0.99	0.13	5	5	Alpha-(1,6)-fucosyltransferase OS=Homo sapiens OX=9606 GN=FUT8 PE=1 SV=2
Q6N069|NAA16_HUMAN	6.67	0.97	0.04	6	2	N-alpha-acetyltransferase 16, NatA auxiliary subunit OS=Homo sapiens OX=9606 GN=NAA16 PE=1 SV=2
O43396|TXNL1_HUMAN	8.29	1.04	0.66	16	16	Thioredoxin-like protein 1 OS=Homo sapiens OX=9606 GN=TXNL1 PE=1 SV=3
Q6UVK1|CSPG4_HUMAN	10.03	0.83	0.03	4	4	Chondroitin sulfate proteoglycan 4 OS=Homo sapiens OX=9606 GN=CSPG4 PE=1 SV=2
Q9NTK5|OLA1_HUMAN	9.41	1.04	0.59	27	27	Obg-like ATPase 1 OS=Homo sapiens OX=9606 GN=OLA1 PE=1 SV=2
Q9Y4L1|HYOU1_HUMAN	25.96	1.13	0.48	52	51	Hypoxia up-regulated protein 1 OS=Homo sapiens OX=9606 GN=HYOU1 PE=1 SV=1
Q9UNH7|SNX6_HUMAN	3.2	0.97	0.3	15	14	Sorting nexin-6 OS=Homo sapiens OX=9606 GN=SNX6 PE=1 SV=1
Q8TDX7|NEK7_HUMAN	0.23	1.08	0.23	7	5	Serine/threonine-protein kinase Nek7 OS=Homo sapiens OX=9606 GN=NEK7 PE=1 SV=1
O76071|CIAO1_HUMAN	7.63	0.93	0.31	7	7	Probable cytosolic iron-sulfur protein assembly protein CIAO1 OS=Homo sapiens OX=9606 GN=CIAO1 PE=1 SV=1
P27482|CALL3_HUMAN	8.31	0.87	0.05	2	2	Calmodulin-like protein 3 OS=Homo sapiens OX=9606 GN=CALML3 PE=1 SV=2
Q9Y680|FKBP7_HUMAN	2.43	1.36	0.05	1	1	Peptidyl-prolyl cis-trans isomerase FKBP7 OS=Homo sapiens OX=9606 GN=FKBP7 PE=1 SV=2
Q86UY6|NAA40_HUMAN	1.7	1.48	0.07	1	1	N-alpha-acetyltransferase 40 OS=Homo sapiens OX=9606 GN=NAA40 PE=1 SV=1
Q8NBJ5|GT251_HUMAN	3.47	1.02	0.28	15	15	Procollagen galactosyltransferase 1 OS=Homo sapiens OX=9606 GN=COLGALT1 PE=1 SV=1
Q969Q0|RL36L_HUMAN	4.81	0.96	0.16	3	3	60S ribosomal protein L36a-like OS=Homo sapiens OX=9606 GN=RPL36AL PE=1 SV=3
O15254|ACOX3_HUMAN	2.2	0.69	0.05	2	2	Peroxisomal acyl-coenzyme A oxidase 3 OS=Homo sapiens OX=9606 GN=ACOX3 PE=1 SV=2
Q96AT9|RPE_HUMAN	0.7	1.06	0.27	3	3	Ribulose-phosphate 3-epimerase OS=Homo sapiens OX=9606 GN=RPE PE=1 SV=1
Q13148|TADBP_HUMAN	0.91	0.95	0.27	11	11	TAR DNA-binding protein 43 OS=Homo sapiens OX=9606 GN=TARDBP PE=1 SV=1
P11387|TOP1_HUMAN	1.74	1.04	0.35	32	27	DNA topoisomerase 1 OS=Homo sapiens OX=9606 GN=TOP1 PE=1 SV=2
Q9Y6D9|MD1L1_HUMAN	2.41	1.12	0.13	7	7	Mitotic spindle assembly checkpoint protein MAD1 OS=Homo sapiens OX=9606 GN=MAD1L1 PE=1 SV=2
Q99549|MPP8_HUMAN	5.51	1.45	0.02	1	1	M-phase phosphoprotein 8 OS=Homo sapiens OX=9606 GN=MPHOSPH8 PE=1 SV=2
Q13045|FLII_HUMAN	7.05	1.02	0.19	18	18	Protein flightless-1 homolog OS=Homo sapiens OX=9606 GN=FLII PE=1 SV=2
Q8WWC4|MAIP1_HUMAN	1.76	0.96	0.03	1	1	m-AAA protease-interacting protein 1, mitochondrial OS=Homo sapiens OX=9606 GN=MAIP1 PE=1 SV=1
O95260|ATE1_HUMAN	0	1.31	0.04	1	1	Arginyl-tRNA--protein transferase 1 OS=Homo sapiens OX=9606 GN=ATE1 PE=1 SV=2
Q9NYL9|TMOD3_HUMAN	0.8	1.04	0.55	17	17	Tropomodulin-3 OS=Homo sapiens OX=9606 GN=TMOD3 PE=1 SV=1
Q8WVQ1|CANT1_HUMAN	1.45	1.04	0.07	2	2	Soluble calcium-activated nucleotidase 1 OS=Homo sapiens OX=9606 GN=CANT1 PE=1 SV=1
P16615|AT2A2_HUMAN	2.62	0.99	0.21	37	23	Sarcoplasmic/endoplasmic reticulum calcium ATPase 2 OS=Homo sapiens OX=9606 GN=ATP2A2 PE=1 SV=1
P36897|TGFR1_HUMAN	0.04	0.98	0.03	1	1	TGF-beta receptor type-1 OS=Homo sapiens OX=9606 GN=TGFBR1 PE=1 SV=1
O14757|CHK1_HUMAN	0	0.85	0.03	1	1	Serine/threonine-protein kinase Chk1 OS=Homo sapiens OX=9606 GN=CHEK1 PE=1 SV=2
Q99523|SORT_HUMAN	0.21	1.06	0.07	4	4	Sortilin OS=Homo sapiens OX=9606 GN=SORT1 PE=1 SV=3
Q96FX7|TRM61_HUMAN	2.26	1.07	0.11	2	2	tRNA (adenine(58)-N(1))-methyltransferase catalytic subunit TRMT61A OS=Homo sapiens OX=9606 GN=TRMT61A PE=1 SV=1
Q9H7B2|RPF2_HUMAN	2.49	0.91	0.23	5	5	Ribosome production factor 2 homolog OS=Homo sapiens OX=9606 GN=RPF2 PE=1 SV=2
Q9ULR0|ISY1_HUMAN	3.36	1.03	0.16	3	3	Pre-mRNA-splicing factor ISY1 homolog OS=Homo sapiens OX=9606 GN=ISY1 PE=1 SV=3
Q14653|IRF3_HUMAN	3.59	1.06	0.07	1	1	Interferon regulatory factor 3 OS=Homo sapiens OX=9606 GN=IRF3 PE=1 SV=1
P10644|KAP0_HUMAN	2.88	1.02	0.3	13	11	cAMP-dependent protein kinase type I-alpha regulatory subunit OS=Homo sapiens OX=9606 GN=PRKAR1A PE=1 SV=1
Q8NHP8|PLBL2_HUMAN	0.95	1	0.07	5	5	Putative phospholipase B-like 2 OS=Homo sapiens OX=9606 GN=PLBD2 PE=1 SV=2
O15269|SPTC1_HUMAN	6.22	1.03	0.17	5	5	Serine palmitoyltransferase 1 OS=Homo sapiens OX=9606 GN=SPTLC1 PE=1 SV=1
Q92600|CNOT9_HUMAN	4.51	0.96	0.08	2	2	CCR4-NOT transcription complex subunit 9 OS=Homo sapiens OX=9606 GN=CNOT9 PE=1 SV=1
P49459|UBE2A_HUMAN	7.99	1.85	0.18	3	2	Ubiquitin-conjugating enzyme E2 A OS=Homo sapiens OX=9606 GN=UBE2A PE=1 SV=2
Q14980|NUMA1_HUMAN	2.07	0.95	0.48	81	81	Nuclear mitotic apparatus protein 1 OS=Homo sapiens OX=9606 GN=NUMA1 PE=1 SV=2
P18564|ITB6_HUMAN	2.56	0.91	0.01	1	1	Integrin beta-6 OS=Homo sapiens OX=9606 GN=ITGB6 PE=1 SV=2
P35606|COPB2_HUMAN	3.6	1.03	0.42	34	34	Coatomer subunit beta' OS=Homo sapiens OX=9606 GN=COPB2 PE=1 SV=2
P04075|ALDOA_HUMAN	10.9	1.06	0.68	60	45	Fructose-bisphosphate aldolase A OS=Homo sapiens OX=9606 GN=ALDOA PE=1 SV=2
Q01804|OTUD4_HUMAN	2.96	0.99	0.05	3	3	OTU domain-containing protein 4 OS=Homo sapiens OX=9606 GN=OTUD4 PE=1 SV=4
Q5QNW6|H2B2F_HUMAN	2.9	0.94	0.08	28	4	Histone H2B type 2-F OS=Homo sapiens OX=9606 GN=H2BC18 PE=1 SV=3
Q8IUD2|RB6I2_HUMAN	0.03	0.88	0.07	6	6	ELKS/Rab6-interacting/CAST family member 1 OS=Homo sapiens OX=9606 GN=ERC1 PE=1 SV=1
Q86VP1|TAXB1_HUMAN	1.61	1.01	0.08	3	3	Tax1-binding protein 1 OS=Homo sapiens OX=9606 GN=TAX1BP1 PE=1 SV=2
O95235|KI20A_HUMAN	0.6	1.02	0.05	3	3	Kinesin-like protein KIF20A OS=Homo sapiens OX=9606 GN=KIF20A PE=1 SV=1
Q32MZ4|LRRF1_HUMAN	10.66	0.96	0.32	25	23	Leucine-rich repeat flightless-interacting protein 1 OS=Homo sapiens OX=9606 GN=LRRFIP1 PE=1 SV=2
P35625|TIMP3_HUMAN	5.23	0.93	0.21	4	4	Metalloproteinase inhibitor 3 OS=Homo sapiens OX=9606 GN=TIMP3 PE=1 SV=2
Q9Y3D8|KAD6_HUMAN	1.01	1.15	0.23	3	3	Adenylate kinase isoenzyme 6 OS=Homo sapiens OX=9606 GN=AK6 PE=1 SV=1
Q13769|THOC5_HUMAN	2.27	1.2	0.04	2	2	THO complex subunit 5 homolog OS=Homo sapiens OX=9606 GN=THOC5 PE=1 SV=2
P22692|IBP4_HUMAN	8.01	0.85	0.18	3	3	Insulin-like growth factor-binding protein 4 OS=Homo sapiens OX=9606 GN=IGFBP4 PE=1 SV=2
P26572|MGAT1_HUMAN	2.84	1.03	0.06	2	2	Alpha-1,3-mannosyl-glycoprotein 2-beta-N-acetylglucosaminyltransferase OS=Homo sapiens OX=9606 GN=MGAT1 PE=1 SV=2
Q9NRN9|METL5_HUMAN	1.76	1.17	0.05	1	1	rRNA N6-adenosine-methyltransferase METTL5 OS=Homo sapiens OX=9606 GN=METTL5 PE=1 SV=1
Q9UHJ6|SHPK_HUMAN	0	1.04	0.02	1	1	Sedoheptulokinase OS=Homo sapiens OX=9606 GN=SHPK PE=1 SV=3
Q15393|SF3B3_HUMAN	5.41	1.05	0.26	27	27	Splicing factor 3B subunit 3 OS=Homo sapiens OX=9606 GN=SF3B3 PE=1 SV=4
P50613|CDK7_HUMAN	5.88	0.93	0.1	2	2	Cyclin-dependent kinase 7 OS=Homo sapiens OX=9606 GN=CDK7 PE=1 SV=1
Q96DV4|RM38_HUMAN	0	1.09	0.03	1	1	39S ribosomal protein L38, mitochondrial OS=Homo sapiens OX=9606 GN=MRPL38 PE=1 SV=2
O60443|GSDME_HUMAN	3.01	0.91	0.34	12	12	Gasdermin-E OS=Homo sapiens OX=9606 GN=GSDME PE=1 SV=2
Q9UIQ6|LCAP_HUMAN	1.15	1	0.13	9	9	Leucyl-cystinyl aminopeptidase OS=Homo sapiens OX=9606 GN=LNPEP PE=1 SV=3
P23588|IF4B_HUMAN	0.28	0.95	0.27	13	13	Eukaryotic translation initiation factor 4B OS=Homo sapiens OX=9606 GN=EIF4B PE=1 SV=2
Q9Y605|MOFA1_HUMAN	4.87	0.83	0.27	2	2	MORF4 family-associated protein 1 OS=Homo sapiens OX=9606 GN=MRFAP1 PE=1 SV=1
Q9BTV4|TMM43_HUMAN	0.93	0.94	0.47	14	14	Transmembrane protein 43 OS=Homo sapiens OX=9606 GN=TMEM43 PE=1 SV=1
Q99519|NEUR1_HUMAN	0.57	0.83	0.18	5	5	Sialidase-1 OS=Homo sapiens OX=9606 GN=NEU1 PE=1 SV=1
Q12774|ARHG5_HUMAN	0	1.08	0.01	1	1	Rho guanine nucleotide exchange factor 5 OS=Homo sapiens OX=9606 GN=ARHGEF5 PE=1 SV=3
Q71UM5|RS27L_HUMAN	0.39	0.92	0.14	6	3	40S ribosomal protein S27-like OS=Homo sapiens OX=9606 GN=RPS27L PE=1 SV=3
P42892|ECE1_HUMAN	5.79	1.03	0.23	14	14	Endothelin-converting enzyme 1 OS=Homo sapiens OX=9606 GN=ECE1 PE=1 SV=2
Q99747|SNAG_HUMAN	3.05	1.01	0.26	6	6	Gamma-soluble NSF attachment protein OS=Homo sapiens OX=9606 GN=NAPG PE=1 SV=1
Q6P3S1|DEN1B_HUMAN	6.8	0.88	0.01	1	1	DENN domain-containing protein 1B OS=Homo sapiens OX=9606 GN=DENND1B PE=1 SV=2
Q6WKZ4|RFIP1_HUMAN	0.08	1.13	0.06	5	5	Rab11 family-interacting protein 1 OS=Homo sapiens OX=9606 GN=RAB11FIP1 PE=1 SV=3
Q14019|COTL1_HUMAN	1.15	0.98	0.48	8	8	Coactosin-like protein OS=Homo sapiens OX=9606 GN=COTL1 PE=1 SV=3
Q8NDC0|MISSL_HUMAN	1.57	1.23	0.07	1	1	MAPK-interacting and spindle-stabilizing protein-like OS=Homo sapiens OX=9606 GN=MAPK1IP1L PE=1 SV=4
P26010|ITB7_HUMAN	2.46	0.94	0.01	1	1	Integrin beta-7 OS=Homo sapiens OX=9606 GN=ITGB7 PE=1 SV=1
O94925|GLSK_HUMAN	0.75	1.02	0.34	18	18	Glutaminase kidney isoform, mitochondrial OS=Homo sapiens OX=9606 GN=GLS PE=1 SV=1
Q99575|POP1_HUMAN	14.65	1.18	0.11	6	6	Ribonucleases P/MRP protein subunit POP1 OS=Homo sapiens OX=9606 GN=POP1 PE=1 SV=2
P83436|COG7_HUMAN	4.2	1.34	0.02	1	1	Conserved oligomeric Golgi complex subunit 7 OS=Homo sapiens OX=9606 GN=COG7 PE=1 SV=1
Q58FG0|HS905_HUMAN	0.52	0.98	0.16	12	7	Putative heat shock protein HSP 90-alpha A5 OS=Homo sapiens OX=9606 GN=HSP90AA5P PE=2 SV=1
P30566|PUR8_HUMAN	2.02	1.06	0.49	15	15	Adenylosuccinate lyase OS=Homo sapiens OX=9606 GN=ADSL PE=1 SV=2
Q6NUM9|RETST_HUMAN	0.6	1.06	0.13	6	6	All-trans-retinol 13,14-reductase OS=Homo sapiens OX=9606 GN=RETSAT PE=1 SV=2
Q6ULP2|AFTIN_HUMAN	0	0.65	0.01	1	1	Aftiphilin OS=Homo sapiens OX=9606 GN=AFTPH PE=1 SV=3
Q9HAS0|NJMU_HUMAN	8.5	1.07	0.14	4	4	Protein Njmu-R1 OS=Homo sapiens OX=9606 GN=C17orf75 PE=1 SV=2
Q9BQ52|RNZ2_HUMAN	2.06	1.06	0.21	13	13	Zinc phosphodiesterase ELAC protein 2 OS=Homo sapiens OX=9606 GN=ELAC2 PE=1 SV=2
Q92522|H1X_HUMAN	0.25	0.94	0.17	3	3	Histone H1.10 OS=Homo sapiens OX=9606 GN=H1-10 PE=1 SV=1
Q9BQ69|MACD1_HUMAN	1.26	0.96	0.11	2	2	ADP-ribose glycohydrolase MACROD1 OS=Homo sapiens OX=9606 GN=MACROD1 PE=1 SV=2
Q9BQB6|VKOR1_HUMAN	3.04	1.05	0.08	1	1	Vitamin K epoxide reductase complex subunit 1 OS=Homo sapiens OX=9606 GN=VKORC1 PE=1 SV=1
P38405|GNAL_HUMAN	3.91	1.03	0.08	5	3	Guanine nucleotide-binding protein G(olf) subunit alpha OS=Homo sapiens OX=9606 GN=GNAL PE=1 SV=1
O15344|TRI18_HUMAN	6.45	1.06	0.06	3	3	E3 ubiquitin-protein ligase Midline-1 OS=Homo sapiens OX=9606 GN=MID1 PE=1 SV=1
P99999|CYC_HUMAN	5.68	0.99	0.55	8	8	Cytochrome c OS=Homo sapiens OX=9606 GN=CYCS PE=1 SV=2
P62910|RL32_HUMAN	3.8	0.95	0.39	8	8	60S ribosomal protein L32 OS=Homo sapiens OX=9606 GN=RPL32 PE=1 SV=2
Q8WXF1|PSPC1_HUMAN	7.31	1.07	0.36	14	14	Paraspeckle component 1 OS=Homo sapiens OX=9606 GN=PSPC1 PE=1 SV=1
Q9Y5J7|TIM9_HUMAN	1.97	0.97	0.17	1	1	Mitochondrial import inner membrane translocase subunit Tim9 OS=Homo sapiens OX=9606 GN=TIMM9 PE=1 SV=1
Q86SX6|GLRX5_HUMAN	4.23	1.11	0.41	4	4	Glutaredoxin-related protein 5, mitochondrial OS=Homo sapiens OX=9606 GN=GLRX5 PE=1 SV=2
P63096|GNAI1_HUMAN	0.81	0.88	0.13	15	3	Guanine nucleotide-binding protein G(i) subunit alpha-1 OS=Homo sapiens OX=9606 GN=GNAI1 PE=1 SV=2
O75396|SC22B_HUMAN	4.05	1.01	0.39	9	9	Vesicle-trafficking protein SEC22b OS=Homo sapiens OX=9606 GN=SEC22B PE=1 SV=4
Q9NWV4|CZIB_HUMAN	0.67	1.03	0.4	6	6	CXXC motif containing zinc binding protein OS=Homo sapiens OX=9606 GN=CZIB PE=1 SV=1
P15104|GLNA_HUMAN	1.09	1.06	0.12	3	3	Glutamine synthetase OS=Homo sapiens OX=9606 GN=GLUL PE=1 SV=4
P23528|COF1_HUMAN	7.57	1.01	0.61	30	23	Cofilin-1 OS=Homo sapiens OX=9606 GN=CFL1 PE=1 SV=3
P42574|CASP3_HUMAN	3.1	1	0.19	4	4	Caspase-3 OS=Homo sapiens OX=9606 GN=CASP3 PE=1 SV=2
Q14566|MCM6_HUMAN	3.67	0.98	0.31	20	20	DNA replication licensing factor MCM6 OS=Homo sapiens OX=9606 GN=MCM6 PE=1 SV=1
Q9Y2T2|AP3M1_HUMAN	0.51	1.01	0.33	9	8	AP-3 complex subunit mu-1 OS=Homo sapiens OX=9606 GN=AP3M1 PE=1 SV=1
Q12756|KIF1A_HUMAN	0	1.42	0.01	3	1	Kinesin-like protein KIF1A OS=Homo sapiens OX=9606 GN=KIF1A PE=1 SV=2
Q99447|PCY2_HUMAN	4.02	1.1	0.47	11	11	Ethanolamine-phosphate cytidylyltransferase OS=Homo sapiens OX=9606 GN=PCYT2 PE=1 SV=1
Q9BVS4|RIOK2_HUMAN	4.44	1.01	0.03	1	1	Serine/threonine-protein kinase RIO2 OS=Homo sapiens OX=9606 GN=RIOK2 PE=1 SV=2
Q96A08|H2B1A_HUMAN	0	1.21	0.12	8	1	Histone H2B type 1-A OS=Homo sapiens OX=9606 GN=H2BC1 PE=1 SV=3
Q96QR8|PURB_HUMAN	0.76	0.85	0.07	2	2	Transcriptional activator protein Pur-beta OS=Homo sapiens OX=9606 GN=PURB PE=1 SV=3
Q58FF3|ENPLL_HUMAN	4.46	1.01	0.12	10	10	Putative endoplasmin-like protein OS=Homo sapiens OX=9606 GN=HSP90B2P PE=5 SV=1
Q00688|FKBP3_HUMAN	0.41	0.96	0.5	13	13	Peptidyl-prolyl cis-trans isomerase FKBP3 OS=Homo sapiens OX=9606 GN=FKBP3 PE=1 SV=1
Q9NPD8|UBE2T_HUMAN	3.92	0.78	0.16	2	2	Ubiquitin-conjugating enzyme E2 T OS=Homo sapiens OX=9606 GN=UBE2T PE=1 SV=1
P40939|ECHA_HUMAN	23.54	1.04	0.43	32	32	Trifunctional enzyme subunit alpha, mitochondrial OS=Homo sapiens OX=9606 GN=HADHA PE=1 SV=2
P25788|PSA3_HUMAN	1.04	1.08	0.19	6	6	Proteasome subunit alpha type-3 OS=Homo sapiens OX=9606 GN=PSMA3 PE=1 SV=2
Q8N8S7|ENAH_HUMAN	4.1	0.97	0.17	5	5	Protein enabled homolog OS=Homo sapiens OX=9606 GN=ENAH PE=1 SV=2
Q9H5V8|CDCP1_HUMAN	5.61	1.07	0.14	9	9	CUB domain-containing protein 1 OS=Homo sapiens OX=9606 GN=CDCP1 PE=1 SV=3
Q9Y3S2|ZN330_HUMAN	0.75	0.97	0.06	1	1	Zinc finger protein 330 OS=Homo sapiens OX=9606 GN=ZNF330 PE=1 SV=1
O00571|DDX3X_HUMAN	5.09	0.98	0.19	39	9	ATP-dependent RNA helicase DDX3X OS=Homo sapiens OX=9606 GN=DDX3X PE=1 SV=3
P61224|RAP1B_HUMAN	7.3	1	0.15	11	3	Ras-related protein Rap-1b OS=Homo sapiens OX=9606 GN=RAP1B PE=1 SV=1
Q96R06|SPAG5_HUMAN	3.77	0.77	0.05	4	4	Sperm-associated antigen 5 OS=Homo sapiens OX=9606 GN=SPAG5 PE=1 SV=2
P63244|RACK1_HUMAN	1.54	0.99	0.76	31	31	Receptor of activated protein C kinase 1 OS=Homo sapiens OX=9606 GN=RACK1 PE=1 SV=3
Q96EP5|DAZP1_HUMAN	2.71	1.03	0.22	6	6	DAZ-associated protein 1 OS=Homo sapiens OX=9606 GN=DAZAP1 PE=1 SV=1
Q15773|MLF2_HUMAN	2.21	0.91	0.06	1	1	Myeloid leukemia factor 2 OS=Homo sapiens OX=9606 GN=MLF2 PE=1 SV=1
P09651|ROA1_HUMAN	5.22	1.02	0.22	54	16	Heterogeneous nuclear ribonucleoprotein A1 OS=Homo sapiens OX=9606 GN=HNRNPA1 PE=1 SV=5
Q9P2B7|CFA97_HUMAN	0	0.71	0.03	1	1	Cilia- and flagella-associated protein 97 OS=Homo sapiens OX=9606 GN=CFAP97 PE=1 SV=2
Q9NQW6|ANLN_HUMAN	4.1	0.98	0.17	14	14	Anillin OS=Homo sapiens OX=9606 GN=ANLN PE=1 SV=2
Q9NXR7|BABA2_HUMAN	0.68	0.91	0.1	3	3	BRISC and BRCA1-A complex member 2 OS=Homo sapiens OX=9606 GN=BABAM2 PE=1 SV=2
Q99584|S10AD_HUMAN	0.35	1.01	0.34	6	6	Protein S100-A13 OS=Homo sapiens OX=9606 GN=S100A13 PE=1 SV=1
Q14C86|GAPD1_HUMAN	13.94	1.04	0.17	19	19	GTPase-activating protein and VPS9 domain-containing protein 1 OS=Homo sapiens OX=9606 GN=GAPVD1 PE=1 SV=2
Q92551|IP6K1_HUMAN	3.17	0.73	0.06	2	2	Inositol hexakisphosphate kinase 1 OS=Homo sapiens OX=9606 GN=IP6K1 PE=1 SV=3
Q9Y315|DEOC_HUMAN	0.94	1.02	0.23	5	5	Deoxyribose-phosphate aldolase OS=Homo sapiens OX=9606 GN=DERA PE=1 SV=2
O94804|STK10_HUMAN	3.15	1.04	0.19	18	16	Serine/threonine-protein kinase 10 OS=Homo sapiens OX=9606 GN=STK10 PE=1 SV=1
P28838|AMPL_HUMAN	5.76	1.03	0.56	29	29	Cytosol aminopeptidase OS=Homo sapiens OX=9606 GN=LAP3 PE=1 SV=3
P53999|TCP4_HUMAN	5.11	1.03	0.43	9	9	Activated RNA polymerase II transcriptional coactivator p15 OS=Homo sapiens OX=9606 GN=SUB1 PE=1 SV=3
P00568|KAD1_HUMAN	3.33	1.06	0.6	15	14	Adenylate kinase isoenzyme 1 OS=Homo sapiens OX=9606 GN=AK1 PE=1 SV=3
Q15629|TRAM1_HUMAN	1.36	1.11	0.12	4	4	Translocating chain-associated membrane protein 1 OS=Homo sapiens OX=9606 GN=TRAM1 PE=1 SV=3
Q6IAN0|DRS7B_HUMAN	2.27	0.96	0.21	5	5	Dehydrogenase/reductase SDR family member 7B OS=Homo sapiens OX=9606 GN=DHRS7B PE=1 SV=2
Q9BUP3|HTAI2_HUMAN	4.83	0.95	0.22	4	4	Oxidoreductase HTATIP2 OS=Homo sapiens OX=9606 GN=HTATIP2 PE=1 SV=2
O15145|ARPC3_HUMAN	10.11	1.13	0.53	13	13	Actin-related protein 2/3 complex subunit 3 OS=Homo sapiens OX=9606 GN=ARPC3 PE=1 SV=3
Q86YN1|DOPP1_HUMAN	0	1.04	0.05	1	1	Dolichyldiphosphatase 1 OS=Homo sapiens OX=9606 GN=DOLPP1 PE=2 SV=1
P49768|PSN1_HUMAN	0.48	0.98	0.09	2	2	Presenilin-1 OS=Homo sapiens OX=9606 GN=PSEN1 PE=1 SV=1
Q9NWU1|OXSM_HUMAN	0.67	0.9	0.03	1	1	3-oxoacyl-[acyl-carrier-protein] synthase, mitochondrial OS=Homo sapiens OX=9606 GN=OXSM PE=1 SV=1
Q9ULD0|OGDHL_HUMAN	5.71	1.07	0.04	4	4	2-oxoglutarate dehydrogenase-like, mitochondrial OS=Homo sapiens OX=9606 GN=OGDHL PE=1 SV=3
Q8N584|TT39C_HUMAN	1.09	1.08	0.03	1	1	Tetratricopeptide repeat protein 39C OS=Homo sapiens OX=9606 GN=TTC39C PE=2 SV=2
Q9Y237|PIN4_HUMAN	7.43	0.88	0.25	3	3	Peptidyl-prolyl cis-trans isomerase NIMA-interacting 4 OS=Homo sapiens OX=9606 GN=PIN4 PE=1 SV=1
Q8TAD7|OCC1_HUMAN	11.72	1.39	0.54	2	2	Overexpressed in colon carcinoma 1 protein OS=Homo sapiens OX=9606 GN=OCC1 PE=1 SV=2
Q6P1J9|CDC73_HUMAN	0.41	1.01	0.1	4	4	Parafibromin OS=Homo sapiens OX=9606 GN=CDC73 PE=1 SV=1
Q9H936|GHC1_HUMAN	2.43	0.95	0.27	7	7	Mitochondrial glutamate carrier 1 OS=Homo sapiens OX=9606 GN=SLC25A22 PE=1 SV=1
P04637|P53_HUMAN	14.72	1.39	0.14	4	4	Cellular tumor antigen p53 OS=Homo sapiens OX=9606 GN=TP53 PE=1 SV=4
Q9P031|TAP26_HUMAN	3.64	0.79	0.08	2	2	Thyroid transcription factor 1-associated protein 26 OS=Homo sapiens OX=9606 GN=CCDC59 PE=1 SV=2
Q9H0J9|PAR12_HUMAN	2.01	1.02	0.03	2	2	Protein mono-ADP-ribosyltransferase PARP12 OS=Homo sapiens OX=9606 GN=PARP12 PE=1 SV=1
P41252|SYIC_HUMAN	7.86	1.02	0.42	46	46	Isoleucine--tRNA ligase, cytoplasmic OS=Homo sapiens OX=9606 GN=IARS1 PE=1 SV=2
Q92619|HMHA1_HUMAN	0.18	0.91	0.01	1	1	Rho GTPase-activating protein 45 OS=Homo sapiens OX=9606 GN=ARHGAP45 PE=1 SV=2
Q03393|PTPS_HUMAN	0.08	1	0.19	2	2	6-pyruvoyl tetrahydrobiopterin synthase OS=Homo sapiens OX=9606 GN=PTS PE=1 SV=1
P49792|RBP2_HUMAN	0.24	0.95	0.17	49	38	E3 SUMO-protein ligase RanBP2 OS=Homo sapiens OX=9606 GN=RANBP2 PE=1 SV=2
Q99816|TS101_HUMAN	0.56	1.01	0.29	10	10	Tumor susceptibility gene 101 protein OS=Homo sapiens OX=9606 GN=TSG101 PE=1 SV=2
P49770|EI2BB_HUMAN	1.82	1.01	0.29	9	9	Translation initiation factor eIF-2B subunit beta OS=Homo sapiens OX=9606 GN=EIF2B2 PE=1 SV=3
Q86TB9|PATL1_HUMAN	1.24	0.98	0.05	4	4	Protein PAT1 homolog 1 OS=Homo sapiens OX=9606 GN=PATL1 PE=1 SV=2
Q13247|SRSF6_HUMAN	0.54	0.97	0.12	9	4	Serine/arginine-rich splicing factor 6 OS=Homo sapiens OX=9606 GN=SRSF6 PE=1 SV=2
P47985|UCRI_HUMAN	0.64	1.17	0.08	7	1	Cytochrome b-c1 complex subunit Rieske, mitochondrial OS=Homo sapiens OX=9606 GN=UQCRFS1 PE=1 SV=2
P00414|COX3_HUMAN	9.78	1.7	0.05	1	1	Cytochrome c oxidase subunit 3 OS=Homo sapiens OX=9606 GN=MT-CO3 PE=1 SV=2
Q6P3X3|TTC27_HUMAN	2.6	0.89	0.09	6	6	Tetratricopeptide repeat protein 27 OS=Homo sapiens OX=9606 GN=TTC27 PE=1 SV=1
P13984|T2FB_HUMAN	1.06	0.99	0.3	6	6	General transcription factor IIF subunit 2 OS=Homo sapiens OX=9606 GN=GTF2F2 PE=1 SV=2
Q6IPX3|TCAL6_HUMAN	5.5	0.94	0.12	3	3	Transcription elongation factor A protein-like 6 OS=Homo sapiens OX=9606 GN=TCEAL6 PE=2 SV=1
P62847|RS24_HUMAN	1.66	1.03	0.3	9	9	40S ribosomal protein S24 OS=Homo sapiens OX=9606 GN=RPS24 PE=1 SV=1
P49790|NU153_HUMAN	13.11	1.09	0.18	18	18	Nuclear pore complex protein Nup153 OS=Homo sapiens OX=9606 GN=NUP153 PE=1 SV=2
Q9UJS0|CMC2_HUMAN	4.93	1	0.26	15	11	Calcium-binding mitochondrial carrier protein Aralar2 OS=Homo sapiens OX=9606 GN=SLC25A13 PE=1 SV=2
Q6IQ49|SDE2_HUMAN	2.03	0.7	0.03	1	1	Replication stress response regulator SDE2 OS=Homo sapiens OX=9606 GN=SDE2 PE=1 SV=1
Q9NTJ3|SMC4_HUMAN	1.67	0.96	0.32	36	36	Structural maintenance of chromosomes protein 4 OS=Homo sapiens OX=9606 GN=SMC4 PE=1 SV=2
Q9UIA9|XPO7_HUMAN	5.26	0.99	0.18	12	12	Exportin-7 OS=Homo sapiens OX=9606 GN=XPO7 PE=1 SV=3
Q06330|SUH_HUMAN	3.03	1.25	0.11	4	4	Recombining binding protein suppressor of hairless OS=Homo sapiens OX=9606 GN=RBPJ PE=1 SV=3
P49916|DNLI3_HUMAN	4.52	0.96	0.12	9	9	DNA ligase 3 OS=Homo sapiens OX=9606 GN=LIG3 PE=1 SV=2
P48436|SOX9_HUMAN	16.26	1.43	0.07	2	2	Transcription factor SOX-9 OS=Homo sapiens OX=9606 GN=SOX9 PE=1 SV=1
Q08378|GOGA3_HUMAN	7.65	1	0.12	12	12	Golgin subfamily A member 3 OS=Homo sapiens OX=9606 GN=GOLGA3 PE=1 SV=2
Q9HD33|RM47_HUMAN	2.07	0.97	0.18	4	4	39S ribosomal protein L47, mitochondrial OS=Homo sapiens OX=9606 GN=MRPL47 PE=1 SV=2
Q8TB61|S35B2_HUMAN	1.77	0.96	0.1	4	4	Adenosine 3'-phospho 5'-phosphosulfate transporter 1 OS=Homo sapiens OX=9606 GN=SLC35B2 PE=1 SV=1
Q969N2|PIGT_HUMAN	2.47	1.05	0.07	3	3	GPI transamidase component PIG-T OS=Homo sapiens OX=9606 GN=PIGT PE=1 SV=1
Q13951|PEBB_HUMAN	1.38	1.05	0.09	1	1	Core-binding factor subunit beta OS=Homo sapiens OX=9606 GN=CBFB PE=1 SV=2
P35658|NU214_HUMAN	8.76	0.98	0.12	15	15	Nuclear pore complex protein Nup214 OS=Homo sapiens OX=9606 GN=NUP214 PE=1 SV=2
Q9ULU4|PKCB1_HUMAN	3.96	0.98	0.02	2	2	Protein kinase C-binding protein 1 OS=Homo sapiens OX=9606 GN=ZMYND8 PE=1 SV=2
Q9BQS8|FYCO1_HUMAN	0.07	0.96	0.07	8	7	FYVE and coiled-coil domain-containing protein 1 OS=Homo sapiens OX=9606 GN=FYCO1 PE=1 SV=3
Q9BS26|ERP44_HUMAN	0.22	1.04	0.3	12	12	Endoplasmic reticulum resident protein 44 OS=Homo sapiens OX=9606 GN=ERP44 PE=1 SV=1
P09497|CLCB_HUMAN	0.02	0.98	0.25	12	11	Clathrin light chain B OS=Homo sapiens OX=9606 GN=CLTB PE=1 SV=1
P06730|IF4E_HUMAN	3.63	1	0.34	11	11	Eukaryotic translation initiation factor 4E OS=Homo sapiens OX=9606 GN=EIF4E PE=1 SV=2
P0DMV8|HS71A_HUMAN	2.48	1	0.36	67	33	Heat shock 70 kDa protein 1A OS=Homo sapiens OX=9606 GN=HSPA1A PE=1 SV=1
O60613|SEP15_HUMAN	1.17	0.99	0.18	2	2	Selenoprotein F OS=Homo sapiens OX=9606 GN=SELENOF PE=1 SV=4
Q9H2H8|PPIL3_HUMAN	4.43	1.02	0.24	3	3	Peptidyl-prolyl cis-trans isomerase-like 3 OS=Homo sapiens OX=9606 GN=PPIL3 PE=1 SV=1
P63279|UBC9_HUMAN	2.59	1.27	0.5	8	8	SUMO-conjugating enzyme UBC9 OS=Homo sapiens OX=9606 GN=UBE2I PE=1 SV=1
P01893|HLAH_HUMAN	7.12	1.18	0.07	8	2	Putative HLA class I histocompatibility antigen, alpha chain H OS=Homo sapiens OX=9606 GN=HLA-H PE=5 SV=3
P11233|RALA_HUMAN	1.12	0.99	0.18	5	3	Ras-related protein Ral-A OS=Homo sapiens OX=9606 GN=RALA PE=1 SV=1
Q8TBC4|UBA3_HUMAN	12.17	1.07	0.39	11	11	NEDD8-activating enzyme E1 catalytic subunit OS=Homo sapiens OX=9606 GN=UBA3 PE=1 SV=2
O75489|NDUS3_HUMAN	10.19	1.19	0.37	8	8	NADH dehydrogenase [ubiquinone] iron-sulfur protein 3, mitochondrial OS=Homo sapiens OX=9606 GN=NDUFS3 PE=1 SV=1
Q9HBM1|SPC25_HUMAN	9.02	1.19	0.16	3	3	Kinetochore protein Spc25 OS=Homo sapiens OX=9606 GN=SPC25 PE=1 SV=1
Q9NYV4|CDK12_HUMAN	1.1	1.01	0.05	5	4	Cyclin-dependent kinase 12 OS=Homo sapiens OX=9606 GN=CDK12 PE=1 SV=2
O60645|EXOC3_HUMAN	3.61	1.06	0.09	5	5	Exocyst complex component 3 OS=Homo sapiens OX=9606 GN=EXOC3 PE=1 SV=3
Q9BQ24|ZFY21_HUMAN	5.75	0.82	0.07	1	1	Zinc finger FYVE domain-containing protein 21 OS=Homo sapiens OX=9606 GN=ZFYVE21 PE=1 SV=1
Q9NVA2|SEP11_HUMAN	0.12	1.01	0.3	18	11	Septin-11 OS=Homo sapiens OX=9606 GN=SEPTIN11 PE=1 SV=3
Q9Y4B6|DCAF1_HUMAN	2.63	0.82	0.02	3	2	DDB1- and CUL4-associated factor 1 OS=Homo sapiens OX=9606 GN=DCAF1 PE=1 SV=3
P05107|ITB2_HUMAN	2.46	0.94	0.01	1	1	Integrin beta-2 OS=Homo sapiens OX=9606 GN=ITGB2 PE=1 SV=2
E9PAV3|NACAM_HUMAN	2.89	0.99	0.03	7	7	Nascent polypeptide-associated complex subunit alpha, muscle-specific form OS=Homo sapiens OX=9606 GN=NACA PE=1 SV=1
Q92879|CELF1_HUMAN	1.19	1	0.17	8	8	CUGBP Elav-like family member 1 OS=Homo sapiens OX=9606 GN=CELF1 PE=1 SV=2
Q07617|SPAG1_HUMAN	0	0.9	0.01	1	1	Sperm-associated antigen 1 OS=Homo sapiens OX=9606 GN=SPAG1 PE=1 SV=3
P51148|RAB5C_HUMAN	0.71	1.01	0.44	15	11	Ras-related protein Rab-5C OS=Homo sapiens OX=9606 GN=RAB5C PE=1 SV=2
P01111|RASN_HUMAN	4.15	0.92	0.05	9	1	GTPase NRas OS=Homo sapiens OX=9606 GN=NRAS PE=1 SV=1
Q969M3|YIPF5_HUMAN	1.6	0.98	0.08	2	2	Protein YIPF5 OS=Homo sapiens OX=9606 GN=YIPF5 PE=1 SV=1
Q03518|TAP1_HUMAN	1.56	1.16	0.14	6	6	Antigen peptide transporter 1 OS=Homo sapiens OX=9606 GN=TAP1 PE=1 SV=2
O95197|RTN3_HUMAN	1.08	0.93	0.06	4	4	Reticulon-3 OS=Homo sapiens OX=9606 GN=RTN3 PE=1 SV=2
Q7Z4H3|HDDC2_HUMAN	3.22	1.07	0.26	3	3	5'-deoxynucleotidase HDDC2 OS=Homo sapiens OX=9606 GN=HDDC2 PE=1 SV=1
P51116|FXR2_HUMAN	4	1	0.18	11	8	Fragile X mental retardation syndrome-related protein 2 OS=Homo sapiens OX=9606 GN=FXR2 PE=1 SV=2
P26006|ITA3_HUMAN	2.99	0.97	0.25	30	30	Integrin alpha-3 OS=Homo sapiens OX=9606 GN=ITGA3 PE=1 SV=5
P15927|RFA2_HUMAN	6.82	1.02	0.41	11	11	Replication protein A 32 kDa subunit OS=Homo sapiens OX=9606 GN=RPA2 PE=1 SV=1
Q96EM0|T3HPD_HUMAN	0	1.65	0.05	1	1	Trans-3-hydroxy-L-proline dehydratase OS=Homo sapiens OX=9606 GN=L3HYPDH PE=1 SV=2
O75351|VPS4B_HUMAN	2.07	1.1	0.3	9	8	Vacuolar protein sorting-associated protein 4B OS=Homo sapiens OX=9606 GN=VPS4B PE=1 SV=2
Q07020|RL18_HUMAN	0.14	1	0.32	6	6	60S ribosomal protein L18 OS=Homo sapiens OX=9606 GN=RPL18 PE=1 SV=2
Q9BWD1|THIC_HUMAN	0.2	1.18	0.56	16	16	Acetyl-CoA acetyltransferase, cytosolic OS=Homo sapiens OX=9606 GN=ACAT2 PE=1 SV=2
Q9HBH5|RDH14_HUMAN	1.49	1.18	0.18	3	3	Retinol dehydrogenase 14 OS=Homo sapiens OX=9606 GN=RDH14 PE=1 SV=1
Q15363|TMED2_HUMAN	0.05	1	0.35	8	8	Transmembrane emp24 domain-containing protein 2 OS=Homo sapiens OX=9606 GN=TMED2 PE=1 SV=1
P27448|MARK3_HUMAN	0	0.45	0.03	1	1	MAP/microtubule affinity-regulating kinase 3 OS=Homo sapiens OX=9606 GN=MARK3 PE=1 SV=5
Q9UIC8|LCMT1_HUMAN	1.72	0.94	0.1	2	2	Leucine carboxyl methyltransferase 1 OS=Homo sapiens OX=9606 GN=LCMT1 PE=1 SV=2
O75843|AP1G2_HUMAN	0.95	0.96	0.05	3	3	AP-1 complex subunit gamma-like 2 OS=Homo sapiens OX=9606 GN=AP1G2 PE=1 SV=1
P35226|BMI1_HUMAN	3.44	1.09	0.05	1	1	Polycomb complex protein BMI-1 OS=Homo sapiens OX=9606 GN=BMI1 PE=1 SV=2
P26639|SYTC_HUMAN	7.6	1.03	0.56	53	49	Threonine--tRNA ligase 1, cytoplasmic OS=Homo sapiens OX=9606 GN=TARS1 PE=1 SV=3
O00505|IMA4_HUMAN	0.36	1	0.22	9	7	Importin subunit alpha-4 OS=Homo sapiens OX=9606 GN=KPNA3 PE=1 SV=2
O43150|ASAP2_HUMAN	2.31	0.91	0.04	4	2	Arf-GAP with SH3 domain, ANK repeat and PH domain-containing protein 2 OS=Homo sapiens OX=9606 GN=ASAP2 PE=1 SV=3
Q6UX04|CWC27_HUMAN	0	0.88	0.03	1	1	Spliceosome-associated protein CWC27 homolog OS=Homo sapiens OX=9606 GN=CWC27 PE=1 SV=1
P00441|SODC_HUMAN	1.41	0.98	0.58	5	5	Superoxide dismutase [Cu-Zn] OS=Homo sapiens OX=9606 GN=SOD1 PE=1 SV=2
Q9Y277|VDAC3_HUMAN	5.86	0.99	0.39	10	9	Voltage-dependent anion-selective channel protein 3 OS=Homo sapiens OX=9606 GN=VDAC3 PE=1 SV=1
Q15021|CND1_HUMAN	1.56	1.09	0.28	33	33	Condensin complex subunit 1 OS=Homo sapiens OX=9606 GN=NCAPD2 PE=1 SV=3
Q8NCA5|FA98A_HUMAN	0.04	1.06	0.16	5	5	Protein FAM98A OS=Homo sapiens OX=9606 GN=FAM98A PE=1 SV=2
Q15165|PON2_HUMAN	1.6	0.8	0.15	3	3	Serum paraoxonase/arylesterase 2 OS=Homo sapiens OX=9606 GN=PON2 PE=1 SV=4
P31689|DNJA1_HUMAN	1.7	1.01	0.53	19	19	DnaJ homolog subfamily A member 1 OS=Homo sapiens OX=9606 GN=DNAJA1 PE=1 SV=2
P53007|TXTP_HUMAN	0.23	1.02	0.31	8	8	Tricarboxylate transport protein, mitochondrial OS=Homo sapiens OX=9606 GN=SLC25A1 PE=1 SV=2
Q8IYU8|MICU2_HUMAN	0.37	1.02	0.07	2	2	Calcium uptake protein 2, mitochondrial OS=Homo sapiens OX=9606 GN=MICU2 PE=1 SV=2
P07947|YES_HUMAN	1.64	0.93	0.11	6	3	Tyrosine-protein kinase Yes OS=Homo sapiens OX=9606 GN=YES1 PE=1 SV=3
Q9Y371|SHLB1_HUMAN	2.44	0.99	0.3	11	11	Endophilin-B1 OS=Homo sapiens OX=9606 GN=SH3GLB1 PE=1 SV=1
P25789|PSA4_HUMAN	0.28	0.97	0.19	3	3	Proteasome subunit alpha type-4 OS=Homo sapiens OX=9606 GN=PSMA4 PE=1 SV=1
Q9H7D7|WDR26_HUMAN	18.67	0.94	0.17	7	7	WD repeat-containing protein 26 OS=Homo sapiens OX=9606 GN=WDR26 PE=1 SV=3
Q9H832|UBE2Z_HUMAN	5.37	1.07	0.22	8	8	Ubiquitin-conjugating enzyme E2 Z OS=Homo sapiens OX=9606 GN=UBE2Z PE=1 SV=2
Q9UL40|ZN346_HUMAN	2.19	1.12	0.06	1	1	Zinc finger protein 346 OS=Homo sapiens OX=9606 GN=ZNF346 PE=1 SV=1
Q8TE59|ATS19_HUMAN	16.03	0.72	0.01	1	1	A disintegrin and metalloproteinase with thrombospondin motifs 19 OS=Homo sapiens OX=9606 GN=ADAMTS19 PE=2 SV=2
Q9UH65|SWP70_HUMAN	4.96	0.97	0.42	23	23	Switch-associated protein 70 OS=Homo sapiens OX=9606 GN=SWAP70 PE=1 SV=1
Q6PK04|CC137_HUMAN	0	0.71	0.04	1	1	Coiled-coil domain-containing protein 137 OS=Homo sapiens OX=9606 GN=CCDC137 PE=1 SV=1
P29590|PML_HUMAN	5.36	0.97	0.2	12	12	Protein PML OS=Homo sapiens OX=9606 GN=PML PE=1 SV=3
Q8TBQ9|KISHA_HUMAN	1.62	1	0.12	1	1	Protein kish-A OS=Homo sapiens OX=9606 GN=TMEM167A PE=1 SV=1
P05455|LA_HUMAN	1.11	1.01	0.5	30	30	Lupus La protein OS=Homo sapiens OX=9606 GN=SSB PE=1 SV=2
P0DN76|U2AF5_HUMAN	2.19	1.06	0.29	13	9	Splicing factor U2AF 35 kDa subunit-like protein OS=Homo sapiens OX=9606 GN=U2AF1L5 PE=1 SV=1
Q9Y2W1|TR150_HUMAN	11.27	1.03	0.22	20	20	Thyroid hormone receptor-associated protein 3 OS=Homo sapiens OX=9606 GN=THRAP3 PE=1 SV=2
Q13405|RM49_HUMAN	7.39	1.07	0.42	6	6	39S ribosomal protein L49, mitochondrial OS=Homo sapiens OX=9606 GN=MRPL49 PE=1 SV=1
Q9GZL7|WDR12_HUMAN	0.36	1.01	0.42	12	12	Ribosome biogenesis protein WDR12 OS=Homo sapiens OX=9606 GN=WDR12 PE=1 SV=2
Q9BZF1|OSBL8_HUMAN	2.67	1.03	0.22	13	13	Oxysterol-binding protein-related protein 8 OS=Homo sapiens OX=9606 GN=OSBPL8 PE=1 SV=3
Q9NV70|EXOC1_HUMAN	3.88	1.15	0.14	7	7	Exocyst complex component 1 OS=Homo sapiens OX=9606 GN=EXOC1 PE=1 SV=4
Q86TI2|DPP9_HUMAN	0.12	0.99	0.23	13	13	Dipeptidyl peptidase 9 OS=Homo sapiens OX=9606 GN=DPP9 PE=1 SV=3
P98175|RBM10_HUMAN	6.52	1	0.1	6	6	RNA-binding protein 10 OS=Homo sapiens OX=9606 GN=RBM10 PE=1 SV=3
Q9UIL1|SCOC_HUMAN	1.29	0.97	0.18	2	2	Short coiled-coil protein OS=Homo sapiens OX=9606 GN=SCOC PE=1 SV=2
P55060|XPO2_HUMAN	0.58	1.03	0.5	56	56	Exportin-2 OS=Homo sapiens OX=9606 GN=CSE1L PE=1 SV=3
O00214|LEG8_HUMAN	3.45	0.96	0.11	6	3	Galectin-8 OS=Homo sapiens OX=9606 GN=LGALS8 PE=1 SV=4
P00367|DHE3_HUMAN	7.97	1.06	0.2	29	14	Glutamate dehydrogenase 1, mitochondrial OS=Homo sapiens OX=9606 GN=GLUD1 PE=1 SV=2
Q9NSD9|SYFB_HUMAN	11.27	1.04	0.29	15	15	Phenylalanine--tRNA ligase beta subunit OS=Homo sapiens OX=9606 GN=FARSB PE=1 SV=3
Q9BZH6|WDR11_HUMAN	0.4	0.94	0.08	6	6	WD repeat-containing protein 11 OS=Homo sapiens OX=9606 GN=WDR11 PE=1 SV=1
P84103|SRSF3_HUMAN	3.75	1.07	0.35	16	15	Serine/arginine-rich splicing factor 3 OS=Homo sapiens OX=9606 GN=SRSF3 PE=1 SV=1
O60841|IF2P_HUMAN	1.95	1.05	0.35	35	35	Eukaryotic translation initiation factor 5B OS=Homo sapiens OX=9606 GN=EIF5B PE=1 SV=4
O00459|P85B_HUMAN	0	1.43	0.02	1	1	Phosphatidylinositol 3-kinase regulatory subunit beta OS=Homo sapiens OX=9606 GN=PIK3R2 PE=1 SV=2
Q8NBS9|TXND5_HUMAN	4.19	1.01	0.52	31	30	Thioredoxin domain-containing protein 5 OS=Homo sapiens OX=9606 GN=TXNDC5 PE=1 SV=2
Q9BW19|KIFC1_HUMAN	1.86	1.11	0.13	7	6	Kinesin-like protein KIFC1 OS=Homo sapiens OX=9606 GN=KIFC1 PE=1 SV=2
P06703|S10A6_HUMAN	0.46	0.93	0.38	8	7	Protein S100-A6 OS=Homo sapiens OX=9606 GN=S100A6 PE=1 SV=1
P30049|ATPD_HUMAN	3.17	0.93	0.14	2	2	ATP synthase subunit delta, mitochondrial OS=Homo sapiens OX=9606 GN=ATP5F1D PE=1 SV=2
P46937|YAP1_HUMAN	1.18	1	0.32	11	11	Transcriptional coactivator YAP1 OS=Homo sapiens OX=9606 GN=YAP1 PE=1 SV=2
P00491|PNPH_HUMAN	1.94	1.05	0.6	15	15	Purine nucleoside phosphorylase OS=Homo sapiens OX=9606 GN=PNP PE=1 SV=2
O60563|CCNT1_HUMAN	0	1.17	0.04	1	1	Cyclin-T1 OS=Homo sapiens OX=9606 GN=CCNT1 PE=1 SV=1
P50991|TCPD_HUMAN	5	1	0.68	41	39	T-complex protein 1 subunit delta OS=Homo sapiens OX=9606 GN=CCT4 PE=1 SV=4
O00421|CCRL2_HUMAN	0.28	1.01	0.03	1	1	C-C chemokine receptor-like 2 OS=Homo sapiens OX=9606 GN=CCRL2 PE=1 SV=2
A0AV96|RBM47_HUMAN	0.56	0.91	0.06	3	2	RNA-binding protein 47 OS=Homo sapiens OX=9606 GN=RBM47 PE=1 SV=2
Q9P0J0|NDUAD_HUMAN	0.79	0.91	0.39	5	5	NADH dehydrogenase [ubiquinone] 1 alpha subcomplex subunit 13 OS=Homo sapiens OX=9606 GN=NDUFA13 PE=1 SV=3
O15498|YKT6_HUMAN	2.11	0.96	0.37	5	5	Synaptobrevin homolog YKT6 OS=Homo sapiens OX=9606 GN=YKT6 PE=1 SV=1
Q9H6T3|RPAP3_HUMAN	0.44	1.01	0.14	7	7	RNA polymerase II-associated protein 3 OS=Homo sapiens OX=9606 GN=RPAP3 PE=1 SV=2
Q5JU85|IQEC2_HUMAN	0	1.16	0.01	1	1	IQ motif and SEC7 domain-containing protein 2 OS=Homo sapiens OX=9606 GN=IQSEC2 PE=1 SV=2
Q9BT78|CSN4_HUMAN	1.09	1.02	0.61	19	19	COP9 signalosome complex subunit 4 OS=Homo sapiens OX=9606 GN=COPS4 PE=1 SV=1
O43747|AP1G1_HUMAN	2.93	1.09	0.18	10	10	AP-1 complex subunit gamma-1 OS=Homo sapiens OX=9606 GN=AP1G1 PE=1 SV=5
Q9NX24|NHP2_HUMAN	3.62	1.51	0.25	3	3	H/ACA ribonucleoprotein complex subunit 2 OS=Homo sapiens OX=9606 GN=NHP2 PE=1 SV=1
P61086|UBE2K_HUMAN	0.68	1.05	0.67	10	9	Ubiquitin-conjugating enzyme E2 K OS=Homo sapiens OX=9606 GN=UBE2K PE=1 SV=3
Q9BUQ8|DDX23_HUMAN	3.19	0.97	0.14	9	9	Probable ATP-dependent RNA helicase DDX23 OS=Homo sapiens OX=9606 GN=DDX23 PE=1 SV=3
P56589|PEX3_HUMAN	4.22	0.9	0.05	1	1	Peroxisomal biogenesis factor 3 OS=Homo sapiens OX=9606 GN=PEX3 PE=1 SV=1
Q96PU5|NED4L_HUMAN	1.1	1.06	0.1	7	7	E3 ubiquitin-protein ligase NEDD4-like OS=Homo sapiens OX=9606 GN=NEDD4L PE=1 SV=2
Q9NQ88|TIGAR_HUMAN	2.15	0.99	0.1	2	2	Fructose-2,6-bisphosphatase TIGAR OS=Homo sapiens OX=9606 GN=TIGAR PE=1 SV=1
Q5JTV8|TOIP1_HUMAN	6.07	1.03	0.3	13	12	Torsin-1A-interacting protein 1 OS=Homo sapiens OX=9606 GN=TOR1AIP1 PE=1 SV=2
P41250|GARS_HUMAN	3.55	1	0.53	39	39	Glycine--tRNA ligase OS=Homo sapiens OX=9606 GN=GARS1 PE=1 SV=3
Q9UNP9|PPIE_HUMAN	6.55	0.95	0.32	6	6	Peptidyl-prolyl cis-trans isomerase E OS=Homo sapiens OX=9606 GN=PPIE PE=1 SV=1
A0A0B4J2D5|GAL3B_HUMAN	10.73	1.24	0.4	6	6	Glutamine amidotransferase-like class 1 domain-containing protein 3B, mitochondrial OS=Homo sapiens OX=9606 GN=GATD3B PE=1 SV=1
P31040|SDHA_HUMAN	0.45	1	0.54	24	24	Succinate dehydrogenase [ubiquinone] flavoprotein subunit, mitochondrial OS=Homo sapiens OX=9606 GN=SDHA PE=1 SV=2
Q9NPF5|DMAP1_HUMAN	13.59	1.12	0.03	1	1	DNA methyltransferase 1-associated protein 1 OS=Homo sapiens OX=9606 GN=DMAP1 PE=1 SV=1
Q08211|DHX9_HUMAN	2.52	1.03	0.42	52	52	ATP-dependent RNA helicase A OS=Homo sapiens OX=9606 GN=DHX9 PE=1 SV=4
Q9UK61|TASOR_HUMAN	1.27	0.95	0.02	2	2	Protein TASOR OS=Homo sapiens OX=9606 GN=TASOR PE=1 SV=3
O60925|PFD1_HUMAN	1.12	1.03	0.51	6	6	Prefoldin subunit 1 OS=Homo sapiens OX=9606 GN=PFDN1 PE=1 SV=2
P25787|PSA2_HUMAN	1.67	0.99	0.38	6	6	Proteasome subunit alpha type-2 OS=Homo sapiens OX=9606 GN=PSMA2 PE=1 SV=2
Q6GMV2|SMYD5_HUMAN	0.74	1.11	0.09	2	2	SET and MYND domain-containing protein 5 OS=Homo sapiens OX=9606 GN=SMYD5 PE=1 SV=2
Q96HR9|REEP6_HUMAN	2.99	1.04	0.06	1	1	Receptor expression-enhancing protein 6 OS=Homo sapiens OX=9606 GN=REEP6 PE=1 SV=2
Q9BUP0|EFHD1_HUMAN	0	1.36	0.05	5	1	EF-hand domain-containing protein D1 OS=Homo sapiens OX=9606 GN=EFHD1 PE=1 SV=1
P23246|SFPQ_HUMAN	1.75	1.04	0.36	37	37	Splicing factor, proline- and glutamine-rich OS=Homo sapiens OX=9606 GN=SFPQ PE=1 SV=2
O14773|TPP1_HUMAN	4.66	0.82	0.11	4	4	Tripeptidyl-peptidase 1 OS=Homo sapiens OX=9606 GN=TPP1 PE=1 SV=2
P32456|GBP2_HUMAN	1.84	1.03	0.04	6	1	Guanylate-binding protein 2 OS=Homo sapiens OX=9606 GN=GBP2 PE=1 SV=3
O15270|SPTC2_HUMAN	2.64	0.99	0.18	7	7	Serine palmitoyltransferase 2 OS=Homo sapiens OX=9606 GN=SPTLC2 PE=1 SV=1
P49761|CLK3_HUMAN	0	2.13	0.03	1	1	Dual specificity protein kinase CLK3 OS=Homo sapiens OX=9606 GN=CLK3 PE=1 SV=3
Q9Y2X7|GIT1_HUMAN	1.5	1.07	0.06	5	3	ARF GTPase-activating protein GIT1 OS=Homo sapiens OX=9606 GN=GIT1 PE=1 SV=2
Q9UNK0|STX8_HUMAN	7.42	1.47	0.08	1	1	Syntaxin-8 OS=Homo sapiens OX=9606 GN=STX8 PE=1 SV=2
Q3ZCW2|LEGL_HUMAN	0.22	0.98	0.08	1	1	Galectin-related protein OS=Homo sapiens OX=9606 GN=LGALSL PE=1 SV=2
Q9H7D0|DOCK5_HUMAN	3.02	1.06	0.03	4	4	Dedicator of cytokinesis protein 5 OS=Homo sapiens OX=9606 GN=DOCK5 PE=1 SV=3
Q9NV31|IMP3_HUMAN	0.09	1.01	0.1	1	1	U3 small nucleolar ribonucleoprotein protein IMP3 OS=Homo sapiens OX=9606 GN=IMP3 PE=1 SV=1
Q9Y5U2|TSSC4_HUMAN	1.09	1.36	0.04	1	1	Protein TSSC4 OS=Homo sapiens OX=9606 GN=TSSC4 PE=1 SV=3
Q9BTY2|FUCO2_HUMAN	4.3	1.07	0.06	2	2	Plasma alpha-L-fucosidase OS=Homo sapiens OX=9606 GN=FUCA2 PE=1 SV=2
O95248|MTMR5_HUMAN	6.2	0.78	0.01	1	1	Myotubularin-related protein 5 OS=Homo sapiens OX=9606 GN=SBF1 PE=1 SV=4
Q92896|GSLG1_HUMAN	4.08	1.17	0.03	3	3	Golgi apparatus protein 1 OS=Homo sapiens OX=9606 GN=GLG1 PE=1 SV=2
Q8NBP7|PCSK9_HUMAN	0	1.24	0.02	1	1	Proprotein convertase subtilisin/kexin type 9 OS=Homo sapiens OX=9606 GN=PCSK9 PE=1 SV=3
Q9NQW7|XPP1_HUMAN	0.01	0.95	0.44	19	19	Xaa-Pro aminopeptidase 1 OS=Homo sapiens OX=9606 GN=XPNPEP1 PE=1 SV=3
Q96EU7|C1GLC_HUMAN	0	2.09	0.05	1	1	C1GALT1-specific chaperone 1 OS=Homo sapiens OX=9606 GN=C1GALT1C1 PE=1 SV=1
Q9NZW5|MPP6_HUMAN	0.53	0.91	0.05	2	2	MAGUK p55 subfamily member 6 OS=Homo sapiens OX=9606 GN=MPP6 PE=1 SV=2
Q8N5K1|CISD2_HUMAN	1.5	0.96	0.3	3	3	CDGSH iron-sulfur domain-containing protein 2 OS=Homo sapiens OX=9606 GN=CISD2 PE=1 SV=1
Q9NXE4|NSMA3_HUMAN	1.92	1.21	0.04	2	2	Sphingomyelin phosphodiesterase 4 OS=Homo sapiens OX=9606 GN=SMPD4 PE=1 SV=3
Q10589|BST2_HUMAN	10.75	1.07	0.08	1	1	Bone marrow stromal antigen 2 OS=Homo sapiens OX=9606 GN=BST2 PE=1 SV=1
O15127|SCAM2_HUMAN	7.41	1.06	0.12	3	3	Secretory carrier-associated membrane protein 2 OS=Homo sapiens OX=9606 GN=SCAMP2 PE=1 SV=2
Q9BQ39|DDX50_HUMAN	4.73	1.06	0.2	15	10	ATP-dependent RNA helicase DDX50 OS=Homo sapiens OX=9606 GN=DDX50 PE=1 SV=1
Q07157|ZO1_HUMAN	2.53	1	0.11	12	12	Tight junction protein ZO-1 OS=Homo sapiens OX=9606 GN=TJP1 PE=1 SV=3
Q96B36|AKTS1_HUMAN	1.88	1.2	0.12	2	2	Proline-rich AKT1 substrate 1 OS=Homo sapiens OX=9606 GN=AKT1S1 PE=1 SV=1
O75688|PPM1B_HUMAN	0.73	0.86	0.08	4	3	Protein phosphatase 1B OS=Homo sapiens OX=9606 GN=PPM1B PE=1 SV=1
Q96A73|P33MX_HUMAN	11.85	0.75	0.04	1	1	Putative monooxygenase p33MONOX OS=Homo sapiens OX=9606 GN=KIAA1191 PE=1 SV=1
Q15435|PP1R7_HUMAN	5.37	0.89	0.38	9	9	Protein phosphatase 1 regulatory subunit 7 OS=Homo sapiens OX=9606 GN=PPP1R7 PE=1 SV=1
Q75LS8|FKB9L_HUMAN	3.35	0.96	0.08	2	2	Putative FK506-binding protein 9-like protein OS=Homo sapiens OX=9606 GN=FKBP9P1 PE=5 SV=1
Q86UA1|PRP39_HUMAN	0	0.71	0.02	1	1	Pre-mRNA-processing factor 39 OS=Homo sapiens OX=9606 GN=PRPF39 PE=1 SV=3
Q86YV5|PRAG1_HUMAN	0	0.64	0.01	1	1	Inactive tyrosine-protein kinase PRAG1 OS=Homo sapiens OX=9606 GN=PRAG1 PE=1 SV=4
P24941|CDK2_HUMAN	0	0.51	0.05	3	1	Cyclin-dependent kinase 2 OS=Homo sapiens OX=9606 GN=CDK2 PE=1 SV=2
O15530|PDPK1_HUMAN	0.61	0.95	0.03	1	1	3-phosphoinositide-dependent protein kinase 1 OS=Homo sapiens OX=9606 GN=PDPK1 PE=1 SV=1
Q53EL6|PDCD4_HUMAN	1.23	1.04	0.27	8	8	Programmed cell death protein 4 OS=Homo sapiens OX=9606 GN=PDCD4 PE=1 SV=2
O60231|DHX16_HUMAN	5.28	1.06	0.14	11	10	Pre-mRNA-splicing factor ATP-dependent RNA helicase DHX16 OS=Homo sapiens OX=9606 GN=DHX16 PE=1 SV=2
O43852|CALU_HUMAN	3.08	1.01	0.71	38	38	Calumenin OS=Homo sapiens OX=9606 GN=CALU PE=1 SV=2
Q8IWC1|MA7D3_HUMAN	9.49	0.93	0.04	3	3	MAP7 domain-containing protein 3 OS=Homo sapiens OX=9606 GN=MAP7D3 PE=1 SV=2
Q9HCU5|PREB_HUMAN	4.65	1.1	0.25	6	6	Prolactin regulatory element-binding protein OS=Homo sapiens OX=9606 GN=PREB PE=1 SV=2
Q02241|KIF23_HUMAN	0.2	0.99	0.06	5	4	Kinesin-like protein KIF23 OS=Homo sapiens OX=9606 GN=KIF23 PE=1 SV=3
Q9UNF1|MAGD2_HUMAN	7.89	1.15	0.35	16	14	Melanoma-associated antigen D2 OS=Homo sapiens OX=9606 GN=MAGED2 PE=1 SV=2
Q9NX08|COMD8_HUMAN	1.99	0.98	0.3	3	3	COMM domain-containing protein 8 OS=Homo sapiens OX=9606 GN=COMMD8 PE=1 SV=1
O94911|ABCA8_HUMAN	1.66	0.99	0.01	1	1	ATP-binding cassette sub-family A member 8 OS=Homo sapiens OX=9606 GN=ABCA8 PE=1 SV=3
P67809|YBOX1_HUMAN	1.9	1.15	0.31	16	8	Y-box-binding protein 1 OS=Homo sapiens OX=9606 GN=YBX1 PE=1 SV=3
Q96GC5|RM48_HUMAN	0.77	1.1	0.12	2	2	39S ribosomal protein L48, mitochondrial OS=Homo sapiens OX=9606 GN=MRPL48 PE=1 SV=2
Q9BVJ6|UT14A_HUMAN	7.48	0.89	0.06	4	3	U3 small nucleolar RNA-associated protein 14 homolog A OS=Homo sapiens OX=9606 GN=UTP14A PE=1 SV=1
Q12913|PTPRJ_HUMAN	5.91	1.07	0.1	8	8	Receptor-type tyrosine-protein phosphatase eta OS=Homo sapiens OX=9606 GN=PTPRJ PE=1 SV=3
O14732|IMPA2_HUMAN	2.48	0.77	0.02	1	1	Inositol monophosphatase 2 OS=Homo sapiens OX=9606 GN=IMPA2 PE=1 SV=1
Q7Z7A4|PXK_HUMAN	4.69	1.05	0.1	3	3	PX domain-containing protein kinase-like protein OS=Homo sapiens OX=9606 GN=PXK PE=1 SV=1
O95394|AGM1_HUMAN	12.37	1.06	0.25	11	11	Phosphoacetylglucosamine mutase OS=Homo sapiens OX=9606 GN=PGM3 PE=1 SV=1
P04183|KITH_HUMAN	4.72	0.9	0.1	2	2	Thymidine kinase, cytosolic OS=Homo sapiens OX=9606 GN=TK1 PE=1 SV=2
Q14151|SAFB2_HUMAN	1.55	0.96	0.1	16	8	Scaffold attachment factor B2 OS=Homo sapiens OX=9606 GN=SAFB2 PE=1 SV=1
P62328|TYB4_HUMAN	1.16	1.07	0.61	14	12	Thymosin beta-4 OS=Homo sapiens OX=9606 GN=TMSB4X PE=1 SV=2
P37235|HPCL1_HUMAN	5.3	0.99	0.33	14	7	Hippocalcin-like protein 1 OS=Homo sapiens OX=9606 GN=HPCAL1 PE=1 SV=3
Q13191|CBLB_HUMAN	0.16	1.03	0.02	1	1	E3 ubiquitin-protein ligase CBL-B OS=Homo sapiens OX=9606 GN=CBLB PE=1 SV=2
Q9UDW1|QCR9_HUMAN	1.14	0.99	0.27	1	1	Cytochrome b-c1 complex subunit 9 OS=Homo sapiens OX=9606 GN=UQCR10 PE=1 SV=3
Q05682|CALD1_HUMAN	3.29	1	0.26	20	20	Caldesmon OS=Homo sapiens OX=9606 GN=CALD1 PE=1 SV=3
P11047|LAMC1_HUMAN	1.3	0.99	0.07	8	8	Laminin subunit gamma-1 OS=Homo sapiens OX=9606 GN=LAMC1 PE=1 SV=3
Q16625|OCLN_HUMAN	0.47	0.91	0.04	2	2	Occludin OS=Homo sapiens OX=9606 GN=OCLN PE=1 SV=1
O00401|WASL_HUMAN	12.14	1.29	0.1	4	4	Neural Wiskott-Aldrich syndrome protein OS=Homo sapiens OX=9606 GN=WASL PE=1 SV=2
Q8IV38|ANKY2_HUMAN	4.15	1.35	0.04	1	1	Ankyrin repeat and MYND domain-containing protein 2 OS=Homo sapiens OX=9606 GN=ANKMY2 PE=1 SV=1
Q13330|MTA1_HUMAN	4.38	0.92	0.02	2	1	Metastasis-associated protein MTA1 OS=Homo sapiens OX=9606 GN=MTA1 PE=1 SV=2
P19174|PLCG1_HUMAN	0.05	0.99	0.11	10	10	1-phosphatidylinositol 4,5-bisphosphate phosphodiesterase gamma-1 OS=Homo sapiens OX=9606 GN=PLCG1 PE=1 SV=1
O94919|ENDD1_HUMAN	1.2	1.02	0.23	7	7	Endonuclease domain-containing 1 protein OS=Homo sapiens OX=9606 GN=ENDOD1 PE=1 SV=2
P62316|SMD2_HUMAN	2.94	0.96	0.52	13	13	Small nuclear ribonucleoprotein Sm D2 OS=Homo sapiens OX=9606 GN=SNRPD2 PE=1 SV=1
Q8NFI4|F10A5_HUMAN	1.11	1.03	0.09	9	6	Putative protein FAM10A5 OS=Homo sapiens OX=9606 GN=ST13P5 PE=5 SV=1
Q9Y6A9|SPCS1_HUMAN	0.18	0.91	0.19	5	5	Signal peptidase complex subunit 1 OS=Homo sapiens OX=9606 GN=SPCS1 PE=1 SV=5
P62714|PP2AB_HUMAN	0.36	1.02	0.07	23	2	Serine/threonine-protein phosphatase 2A catalytic subunit beta isoform OS=Homo sapiens OX=9606 GN=PPP2CB PE=1 SV=1
Q8N2U0|TM256_HUMAN	0	2.65	0.25	1	1	Transmembrane protein 256 OS=Homo sapiens OX=9606 GN=TMEM256 PE=3 SV=1
Q13625|ASPP2_HUMAN	0	1.04	0.01	1	1	Apoptosis-stimulating of p53 protein 2 OS=Homo sapiens OX=9606 GN=TP53BP2 PE=1 SV=2
O95163|ELP1_HUMAN	2.03	0.98	0.15	13	13	Elongator complex protein 1 OS=Homo sapiens OX=9606 GN=ELP1 PE=1 SV=3
P23469|PTPRE_HUMAN	0.46	0.98	0.05	2	2	Receptor-type tyrosine-protein phosphatase epsilon OS=Homo sapiens OX=9606 GN=PTPRE PE=1 SV=1
Q9Y3A3|PHOCN_HUMAN	17.67	0.84	0.06	1	1	MOB-like protein phocein OS=Homo sapiens OX=9606 GN=MOB4 PE=1 SV=1
P10619|PPGB_HUMAN	0.73	0.91	0.15	8	8	Lysosomal protective protein OS=Homo sapiens OX=9606 GN=CTSA PE=1 SV=2
O60488|ACSL4_HUMAN	5.87	1.06	0.46	29	27	Long-chain-fatty-acid--CoA ligase 4 OS=Homo sapiens OX=9606 GN=ACSL4 PE=1 SV=2
Q15004|PAF15_HUMAN	5.05	1.13	0.29	2	2	PCNA-associated factor OS=Homo sapiens OX=9606 GN=PCLAF PE=1 SV=1
Q96LJ7|DHRS1_HUMAN	3.79	1.11	0.16	3	3	Dehydrogenase/reductase SDR family member 1 OS=Homo sapiens OX=9606 GN=DHRS1 PE=1 SV=1
O95716|RAB3D_HUMAN	7.61	0.77	0.07	2	1	Ras-related protein Rab-3D OS=Homo sapiens OX=9606 GN=RAB3D PE=1 SV=1
P10909|CLUS_HUMAN	0	0.78	0.04	1	1	Clusterin OS=Homo sapiens OX=9606 GN=CLU PE=1 SV=1
A0JLT2|MED19_HUMAN	0	0.28	0.11	1	1	Mediator of RNA polymerase II transcription subunit 19 OS=Homo sapiens OX=9606 GN=MED19 PE=1 SV=2
P47914|RL29_HUMAN	4.92	1.16	0.14	2	2	60S ribosomal protein L29 OS=Homo sapiens OX=9606 GN=RPL29 PE=1 SV=2
Q9NS25|SPNXB_HUMAN	9.21	1.6	0.53	5	4	Sperm protein associated with the nucleus on the X chromosome B1 OS=Homo sapiens OX=9606 GN=SPANXB1 PE=1 SV=2
Q53GQ0|DHB12_HUMAN	0.73	1.03	0.28	11	11	Very-long-chain 3-oxoacyl-CoA reductase OS=Homo sapiens OX=9606 GN=HSD17B12 PE=1 SV=2
A6NDG6|PGP_HUMAN	6.93	1.06	0.19	4	4	Glycerol-3-phosphate phosphatase OS=Homo sapiens OX=9606 GN=PGP PE=1 SV=1
Q8ND56|LS14A_HUMAN	3.64	1.22	0.07	2	2	Protein LSM14 homolog A OS=Homo sapiens OX=9606 GN=LSM14A PE=1 SV=3
P07195|LDHB_HUMAN	5.14	0.99	0.51	37	32	L-lactate dehydrogenase B chain OS=Homo sapiens OX=9606 GN=LDHB PE=1 SV=2
Q9Y3C6|PPIL1_HUMAN	11.63	1.05	0.31	7	7	Peptidyl-prolyl cis-trans isomerase-like 1 OS=Homo sapiens OX=9606 GN=PPIL1 PE=1 SV=1
Q96EE3|SEH1_HUMAN	0.47	0.96	0.32	7	7	Nucleoporin SEH1 OS=Homo sapiens OX=9606 GN=SEH1L PE=1 SV=3
O95159|ZFPL1_HUMAN	0.51	1.04	0.14	3	3	Zinc finger protein-like 1 OS=Homo sapiens OX=9606 GN=ZFPL1 PE=1 SV=2
Q92504|S39A7_HUMAN	2.68	1.05	0.13	3	3	Zinc transporter SLC39A7 OS=Homo sapiens OX=9606 GN=SLC39A7 PE=1 SV=2
Q9Y4K0|LOXL2_HUMAN	0.81	1.03	0.08	4	4	Lysyl oxidase homolog 2 OS=Homo sapiens OX=9606 GN=LOXL2 PE=1 SV=1
Q5VZK9|CARL1_HUMAN	1.87	1.06	0.02	2	2	F-actin-uncapping protein LRRC16A OS=Homo sapiens OX=9606 GN=CARMIL1 PE=1 SV=1
P11021|BIP_HUMAN	29.98	1.04	0.65	80	74	Endoplasmic reticulum chaperone BiP OS=Homo sapiens OX=9606 GN=HSPA5 PE=1 SV=2
Q9H814|PHAX_HUMAN	0.26	1.11	0.13	4	4	Phosphorylated adapter RNA export protein OS=Homo sapiens OX=9606 GN=PHAX PE=1 SV=1
Q9H1K4|GHC2_HUMAN	2.43	1.33	0.07	2	2	Mitochondrial glutamate carrier 2 OS=Homo sapiens OX=9606 GN=SLC25A18 PE=1 SV=1
P16333|NCK1_HUMAN	1.27	1.19	0.2	5	4	Cytoplasmic protein NCK1 OS=Homo sapiens OX=9606 GN=NCK1 PE=1 SV=1
P52756|RBM5_HUMAN	0	0.4	0.01	1	1	RNA-binding protein 5 OS=Homo sapiens OX=9606 GN=RBM5 PE=1 SV=2
Q7L576|CYFP1_HUMAN	12.6	1.05	0.09	17	8	Cytoplasmic FMR1-interacting protein 1 OS=Homo sapiens OX=9606 GN=CYFIP1 PE=1 SV=1
O95571|ETHE1_HUMAN	2.01	0.96	0.27	4	4	Persulfide dioxygenase ETHE1, mitochondrial OS=Homo sapiens OX=9606 GN=ETHE1 PE=1 SV=2
Q9NYR9|KBRS2_HUMAN	0	1.16	0.06	1	1	NF-kappa-B inhibitor-interacting Ras-like protein 2 OS=Homo sapiens OX=9606 GN=NKIRAS2 PE=1 SV=1
Q9HBI1|PARVB_HUMAN	2.35	1.07	0.04	1	1	Beta-parvin OS=Homo sapiens OX=9606 GN=PARVB PE=1 SV=1
O14744|ANM5_HUMAN	6.74	1.16	0.26	12	12	Protein arginine N-methyltransferase 5 OS=Homo sapiens OX=9606 GN=PRMT5 PE=1 SV=4
Q15814|TBCC_HUMAN	0.63	0.98	0.19	4	4	Tubulin-specific chaperone C OS=Homo sapiens OX=9606 GN=TBCC PE=1 SV=2
P62249|RS16_HUMAN	1.14	1	0.52	8	8	40S ribosomal protein S16 OS=Homo sapiens OX=9606 GN=RPS16 PE=1 SV=2
Q9UDT6|CLIP2_HUMAN	0.03	1.33	0.03	5	2	CAP-Gly domain-containing linker protein 2 OS=Homo sapiens OX=9606 GN=CLIP2 PE=1 SV=1
Q01085|TIAR_HUMAN	3.93	0.95	0.43	13	13	Nucleolysin TIAR OS=Homo sapiens OX=9606 GN=TIAL1 PE=1 SV=1
O43504|LTOR5_HUMAN	4.26	1.01	0.97	7	7	Ragulator complex protein LAMTOR5 OS=Homo sapiens OX=9606 GN=LAMTOR5 PE=1 SV=1
P30101|PDIA3_HUMAN	6.99	1.04	0.68	64	60	Protein disulfide-isomerase A3 OS=Homo sapiens OX=9606 GN=PDIA3 PE=1 SV=4
P59998|ARPC4_HUMAN	1.73	1	0.52	9	9	Actin-related protein 2/3 complex subunit 4 OS=Homo sapiens OX=9606 GN=ARPC4 PE=1 SV=3
Q63HN8|RN213_HUMAN	0.15	0.86	0.03	11	11	E3 ubiquitin-protein ligase RNF213 OS=Homo sapiens OX=9606 GN=RNF213 PE=1 SV=3
Q969V3|NCLN_HUMAN	4.1	1.01	0.26	13	13	Nicalin OS=Homo sapiens OX=9606 GN=NCLN PE=1 SV=2
Q9Y3I0|RTCB_HUMAN	20.02	1.04	0.52	26	26	RNA-splicing ligase RtcB homolog OS=Homo sapiens OX=9606 GN=RTCB PE=1 SV=1
Q9NVN8|GNL3L_HUMAN	2.94	1.5	0.07	3	3	Guanine nucleotide-binding protein-like 3-like protein OS=Homo sapiens OX=9606 GN=GNL3L PE=1 SV=1
Q86XP3|DDX42_HUMAN	3.23	1.01	0.2	12	12	ATP-dependent RNA helicase DDX42 OS=Homo sapiens OX=9606 GN=DDX42 PE=1 SV=1
P30043|BLVRB_HUMAN	5.66	1.04	0.47	10	10	Flavin reductase (NADPH) OS=Homo sapiens OX=9606 GN=BLVRB PE=1 SV=3
O14981|BTAF1_HUMAN	7.1	1.26	0.04	5	5	TATA-binding protein-associated factor 172 OS=Homo sapiens OX=9606 GN=BTAF1 PE=1 SV=2
P18206|VINC_HUMAN	0.66	0.98	0.6	86	86	Vinculin OS=Homo sapiens OX=9606 GN=VCL PE=1 SV=4
Q9H0G5|NSRP1_HUMAN	2.15	0.93	0.08	3	3	Nuclear speckle splicing regulatory protein 1 OS=Homo sapiens OX=9606 GN=NSRP1 PE=1 SV=1
Q9BY89|K1671_HUMAN	8.73	0.8	0.02	2	2	Uncharacterized protein KIAA1671 OS=Homo sapiens OX=9606 GN=KIAA1671 PE=1 SV=2
Q9Y4Z0|LSM4_HUMAN	9.43	0.92	0.46	5	5	U6 snRNA-associated Sm-like protein LSm4 OS=Homo sapiens OX=9606 GN=LSM4 PE=1 SV=1
Q9Y5X3|SNX5_HUMAN	1.36	1.05	0.13	5	4	Sorting nexin-5 OS=Homo sapiens OX=9606 GN=SNX5 PE=1 SV=1
Q13485|SMAD4_HUMAN	0	0.75	0.02	1	1	Mothers against decapentaplegic homolog 4 OS=Homo sapiens OX=9606 GN=SMAD4 PE=1 SV=1
P49419|AL7A1_HUMAN	3.43	1.01	0.48	21	21	Alpha-aminoadipic semialdehyde dehydrogenase OS=Homo sapiens OX=9606 GN=ALDH7A1 PE=1 SV=5
Q9Y2R4|DDX52_HUMAN	1.32	1.21	0.07	2	2	Probable ATP-dependent RNA helicase DDX52 OS=Homo sapiens OX=9606 GN=DDX52 PE=1 SV=3
Q6DD88|ATLA3_HUMAN	1.13	1	0.48	27	27	Atlastin-3 OS=Homo sapiens OX=9606 GN=ATL3 PE=1 SV=1
P52735|VAV2_HUMAN	0.29	1.39	0.09	5	5	Guanine nucleotide exchange factor VAV2 OS=Homo sapiens OX=9606 GN=VAV2 PE=1 SV=2
O15294|OGT1_HUMAN	3.18	1.13	0.26	19	19	UDP-N-acetylglucosamine--peptide N-acetylglucosaminyltransferase 110 kDa subunit OS=Homo sapiens OX=9606 GN=OGT PE=1 SV=3
P62136|PP1A_HUMAN	5.82	1.09	0.09	24	3	Serine/threonine-protein phosphatase PP1-alpha catalytic subunit OS=Homo sapiens OX=9606 GN=PPP1CA PE=1 SV=1
Q8WZA9|IRGQ_HUMAN	0.03	0.9	0.19	8	8	Immunity-related GTPase family Q protein OS=Homo sapiens OX=9606 GN=IRGQ PE=1 SV=1
Q52LW3|RHG29_HUMAN	5.07	0.98	0.17	18	18	Rho GTPase-activating protein 29 OS=Homo sapiens OX=9606 GN=ARHGAP29 PE=1 SV=2
Q9BRK3|MXRA8_HUMAN	0	3.37	0.02	1	1	Matrix remodeling-associated protein 8 OS=Homo sapiens OX=9606 GN=MXRA8 PE=1 SV=1
O75935|DCTN3_HUMAN	1.05	1.05	0.16	2	2	Dynactin subunit 3 OS=Homo sapiens OX=9606 GN=DCTN3 PE=1 SV=1
Q9Y676|RT18B_HUMAN	4.12	0.78	0.2	3	3	28S ribosomal protein S18b, mitochondrial OS=Homo sapiens OX=9606 GN=MRPS18B PE=1 SV=1
Q9NVV4|PAPD1_HUMAN	3.32	1.01	0.04	2	2	Poly(A) RNA polymerase, mitochondrial OS=Homo sapiens OX=9606 GN=MTPAP PE=1 SV=1
Q9Y484|WIPI4_HUMAN	0	1.18	0.03	1	1	WD repeat domain phosphoinositide-interacting protein 4 OS=Homo sapiens OX=9606 GN=WDR45 PE=1 SV=1
O15213|WDR46_HUMAN	0.9	1	0.02	1	1	WD repeat-containing protein 46 OS=Homo sapiens OX=9606 GN=WDR46 PE=1 SV=3
Q8WW01|SEN15_HUMAN	2.29	0.67	0.33	3	3	tRNA-splicing endonuclease subunit Sen15 OS=Homo sapiens OX=9606 GN=TSEN15 PE=1 SV=1
Q00526|CDK3_HUMAN	0	0.51	0.05	3	1	Cyclin-dependent kinase 3 OS=Homo sapiens OX=9606 GN=CDK3 PE=1 SV=1
Q9NZL4|HPBP1_HUMAN	0.25	0.98	0.3	9	9	Hsp70-binding protein 1 OS=Homo sapiens OX=9606 GN=HSPBP1 PE=1 SV=2
Q9H2J4|PDCL3_HUMAN	10.19	1.06	0.21	4	4	Phosducin-like protein 3 OS=Homo sapiens OX=9606 GN=PDCL3 PE=1 SV=1
Q96K76|UBP47_HUMAN	0.1	0.99	0.09	8	8	Ubiquitin carboxyl-terminal hydrolase 47 OS=Homo sapiens OX=9606 GN=USP47 PE=1 SV=3
Q96KQ7|EHMT2_HUMAN	0.68	1.02	0.04	3	3	Histone-lysine N-methyltransferase EHMT2 OS=Homo sapiens OX=9606 GN=EHMT2 PE=1 SV=3
O75955|FLOT1_HUMAN	3.73	0.99	0.6	22	22	Flotillin-1 OS=Homo sapiens OX=9606 GN=FLOT1 PE=1 SV=3
Q15424|SAFB1_HUMAN	5.53	1.04	0.13	17	9	Scaffold attachment factor B1 OS=Homo sapiens OX=9606 GN=SAFB PE=1 SV=4
O43237|DC1L2_HUMAN	7.43	1.15	0.34	13	11	Cytoplasmic dynein 1 light intermediate chain 2 OS=Homo sapiens OX=9606 GN=DYNC1LI2 PE=1 SV=1
Q9BSR8|YIPF4_HUMAN	1.65	1.36	0.04	1	1	Protein YIPF4 OS=Homo sapiens OX=9606 GN=YIPF4 PE=1 SV=1
Q16527|CSRP2_HUMAN	0.56	1.03	0.13	2	2	Cysteine and glycine-rich protein 2 OS=Homo sapiens OX=9606 GN=CSRP2 PE=1 SV=3
Q8NC42|RN149_HUMAN	1.1	1.17	0.07	2	2	E3 ubiquitin-protein ligase RNF149 OS=Homo sapiens OX=9606 GN=RNF149 PE=2 SV=2
O60502|OGA_HUMAN	1.78	0.98	0.14	9	9	Protein O-GlcNAcase OS=Homo sapiens OX=9606 GN=OGA PE=1 SV=2
P05161|ISG15_HUMAN	5.93	1.02	0.56	9	9	Ubiquitin-like protein ISG15 OS=Homo sapiens OX=9606 GN=ISG15 PE=1 SV=5
Q9NRX4|PHP14_HUMAN	6.22	1.03	0.47	5	5	14 kDa phosphohistidine phosphatase OS=Homo sapiens OX=9606 GN=PHPT1 PE=1 SV=1
O14980|XPO1_HUMAN	2.73	1.02	0.37	38	38	Exportin-1 OS=Homo sapiens OX=9606 GN=XPO1 PE=1 SV=1
Q96B97|SH3K1_HUMAN	12.57	1.06	0.19	10	10	SH3 domain-containing kinase-binding protein 1 OS=Homo sapiens OX=9606 GN=SH3KBP1 PE=1 SV=2
O75607|NPM3_HUMAN	1.81	1	0.2	3	3	Nucleoplasmin-3 OS=Homo sapiens OX=9606 GN=NPM3 PE=1 SV=3
Q6XZF7|DNMBP_HUMAN	5.42	0.97	0.11	13	13	Dynamin-binding protein OS=Homo sapiens OX=9606 GN=DNMBP PE=1 SV=1
Q14966|ZN638_HUMAN	2.86	0.94	0.02	3	3	Zinc finger protein 638 OS=Homo sapiens OX=9606 GN=ZNF638 PE=1 SV=2
O76031|CLPX_HUMAN	5.45	1.14	0.15	7	7	ATP-dependent Clp protease ATP-binding subunit clpX-like, mitochondrial OS=Homo sapiens OX=9606 GN=CLPX PE=1 SV=2
P36542|ATPG_HUMAN	0.25	0.94	0.22	6	6	ATP synthase subunit gamma, mitochondrial OS=Homo sapiens OX=9606 GN=ATP5F1C PE=1 SV=1
Q86SZ2|TPC6B_HUMAN	0.67	1.02	0.12	1	1	Trafficking protein particle complex subunit 6B OS=Homo sapiens OX=9606 GN=TRAPPC6B PE=1 SV=1
P62256|UBE2H_HUMAN	0.25	0.98	0.21	3	3	Ubiquitin-conjugating enzyme E2 H OS=Homo sapiens OX=9606 GN=UBE2H PE=1 SV=1
Q16891|MIC60_HUMAN	2.41	1.03	0.52	41	41	MICOS complex subunit MIC60 OS=Homo sapiens OX=9606 GN=IMMT PE=1 SV=1
Q4G0F5|VP26B_HUMAN	0.12	1	0.12	3	3	Vacuolar protein sorting-associated protein 26B OS=Homo sapiens OX=9606 GN=VPS26B PE=1 SV=2
Q01082|SPTB2_HUMAN	7.7	0.97	0.58	187	172	Spectrin beta chain, non-erythrocytic 1 OS=Homo sapiens OX=9606 GN=SPTBN1 PE=1 SV=2
O95819|M4K4_HUMAN	3.99	1.09	0.04	5	3	Mitogen-activated protein kinase kinase kinase kinase 4 OS=Homo sapiens OX=9606 GN=MAP4K4 PE=1 SV=2
Q06124|PTN11_HUMAN	1.55	0.97	0.34	17	17	Tyrosine-protein phosphatase non-receptor type 11 OS=Homo sapiens OX=9606 GN=PTPN11 PE=1 SV=3
Q9UQ88|CD11A_HUMAN	1.85	1.05	0.11	6	6	Cyclin-dependent kinase 11A OS=Homo sapiens OX=9606 GN=CDK11A PE=1 SV=4
P22102|PUR2_HUMAN	6.04	0.99	0.42	37	37	Trifunctional purine biosynthetic protein adenosine-3 OS=Homo sapiens OX=9606 GN=GART PE=1 SV=1
Q96CW1|AP2M1_HUMAN	2.55	0.98	0.29	13	13	AP-2 complex subunit mu OS=Homo sapiens OX=9606 GN=AP2M1 PE=1 SV=2
Q96A33|CCD47_HUMAN	3.6	1.05	0.39	14	14	Coiled-coil domain-containing protein 47 OS=Homo sapiens OX=9606 GN=CCDC47 PE=1 SV=1
O00622|CCN1_HUMAN	0.28	1.03	0.37	12	12	CCN family member 1 OS=Homo sapiens OX=9606 GN=CCN1 PE=1 SV=1
Q14197|ICT1_HUMAN	1.59	1.13	0.3	5	5	Peptidyl-tRNA hydrolase ICT1, mitochondrial OS=Homo sapiens OX=9606 GN=MRPL58 PE=1 SV=1
P32119|PRDX2_HUMAN	1.61	0.95	0.62	20	16	Peroxiredoxin-2 OS=Homo sapiens OX=9606 GN=PRDX2 PE=1 SV=5
Q12974|TP4A2_HUMAN	4.46	1.19	0.08	1	1	Protein tyrosine phosphatase type IVA 2 OS=Homo sapiens OX=9606 GN=PTP4A2 PE=1 SV=1
P50281|MMP14_HUMAN	8.32	1	0.22	13	13	Matrix metalloproteinase-14 OS=Homo sapiens OX=9606 GN=MMP14 PE=1 SV=3
Q8TCA0|LRC20_HUMAN	0	0.63	0.05	1	1	Leucine-rich repeat-containing protein 20 OS=Homo sapiens OX=9606 GN=LRRC20 PE=1 SV=1
O75381|PEX14_HUMAN	1.34	1	0.14	4	4	Peroxisomal membrane protein PEX14 OS=Homo sapiens OX=9606 GN=PEX14 PE=1 SV=1
P25774|CATS_HUMAN	0	0.53	0.05	1	1	Cathepsin S OS=Homo sapiens OX=9606 GN=CTSS PE=1 SV=3
P51610|HCFC1_HUMAN	5.47	1.04	0.1	14	14	Host cell factor 1 OS=Homo sapiens OX=9606 GN=HCFC1 PE=1 SV=2
Q56UQ5|TPT1L_HUMAN	3.95	0.98	0.14	4	4	TPT1-like protein OS=Homo sapiens OX=9606 PE=2 SV=2
Q04721|NOTC2_HUMAN	0.63	1.25	0.01	2	2	Neurogenic locus notch homolog protein 2 OS=Homo sapiens OX=9606 GN=NOTCH2 PE=1 SV=3
Q9Y262|EIF3L_HUMAN	0.47	1.02	0.44	23	23	Eukaryotic translation initiation factor 3 subunit L OS=Homo sapiens OX=9606 GN=EIF3L PE=1 SV=1
Q3ZCQ8|TIM50_HUMAN	5.59	0.94	0.22	6	6	Mitochondrial import inner membrane translocase subunit TIM50 OS=Homo sapiens OX=9606 GN=TIMM50 PE=1 SV=2
Q96EY1|DNJA3_HUMAN	16.8	0.9	0.18	5	5	DnaJ homolog subfamily A member 3, mitochondrial OS=Homo sapiens OX=9606 GN=DNAJA3 PE=1 SV=2
Q15154|PCM1_HUMAN	0.09	0.91	0.03	5	4	Pericentriolar material 1 protein OS=Homo sapiens OX=9606 GN=PCM1 PE=1 SV=5
Q7L0Y3|TM10C_HUMAN	5.72	1.03	0.33	10	10	tRNA methyltransferase 10 homolog C OS=Homo sapiens OX=9606 GN=TRMT10C PE=1 SV=2
O00584|RNT2_HUMAN	0	1.33	0.05	1	1	Ribonuclease T2 OS=Homo sapiens OX=9606 GN=RNASET2 PE=1 SV=2
P11586|C1TC_HUMAN	10	1.12	0.5	49	47	C-1-tetrahydrofolate synthase, cytoplasmic OS=Homo sapiens OX=9606 GN=MTHFD1 PE=1 SV=3
Q96DE5|APC16_HUMAN	0	0.8	0.11	1	1	Anaphase-promoting complex subunit 16 OS=Homo sapiens OX=9606 GN=ANAPC16 PE=1 SV=1
Q15811|ITSN1_HUMAN	0	0.73	0.01	1	1	Intersectin-1 OS=Homo sapiens OX=9606 GN=ITSN1 PE=1 SV=3
Q9H0D6|XRN2_HUMAN	7.47	1.15	0.28	19	19	5'-3' exoribonuclease 2 OS=Homo sapiens OX=9606 GN=XRN2 PE=1 SV=1
P07737|PROF1_HUMAN	2.5	0.99	0.96	39	39	Profilin-1 OS=Homo sapiens OX=9606 GN=PFN1 PE=1 SV=2
Q68E01|INT3_HUMAN	0	0.7	0.02	1	1	Integrator complex subunit 3 OS=Homo sapiens OX=9606 GN=INTS3 PE=1 SV=1
O15091|MRPP3_HUMAN	0.03	0.87	0.04	2	2	Mitochondrial ribonuclease P catalytic subunit OS=Homo sapiens OX=9606 GN=PRORP PE=1 SV=2
P62306|RUXF_HUMAN	1.42	1	0.24	4	4	Small nuclear ribonucleoprotein F OS=Homo sapiens OX=9606 GN=SNRPF PE=1 SV=1
Q8WWN9|ICEF1_HUMAN	0	0.91	0.02	1	1	Interactor protein for cytohesin exchange factors 1 OS=Homo sapiens OX=9606 GN=IPCEF1 PE=1 SV=1
Q16512|PKN1_HUMAN	12.09	1.1	0.14	11	10	Serine/threonine-protein kinase N1 OS=Homo sapiens OX=9606 GN=PKN1 PE=1 SV=2
O95379|TFIP8_HUMAN	4.25	0.92	0.1	1	1	Tumor necrosis factor alpha-induced protein 8 OS=Homo sapiens OX=9606 GN=TNFAIP8 PE=1 SV=1
Q96G25|MED8_HUMAN	1.43	1.07	0.07	1	1	Mediator of RNA polymerase II transcription subunit 8 OS=Homo sapiens OX=9606 GN=MED8 PE=1 SV=2
Q8WVV9|HNRLL_HUMAN	5.62	1.06	0.27	10	9	Heterogeneous nuclear ribonucleoprotein L-like OS=Homo sapiens OX=9606 GN=HNRNPLL PE=1 SV=1
P52294|IMA5_HUMAN	3.26	1.13	0.18	9	5	Importin subunit alpha-5 OS=Homo sapiens OX=9606 GN=KPNA1 PE=1 SV=3
Q9UQ80|PA2G4_HUMAN	6.88	1.02	0.6	29	29	Proliferation-associated protein 2G4 OS=Homo sapiens OX=9606 GN=PA2G4 PE=1 SV=3
Q03701|CEBPZ_HUMAN	14.88	0.94	0.08	7	7	CCAAT/enhancer-binding protein zeta OS=Homo sapiens OX=9606 GN=CEBPZ PE=1 SV=3
Q7L2H7|EIF3M_HUMAN	0.26	1.01	0.51	21	21	Eukaryotic translation initiation factor 3 subunit M OS=Homo sapiens OX=9606 GN=EIF3M PE=1 SV=1
Q14692|BMS1_HUMAN	5.77	1.04	0.07	7	7	Ribosome biogenesis protein BMS1 homolog OS=Homo sapiens OX=9606 GN=BMS1 PE=1 SV=1
Q9Y303|NAGA_HUMAN	0	1.63	0.05	1	1	N-acetylglucosamine-6-phosphate deacetylase OS=Homo sapiens OX=9606 GN=AMDHD2 PE=1 SV=2
P49756|RBM25_HUMAN	2.49	0.97	0.23	17	17	RNA-binding protein 25 OS=Homo sapiens OX=9606 GN=RBM25 PE=1 SV=3
Q06830|PRDX1_HUMAN	12.67	1.07	0.61	30	24	Peroxiredoxin-1 OS=Homo sapiens OX=9606 GN=PRDX1 PE=1 SV=1
P25205|MCM3_HUMAN	2.27	0.95	0.36	26	25	DNA replication licensing factor MCM3 OS=Homo sapiens OX=9606 GN=MCM3 PE=1 SV=3
O14544|SOCS6_HUMAN	10.98	1.27	0.01	1	1	Suppressor of cytokine signaling 6 OS=Homo sapiens OX=9606 GN=SOCS6 PE=1 SV=2
Q9UJM3|ERRFI_HUMAN	0	1.76	0.04	1	1	ERBB receptor feedback inhibitor 1 OS=Homo sapiens OX=9606 GN=ERRFI1 PE=1 SV=1
P07199|CENPB_HUMAN	0.13	1.03	0.08	3	3	Major centromere autoantigen B OS=Homo sapiens OX=9606 GN=CENPB PE=1 SV=2
P07099|HYEP_HUMAN	16.49	1.23	0.43	18	18	Epoxide hydrolase 1 OS=Homo sapiens OX=9606 GN=EPHX1 PE=1 SV=1
Q8WUM0|NU133_HUMAN	3.87	1.14	0.21	17	17	Nuclear pore complex protein Nup133 OS=Homo sapiens OX=9606 GN=NUP133 PE=1 SV=2
P49588|SYAC_HUMAN	2.46	1.05	0.53	38	38	Alanine--tRNA ligase, cytoplasmic OS=Homo sapiens OX=9606 GN=AARS1 PE=1 SV=2
P52566|GDIR2_HUMAN	7.61	1.05	0.62	8	8	Rho GDP-dissociation inhibitor 2 OS=Homo sapiens OX=9606 GN=ARHGDIB PE=1 SV=3
P52564|MP2K6_HUMAN	2.55	0.97	0.05	1	1	Dual specificity mitogen-activated protein kinase kinase 6 OS=Homo sapiens OX=9606 GN=MAP2K6 PE=1 SV=1
Q14155|ARHG7_HUMAN	2.05	0.98	0.08	4	4	Rho guanine nucleotide exchange factor 7 OS=Homo sapiens OX=9606 GN=ARHGEF7 PE=1 SV=2
P23284|PPIB_HUMAN	0.39	1	0.57	23	22	Peptidyl-prolyl cis-trans isomerase B OS=Homo sapiens OX=9606 GN=PPIB PE=1 SV=2
P61964|WDR5_HUMAN	2.13	0.99	0.27	7	7	WD repeat-containing protein 5 OS=Homo sapiens OX=9606 GN=WDR5 PE=1 SV=1
P51636|CAV2_HUMAN	1.91	1.01	0.23	2	2	Caveolin-2 OS=Homo sapiens OX=9606 GN=CAV2 PE=1 SV=2
P54136|SYRC_HUMAN	3.65	0.96	0.58	45	44	Arginine--tRNA ligase, cytoplasmic OS=Homo sapiens OX=9606 GN=RARS1 PE=1 SV=2
P25685|DNJB1_HUMAN	1.19	1.03	0.3	11	10	DnaJ homolog subfamily B member 1 OS=Homo sapiens OX=9606 GN=DNAJB1 PE=1 SV=4
O00471|EXOC5_HUMAN	2.25	0.97	0.12	6	6	Exocyst complex component 5 OS=Homo sapiens OX=9606 GN=EXOC5 PE=1 SV=1
P12814|ACTN1_HUMAN	2.16	1	0.51	114	63	Alpha-actinin-1 OS=Homo sapiens OX=9606 GN=ACTN1 PE=1 SV=2
Q8TAT6|NPL4_HUMAN	0.48	1.02	0.33	15	15	Nuclear protein localization protein 4 homolog OS=Homo sapiens OX=9606 GN=NPLOC4 PE=1 SV=3
Q14137|BOP1_HUMAN	3.17	0.97	0.12	6	6	Ribosome biogenesis protein BOP1 OS=Homo sapiens OX=9606 GN=BOP1 PE=1 SV=2
Q9NZD8|SPG21_HUMAN	0	1.34	0.03	1	1	Maspardin OS=Homo sapiens OX=9606 GN=SPG21 PE=1 SV=1
Q9H6W3|RIOX1_HUMAN	8.64	1.27	0.06	2	2	Ribosomal oxygenase 1 OS=Homo sapiens OX=9606 GN=RIOX1 PE=1 SV=2
P42229|STA5A_HUMAN	1.85	1.04	0.01	1	1	Signal transducer and activator of transcription 5A OS=Homo sapiens OX=9606 GN=STAT5A PE=1 SV=1
P55786|PSA_HUMAN	2.86	1	0.53	43	43	Puromycin-sensitive aminopeptidase OS=Homo sapiens OX=9606 GN=NPEPPS PE=1 SV=2
Q08J23|NSUN2_HUMAN	3.73	1.05	0.43	25	25	RNA cytosine C(5)-methyltransferase NSUN2 OS=Homo sapiens OX=9606 GN=NSUN2 PE=1 SV=2
Q9BYC2|SCOT2_HUMAN	0.94	1.01	0.02	1	1	Succinyl-CoA:3-ketoacid coenzyme A transferase 2, mitochondrial OS=Homo sapiens OX=9606 GN=OXCT2 PE=2 SV=2
Q9Y2S7|PDIP2_HUMAN	2.1	0.97	0.23	7	7	Polymerase delta-interacting protein 2 OS=Homo sapiens OX=9606 GN=POLDIP2 PE=1 SV=1
Q9BTC8|MTA3_HUMAN	0	3.39	0.02	3	1	Metastasis-associated protein MTA3 OS=Homo sapiens OX=9606 GN=MTA3 PE=1 SV=2
O75175|CNOT3_HUMAN	0.01	1.2	0.1	5	5	CCR4-NOT transcription complex subunit 3 OS=Homo sapiens OX=9606 GN=CNOT3 PE=1 SV=1
Q13492|PICAL_HUMAN	2.74	0.97	0.3	14	13	Phosphatidylinositol-binding clathrin assembly protein OS=Homo sapiens OX=9606 GN=PICALM PE=1 SV=2
Q9Y2J4|AMOL2_HUMAN	1.52	0.89	0.03	2	2	Angiomotin-like protein 2 OS=Homo sapiens OX=9606 GN=AMOTL2 PE=1 SV=3
Q8IYD1|ERF3B_HUMAN	2.98	1.46	0.03	9	1	Eukaryotic peptide chain release factor GTP-binding subunit ERF3B OS=Homo sapiens OX=9606 GN=GSPT2 PE=1 SV=2
P30153|2AAA_HUMAN	2.84	1.03	0.43	43	36	Serine/threonine-protein phosphatase 2A 65 kDa regulatory subunit A alpha isoform OS=Homo sapiens OX=9606 GN=PPP2R1A PE=1 SV=4
Q9BXR0|TGT_HUMAN	3.1	1.23	0.17	3	3	Queuine tRNA-ribosyltransferase catalytic subunit 1 OS=Homo sapiens OX=9606 GN=QTRT1 PE=1 SV=3
P61204|ARF3_HUMAN	0	1.02	0.35	16	10	ADP-ribosylation factor 3 OS=Homo sapiens OX=9606 GN=ARF3 PE=1 SV=2
Q9UNI6|DUS12_HUMAN	4.77	1.23	0.22	4	4	Dual specificity protein phosphatase 12 OS=Homo sapiens OX=9606 GN=DUSP12 PE=1 SV=1
O95810|CAVN2_HUMAN	4.79	0.96	0.18	7	7	Caveolae-associated protein 2 OS=Homo sapiens OX=9606 GN=CAVIN2 PE=1 SV=3
P23470|PTPRG_HUMAN	0.49	1.06	0.04	5	5	Receptor-type tyrosine-protein phosphatase gamma OS=Homo sapiens OX=9606 GN=PTPRG PE=1 SV=4
Q7Z460|CLAP1_HUMAN	0.03	1.09	0.06	8	6	CLIP-associating protein 1 OS=Homo sapiens OX=9606 GN=CLASP1 PE=1 SV=1
[truncated: 2,714 more rows]
