# Supplementary material for: Modular cytokine receptor-targeting chimeras for targeted degradation of cell surface and extracellular proteins
Source: Nat Biotechnol. 2022 Sep 22;41(2):273–81. doi: 10.1038/s41587-022-01456-2 (PMC9931583; doi:10.1038/s41587-022-01456-2)
Supplement: Supplementary file 4 — Full dataset for quantitative proteomics of whole-cell and cell surface HeLa cells after CXCL12–Ctx treatment. [file 41587_2022_1456_MOESM4_ESM.xlsx]

## Sheet: Surface Enriched Sample
Protein Accession	Significance	Fold Change (CXCL12-Ctx/Control)	Coverage (%)	#Peptides	#Unique Peptides	Protein Description
Q9P0K1|ADA22_HUMAN	2.19	0.14	0.06	4	4	Disintegrin and metalloproteinase domain-containing protein 22 OS=Homo sapiens GN=ADAM22 PE=1 SV=1
Q86WC4|OSTM1_HUMAN	2.47	1.14	0.03	1	1	Osteopetrosis-associated transmembrane protein 1 OS=Homo sapiens GN=OSTM1 PE=1 SV=1
Q9H3R2|MUC13_HUMAN	2.87	0.89	0.06	2	2	Mucin-13 OS=Homo sapiens GN=MUC13 PE=1 SV=3
Q8N357|S35F6_HUMAN	0	0.61	0.03	1	1	Solute carrier family 35 member F6 OS=Homo sapiens GN=SLC35F6 PE=1 SV=1
P20648|ATP4A_HUMAN	0	0.02	0.01	6	1	Potassium-transporting ATPase alpha chain 1 OS=Homo sapiens GN=ATP4A PE=2 SV=5
P30556|AGTR1_HUMAN	0	64	0.03	1	1	Type-1 angiotensin II receptor OS=Homo sapiens GN=AGTR1 PE=1 SV=1
O75844|FACE1_HUMAN	3.21	1	0.24	11	11	CAAX prenyl protease 1 homolog OS=Homo sapiens GN=ZMPSTE24 PE=1 SV=2
P49257|LMAN1_HUMAN	4.07	0.99	0.4	24	24	Protein ERGIC-53 OS=Homo sapiens GN=LMAN1 PE=1 SV=2
P16066|ANPRA_HUMAN	0.81	1.61	0.08	9	7	Atrial natriuretic peptide receptor 1 OS=Homo sapiens GN=NPR1 PE=1 SV=1
Q5SNT2|TM201_HUMAN	8.67	0.83	0.02	1	1	Transmembrane protein 201 OS=Homo sapiens GN=TMEM201 PE=1 SV=1
Q6DD88|ATLA3_HUMAN	1.3	1.01	0.44	25	24	Atlastin-3 OS=Homo sapiens GN=ATL3 PE=1 SV=1
P22455|FGFR4_HUMAN	2.04	0.81	0.01	1	1	Fibroblast growth factor receptor 4 OS=Homo sapiens GN=FGFR4 PE=1 SV=2
P21796|VDAC1_HUMAN	5.92	1	0.61	18	17	Voltage-dependent anion-selective channel protein 1 OS=Homo sapiens GN=VDAC1 PE=1 SV=2
Q9BVK6|TMED9_HUMAN	0.37	1.1	0.28	8	5	Transmembrane emp24 domain-containing protein 9 OS=Homo sapiens GN=TMED9 PE=1 SV=2
P18827|SDC1_HUMAN	9.86	0.96	0.16	6	6	Syndecan-1 OS=Homo sapiens GN=SDC1 PE=1 SV=3
Q53TN4|CYBR1_HUMAN	0.8	1.26	0.14	4	4	Cytochrome b reductase 1 OS=Homo sapiens GN=CYBRD1 PE=1 SV=1
Q6EMK4|VASN_HUMAN	13.73	0.82	0.25	17	17	Vasorin OS=Homo sapiens GN=VASN PE=1 SV=1
P43005|EAA3_HUMAN	5.16	1.02	0.13	7	7	Excitatory amino acid transporter 3 OS=Homo sapiens GN=SLC1A1 PE=1 SV=2
Q9UM00|TMCO1_HUMAN	3.95	0.85	0.07	1	1	Transmembrane and coiled-coil domain-containing protein 1 OS=Homo sapiens GN=TMCO1 PE=1 SV=1
Q03519|TAP2_HUMAN	0	64	0.01	1	1	Antigen peptide transporter 2 OS=Homo sapiens GN=TAP2 PE=1 SV=1
Q9HDC9|APMAP_HUMAN	3.18	0.98	0.36	14	14	Adipocyte plasma membrane-associated protein OS=Homo sapiens GN=APMAP PE=1 SV=2
P49768|PSN1_HUMAN	2.42	0.84	0.17	5	5	Presenilin-1 OS=Homo sapiens GN=PSEN1 PE=1 SV=1
Q9NYP7|ELOV5_HUMAN	0.81	0.99	0.04	2	2	Elongation of very long chain fatty acids protein 5 OS=Homo sapiens GN=ELOVL5 PE=1 SV=1
Q86SF2|GALT7_HUMAN	0.87	1.06	0.16	8	8	N-acetylgalactosaminyltransferase 7 OS=Homo sapiens GN=GALNT7 PE=1 SV=1
Q9NSD5|S6A13_HUMAN	0	1.37	0.02	1	1	Sodium- and chloride-dependent GABA transporter 2 OS=Homo sapiens GN=SLC6A13 PE=1 SV=3
O15400|STX7_HUMAN	0.58	1.25	0.11	2	2	Syntaxin-7 OS=Homo sapiens GN=STX7 PE=1 SV=4
Q9NZH0|GPC5B_HUMAN	0	0.02	0.03	1	1	G-protein coupled receptor family C group 5 member B OS=Homo sapiens GN=GPRC5B PE=2 SV=2
Q9BTX1|NDC1_HUMAN	4.98	1.28	0.1	6	6	Nucleoporin NDC1 OS=Homo sapiens GN=NDC1 PE=1 SV=2
Q9H553|ALG2_HUMAN	4.88	1.25	0.03	1	1	Alpha-1,3/1,6-mannosyltransferase ALG2 OS=Homo sapiens GN=ALG2 PE=1 SV=1
P32970|CD70_HUMAN	1.04	1.07	0.18	3	3	CD70 antigen OS=Homo sapiens GN=CD70 PE=1 SV=2
Q495W5|FUT11_HUMAN	3.59	2.64	0.07	2	2	Alpha-(1,3)-fucosyltransferase 11 OS=Homo sapiens GN=FUT11 PE=1 SV=1
O14654|IRS4_HUMAN	0.06	1	0.02	1	1	Insulin receptor substrate 4 OS=Homo sapiens GN=IRS4 PE=1 SV=1
Q9ULK6|RN150_HUMAN	2.61	0.15	0.03	1	1	RING finger protein 150 OS=Homo sapiens GN=RNF150 PE=2 SV=2
Q8WVX9|FACR1_HUMAN	3.91	0.14	0.03	1	1	Fatty acyl-CoA reductase 1 OS=Homo sapiens GN=FAR1 PE=1 SV=1
P39059|COFA1_HUMAN	1.69	1.12	0.07	6	6	Collagen alpha-1(XV) chain OS=Homo sapiens GN=COL15A1 PE=1 SV=2
P51582|P2RY4_HUMAN	0	0.02	0.04	1	1	P2Y purinoceptor 4 OS=Homo sapiens GN=P2RY4 PE=1 SV=1
Q96J02|ITCH_HUMAN	2.79	1.56	0.04	3	3	E3 ubiquitin-protein ligase Itchy homolog OS=Homo sapiens GN=ITCH PE=1 SV=2
Q13492|PICAL_HUMAN	1.18	1.05	0.22	10	10	Phosphatidylinositol-binding clathrin assembly protein OS=Homo sapiens GN=PICALM PE=1 SV=2
Q9Y3A6|TMED5_HUMAN	3.33	0.82	0.13	2	2	Transmembrane emp24 domain-containing protein 5 OS=Homo sapiens GN=TMED5 PE=1 SV=1
O75197|LRP5_HUMAN	1.6	0.22	0.01	3	1	Low-density lipoprotein receptor-related protein 5 OS=Homo sapiens GN=LRP5 PE=1 SV=2
Q13478|IL18R_HUMAN	2.93	7.67	0.04	2	2	Interleukin-18 receptor 1 OS=Homo sapiens GN=IL18R1 PE=1 SV=1
P35555|FBN1_HUMAN	2.91	1.01	0.02	5	5	Fibrillin-1 OS=Homo sapiens GN=FBN1 PE=1 SV=3
P57088|TMM33_HUMAN	4.54	3.24	0.08	2	2	Transmembrane protein 33 OS=Homo sapiens GN=TMEM33 PE=1 SV=2
Q6U841|S4A10_HUMAN	2.62	1.18	0.02	2	2	Sodium-driven chloride bicarbonate exchanger OS=Homo sapiens GN=SLC4A10 PE=2 SV=1
P00846|ATP6_HUMAN	10.74	0.99	0.04	1	1	ATP synthase subunit a OS=Homo sapiens GN=MT-ATP6 PE=1 SV=1
Q9UGP8|SEC63_HUMAN	7.46	1.11	0.29	17	17	Translocation protein SEC63 homolog OS=Homo sapiens GN=SEC63 PE=1 SV=2
O14967|CLGN_HUMAN	0.06	1.28	0.11	5	5	Calmegin OS=Homo sapiens GN=CLGN PE=1 SV=1
P19021|AMD_HUMAN	5.12	0.86	0.03	2	2	Peptidyl-glycine alpha-amidating monooxygenase OS=Homo sapiens GN=PAM PE=1 SV=2
Q7Z7N9|T179B_HUMAN	0.9	0.95	0.07	1	1	Transmembrane protein 179B OS=Homo sapiens GN=TMEM179B PE=1 SV=1
Q9UMY4|SNX12_HUMAN	6.96	0.33	0.31	5	5	Sorting nexin-12 OS=Homo sapiens GN=SNX12 PE=1 SV=3
Q12907|LMAN2_HUMAN	0.96	0.96	0.66	24	24	Vesicular integral-membrane protein VIP36 OS=Homo sapiens GN=LMAN2 PE=1 SV=1
P56937|DHB7_HUMAN	0	64	0.04	1	1	3-keto-steroid reductase OS=Homo sapiens GN=HSD17B7 PE=1 SV=1
O94923|GLCE_HUMAN	4	0.09	0.04	2	2	D-glucuronyl C5-epimerase OS=Homo sapiens GN=GLCE PE=1 SV=3
Q8IZA0|K319L_HUMAN	6.19	0.89	0.12	9	9	Dyslexia-associated protein KIAA0319-like protein OS=Homo sapiens GN=KIAA0319L PE=1 SV=2
Q9BTX3|TM208_HUMAN	2.59	0.81	0.06	1	1	Transmembrane protein 208 OS=Homo sapiens GN=TMEM208 PE=1 SV=1
P26572|MGAT1_HUMAN	1.64	1.27	0.02	1	1	Alpha-1,3-mannosyl-glycoprotein 2-beta-N-acetylglucosaminyltransferase OS=Homo sapiens GN=MGAT1 PE=1 SV=2
Q9UQ05|KCNH4_HUMAN	0	0.84	0.01	1	1	Potassium voltage-gated channel subfamily H member 4 OS=Homo sapiens GN=KCNH4 PE=2 SV=1
Q7Z4W1|DCXR_HUMAN	0	64	0.04	1	1	L-xylulose reductase OS=Homo sapiens GN=DCXR PE=1 SV=2
O60513|B4GT4_HUMAN	0	0.02	0.05	1	1	Beta-1,4-galactosyltransferase 4 OS=Homo sapiens GN=B4GALT4 PE=1 SV=1
O75746|CMC1_HUMAN	0.36	0.89	0.07	6	3	Calcium-binding mitochondrial carrier protein Aralar1 OS=Homo sapiens GN=SLC25A12 PE=1 SV=2
O00220|TR10A_HUMAN	3.16	0.82	0.16	11	11	Tumor necrosis factor receptor superfamily member 10A OS=Homo sapiens GN=TNFRSF10A PE=1 SV=3
Q8MH63|LAT1N_HUMAN	0	0.96	0.07	1	1	Putative L-type amino acid transporter 1-like protein MLAS OS=Homo sapiens GN=SLC7A5P1 PE=5 SV=1
Q8WXH0|SYNE2_HUMAN	2.42	1	0.01	5	5	Nesprin-2 OS=Homo sapiens GN=SYNE2 PE=1 SV=3
Q9Y6A9|SPCS1_HUMAN	6.8	0.12	0.26	3	3	Signal peptidase complex subunit 1 OS=Homo sapiens GN=SPCS1 PE=1 SV=4
P09619|PGFRB_HUMAN	7.47	0.98	0.07	5	5	Platelet-derived growth factor receptor beta OS=Homo sapiens GN=PDGFRB PE=1 SV=1
O60830|TI17B_HUMAN	12.51	0.02	0.12	1	1	Mitochondrial import inner membrane translocase subunit Tim17-B OS=Homo sapiens GN=TIMM17B PE=1 SV=1
Q86VR2|F134C_HUMAN	0.8	1.7	0.03	1	1	Protein FAM134C OS=Homo sapiens GN=FAM134C PE=1 SV=1
Q8WWQ0|PHIP_HUMAN	3.53	1.08	0.02	3	3	PH-interacting protein OS=Homo sapiens GN=PHIP PE=1 SV=2
Q9Y4F1|FARP1_HUMAN	7.32	8.73	0.04	4	4	FERM, RhoGEF and pleckstrin domain-containing protein 1 OS=Homo sapiens GN=FARP1 PE=1 SV=1
Q6NSJ0|K1161_HUMAN	4.26	0.95	0.1	5	5	Uncharacterized family 31 glucosidase KIAA1161 OS=Homo sapiens GN=KIAA1161 PE=1 SV=2
Q9NZU0|FLRT3_HUMAN	11.08	0.13	0.1	5	5	Leucine-rich repeat transmembrane protein FLRT3 OS=Homo sapiens GN=FLRT3 PE=1 SV=1
Q15904|VAS1_HUMAN	0.86	1.01	0.2	8	8	V-type proton ATPase subunit S1 OS=Homo sapiens GN=ATP6AP1 PE=1 SV=2
P02751|FINC_HUMAN	3.21	1.08	0.1	15	15	Fibronectin OS=Homo sapiens GN=FN1 PE=1 SV=4
Q9NX62|IMPA3_HUMAN	0.35	1.05	0.22	7	7	Inositol monophosphatase 3 OS=Homo sapiens GN=IMPAD1 PE=1 SV=1
Q13423|NNTM_HUMAN	0.14	1.05	0.24	24	24	NAD(P) transhydrogenase, mitochondrial OS=Homo sapiens GN=NNT PE=1 SV=3
Q9UN66|PCDB8_HUMAN	0	0.4	0.02	1	1	Protocadherin beta-8 OS=Homo sapiens GN=PCDHB8 PE=2 SV=3
Q9P2E9|RRBP1_HUMAN	0.67	0.99	0.23	28	28	Ribosome-binding protein 1 OS=Homo sapiens GN=RRBP1 PE=1 SV=4
Q9H330|TM245_HUMAN	1.49	0.93	0.02	1	1	Transmembrane protein 245 OS=Homo sapiens GN=TMEM245 PE=1 SV=2
Q9NZ45|CISD1_HUMAN	4.96	1.07	0.34	5	5	CDGSH iron-sulfur domain-containing protein 1 OS=Homo sapiens GN=CISD1 PE=1 SV=1
Q8NC42|RN149_HUMAN	0	1.34	0.04	1	1	E3 ubiquitin-protein ligase RNF149 OS=Homo sapiens GN=RNF149 PE=2 SV=2
P04216|THY1_HUMAN	7.63	0.97	0.16	2	2	Thy-1 membrane glycoprotein OS=Homo sapiens GN=THY1 PE=1 SV=2
Q6NTF9|RHBD2_HUMAN	3.75	0.87	0.04	1	1	Rhomboid domain-containing protein 2 OS=Homo sapiens GN=RHBDD2 PE=2 SV=2
Q9GZM5|YIPF3_HUMAN	7.9	0.32	0.19	6	6	Protein YIPF3 OS=Homo sapiens GN=YIPF3 PE=1 SV=1
Q9Y282|ERGI3_HUMAN	5.3	0.93	0.2	10	10	Endoplasmic reticulum-Golgi intermediate compartment protein 3 OS=Homo sapiens GN=ERGIC3 PE=1 SV=1
Q9H8L6|MMRN2_HUMAN	0	64	0.01	1	1	Multimerin-2 OS=Homo sapiens GN=MMRN2 PE=1 SV=2
Q9H3N1|TMX1_HUMAN	1.07	1	0.15	4	4	Thioredoxin-related transmembrane protein 1 OS=Homo sapiens GN=TMX1 PE=1 SV=1
Q16563|SYPL1_HUMAN	1.91	0.9	0.14	4	4	Synaptophysin-like protein 1 OS=Homo sapiens GN=SYPL1 PE=1 SV=1
P22413|ENPP1_HUMAN	3.25	0.89	0.16	12	12	Ectonucleotide pyrophosphatase/phosphodiesterase family member 1 OS=Homo sapiens GN=ENPP1 PE=1 SV=2
O75751|S22A3_HUMAN	3.88	1.17	0.04	2	2	Solute carrier family 22 member 3 OS=Homo sapiens GN=SLC22A3 PE=1 SV=1
P41587|VIPR2_HUMAN	15.39	3.52	0.03	1	1	Vasoactive intestinal polypeptide receptor 2 OS=Homo sapiens GN=VIPR2 PE=1 SV=2
O95674|CDS2_HUMAN	0	1.32	0.03	1	1	Phosphatidate cytidylyltransferase 2 OS=Homo sapiens GN=CDS2 PE=1 SV=1
Q643R3|LPCT4_HUMAN	0	64	0.03	1	1	Lysophospholipid acyltransferase LPCAT4 OS=Homo sapiens GN=LPCAT4 PE=1 SV=1
Q8TED1|GPX8_HUMAN	1.31	1.14	0.15	3	3	Probable glutathione peroxidase 8 OS=Homo sapiens GN=GPX8 PE=1 SV=2
Q14318|FKBP8_HUMAN	3.09	0.95	0.23	8	8	Peptidyl-prolyl cis-trans isomerase FKBP8 OS=Homo sapiens GN=FKBP8 PE=1 SV=2
Q8TDW0|LRC8C_HUMAN	4.78	0.99	0.15	9	9	Volume-regulated anion channel subunit LRRC8C OS=Homo sapiens GN=LRRC8C PE=1 SV=2
Q5UCC4|EMC10_HUMAN	0	0.94	0.06	1	1	ER membrane protein complex subunit 10 OS=Homo sapiens GN=EMC10 PE=1 SV=1
O95249|GOSR1_HUMAN	3.64	1.23	0.05	1	1	Golgi SNAP receptor complex member 1 OS=Homo sapiens GN=GOSR1 PE=1 SV=1
Q70UQ0|IKIP_HUMAN	8.71	0.99	0.34	10	10	Inhibitor of nuclear factor kappa-B kinase-interacting protein OS=Homo sapiens GN=IKBIP PE=1 SV=1
P11362|FGFR1_HUMAN	2.04	0.81	0.01	1	1	Fibroblast growth factor receptor 1 OS=Homo sapiens GN=FGFR1 PE=1 SV=3
P10301|RRAS_HUMAN	0.95	1.02	0.15	4	2	Ras-related protein R-Ras OS=Homo sapiens GN=RRAS PE=1 SV=1
P55081|MFAP1_HUMAN	8.66	0.7	0.03	1	1	Microfibrillar-associated protein 1 OS=Homo sapiens GN=MFAP1 PE=1 SV=2
Q9UI14|PRAF1_HUMAN	0.2	1	0.08	1	1	Prenylated Rab acceptor protein 1 OS=Homo sapiens GN=RABAC1 PE=1 SV=1
Q9UL01|DSE_HUMAN	0	0.97	0.01	1	1	Dermatan-sulfate epimerase OS=Homo sapiens GN=DSE PE=1 SV=1
O95140|MFN2_HUMAN	0	1.05	0.02	1	1	Mitofusin-2 OS=Homo sapiens GN=MFN2 PE=1 SV=3
Q99715|COCA1_HUMAN	0.73	1.04	0.09	20	20	Collagen alpha-1(XII) chain OS=Homo sapiens GN=COL12A1 PE=1 SV=2
Q6NUK1|SCMC1_HUMAN	3.59	1.13	0.2	11	11	Calcium-binding mitochondrial carrier protein SCaMC-1 OS=Homo sapiens GN=SLC25A24 PE=1 SV=2
Q16790|CAH9_HUMAN	4.07	0.87	0.22	6	6	Carbonic anhydrase 9 OS=Homo sapiens GN=CA9 PE=1 SV=2
P11717|MPRI_HUMAN	3	1.03	0.16	38	38	Cation-independent mannose-6-phosphate receptor OS=Homo sapiens GN=IGF2R PE=1 SV=3
P61073|CXCR4_HUMAN	28.46	0.55	0.12	4	4	C-X-C chemokine receptor type 4 OS=Homo sapiens GN=CXCR4 PE=1 SV=1
P21397|AOFA_HUMAN	6.57	0.95	0.02	1	1	Amine oxidase [flavin-containing] A OS=Homo sapiens GN=MAOA PE=1 SV=1
P00414|COX3_HUMAN	2.86	0.13	0.05	1	1	Cytochrome c oxidase subunit 3 OS=Homo sapiens GN=MT-CO3 PE=1 SV=2
Q96K49|TM87B_HUMAN	3.4	2.36	0.05	2	2	Transmembrane protein 87B OS=Homo sapiens GN=TMEM87B PE=1 SV=1
Q13324|CRFR2_HUMAN	0	1.16	0.02	1	1	Corticotropin-releasing factor receptor 2 OS=Homo sapiens GN=CRHR2 PE=1 SV=2
O95573|ACSL3_HUMAN	3.5	1.05	0.31	22	20	Long-chain-fatty-acid--CoA ligase 3 OS=Homo sapiens GN=ACSL3 PE=1 SV=3
Q99965|ADAM2_HUMAN	0	64	0.01	1	1	Disintegrin and metalloproteinase domain-containing protein 2 OS=Homo sapiens GN=ADAM2 PE=2 SV=2
O14880|MGST3_HUMAN	4.86	1.03	0.32	4	4	Microsomal glutathione S-transferase 3 OS=Homo sapiens GN=MGST3 PE=1 SV=1
Q9H061|T126A_HUMAN	2.88	1.02	0.19	3	3	Transmembrane protein 126A OS=Homo sapiens GN=TMEM126A PE=1 SV=1
P08183|MDR1_HUMAN	0.15	2.52	0.07	5	5	Multidrug resistance protein 1 OS=Homo sapiens GN=ABCB1 PE=1 SV=3
O94823|AT10B_HUMAN	0	1.07	0	1	1	Probable phospholipid-transporting ATPase VB OS=Homo sapiens GN=ATP10B PE=2 SV=2
Q9BZM4|N2DL3_HUMAN	3.98	0.38	0.16	3	3	NKG2D ligand 3 OS=Homo sapiens GN=ULBP3 PE=1 SV=1
P20908|CO5A1_HUMAN	3.06	1.07	0.09	15	14	Collagen alpha-1(V) chain OS=Homo sapiens GN=COL5A1 PE=1 SV=3
O94911|ABCA8_HUMAN	0	1.76	0.01	1	1	ATP-binding cassette sub-family A member 8 OS=Homo sapiens GN=ABCA8 PE=1 SV=3
Q9P0S9|TM14C_HUMAN	1.84	0.96	0.5	7	7	Transmembrane protein 14C OS=Homo sapiens GN=TMEM14C PE=1 SV=1
Q9P2C4|TM181_HUMAN	7.1	1.26	0.03	2	2	Transmembrane protein 181 OS=Homo sapiens GN=TMEM181 PE=1 SV=2
P10696|PPBN_HUMAN	0	0.02	0.04	30	1	Alkaline phosphatase, placental-like OS=Homo sapiens GN=ALPPL2 PE=2 SV=4
P14207|FOLR2_HUMAN	16.63	1.24	0.07	4	3	Folate receptor beta OS=Homo sapiens GN=FOLR2 PE=1 SV=4
P33527|MRP1_HUMAN	3.12	0.99	0.37	63	61	Multidrug resistance-associated protein 1 OS=Homo sapiens GN=ABCC1 PE=1 SV=3
Q10589|BST2_HUMAN	8.52	0.94	0.19	8	8	Bone marrow stromal antigen 2 OS=Homo sapiens GN=BST2 PE=1 SV=1
Q02127|PYRD_HUMAN	1.85	1.06	0.05	1	1	Dihydroorotate dehydrogenase (quinone), mitochondrial OS=Homo sapiens GN=DHODH PE=1 SV=3
P98172|EFNB1_HUMAN	2.72	0.83	0.31	12	9	Ephrin-B1 OS=Homo sapiens GN=EFNB1 PE=1 SV=1
Q96AA3|RFT1_HUMAN	0	1.03	0.02	1	1	Protein RFT1 homolog OS=Homo sapiens GN=RFT1 PE=1 SV=1
Q99735|MGST2_HUMAN	4.31	1.32	0.18	2	2	Microsomal glutathione S-transferase 2 OS=Homo sapiens GN=MGST2 PE=1 SV=1
P31321|KAP1_HUMAN	5.21	1.1	0.02	1	1	cAMP-dependent protein kinase type I-beta regulatory subunit OS=Homo sapiens GN=PRKAR1B PE=1 SV=4
Q9Y3Q3|TMED3_HUMAN	0.65	0.91	0.14	3	3	Transmembrane emp24 domain-containing protein 3 OS=Homo sapiens GN=TMED3 PE=1 SV=1
Q9Y5E5|PCDB4_HUMAN	0	0.4	0.02	1	1	Protocadherin beta-4 OS=Homo sapiens GN=PCDHB4 PE=2 SV=1
O60503|ADCY9_HUMAN	2.9	1.03	0.09	9	9	Adenylate cyclase type 9 OS=Homo sapiens GN=ADCY9 PE=1 SV=4
P08574|CY1_HUMAN	4.01	1.12	0.35	19	19	Cytochrome c1, heme protein, mitochondrial OS=Homo sapiens GN=CYC1 PE=1 SV=3
P20338|RAB4A_HUMAN	2.02	1.16	0.12	4	2	Ras-related protein Rab-4A OS=Homo sapiens GN=RAB4A PE=1 SV=3
Q9P273|TEN3_HUMAN	2.6	1.78	0.04	7	7	Teneurin-3 OS=Homo sapiens GN=TENM3 PE=2 SV=3
Q9GIP4|LAT1L_HUMAN	0	0.97	0.07	1	1	Putative L-type amino acid transporter 1-like protein IMAA OS=Homo sapiens GN=SLC7A5P2 PE=5 SV=2
Q8N8Z6|DCBD1_HUMAN	6.41	0.96	0.32	17	17	Discoidin, CUB and LCCL domain-containing protein 1 OS=Homo sapiens GN=DCBLD1 PE=1 SV=2
P15328|FOLR1_HUMAN	16.35	1.04	0.32	22	21	Folate receptor alpha OS=Homo sapiens GN=FOLR1 PE=1 SV=3
P28300|LYOX_HUMAN	2.95	0.13	0.05	1	1	Protein-lysine 6-oxidase OS=Homo sapiens GN=LOX PE=1 SV=2
Q66K14|TBC9B_HUMAN	7.16	0.12	0.04	3	3	TBC1 domain family member 9B OS=Homo sapiens GN=TBC1D9B PE=1 SV=3
A0PJK1|SC5AA_HUMAN	0	0.02	0.02	1	1	Sodium/glucose cotransporter 5 OS=Homo sapiens GN=SLC5A10 PE=1 SV=2
Q15382|RHEB_HUMAN	1.7	1.07	0.15	3	3	GTP-binding protein Rheb OS=Homo sapiens GN=RHEB PE=1 SV=1
O96011|PX11B_HUMAN	0	0.88	0.05	1	1	Peroxisomal membrane protein 11B OS=Homo sapiens GN=PEX11B PE=1 SV=1
P61009|SPCS3_HUMAN	3.72	1.23	0.13	2	2	Signal peptidase complex subunit 3 OS=Homo sapiens GN=SPCS3 PE=1 SV=1
Q9UIQ6|LCAP_HUMAN	2.77	1.07	0.3	24	24	Leucyl-cystinyl aminopeptidase OS=Homo sapiens GN=LNPEP PE=1 SV=3
Q9GZY8|MFF_HUMAN	3.14	1.18	0.12	2	2	Mitochondrial fission factor OS=Homo sapiens GN=MFF PE=1 SV=1
Q5ZPR3|CD276_HUMAN	4.84	0.97	0.29	11	11	CD276 antigen OS=Homo sapiens GN=CD276 PE=1 SV=1
Q6PIU2|NCEH1_HUMAN	7.25	0.98	0.21	8	8	Neutral cholesterol ester hydrolase 1 OS=Homo sapiens GN=NCEH1 PE=1 SV=3
Q96N66|MBOA7_HUMAN	6.57	1.09	0.08	3	3	Lysophospholipid acyltransferase 7 OS=Homo sapiens GN=MBOAT7 PE=1 SV=2
P01891|1A68_HUMAN	4.05	1.01	0.07	43	4	HLA class I histocompatibility antigen, A-68 alpha chain OS=Homo sapiens GN=HLA-A PE=1 SV=4
Q9NPF0|CD320_HUMAN	3.95	0.85	0.03	1	1	CD320 antigen OS=Homo sapiens GN=CD320 PE=1 SV=1
Q8TC12|RDH11_HUMAN	6.78	1.03	0.22	5	5	Retinol dehydrogenase 11 OS=Homo sapiens GN=RDH11 PE=1 SV=2
P56589|PEX3_HUMAN	3.43	1.19	0.08	2	2	Peroxisomal biogenesis factor 3 OS=Homo sapiens GN=PEX3 PE=1 SV=1
Q6NZI2|PTRF_HUMAN	3.7	1.04	0.21	7	7	Polymerase I and transcript release factor OS=Homo sapiens GN=PTRF PE=1 SV=1
Q9UKN1|MUC12_HUMAN	3.72	1.04	0	1	1	Mucin-12 OS=Homo sapiens GN=MUC12 PE=1 SV=2
Q8N697|S15A4_HUMAN	0.48	1.03	0.03	1	1	Solute carrier family 15 member 4 OS=Homo sapiens GN=SLC15A4 PE=2 SV=1
P08962|CD63_HUMAN	5.18	0.96	0.08	4	4	CD63 antigen OS=Homo sapiens GN=CD63 PE=1 SV=2
Q8WUM9|S20A1_HUMAN	6.27	0.42	0.05	4	4	Sodium-dependent phosphate transporter 1 OS=Homo sapiens GN=SLC20A1 PE=1 SV=1
P04156|PRIO_HUMAN	1.24	1.16	0.09	2	2	Major prion protein OS=Homo sapiens GN=PRNP PE=1 SV=1
Q06136|KDSR_HUMAN	0.01	0.99	0.14	4	4	3-ketodihydrosphingosine reductase OS=Homo sapiens GN=KDSR PE=1 SV=1
Q9Y2P5|S27A5_HUMAN	0	64	0.03	1	1	Bile acyl-CoA synthetase OS=Homo sapiens GN=SLC27A5 PE=1 SV=1
P16671|CD36_HUMAN	4.39	1.09	0.09	3	3	Platelet glycoprotein 4 OS=Homo sapiens GN=CD36 PE=1 SV=2
P03886|NU1M_HUMAN	0	64	0.06	1	1	NADH-ubiquinone oxidoreductase chain 1 OS=Homo sapiens GN=MT-ND1 PE=1 SV=1
Q96QE2|MYCT_HUMAN	8.11	1.04	0.04	2	2	Proton myo-inositol cotransporter OS=Homo sapiens GN=SLC2A13 PE=1 SV=3
P15291|B4GT1_HUMAN	7.26	1.09	0.21	6	6	Beta-1,4-galactosyltransferase 1 OS=Homo sapiens GN=B4GALT1 PE=1 SV=5
P56134|ATPK_HUMAN	0.39	0.99	0.26	3	3	ATP synthase subunit f, mitochondrial OS=Homo sapiens GN=ATP5J2 PE=1 SV=3
P29320|EPHA3_HUMAN	0	16.3	0.01	3	1	Ephrin type-A receptor 3 OS=Homo sapiens GN=EPHA3 PE=1 SV=2
Q6YHK3|CD109_HUMAN	0.87	0.98	0.4	63	63	CD109 antigen OS=Homo sapiens GN=CD109 PE=1 SV=2
Q92930|RAB8B_HUMAN	5.77	0.97	0.13	7	2	Ras-related protein Rab-8B OS=Homo sapiens GN=RAB8B PE=1 SV=2
Q14517|FAT1_HUMAN	6.12	1.2	0.13	46	46	Protocadherin Fat 1 OS=Homo sapiens GN=FAT1 PE=1 SV=2
Q8TBQ9|KISHA_HUMAN	1.62	1.01	0.12	1	1	Protein kish-A OS=Homo sapiens GN=TMEM167A PE=1 SV=1
Q96GQ5|RUS1_HUMAN	7.47	0.67	0.04	2	2	RUS1 family protein C16orf58 OS=Homo sapiens GN=C16orf58 PE=1 SV=2
P78536|ADA17_HUMAN	1.78	0.79	0.12	8	8	Disintegrin and metalloproteinase domain-containing protein 17 OS=Homo sapiens GN=ADAM17 PE=1 SV=1
Q9HCM3|K1549_HUMAN	3.05	1.01	0.06	9	9	UPF0606 protein KIAA1549 OS=Homo sapiens GN=KIAA1549 PE=1 SV=4
P12235|ADT1_HUMAN	1.46	0.98	0.1	13	3	ADP/ATP translocase 1 OS=Homo sapiens GN=SLC25A4 PE=1 SV=4
Q8WWI5|CTL1_HUMAN	1.96	0.94	0.16	10	10	Choline transporter-like protein 1 OS=Homo sapiens GN=SLC44A1 PE=1 SV=1
Q687X5|STEA4_HUMAN	1.15	0.98	0.33	16	16	Metalloreductase STEAP4 OS=Homo sapiens GN=STEAP4 PE=1 SV=1
P19086|GNAZ_HUMAN	0.11	0.99	0.03	1	1	Guanine nucleotide-binding protein G(z) subunit alpha OS=Homo sapiens GN=GNAZ PE=2 SV=3
Q8TB61|S35B2_HUMAN	4.24	0.98	0.11	4	4	Adenosine 3'-phospho 5'-phosphosulfate transporter 1 OS=Homo sapiens GN=SLC35B2 PE=1 SV=1
Q9UKR5|ERG28_HUMAN	0	0.7	0.06	1	1	Probable ergosterol biosynthetic protein 28 OS=Homo sapiens GN=C14orf1 PE=1 SV=1
P51164|ATP4B_HUMAN	8.72	1.01	0.02	1	1	Potassium-transporting ATPase subunit beta OS=Homo sapiens GN=ATP4B PE=1 SV=1
P61421|VA0D1_HUMAN	3.74	1.04	0.22	6	6	V-type proton ATPase subunit d 1 OS=Homo sapiens GN=ATP6V0D1 PE=1 SV=1
P20339|RAB5A_HUMAN	2.17	1.02	0.39	10	7	Ras-related protein Rab-5A OS=Homo sapiens GN=RAB5A PE=1 SV=2
P16989|YBOX3_HUMAN	1.22	1.13	0.21	6	6	Y-box-binding protein 3 OS=Homo sapiens GN=YBX3 PE=1 SV=4
Q5VU97|CAHD1_HUMAN	9.07	0.96	0.11	10	10	VWFA and cache domain-containing protein 1 OS=Homo sapiens GN=CACHD1 PE=2 SV=2
Q9BVV7|TIM21_HUMAN	0.57	1.42	0.21	5	5	Mitochondrial import inner membrane translocase subunit Tim21 OS=Homo sapiens GN=TIMM21 PE=1 SV=1
Q5TFQ8|SIRBL_HUMAN	4.2	0.93	0.09	3	3	Signal-regulatory protein beta-1 isoform 3 OS=Homo sapiens GN=SIRPB1 PE=1 SV=1
Q5JPE7|NOMO2_HUMAN	5.58	1.08	0.4	41	41	Nodal modulator 2 OS=Homo sapiens GN=NOMO2 PE=1 SV=1
P31641|SC6A6_HUMAN	4.57	1.07	0.04	3	3	Sodium- and chloride-dependent taurine transporter OS=Homo sapiens GN=SLC6A6 PE=1 SV=2
P21926|CD9_HUMAN	4.24	0.38	0.04	2	2	CD9 antigen OS=Homo sapiens GN=CD9 PE=1 SV=4
P54920|SNAA_HUMAN	8.5	0.99	0.35	11	11	Alpha-soluble NSF attachment protein OS=Homo sapiens GN=NAPA PE=1 SV=3
Q3T906|GNPTA_HUMAN	0.12	2.4	0.04	4	4	N-acetylglucosamine-1-phosphotransferase subunits alpha/beta OS=Homo sapiens GN=GNPTAB PE=1 SV=1
P61619|S61A1_HUMAN	5.07	0.98	0.12	6	6	Protein transport protein Sec61 subunit alpha isoform 1 OS=Homo sapiens GN=SEC61A1 PE=1 SV=2
P17301|ITA2_HUMAN	0.25	1.05	0.4	59	59	Integrin alpha-2 OS=Homo sapiens GN=ITGA2 PE=1 SV=1
O94966|UBP19_HUMAN	0	0.02	0.01	1	1	Ubiquitin carboxyl-terminal hydrolase 19 OS=Homo sapiens GN=USP19 PE=1 SV=2
Q9C0C4|SEM4C_HUMAN	0	1.05	0.01	1	1	Semaphorin-4C OS=Homo sapiens GN=SEMA4C PE=1 SV=2
Q96RV3|PCX1_HUMAN	0.65	0.94	0	1	1	Pecanex-like protein 1 OS=Homo sapiens GN=PCNX PE=1 SV=2
P01130|LDLR_HUMAN	5.95	1.11	0.18	12	12	Low-density lipoprotein receptor OS=Homo sapiens GN=LDLR PE=1 SV=1
Q9UBV2|SE1L1_HUMAN	1.2	1.15	0.22	10	10	Protein sel-1 homolog 1 OS=Homo sapiens GN=SEL1L PE=1 SV=3
Q9H799|CE042_HUMAN	0	64	0	1	1	Uncharacterized protein C5orf42 OS=Homo sapiens GN=C5orf42 PE=1 SV=4
P25445|TNR6_HUMAN	6.03	0.96	0.24	9	9	Tumor necrosis factor receptor superfamily member 6 OS=Homo sapiens GN=FAS PE=1 SV=1
P07093|GDN_HUMAN	8.44	1.05	0.22	8	8	Glia-derived nexin OS=Homo sapiens GN=SERPINE2 PE=1 SV=1
Q9UHN6|TMEM2_HUMAN	0.67	1.03	0.26	32	32	Transmembrane protein 2 OS=Homo sapiens GN=TMEM2 PE=1 SV=1
Q68D85|NR3L1_HUMAN	3.25	1.08	0.2	7	7	Natural cytotoxicity triggering receptor 3 ligand 1 OS=Homo sapiens GN=NCR3LG1 PE=1 SV=1
Q16706|MA2A1_HUMAN	1.86	1.23	0.09	8	8	Alpha-mannosidase 2 OS=Homo sapiens GN=MAN2A1 PE=1 SV=2
Q96ET8|TV23C_HUMAN	0.65	0.72	0.03	1	1	Golgi apparatus membrane protein TVP23 homolog C OS=Homo sapiens GN=TVP23C PE=1 SV=3
P21589|5NTD_HUMAN	0.81	1.07	0.47	32	32	5'-nucleotidase OS=Homo sapiens GN=NT5E PE=1 SV=1
Q01974|ROR2_HUMAN	2.91	0.87	0.14	16	16	Tyrosine-protein kinase transmembrane receptor ROR2 OS=Homo sapiens GN=ROR2 PE=1 SV=2
P27658|CO8A1_HUMAN	7.71	0.04	0.04	3	3	Collagen alpha-1(VIII) chain OS=Homo sapiens GN=COL8A1 PE=1 SV=2
O75477|ERLN1_HUMAN	0.29	1.22	0.21	8	6	Erlin-1 OS=Homo sapiens GN=ERLIN1 PE=1 SV=1
P49757|NUMB_HUMAN	3.48	0.1	0.02	1	1	Protein numb homolog OS=Homo sapiens GN=NUMB PE=1 SV=2
P41440|S19A1_HUMAN	0	0.72	0.02	1	1	Folate transporter 1 OS=Homo sapiens GN=SLC19A1 PE=1 SV=3
Q9NWH9|SLTM_HUMAN	7.65	1.24	0.02	2	2	SAFB-like transcription modulator OS=Homo sapiens GN=SLTM PE=1 SV=2
Q969R2|OSBP2_HUMAN	0	1.26	0.02	1	1	Oxysterol-binding protein 2 OS=Homo sapiens GN=OSBP2 PE=1 SV=2
P00451|FA8_HUMAN	0.02	1	0	1	1	Coagulation factor VIII OS=Homo sapiens GN=F8 PE=1 SV=1
A6NFA1|TIKI2_HUMAN	5.44	1.06	0.06	2	2	Metalloprotease TIKI2 OS=Homo sapiens GN=TRABD2B PE=1 SV=2
Q9C0K1|S39A8_HUMAN	5.57	1.38	0.04	2	2	Zinc transporter ZIP8 OS=Homo sapiens GN=SLC39A8 PE=2 SV=1
P28827|PTPRM_HUMAN	0.59	1.06	0.22	26	25	Receptor-type tyrosine-protein phosphatase mu OS=Homo sapiens GN=PTPRM PE=1 SV=2
Q6PKC3|TXD11_HUMAN	0.17	1.09	0.04	3	3	Thioredoxin domain-containing protein 11 OS=Homo sapiens GN=TXNDC11 PE=1 SV=2
Q14789|GOGB1_HUMAN	8.65	10.1	0.06	14	14	Golgin subfamily B member 1 OS=Homo sapiens GN=GOLGB1 PE=1 SV=2
Q6PCB8|EMB_HUMAN	1.16	0.42	0.07	3	3	Embigin OS=Homo sapiens GN=EMB PE=1 SV=1
Q2PZI1|D19L1_HUMAN	0	0.02	0.03	1	1	Probable C-mannosyltransferase DPY19L1 OS=Homo sapiens GN=DPY19L1 PE=2 SV=1
P51151|RAB9A_HUMAN	1.11	1.06	0.25	4	3	Ras-related protein Rab-9A OS=Homo sapiens GN=RAB9A PE=1 SV=1
P22607|FGFR3_HUMAN	2.04	0.81	0.01	1	1	Fibroblast growth factor receptor 3 OS=Homo sapiens GN=FGFR3 PE=1 SV=1
P09603|CSF1_HUMAN	10.46	1.35	0.14	8	8	Macrophage colony-stimulating factor 1 OS=Homo sapiens GN=CSF1 PE=1 SV=2
Q9Y5U9|IR3IP_HUMAN	3.59	1.04	0.24	1	1	Immediate early response 3-interacting protein 1 OS=Homo sapiens GN=IER3IP1 PE=1 SV=1
O00400|ACATN_HUMAN	0	3.23	0.02	1	1	Acetyl-coenzyme A transporter 1 OS=Homo sapiens GN=SLC33A1 PE=1 SV=1
O95168|NDUB4_HUMAN	0	1.04	0.08	1	1	NADH dehydrogenase [ubiquinone] 1 beta subcomplex subunit 4 OS=Homo sapiens GN=NDUFB4 PE=1 SV=3
P01112|RASH_HUMAN	5.66	0.58	0.13	7	2	GTPase HRas OS=Homo sapiens GN=HRAS PE=1 SV=1
O95139|NDUB6_HUMAN	0	64	0.14	1	1	NADH dehydrogenase [ubiquinone] 1 beta subcomplex subunit 6 OS=Homo sapiens GN=NDUFB6 PE=1 SV=3
O15155|BET1_HUMAN	3.91	0.32	0.25	2	2	BET1 homolog OS=Homo sapiens GN=BET1 PE=1 SV=1
Q12846|STX4_HUMAN	5.21	1.13	0.17	4	4	Syntaxin-4 OS=Homo sapiens GN=STX4 PE=1 SV=2
P05106|ITB3_HUMAN	5.46	1.17	0.12	9	8	Integrin beta-3 OS=Homo sapiens GN=ITGB3 PE=1 SV=2
Q4KMQ2|ANO6_HUMAN	0.12	1.01	0.19	16	16	Anoctamin-6 OS=Homo sapiens GN=ANO6 PE=1 SV=2
P19440|GGT1_HUMAN	4.21	0.89	0.08	11	4	Gamma-glutamyltranspeptidase 1 OS=Homo sapiens GN=GGT1 PE=1 SV=2
Q9NZ53|PDXL2_HUMAN	4.36	0.96	0.21	11	11	Podocalyxin-like protein 2 OS=Homo sapiens GN=PODXL2 PE=1 SV=1
Q9NPR2|SEM4B_HUMAN	0	0.7	0.01	1	1	Semaphorin-4B OS=Homo sapiens GN=SEMA4B PE=1 SV=3
Q6Y288|B3GLT_HUMAN	4.87	1.33	0.07	2	2	Beta-1,3-glucosyltransferase OS=Homo sapiens GN=B3GLCT PE=1 SV=2
Q13515|BFSP2_HUMAN	0	3.3	0.03	1	1	Phakinin OS=Homo sapiens GN=BFSP2 PE=1 SV=1
Q7Z3D4|LYSM3_HUMAN	2.74	0.89	0.04	1	1	LysM and putative peptidoglycan-binding domain-containing protein 3 OS=Homo sapiens GN=LYSMD3 PE=1 SV=2
P63000|RAC1_HUMAN	5.71	1.22	0.22	6	6	Ras-related C3 botulinum toxin substrate 1 OS=Homo sapiens GN=RAC1 PE=1 SV=1
O60507|TPST1_HUMAN	4.19	1.13	0.09	3	3	Protein-tyrosine sulfotransferase 1 OS=Homo sapiens GN=TPST1 PE=2 SV=1
O15247|CLIC2_HUMAN	1	0.93	0.03	1	1	Chloride intracellular channel protein 2 OS=Homo sapiens GN=CLIC2 PE=1 SV=3
Q8TDB8|GTR14_HUMAN	4.65	1.06	0.07	4	4	Solute carrier family 2, facilitated glucose transporter member 14 OS=Homo sapiens GN=SLC2A14 PE=2 SV=1
Q15392|DHC24_HUMAN	2.84	0.81	0.05	3	3	Delta(24)-sterol reductase OS=Homo sapiens GN=DHCR24 PE=1 SV=2
Q14542|S29A2_HUMAN	4.12	1	0.06	2	2	Equilibrative nucleoside transporter 2 OS=Homo sapiens GN=SLC29A2 PE=1 SV=3
Q8IV08|PLD3_HUMAN	0.61	0.98	0.15	6	6	Phospholipase D3 OS=Homo sapiens GN=PLD3 PE=1 SV=1
Q7Z2H8|S36A1_HUMAN	0	0.99	0.03	1	1	Proton-coupled amino acid transporter 1 OS=Homo sapiens GN=SLC36A1 PE=1 SV=1
Q9NRX5|SERC1_HUMAN	0.04	1.12	0.09	4	3	Serine incorporator 1 OS=Homo sapiens GN=SERINC1 PE=1 SV=1
Q15334|L2GL1_HUMAN	0	0.02	0.01	1	1	Lethal(2) giant larvae protein homolog 1 OS=Homo sapiens GN=LLGL1 PE=1 SV=3
Q9UKX5|ITA11_HUMAN	11.41	1.12	0.29	34	34	Integrin alpha-11 OS=Homo sapiens GN=ITGA11 PE=1 SV=2
Q13425|SNTB2_HUMAN	5.45	1.38	0.11	5	5	Beta-2-syntrophin OS=Homo sapiens GN=SNTB2 PE=1 SV=1
Q9Y3E0|GOT1B_HUMAN	3.2	0.11	0.07	1	1	Vesicle transport protein GOT1B OS=Homo sapiens GN=GOLT1B PE=1 SV=1
P58658|EVA1C_HUMAN	3.85	1.31	0.06	2	2	Protein eva-1 homolog C OS=Homo sapiens GN=EVA1C PE=2 SV=1
Q92823|NRCAM_HUMAN	15.42	2.34	0.03	2	2	Neuronal cell adhesion molecule OS=Homo sapiens GN=NRCAM PE=1 SV=3
Q93096|TP4A1_HUMAN	2.88	0.95	0.17	3	3	Protein tyrosine phosphatase type IVA 1 OS=Homo sapiens GN=PTP4A1 PE=1 SV=2
O75352|MPU1_HUMAN	4.11	1.25	0.1	2	2	Mannose-P-dolichol utilization defect 1 protein OS=Homo sapiens GN=MPDU1 PE=1 SV=2
Q13467|FZD5_HUMAN	2.63	0.52	0.03	2	2	Frizzled-5 OS=Homo sapiens GN=FZD5 PE=1 SV=2
P17813|EGLN_HUMAN	7.1	0.98	0.3	22	22	Endoglin OS=Homo sapiens GN=ENG PE=1 SV=2
O75581|LRP6_HUMAN	0.79	0.92	0.08	12	10	Low-density lipoprotein receptor-related protein 6 OS=Homo sapiens GN=LRP6 PE=1 SV=2
Q9Y487|VPP2_HUMAN	6.83	1.11	0.06	5	5	V-type proton ATPase 116 kDa subunit a isoform 2 OS=Homo sapiens GN=ATP6V0A2 PE=1 SV=2
Q9NYQ6|CELR1_HUMAN	2.11	1.06	0.08	18	16	Cadherin EGF LAG seven-pass G-type receptor 1 OS=Homo sapiens GN=CELSR1 PE=1 SV=1
O14735|CDIPT_HUMAN	1.77	1	0.11	2	2	CDP-diacylglycerol--inositol 3-phosphatidyltransferase OS=Homo sapiens GN=CDIPT PE=1 SV=1
Q8TCT8|SPP2A_HUMAN	2.97	7.77	0.05	2	2	Signal peptide peptidase-like 2A OS=Homo sapiens GN=SPPL2A PE=1 SV=2
Q7KYR7|BT2A1_HUMAN	15.19	0.99	0.19	9	9	Butyrophilin subfamily 2 member A1 OS=Homo sapiens GN=BTN2A1 PE=1 SV=3
Q9HCK4|ROBO2_HUMAN	4.26	0.33	0.03	6	3	Roundabout homolog 2 OS=Homo sapiens GN=ROBO2 PE=1 SV=2
Q9H6B4|CLMP_HUMAN	6.54	1.05	0.36	11	11	CXADR-like membrane protein OS=Homo sapiens GN=CLMP PE=1 SV=1
O15439|MRP4_HUMAN	0.61	0.91	0.13	14	14	Multidrug resistance-associated protein 4 OS=Homo sapiens GN=ABCC4 PE=1 SV=3
Q9BVT8|TMUB1_HUMAN	0.72	0.86	0.09	2	2	Transmembrane and ubiquitin-like domain-containing protein 1 OS=Homo sapiens GN=TMUB1 PE=1 SV=1
Q9H2J7|S6A15_HUMAN	0.05	1.19	0.12	6	6	Sodium-dependent neutral amino acid transporter B(0)AT2 OS=Homo sapiens GN=SLC6A15 PE=1 SV=1
Q13488|VPP3_HUMAN	3.08	0.99	0.07	4	4	V-type proton ATPase 116 kDa subunit a isoform 3 OS=Homo sapiens GN=TCIRG1 PE=1 SV=3
Q92626|PXDN_HUMAN	8.39	1.18	0.14	14	14	Peroxidasin homolog OS=Homo sapiens GN=PXDN PE=1 SV=2
P39656|OST48_HUMAN	1.48	1	0.31	13	13	Dolichyl-diphosphooligosaccharide--protein glycosyltransferase 48 kDa subunit OS=Homo sapiens GN=DDOST PE=1 SV=4
P29323|EPHB2_HUMAN	4.76	0.95	0.11	13	9	Ephrin type-B receptor 2 OS=Homo sapiens GN=EPHB2 PE=1 SV=5
Q96F81|DISP1_HUMAN	0	64	0.01	1	1	Protein dispatched homolog 1 OS=Homo sapiens GN=DISP1 PE=1 SV=3
P16144|ITB4_HUMAN	0.31	1.06	0.28	47	47	Integrin beta-4 OS=Homo sapiens GN=ITGB4 PE=1 SV=5
Q13443|ADAM9_HUMAN	8.79	0.73	0.01	1	1	Disintegrin and metalloproteinase domain-containing protein 9 OS=Homo sapiens GN=ADAM9 PE=1 SV=1
Q15262|PTPRK_HUMAN	4.64	0.87	0.17	20	19	Receptor-type tyrosine-protein phosphatase kappa OS=Homo sapiens GN=PTPRK PE=1 SV=2
Q16572|VACHT_HUMAN	0	0.02	0.02	1	1	Vesicular acetylcholine transporter OS=Homo sapiens GN=SLC18A3 PE=1 SV=2
P61077|UB2D3_HUMAN	2.38	0.9	0.2	2	2	Ubiquitin-conjugating enzyme E2 D3 OS=Homo sapiens GN=UBE2D3 PE=1 SV=1
Q86V85|GP180_HUMAN	3.4	1.09	0.06	2	2	Integral membrane protein GPR180 OS=Homo sapiens GN=GPR180 PE=2 SV=1
Q9Y679|AUP1_HUMAN	6.39	0.98	0.13	5	5	Ancient ubiquitous protein 1 OS=Homo sapiens GN=AUP1 PE=1 SV=1
P53680|AP2S1_HUMAN	4.57	1.04	0.32	5	5	AP-2 complex subunit sigma OS=Homo sapiens GN=AP2S1 PE=1 SV=2
Q5DID0|UROL1_HUMAN	1.25	1.08	0.01	1	1	Uromodulin-like 1 OS=Homo sapiens GN=UMODL1 PE=2 SV=2
Q96FX8|PERP_HUMAN	0	0.92	0.09	1	1	p53 apoptosis effector related to PMP-22 OS=Homo sapiens GN=PERP PE=2 SV=1
P01116|RASK_HUMAN	0	0.72	0.05	7	1	GTPase KRas OS=Homo sapiens GN=KRAS PE=1 SV=1
Q7Z7H5|TMED4_HUMAN	0.9	1.14	0.21	8	5	Transmembrane emp24 domain-containing protein 4 OS=Homo sapiens GN=TMED4 PE=1 SV=1
Q99500|S1PR3_HUMAN	3.62	2.84	0.05	2	2	Sphingosine 1-phosphate receptor 3 OS=Homo sapiens GN=S1PR3 PE=1 SV=2
P39060|COIA1_HUMAN	0	4.7	0.01	1	1	Collagen alpha-1(XVIII) chain OS=Homo sapiens GN=COL18A1 PE=1 SV=5
Q9UHX3|AGRE2_HUMAN	3.93	1.06	0.1	11	9	Adhesion G protein-coupled receptor E2 OS=Homo sapiens GN=ADGRE2 PE=1 SV=2
P54760|EPHB4_HUMAN	5.52	1.04	0.19	20	18	Ephrin type-B receptor 4 OS=Homo sapiens GN=EPHB4 PE=1 SV=2
A6NMZ7|CO6A6_HUMAN	0	0.02	0.01	1	1	Collagen alpha-6(VI) chain OS=Homo sapiens GN=COL6A6 PE=1 SV=2
P00734|THRB_HUMAN	0.16	3.05	0.01	1	1	Prothrombin OS=Homo sapiens GN=F2 PE=1 SV=2
O75955|FLOT1_HUMAN	11.6	0.99	0.41	17	17	Flotillin-1 OS=Homo sapiens GN=FLOT1 PE=1 SV=3
Q9NW15|ANO10_HUMAN	12.14	1.12	0.02	1	1	Anoctamin-10 OS=Homo sapiens GN=ANO10 PE=1 SV=2
Q13586|STIM1_HUMAN	0.35	0.97	0.11	6	6	Stromal interaction molecule 1 OS=Homo sapiens GN=STIM1 PE=1 SV=3
Q9NPR9|GP108_HUMAN	1.75	0.89	0.08	3	3	Protein GPR108 OS=Homo sapiens GN=GPR108 PE=2 SV=3
P54826|GAS1_HUMAN	4.71	0.97	0.03	2	2	Growth arrest-specific protein 1 OS=Homo sapiens GN=GAS1 PE=2 SV=2
Q96EU7|C1GLC_HUMAN	0.21	1.03	0.09	2	2	C1GALT1-specific chaperone 1 OS=Homo sapiens GN=C1GALT1C1 PE=1 SV=1
O14569|C56D2_HUMAN	3.94	0.74	0.05	2	2	Cytochrome b561 domain-containing protein 2 OS=Homo sapiens GN=CYB561D2 PE=1 SV=1
Q9Y4W6|AFG32_HUMAN	4.74	1.02	0.13	11	11	AFG3-like protein 2 OS=Homo sapiens GN=AFG3L2 PE=1 SV=2
Q86SJ2|AMGO2_HUMAN	1.94	1.25	0.14	6	6	Amphoterin-induced protein 2 OS=Homo sapiens GN=AMIGO2 PE=1 SV=1
P35052|GPC1_HUMAN	6.28	0.96	0.45	40	40	Glypican-1 OS=Homo sapiens GN=GPC1 PE=1 SV=2
P13612|ITA4_HUMAN	0.39	0.95	0.07	6	6	Integrin alpha-4 OS=Homo sapiens GN=ITGA4 PE=1 SV=3
O14817|TSN4_HUMAN	3.5	2.52	0.15	2	2	Tetraspanin-4 OS=Homo sapiens GN=TSPAN4 PE=1 SV=1
Q9Y4D7|PLXD1_HUMAN	1.96	1.04	0.16	28	27	Plexin-D1 OS=Homo sapiens GN=PLXND1 PE=1 SV=3
P08195|4F2_HUMAN	1.1	0.99	0.68	151	151	4F2 cell-surface antigen heavy chain OS=Homo sapiens GN=SLC3A2 PE=1 SV=3
Q9HC07|TM165_HUMAN	0.64	0.83	0.21	6	6	Transmembrane protein 165 OS=Homo sapiens GN=TMEM165 PE=1 SV=1
Q9NXG6|P4HTM_HUMAN	1.28	0.99	0.18	6	6	Transmembrane prolyl 4-hydroxylase OS=Homo sapiens GN=P4HTM PE=1 SV=2
P08865|RSSA_HUMAN	13.5	1.11	0.52	17	17	40S ribosomal protein SA OS=Homo sapiens GN=RPSA PE=1 SV=4
O95858|TSN15_HUMAN	0	0.35	0.04	1	1	Tetraspanin-15 OS=Homo sapiens GN=TSPAN15 PE=1 SV=1
O60462|NRP2_HUMAN	4.61	1.07	0.11	7	7	Neuropilin-2 OS=Homo sapiens GN=NRP2 PE=1 SV=2
Q9C0E8|LNP_HUMAN	2.19	0.97	0.06	2	2	Protein lunapark OS=Homo sapiens GN=LNP PE=1 SV=2
Q9NP72|RAB18_HUMAN	3.95	1.02	0.33	6	6	Ras-related protein Rab-18 OS=Homo sapiens GN=RAB18 PE=1 SV=1
O15260|SURF4_HUMAN	0.08	1.05	0.2	6	6	Surfeit locus protein 4 OS=Homo sapiens GN=SURF4 PE=1 SV=3
Q15800|MSMO1_HUMAN	1.12	1.74	0.13	4	4	Methylsterol monooxygenase 1 OS=Homo sapiens GN=MSMO1 PE=1 SV=1
Q14108|SCRB2_HUMAN	2.63	1.1	0.35	18	18	Lysosome membrane protein 2 OS=Homo sapiens GN=SCARB2 PE=1 SV=2
Q9UIG8|SO3A1_HUMAN	16.62	0.85	0.02	1	1	Solute carrier organic anion transporter family member 3A1 OS=Homo sapiens GN=SLCO3A1 PE=1 SV=3
Q9H2V7|SPNS1_HUMAN	0.81	1.15	0.03	1	1	Protein spinster homolog 1 OS=Homo sapiens GN=SPNS1 PE=1 SV=1
Q9Y287|ITM2B_HUMAN	1.85	0.99	0.08	2	2	Integral membrane protein 2B OS=Homo sapiens GN=ITM2B PE=1 SV=1
Q86XX4|FRAS1_HUMAN	0.91	0.93	0.02	5	5	Extracellular matrix protein FRAS1 OS=Homo sapiens GN=FRAS1 PE=1 SV=2
P58335|ANTR2_HUMAN	10.83	0.99	0.03	2	2	Anthrax toxin receptor 2 OS=Homo sapiens GN=ANTXR2 PE=1 SV=5
O95159|ZFPL1_HUMAN	15.1	1.27	0.06	2	2	Zinc finger protein-like 1 OS=Homo sapiens GN=ZFPL1 PE=1 SV=2
P05023|AT1A1_HUMAN	7.73	1.01	0.29	57	41	Sodium/potassium-transporting ATPase subunit alpha-1 OS=Homo sapiens GN=ATP1A1 PE=1 SV=1
P42166|LAP2A_HUMAN	4.72	0.67	0.19	17	9	Lamina-associated polypeptide 2, isoform alpha OS=Homo sapiens GN=TMPO PE=1 SV=2
P26038|MOES_HUMAN	1.27	1.01	0.46	56	43	Moesin OS=Homo sapiens GN=MSN PE=1 SV=3
Q58DX5|NADL2_HUMAN	0	1.04	0.01	1	1	Inactive N-acetylated-alpha-linked acidic dipeptidase-like protein 2 OS=Homo sapiens GN=NAALADL2 PE=1 SV=3
Q8NC56|LEMD2_HUMAN	4.84	1.23	0.06	2	2	LEM domain-containing protein 2 OS=Homo sapiens GN=LEMD2 PE=1 SV=1
Q13308|PTK7_HUMAN	9.91	0.96	0.28	28	28	Inactive tyrosine-protein kinase 7 OS=Homo sapiens GN=PTK7 PE=1 SV=2
Q06418|TYRO3_HUMAN	0.74	1.09	0.08	6	6	Tyrosine-protein kinase receptor TYRO3 OS=Homo sapiens GN=TYRO3 PE=1 SV=1
P15144|AMPN_HUMAN	2.16	0.99	0.46	88	88	Aminopeptidase N OS=Homo sapiens GN=ANPEP PE=1 SV=4
Q99829|CPNE1_HUMAN	3.37	1.02	0.24	11	11	Copine-1 OS=Homo sapiens GN=CPNE1 PE=1 SV=1
Q2Y0W8|S4A8_HUMAN	2.62	1.32	0.03	2	2	Electroneutral sodium bicarbonate exchanger 1 OS=Homo sapiens GN=SLC4A8 PE=1 SV=1
P00533|EGFR_HUMAN	104.96	0.23	0.3	32	31	Epidermal growth factor receptor OS=Homo sapiens GN=EGFR PE=1 SV=2
Q8NFZ4|NLGN2_HUMAN	1.65	1.11	0.06	3	3	Neuroligin-2 OS=Homo sapiens GN=NLGN2 PE=1 SV=1
Q96C19|EFHD2_HUMAN	2.4	0.92	0.08	2	2	EF-hand domain-containing protein D2 OS=Homo sapiens GN=EFHD2 PE=1 SV=1
Q9NW97|TMM51_HUMAN	15.04	64	0.07	1	1	Transmembrane protein 51 OS=Homo sapiens GN=TMEM51 PE=1 SV=1
P14616|INSRR_HUMAN	22.39	1.03	0.02	1	1	Insulin receptor-related protein OS=Homo sapiens GN=INSRR PE=1 SV=2
Q9NVI7|ATD3A_HUMAN	8.02	1.01	0.25	18	18	ATPase family AAA domain-containing protein 3A OS=Homo sapiens GN=ATAD3A PE=1 SV=2
Q96J84|KIRR1_HUMAN	0.22	1.02	0.39	22	22	Kin of IRRE-like protein 1 OS=Homo sapiens GN=KIRREL PE=1 SV=2
Q15582|BGH3_HUMAN	24.23	0.02	0.04	2	2	Transforming growth factor-beta-induced protein ig-h3 OS=Homo sapiens GN=TGFBI PE=1 SV=1
O75063|XYLK_HUMAN	0	0.9	0.03	1	1	Glycosaminoglycan xylosylkinase OS=Homo sapiens GN=FAM20B PE=1 SV=1
P49795|RGS19_HUMAN	0	0.49	0.06	1	1	Regulator of G-protein signaling 19 OS=Homo sapiens GN=RGS19 PE=1 SV=1
Q9BPZ7|SIN1_HUMAN	2.6	1.11	0.03	1	1	Target of rapamycin complex 2 subunit MAPKAP1 OS=Homo sapiens GN=MAPKAP1 PE=1 SV=2
Q6NUQ4|TM214_HUMAN	4.69	1.02	0.12	6	6	Transmembrane protein 214 OS=Homo sapiens GN=TMEM214 PE=1 SV=2
Q9NUT2|ABCB8_HUMAN	0.21	8.43	0.08	4	4	ATP-binding cassette sub-family B member 8, mitochondrial OS=Homo sapiens GN=ABCB8 PE=1 SV=3
Q13332|PTPRS_HUMAN	9.51	0.67	0.13	19	14	Receptor-type tyrosine-protein phosphatase S OS=Homo sapiens GN=PTPRS PE=1 SV=3
P05186|PPBT_HUMAN	1.01	1.02	0.5	50	47	Alkaline phosphatase, tissue-nonspecific isozyme OS=Homo sapiens GN=ALPL PE=1 SV=4
Q9UBG0|MRC2_HUMAN	3.54	0.94	0.14	15	15	C-type mannose receptor 2 OS=Homo sapiens GN=MRC2 PE=1 SV=2
O15270|SPTC2_HUMAN	3.1	8.42	0.03	1	1	Serine palmitoyltransferase 2 OS=Homo sapiens GN=SPTLC2 PE=1 SV=1
Q9NRJ7|PCDBG_HUMAN	0	0.4	0.02	1	1	Protocadherin beta-16 OS=Homo sapiens GN=PCDHB16 PE=1 SV=3
Q53GQ0|DHB12_HUMAN	0.62	0.98	0.17	6	6	Very-long-chain 3-oxoacyl-CoA reductase OS=Homo sapiens GN=HSD17B12 PE=1 SV=2
A1L0T0|ILVBL_HUMAN	2.89	1.18	0.11	6	6	Acetolactate synthase-like protein OS=Homo sapiens GN=ILVBL PE=1 SV=2
Q15223|PVRL1_HUMAN	0.14	1	0.03	1	1	Nectin-1 OS=Homo sapiens GN=PVRL1 PE=1 SV=3
Q8IZD6|S22AF_HUMAN	0.88	1.02	0.02	1	1	Solute carrier family 22 member 15 OS=Homo sapiens GN=SLC22A15 PE=2 SV=1
Q13424|SNTA1_HUMAN	0	0.02	0.03	1	1	Alpha-1-syntrophin OS=Homo sapiens GN=SNTA1 PE=1 SV=1
P04004|VTNC_HUMAN	2.07	1	0.06	5	5	Vitronectin OS=Homo sapiens GN=VTN PE=1 SV=1
Q8TCT9|HM13_HUMAN	7.41	1.02	0.16	8	8	Minor histocompatibility antigen H13 OS=Homo sapiens GN=HM13 PE=1 SV=1
Q9H4F1|SIA7D_HUMAN	0	64	0.05	1	1	Alpha-N-acetyl-neuraminyl-2,3-beta-galactosyl-1,3-N-acetyl-galactosaminide alpha-2,6-sialyltransferase OS=Homo sapiens GN=ST6GALNAC4 PE=2 SV=2
Q9Y3B3|TMED7_HUMAN	1.37	1.18	0.38	8	8	Transmembrane emp24 domain-containing protein 7 OS=Homo sapiens GN=TMED7 PE=1 SV=2
Q7Z2K6|ERMP1_HUMAN	10.07	1.16	0.14	11	11	Endoplasmic reticulum metallopeptidase 1 OS=Homo sapiens GN=ERMP1 PE=1 SV=2
Q96JJ7|TMX3_HUMAN	3.02	0.96	0.26	11	11	Protein disulfide-isomerase TMX3 OS=Homo sapiens GN=TMX3 PE=1 SV=2
P52799|EFNB2_HUMAN	8.27	0.94	0.34	11	8	Ephrin-B2 OS=Homo sapiens GN=EFNB2 PE=1 SV=1
Q5T1C6|THEM4_HUMAN	3.15	2.43	0.1	3	3	Acyl-coenzyme A thioesterase THEM4 OS=Homo sapiens GN=THEM4 PE=1 SV=1
Q9Y624|JAM1_HUMAN	4.79	1.14	0.16	4	4	Junctional adhesion molecule A OS=Homo sapiens GN=F11R PE=1 SV=1
O96005|CLPT1_HUMAN	0.72	1	0.09	7	7	Cleft lip and palate transmembrane protein 1 OS=Homo sapiens GN=CLPTM1 PE=1 SV=1
Q5VY80|RET1L_HUMAN	7.97	0.81	0.13	3	3	Retinoic acid early transcript 1L protein OS=Homo sapiens GN=RAET1L PE=2 SV=1
Q9NPH3|IL1AP_HUMAN	3.31	1.03	0.25	11	11	Interleukin-1 receptor accessory protein OS=Homo sapiens GN=IL1RAP PE=1 SV=2
Q13564|ULA1_HUMAN	2.82	0.99	0.23	8	8	NEDD8-activating enzyme E1 regulatory subunit OS=Homo sapiens GN=NAE1 PE=1 SV=1
Q24JP5|T132A_HUMAN	6.07	0.97	0.27	25	25	Transmembrane protein 132A OS=Homo sapiens GN=TMEM132A PE=1 SV=1
Q9P244|LRFN1_HUMAN	0	0.02	0.02	1	1	Leucine-rich repeat and fibronectin type III domain-containing protein 1 OS=Homo sapiens GN=LRFN1 PE=1 SV=2
Q9HCU4|CELR2_HUMAN	14.6	0.92	0.09	17	16	Cadherin EGF LAG seven-pass G-type receptor 2 OS=Homo sapiens GN=CELSR2 PE=1 SV=1
Q12974|TP4A2_HUMAN	2.88	1.05	0.08	1	1	Protein tyrosine phosphatase type IVA 2 OS=Homo sapiens GN=PTP4A2 PE=1 SV=1
Q8IW52|SLIK4_HUMAN	3.42	1.01	0.22	18	18	SLIT and NTRK-like protein 4 OS=Homo sapiens GN=SLITRK4 PE=2 SV=1
Q99805|TM9S2_HUMAN	4.02	1.03	0.14	9	9	Transmembrane 9 superfamily member 2 OS=Homo sapiens GN=TM9SF2 PE=1 SV=1
Q9H115|SNAB_HUMAN	8.5	1.02	0.08	3	3	Beta-soluble NSF attachment protein OS=Homo sapiens GN=NAPB PE=1 SV=2
Q07157|ZO1_HUMAN	2.41	0.61	0.07	8	8	Tight junction protein ZO-1 OS=Homo sapiens GN=TJP1 PE=1 SV=3
O00767|ACOD_HUMAN	0.52	1.09	0.18	4	4	Acyl-CoA desaturase OS=Homo sapiens GN=SCD PE=1 SV=2
Q9BZC7|ABCA2_HUMAN	2.15	5.38	0.01	2	2	ATP-binding cassette sub-family A member 2 OS=Homo sapiens GN=ABCA2 PE=1 SV=3
Q96RD7|PANX1_HUMAN	0.39	0.95	0.18	4	4	Pannexin-1 OS=Homo sapiens GN=PANX1 PE=1 SV=4
P13747|HLAE_HUMAN	2.65	6.52	0.04	9	2	HLA class I histocompatibility antigen, alpha chain E OS=Homo sapiens GN=HLA-E PE=1 SV=3
Q9Y274|SIA10_HUMAN	0	1.14	0.03	1	1	Type 2 lactosamine alpha-2,3-sialyltransferase OS=Homo sapiens GN=ST3GAL6 PE=1 SV=1
Q9UJ14|GGT7_HUMAN	1.08	0.9	0.07	3	3	Gamma-glutamyltransferase 7 OS=Homo sapiens GN=GGT7 PE=1 SV=2
Q03405|UPAR_HUMAN	2.84	1.02	0.24	8	8	Urokinase plasminogen activator surface receptor OS=Homo sapiens GN=PLAUR PE=1 SV=1
P51790|CLCN3_HUMAN	0	6.34	0.01	1	1	H(+)/Cl(-) exchange transporter 3 OS=Homo sapiens GN=CLCN3 PE=1 SV=2
P21964|COMT_HUMAN	2.21	1.05	0.24	7	7	Catechol O-methyltransferase OS=Homo sapiens GN=COMT PE=1 SV=2
P19075|TSN8_HUMAN	0.06	0.9	0.1	2	2	Tetraspanin-8 OS=Homo sapiens GN=TSPAN8 PE=1 SV=1
A1A5C7|S22AN_HUMAN	0	64	0.02	1	1	Solute carrier family 22 member 23 OS=Homo sapiens GN=SLC22A23 PE=1 SV=2
Q9NP58|ABCB6_HUMAN	15.18	0.9	0.08	4	4	ATP-binding cassette sub-family B member 6, mitochondrial OS=Homo sapiens GN=ABCB6 PE=1 SV=1
Q9NZQ7|PD1L1_HUMAN	0.91	8	0.06	2	2	Programmed cell death 1 ligand 1 OS=Homo sapiens GN=CD274 PE=1 SV=1
Q10472|GALT1_HUMAN	1.33	1.08	0.27	18	15	Polypeptide N-acetylgalactosaminyltransferase 1 OS=Homo sapiens GN=GALNT1 PE=1 SV=1
P11117|PPAL_HUMAN	5.74	1.23	0.18	8	8	Lysosomal acid phosphatase OS=Homo sapiens GN=ACP2 PE=1 SV=3
Q5T9L3|WLS_HUMAN	0	0.98	0.02	1	1	Protein wntless homolog OS=Homo sapiens GN=WLS PE=1 SV=2
O75718|CRTAP_HUMAN	0.44	1.03	0.2	11	11	Cartilage-associated protein OS=Homo sapiens GN=CRTAP PE=1 SV=1
B4DS77|SHSA9_HUMAN	1.69	0.94	0.02	1	1	Protein shisa-9 OS=Homo sapiens GN=SHISA9 PE=2 SV=3
Q13557|KCC2D_HUMAN	0	0.02	0.03	1	1	Calcium/calmodulin-dependent protein kinase type II subunit delta OS=Homo sapiens GN=CAMK2D PE=1 SV=3
P51159|RB27A_HUMAN	4.48	0.76	0.11	4	2	Ras-related protein Rab-27A OS=Homo sapiens GN=RAB27A PE=1 SV=3
Q11201|SIA4A_HUMAN	2.65	0.35	0.18	5	5	CMP-N-acetylneuraminate-beta-galactosamide-alpha-2,3-sialyltransferase 1 OS=Homo sapiens GN=ST3GAL1 PE=2 SV=1
O95070|YIF1A_HUMAN	3.51	1.09	0.25	5	5	Protein YIF1A OS=Homo sapiens GN=YIF1A PE=1 SV=2
Q9NYZ1|TV23B_HUMAN	0.65	0.76	0.1	2	2	Golgi apparatus membrane protein TVP23 homolog B OS=Homo sapiens GN=TVP23B PE=1 SV=2
P46940|IQGA1_HUMAN	2.9	1.04	0.47	75	75	Ras GTPase-activating-like protein IQGAP1 OS=Homo sapiens GN=IQGAP1 PE=1 SV=1
Q9H1C4|UN93B_HUMAN	0	64	0.02	1	1	Protein unc-93 homolog B1 OS=Homo sapiens GN=UNC93B1 PE=1 SV=2
Q9UQ53|MGT4B_HUMAN	0	64	0.03	1	1	Alpha-1,3-mannosyl-glycoprotein 4-beta-N-acetylglucosaminyltransferase B OS=Homo sapiens GN=MGAT4B PE=1 SV=1
P07942|LAMB1_HUMAN	0.35	1.03	0.13	20	20	Laminin subunit beta-1 OS=Homo sapiens GN=LAMB1 PE=1 SV=2
Q9UIW2|PLXA1_HUMAN	2.65	1.07	0.1	20	14	Plexin-A1 OS=Homo sapiens GN=PLXNA1 PE=1 SV=3
Q14156|EFR3A_HUMAN	3.03	8.11	0.04	2	2	Protein EFR3 homolog A OS=Homo sapiens GN=EFR3A PE=1 SV=2
Q02978|M2OM_HUMAN	2.17	1	0.29	7	7	Mitochondrial 2-oxoglutarate/malate carrier protein OS=Homo sapiens GN=SLC25A11 PE=1 SV=3
Q15738|NSDHL_HUMAN	6.27	1.13	0.38	11	11	Sterol-4-alpha-carboxylate 3-dehydrogenase, decarboxylating OS=Homo sapiens GN=NSDHL PE=1 SV=2
O75976|CBPD_HUMAN	1.12	0.91	0.14	14	14	Carboxypeptidase D OS=Homo sapiens GN=CPD PE=1 SV=2
Q9UBN6|TR10D_HUMAN	3.17	0.11	0.03	1	1	Tumor necrosis factor receptor superfamily member 10D OS=Homo sapiens GN=TNFRSF10D PE=1 SV=1
Q9ULW2|FZD10_HUMAN	0	0.95	0.02	1	1	Frizzled-10 OS=Homo sapiens GN=FZD10 PE=1 SV=1
P49810|PSN2_HUMAN	7.61	0.73	0.05	2	2	Presenilin-2 OS=Homo sapiens GN=PSEN2 PE=1 SV=1
Q02388|CO7A1_HUMAN	1.25	0.95	0.09	17	17	Collagen alpha-1(VII) chain OS=Homo sapiens GN=COL7A1 PE=1 SV=2
Q9H8M5|CNNM2_HUMAN	1.47	0.33	0.08	8	6	Metal transporter CNNM2 OS=Homo sapiens GN=CNNM2 PE=1 SV=2
Q9NY47|CA2D2_HUMAN	0.15	0.71	0.02	3	3	Voltage-dependent calcium channel subunit alpha-2/delta-2 OS=Homo sapiens GN=CACNA2D2 PE=1 SV=2
P55011|S12A2_HUMAN	3.29	0.97	0.22	25	25	Solute carrier family 12 member 2 OS=Homo sapiens GN=SLC12A2 PE=1 SV=1
P09758|TACD2_HUMAN	5.67	1.01	0.17	5	5	Tumor-associated calcium signal transducer 2 OS=Homo sapiens GN=TACSTD2 PE=1 SV=3
Q2M2I8|AAK1_HUMAN	0	64	0.02	1	1	AP2-associated protein kinase 1 OS=Homo sapiens GN=AAK1 PE=1 SV=3
Q9Y6C5|PTC2_HUMAN	0.04	1	0.01	1	1	Protein patched homolog 2 OS=Homo sapiens GN=PTCH2 PE=2 SV=2
Q96A33|CCD47_HUMAN	11.31	1.02	0.38	34	34	Coiled-coil domain-containing protein 47 OS=Homo sapiens GN=CCDC47 PE=1 SV=1
Q96JA1|LRIG1_HUMAN	2.39	1.2	0.04	3	3	Leucine-rich repeats and immunoglobulin-like domains protein 1 OS=Homo sapiens GN=LRIG1 PE=1 SV=2
P26006|ITA3_HUMAN	4.07	1.03	0.31	51	51	Integrin alpha-3 OS=Homo sapiens GN=ITGA3 PE=1 SV=5
Q96CP6|GRM1A_HUMAN	0	0.02	0.03	1	1	GRAM domain-containing protein 1A OS=Homo sapiens GN=GRAMD1A PE=1 SV=2
P43251|BTD_HUMAN	0	64	0.03	1	1	Biotinidase OS=Homo sapiens GN=BTD PE=1 SV=2
P12829|MYL4_HUMAN	0	64	0.08	1	1	Myosin light chain 4 OS=Homo sapiens GN=MYL4 PE=1 SV=3
Q8IUW5|RELL1_HUMAN	4.36	0.75	0.25	7	7	RELT-like protein 1 OS=Homo sapiens GN=RELL1 PE=1 SV=1
P63027|VAMP2_HUMAN	2.79	0.02	0.21	1	1	Vesicle-associated membrane protein 2 OS=Homo sapiens GN=VAMP2 PE=1 SV=3
Q96NB2|SFXN2_HUMAN	0	0.02	0.03	2	1	Sideroflexin-2 OS=Homo sapiens GN=SFXN2 PE=1 SV=2
P46977|STT3A_HUMAN	2.46	0.98	0.2	13	13	Dolichyl-diphosphooligosaccharide--protein glycosyltransferase subunit STT3A OS=Homo sapiens GN=STT3A PE=1 SV=2
P01893|HLAH_HUMAN	0	1.16	0.06	13	1	Putative HLA class I histocompatibility antigen, alpha chain H OS=Homo sapiens GN=HLA-H PE=5 SV=3
P08069|IGF1R_HUMAN	22.39	1.14	0.18	30	24	Insulin-like growth factor 1 receptor OS=Homo sapiens GN=IGF1R PE=1 SV=1
Q2UY09|COSA1_HUMAN	0	0.02	0.01	1	1	Collagen alpha-1(XXVIII) chain OS=Homo sapiens GN=COL28A1 PE=2 SV=2
Q92692|PVRL2_HUMAN	3.1	0.99	0.3	16	16	Nectin-2 OS=Homo sapiens GN=PVRL2 PE=1 SV=1
P08581|MET_HUMAN	0.35	0.98	0.16	24	24	Hepatocyte growth factor receptor OS=Homo sapiens GN=MET PE=1 SV=4
P06213|INSR_HUMAN	2.63	0.17	0.02	8	2	Insulin receptor OS=Homo sapiens GN=INSR PE=1 SV=4
Q12959|DLG1_HUMAN	6.3	0.94	0.11	6	6	Disks large homolog 1 OS=Homo sapiens GN=DLG1 PE=1 SV=2
Q9Y2H6|FND3A_HUMAN	2.48	0.85	0.07	6	6	Fibronectin type-III domain-containing protein 3A OS=Homo sapiens GN=FNDC3A PE=1 SV=4
O00299|CLIC1_HUMAN	0.55	0.96	0.63	14	13	Chloride intracellular channel protein 1 OS=Homo sapiens GN=CLIC1 PE=1 SV=4
P50851|LRBA_HUMAN	0.09	8.05	0.03	7	7	Lipopolysaccharide-responsive and beige-like anchor protein OS=Homo sapiens GN=LRBA PE=1 SV=4
Q96QD8|S38A2_HUMAN	5.41	1.08	0.15	4	4	Sodium-coupled neutral amino acid transporter 2 OS=Homo sapiens GN=SLC38A2 PE=1 SV=2
O43603|GALR2_HUMAN	1.32	1.09	0.03	1	1	Galanin receptor type 2 OS=Homo sapiens GN=GALR2 PE=1 SV=1
P17342|ANPRC_HUMAN	0.39	0.99	0.23	13	13	Atrial natriuretic peptide receptor 3 OS=Homo sapiens GN=NPR3 PE=1 SV=2
Q9H7Z7|PGES2_HUMAN	1.77	1.18	0.28	10	10	Prostaglandin E synthase 2 OS=Homo sapiens GN=PTGES2 PE=1 SV=1
P05026|AT1B1_HUMAN	10.15	1.05	0.39	16	16	Sodium/potassium-transporting ATPase subunit beta-1 OS=Homo sapiens GN=ATP1B1 PE=1 SV=1
P78357|CNTP1_HUMAN	0.36	1.07	0.1	12	12	Contactin-associated protein 1 OS=Homo sapiens GN=CNTNAP1 PE=1 SV=1
O95864|FADS2_HUMAN	4.56	0.94	0.12	4	4	Fatty acid desaturase 2 OS=Homo sapiens GN=FADS2 PE=1 SV=1
Q00765|REEP5_HUMAN	4.11	0.99	0.11	3	3	Receptor expression-enhancing protein 5 OS=Homo sapiens GN=REEP5 PE=1 SV=3
Q9BTV4|TMM43_HUMAN	6.81	1.03	0.41	12	12	Transmembrane protein 43 OS=Homo sapiens GN=TMEM43 PE=1 SV=1
Q9H4M9|EHD1_HUMAN	2.01	1.02	0.22	11	10	EH domain-containing protein 1 OS=Homo sapiens GN=EHD1 PE=1 SV=2
O75915|PRAF3_HUMAN	3.84	0.45	0.1	2	2	PRA1 family protein 3 OS=Homo sapiens GN=ARL6IP5 PE=1 SV=1
P27701|CD82_HUMAN	4.04	0.94	0.24	7	7	CD82 antigen OS=Homo sapiens GN=CD82 PE=1 SV=1
Q9NY26|S39A1_HUMAN	2.55	1.06	0.04	1	1	Zinc transporter ZIP1 OS=Homo sapiens GN=SLC39A1 PE=1 SV=1
O00461|GOLI4_HUMAN	13.83	1.04	0.36	23	23	Golgi integral membrane protein 4 OS=Homo sapiens GN=GOLIM4 PE=1 SV=1
Q96GZ6|S41A3_HUMAN	0	64	0.03	1	1	Solute carrier family 41 member 3 OS=Homo sapiens GN=SLC41A3 PE=1 SV=2
Q9H0V9|LMA2L_HUMAN	2.01	0.89	0.21	5	5	VIP36-like protein OS=Homo sapiens GN=LMAN2L PE=1 SV=1
P15151|PVR_HUMAN	1.06	1.06	0.14	7	7	Poliovirus receptor OS=Homo sapiens GN=PVR PE=1 SV=2
Q96SK2|TM209_HUMAN	11.88	1.36	0.02	1	1	Transmembrane protein 209 OS=Homo sapiens GN=TMEM209 PE=1 SV=2
O43768|ENSA_HUMAN	3.8	0.83	0.31	3	3	Alpha-endosulfine OS=Homo sapiens GN=ENSA PE=1 SV=1
Q8WXF7|ATLA1_HUMAN	4.62	0.76	0.02	1	1	Atlastin-1 OS=Homo sapiens GN=ATL1 PE=1 SV=1
O15121|DEGS1_HUMAN	0.17	1.11	0.16	4	4	Sphingolipid delta(4)-desaturase DES1 OS=Homo sapiens GN=DEGS1 PE=1 SV=1
P15260|INGR1_HUMAN	0.39	0.94	0.18	6	6	Interferon gamma receptor 1 OS=Homo sapiens GN=IFNGR1 PE=1 SV=1
Q9H223|EHD4_HUMAN	5.06	1.36	0.02	2	1	EH domain-containing protein 4 OS=Homo sapiens GN=EHD4 PE=1 SV=1
Q86Y82|STX12_HUMAN	0	1.4	0.06	1	1	Syntaxin-12 OS=Homo sapiens GN=STX12 PE=1 SV=1
Q13685|AAMP_HUMAN	5.13	0.69	0.11	4	4	Angio-associated migratory cell protein OS=Homo sapiens GN=AAMP PE=1 SV=2
Q8WUX1|S38A5_HUMAN	3.07	1	0.13	15	15	Sodium-coupled neutral amino acid transporter 5 OS=Homo sapiens GN=SLC38A5 PE=1 SV=1
Q08334|I10R2_HUMAN	5.89	0.75	0.15	4	4	Interleukin-10 receptor subunit beta OS=Homo sapiens GN=IL10RB PE=1 SV=2
Q9ULX3|NOB1_HUMAN	3.32	1.27	0.06	2	2	RNA-binding protein NOB1 OS=Homo sapiens GN=NOB1 PE=1 SV=1
O43464|HTRA2_HUMAN	8.37	2.8	0.11	4	4	Serine protease HTRA2, mitochondrial OS=Homo sapiens GN=HTRA2 PE=1 SV=2
P20827|EFNA1_HUMAN	0.17	0.86	0.05	1	1	Ephrin-A1 OS=Homo sapiens GN=EFNA1 PE=1 SV=2
Q96GC9|VMP1_HUMAN	1.2	1.04	0.02	1	1	Vacuole membrane protein 1 OS=Homo sapiens GN=VMP1 PE=1 SV=1
P10644|KAP0_HUMAN	5.21	1.14	0.17	6	6	cAMP-dependent protein kinase type I-alpha regulatory subunit OS=Homo sapiens GN=PRKAR1A PE=1 SV=1
P17302|CXA1_HUMAN	7.45	0.12	0.08	2	2	Gap junction alpha-1 protein OS=Homo sapiens GN=GJA1 PE=1 SV=2
Q86SR1|GLT10_HUMAN	5.2	1.15	0.02	1	1	Polypeptide N-acetylgalactosaminyltransferase 10 OS=Homo sapiens GN=GALNT10 PE=1 SV=2
Q9UQV4|LAMP3_HUMAN	0	64	0.04	1	1	Lysosome-associated membrane glycoprotein 3 OS=Homo sapiens GN=LAMP3 PE=1 SV=3
Q16799|RTN1_HUMAN	0	0.96	0.02	1	1	Reticulon-1 OS=Homo sapiens GN=RTN1 PE=1 SV=1
P28288|ABCD3_HUMAN	3.19	0.62	0.04	2	2	ATP-binding cassette sub-family D member 3 OS=Homo sapiens GN=ABCD3 PE=1 SV=1
Q9UNE0|EDAR_HUMAN	0	0.02	0.04	1	1	Tumor necrosis factor receptor superfamily member EDAR OS=Homo sapiens GN=EDAR PE=1 SV=1
P35556|FBN2_HUMAN	0.66	0.96	0.01	1	1	Fibrillin-2 OS=Homo sapiens GN=FBN2 PE=1 SV=3
P31431|SDC4_HUMAN	5.49	0.95	0.27	6	6	Syndecan-4 OS=Homo sapiens GN=SDC4 PE=1 SV=2
P30530|UFO_HUMAN	6.71	0.98	0.18	19	18	Tyrosine-protein kinase receptor UFO OS=Homo sapiens GN=AXL PE=1 SV=3
O00180|KCNK1_HUMAN	0.35	2.58	0.14	3	3	Potassium channel subfamily K member 1 OS=Homo sapiens GN=KCNK1 PE=1 SV=1
Q9NS00|C1GLT_HUMAN	0	0.02	0.04	1	1	Glycoprotein-N-acetylgalactosamine 3-beta-galactosyltransferase 1 OS=Homo sapiens GN=C1GALT1 PE=1 SV=1
P61006|RAB8A_HUMAN	4.45	1.07	0.19	8	3	Ras-related protein Rab-8A OS=Homo sapiens GN=RAB8A PE=1 SV=1
Q96HV5|TM41A_HUMAN	0	0.89	0.05	1	1	Transmembrane protein 41A OS=Homo sapiens GN=TMEM41A PE=1 SV=1
Q9NV96|CC50A_HUMAN	0.71	0.93	0.18	6	6	Cell cycle control protein 50A OS=Homo sapiens GN=TMEM30A PE=1 SV=1
Q9Y639|NPTN_HUMAN	1.5	1	0.19	11	11	Neuroplastin OS=Homo sapiens GN=NPTN PE=1 SV=2
P21810|PGS1_HUMAN	3.02	0.12	0.03	1	1	Biglycan OS=Homo sapiens GN=BGN PE=1 SV=2
Q9NXH8|TOR4A_HUMAN	0	1.15	0.04	1	1	Torsin-4A OS=Homo sapiens GN=TOR4A PE=1 SV=2
P09382|LEG1_HUMAN	4.61	0.88	0.42	11	11	Galectin-1 OS=Homo sapiens GN=LGALS1 PE=1 SV=2
O00264|PGRC1_HUMAN	4.22	2.95	0.33	3	3	Membrane-associated progesterone receptor component 1 OS=Homo sapiens GN=PGRMC1 PE=1 SV=3
Q9H9S3|S61A2_HUMAN	5.07	1.11	0.02	1	1	Protein transport protein Sec61 subunit alpha isoform 2 OS=Homo sapiens GN=SEC61A2 PE=2 SV=3
Q15375|EPHA7_HUMAN	8.02	0.52	0.08	9	5	Ephrin type-A receptor 7 OS=Homo sapiens GN=EPHA7 PE=1 SV=3
O94826|TOM70_HUMAN	1.33	0.83	0.24	11	11	Mitochondrial import receptor subunit TOM70 OS=Homo sapiens GN=TOMM70A PE=1 SV=1
P14384|CBPM_HUMAN	3.3	0.9	0.44	28	28	Carboxypeptidase M OS=Homo sapiens GN=CPM PE=1 SV=2
Q9H6L2|TM231_HUMAN	2.26	1.07	0.08	2	2	Transmembrane protein 231 OS=Homo sapiens GN=TMEM231 PE=1 SV=1
Q99650|OSMR_HUMAN	2.23	1.05	0.09	5	5	Oncostatin-M-specific receptor subunit beta OS=Homo sapiens GN=OSMR PE=1 SV=1
O75084|FZD7_HUMAN	2.96	2.85	0.01	1	1	Frizzled-7 OS=Homo sapiens GN=FZD7 PE=1 SV=2
Q14699|RFTN1_HUMAN	0	0.02	0.02	1	1	Raftlin OS=Homo sapiens GN=RFTN1 PE=1 SV=4
Q8IUX1|T126B_HUMAN	7.02	7.36	0.06	1	1	Complex I assembly factor TMEM126B, mitochondrial OS=Homo sapiens GN=TMEM126B PE=1 SV=2
P84095|RHOG_HUMAN	10.14	0.83	0.36	5	5	Rho-related GTP-binding protein RhoG OS=Homo sapiens GN=RHOG PE=1 SV=1
Q10469|MGAT2_HUMAN	3.33	2.65	0.06	3	3	Alpha-1,6-mannosyl-glycoprotein 2-beta-N-acetylglucosaminyltransferase OS=Homo sapiens GN=MGAT2 PE=1 SV=1
P08572|CO4A2_HUMAN	2.29	1.01	0.02	3	3	Collagen alpha-2(IV) chain OS=Homo sapiens GN=COL4A2 PE=1 SV=4
Q9BZM5|N2DL2_HUMAN	3.03	1.1	0.17	5	5	NKG2D ligand 2 OS=Homo sapiens GN=ULBP2 PE=1 SV=1
Q7Z3B0|SIM15_HUMAN	0	1.04	0.16	1	1	Small integral membrane protein 15 OS=Homo sapiens GN=SMIM15 PE=3 SV=1
O14957|QCR10_HUMAN	17.12	1.27	0.21	2	2	Cytochrome b-c1 complex subunit 10 OS=Homo sapiens GN=UQCR11 PE=3 SV=1
O43688|PLPP2_HUMAN	0.56	1.12	0.2	3	3	Phospholipid phosphatase 2 OS=Homo sapiens GN=PLPP2 PE=1 SV=1
O15118|NPC1_HUMAN	3.51	1.24	0.09	11	11	Niemann-Pick C1 protein OS=Homo sapiens GN=NPC1 PE=1 SV=2
Q29980|MICB_HUMAN	3.71	1.05	0.12	3	3	MHC class I polypeptide-related sequence B OS=Homo sapiens GN=MICB PE=1 SV=1
P20020|AT2B1_HUMAN	2.91	0.91	0.13	26	15	Plasma membrane calcium-transporting ATPase 1 OS=Homo sapiens GN=ATP2B1 PE=1 SV=3
O43676|NDUB3_HUMAN	0.25	0.28	0.21	2	2	NADH dehydrogenase [ubiquinone] 1 beta subcomplex subunit 3 OS=Homo sapiens GN=NDUFB3 PE=1 SV=3
Q6ZUX7|LHPL2_HUMAN	0	1.05	0.07	1	1	Lipoma HMGIC fusion partner-like 2 protein OS=Homo sapiens GN=LHFPL2 PE=2 SV=2
Q8NFZ8|CADM4_HUMAN	1.02	0.92	0.19	7	7	Cell adhesion molecule 4 OS=Homo sapiens GN=CADM4 PE=1 SV=1
P61586|RHOA_HUMAN	7.89	0.58	0.25	12	7	Transforming protein RhoA OS=Homo sapiens GN=RHOA PE=1 SV=1
P11047|LAMC1_HUMAN	6.02	1.04	0.16	23	23	Laminin subunit gamma-1 OS=Homo sapiens GN=LAMC1 PE=1 SV=3
Q9Y6N7|ROBO1_HUMAN	0.76	0.93	0.28	41	38	Roundabout homolog 1 OS=Homo sapiens GN=ROBO1 PE=1 SV=1
P07204|TRBM_HUMAN	0.19	1	0.03	1	1	Thrombomodulin OS=Homo sapiens GN=THBD PE=1 SV=2
Q8N441|FGRL1_HUMAN	1.96	0.76	0.04	1	1	Fibroblast growth factor receptor-like 1 OS=Homo sapiens GN=FGFRL1 PE=1 SV=1
Q5SWH9|TMM69_HUMAN	0	1.05	0.05	1	1	Transmembrane protein 69 OS=Homo sapiens GN=TMEM69 PE=2 SV=1
Q96KV6|BT2A3_HUMAN	15.19	0.88	0.02	1	1	Putative butyrophilin subfamily 2 member A3 OS=Homo sapiens GN=BTN2A3P PE=5 SV=2
P10620|MGST1_HUMAN	14.42	0.84	0.26	10	10	Microsomal glutathione S-transferase 1 OS=Homo sapiens GN=MGST1 PE=1 SV=1
Q96TC7|RMD3_HUMAN	3.78	9.21	0.17	6	6	Regulator of microtubule dynamics protein 3 OS=Homo sapiens GN=RMDN3 PE=1 SV=2
Q8NFJ5|RAI3_HUMAN	0.17	0.99	0.24	9	9	Retinoic acid-induced protein 3 OS=Homo sapiens GN=GPRC5A PE=1 SV=2
Q07065|CKAP4_HUMAN	4.57	1.05	0.53	31	31	Cytoskeleton-associated protein 4 OS=Homo sapiens GN=CKAP4 PE=1 SV=2
O95782|AP2A1_HUMAN	2.86	1	0.23	25	21	AP-2 complex subunit alpha-1 OS=Homo sapiens GN=AP2A1 PE=1 SV=3
O75487|GPC4_HUMAN	0	1.02	0.03	1	1	Glypican-4 OS=Homo sapiens GN=GPC4 PE=1 SV=4
Q9UN71|PCDGG_HUMAN	0	1.38	0.01	1	1	Protocadherin gamma-B4 OS=Homo sapiens GN=PCDHGB4 PE=2 SV=1
Q9P2B2|FPRP_HUMAN	0.97	0.98	0.37	44	44	Prostaglandin F2 receptor negative regulator OS=Homo sapiens GN=PTGFRN PE=1 SV=2
O60669|MOT2_HUMAN	3.92	0.33	0.05	2	2	Monocarboxylate transporter 2 OS=Homo sapiens GN=SLC16A7 PE=1 SV=2
Q9Y5Y0|FLVC1_HUMAN	2.79	0.94	0.16	8	8	Feline leukemia virus subgroup C receptor-related protein 1 OS=Homo sapiens GN=FLVCR1 PE=1 SV=1
P51571|SSRD_HUMAN	5.38	1	0.37	9	9	Translocon-associated protein subunit delta OS=Homo sapiens GN=SSR4 PE=1 SV=1
P12644|BMP4_HUMAN	0.18	1.01	0.02	1	1	Bone morphogenetic protein 4 OS=Homo sapiens GN=BMP4 PE=1 SV=1
Q96DB9|FXYD5_HUMAN	7.32	10.34	0.11	2	2	FXYD domain-containing ion transport regulator 5 OS=Homo sapiens GN=FXYD5 PE=1 SV=2
O15031|PLXB2_HUMAN	10.18	1	0.27	48	47	Plexin-B2 OS=Homo sapiens GN=PLXNB2 PE=1 SV=3
Q7L5N7|PCAT2_HUMAN	1.98	0.97	0.05	2	2	Lysophosphatidylcholine acyltransferase 2 OS=Homo sapiens GN=LPCAT2 PE=1 SV=1
Q02487|DSC2_HUMAN	4.12	2.42	0.03	2	2	Desmocollin-2 OS=Homo sapiens GN=DSC2 PE=1 SV=1
Q93050|VPP1_HUMAN	3.85	1.14	0.15	12	12	V-type proton ATPase 116 kDa subunit a isoform 1 OS=Homo sapiens GN=ATP6V0A1 PE=1 SV=3
P11234|RALB_HUMAN	0.11	1.02	0.07	1	1	Ras-related protein Ral-B OS=Homo sapiens GN=RALB PE=1 SV=1
Q9H1E5|TMX4_HUMAN	3.32	0.95	0.19	5	5	Thioredoxin-related transmembrane protein 4 OS=Homo sapiens GN=TMX4 PE=1 SV=1
O14763|TR10B_HUMAN	5.24	1.09	0.16	6	6	Tumor necrosis factor receptor superfamily member 10B OS=Homo sapiens GN=TNFRSF10B PE=1 SV=2
Q9H3Z4|DNJC5_HUMAN	3.08	0.12	0.07	1	1	DnaJ homolog subfamily C member 5 OS=Homo sapiens GN=DNAJC5 PE=1 SV=1
O14653|GOSR2_HUMAN	0	0.02	0.05	1	1	Golgi SNAP receptor complex member 2 OS=Homo sapiens GN=GOSR2 PE=1 SV=2
Q8NFN8|GP156_HUMAN	0	0.02	0.01	1	1	Probable G-protein coupled receptor 156 OS=Homo sapiens GN=GPR156 PE=2 SV=2
Q9HBH0|RHOF_HUMAN	0	64	0.08	1	1	Rho-related GTP-binding protein RhoF OS=Homo sapiens GN=RHOF PE=1 SV=1
O00533|NCHL1_HUMAN	3.42	1.03	0.06	7	7	Neural cell adhesion molecule L1-like protein OS=Homo sapiens GN=CHL1 PE=1 SV=4
O95297|MPZL1_HUMAN	6.24	0.94	0.33	12	12	Myelin protein zero-like protein 1 OS=Homo sapiens GN=MPZL1 PE=1 SV=1
Q6ZRP7|QSOX2_HUMAN	0.59	1.01	0.34	19	19	Sulfhydryl oxidase 2 OS=Homo sapiens GN=QSOX2 PE=1 SV=3
Q8N6L1|KTAP2_HUMAN	7.59	1.01	0.12	1	1	Keratinocyte-associated protein 2 OS=Homo sapiens GN=KRTCAP2 PE=1 SV=2
P48029|SC6A8_HUMAN	3.79	0.97	0.1	6	6	Sodium- and chloride-dependent creatine transporter 1 OS=Homo sapiens GN=SLC6A8 PE=1 SV=1
Q9NYQ7|CELR3_HUMAN	4.1	1.19	0.01	4	3	Cadherin EGF LAG seven-pass G-type receptor 3 OS=Homo sapiens GN=CELSR3 PE=1 SV=2
O15127|SCAM2_HUMAN	0.4	2.31	0.1	2	2	Secretory carrier-associated membrane protein 2 OS=Homo sapiens GN=SCAMP2 PE=1 SV=2
Q969X5|ERGI1_HUMAN	0.33	1.09	0.41	12	12	Endoplasmic reticulum-Golgi intermediate compartment protein 1 OS=Homo sapiens GN=ERGIC1 PE=1 SV=1
Q08629|TICN1_HUMAN	4.04	2.5	0.06	3	3	Testican-1 OS=Homo sapiens GN=SPOCK1 PE=1 SV=1
Q9H0X4|ITFG3_HUMAN	11.59	0.99	0.29	17	17	Protein ITFG3 OS=Homo sapiens GN=ITFG3 PE=1 SV=1
Q9HCM2|PLXA4_HUMAN	2.65	1.11	0.02	6	3	Plexin-A4 OS=Homo sapiens GN=PLXNA4 PE=1 SV=4
Q6Y1H2|HACD2_HUMAN	4.13	1.02	0.13	3	3	Very-long-chain (3R)-3-hydroxyacyl-CoA dehydratase 2 OS=Homo sapiens GN=HACD2 PE=1 SV=1
O95672|ECEL1_HUMAN	0	0.02	0.01	1	1	Endothelin-converting enzyme-like 1 OS=Homo sapiens GN=ECEL1 PE=1 SV=3
O60266|ADCY3_HUMAN	4.36	3.02	0.04	3	3	Adenylate cyclase type 3 OS=Homo sapiens GN=ADCY3 PE=1 SV=3
P21731|TA2R_HUMAN	4.18	1.06	0.03	1	1	Thromboxane A2 receptor OS=Homo sapiens GN=TBXA2R PE=1 SV=3
P35610|SOAT1_HUMAN	10.8	0.77	0.05	2	2	Sterol O-acyltransferase 1 OS=Homo sapiens GN=SOAT1 PE=1 SV=3
P30408|T4S1_HUMAN	3.91	3.06	0.04	2	2	Transmembrane 4 L6 family member 1 OS=Homo sapiens GN=TM4SF1 PE=1 SV=1
Q5VW38|GP107_HUMAN	6.14	1.16	0.1	5	5	Protein GPR107 OS=Homo sapiens GN=GPR107 PE=1 SV=1
Q9Y277|VDAC3_HUMAN	8.04	1.06	0.33	8	7	Voltage-dependent anion-selective channel protein 3 OS=Homo sapiens GN=VDAC3 PE=1 SV=1
Q9NR77|PXMP2_HUMAN	0	0.02	0.08	1	1	Peroxisomal membrane protein 2 OS=Homo sapiens GN=PXMP2 PE=1 SV=3
Q6P1M0|S27A4_HUMAN	4.07	1.6	0.02	1	1	Long-chain fatty acid transport protein 4 OS=Homo sapiens GN=SLC27A4 PE=1 SV=1
Q9Y3D6|FIS1_HUMAN	3.75	0.38	0.35	4	4	Mitochondrial fission 1 protein OS=Homo sapiens GN=FIS1 PE=1 SV=2
Q9BXK5|B2L13_HUMAN	7.84	16.62	0.06	2	2	Bcl-2-like protein 13 OS=Homo sapiens GN=BCL2L13 PE=1 SV=1
P36941|TNR3_HUMAN	2.27	1.02	0.06	3	3	Tumor necrosis factor receptor superfamily member 3 OS=Homo sapiens GN=LTBR PE=1 SV=1
Q14435|GALT3_HUMAN	4.95	1.18	0.08	4	4	Polypeptide N-acetylgalactosaminyltransferase 3 OS=Homo sapiens GN=GALNT3 PE=1 SV=2
Q9Y584|TIM22_HUMAN	0	0.4	0.08	1	1	Mitochondrial import inner membrane translocase subunit Tim22 OS=Homo sapiens GN=TIMM22 PE=1 SV=2
P13987|CD59_HUMAN	5.13	1.09	0.09	2	2	CD59 glycoprotein OS=Homo sapiens GN=CD59 PE=1 SV=1
O75695|XRP2_HUMAN	0.04	1	0.03	1	1	Protein XRP2 OS=Homo sapiens GN=RP2 PE=1 SV=4
O15321|TM9S1_HUMAN	7.46	0.12	0.05	3	3	Transmembrane 9 superfamily member 1 OS=Homo sapiens GN=TM9SF1 PE=2 SV=2
O15438|MRP3_HUMAN	0.58	1.01	0.17	21	19	Canalicular multispecific organic anion transporter 2 OS=Homo sapiens GN=ABCC3 PE=1 SV=3
Q9NVV5|AIG1_HUMAN	0	64	0.06	1	1	Androgen-induced gene 1 protein OS=Homo sapiens GN=AIG1 PE=1 SV=2
Q9Y5F1|PCDBC_HUMAN	0	0.4	0.02	1	1	Protocadherin beta-12 OS=Homo sapiens GN=PCDHB12 PE=2 SV=1
O60487|MPZL2_HUMAN	0.57	0.98	0.1	2	2	Myelin protein zero-like protein 2 OS=Homo sapiens GN=MPZL2 PE=1 SV=1
O43657|TSN6_HUMAN	6.89	0.97	0.1	2	2	Tetraspanin-6 OS=Homo sapiens GN=TSPAN6 PE=1 SV=1
Q13444|ADA15_HUMAN	5.04	1	0.12	7	7	Disintegrin and metalloproteinase domain-containing protein 15 OS=Homo sapiens GN=ADAM15 PE=1 SV=4
P60953|CDC42_HUMAN	0.2	1.08	0.37	8	8	Cell division control protein 42 homolog OS=Homo sapiens GN=CDC42 PE=1 SV=2
O75970|MPDZ_HUMAN	0	64	0.01	1	1	Multiple PDZ domain protein OS=Homo sapiens GN=MPDZ PE=1 SV=2
Q12884|SEPR_HUMAN	17.09	1.07	0.25	18	18	Prolyl endopeptidase FAP OS=Homo sapiens GN=FAP PE=1 SV=5
Q13454|TUSC3_HUMAN	5.81	3.78	0.1	3	3	Tumor suppressor candidate 3 OS=Homo sapiens GN=TUSC3 PE=1 SV=1
Q8NB49|AT11C_HUMAN	4.15	2.87	0.02	2	2	Phospholipid-transporting ATPase IG OS=Homo sapiens GN=ATP11C PE=1 SV=3
P05556|ITB1_HUMAN	3.2	0.99	0.38	88	87	Integrin beta-1 OS=Homo sapiens GN=ITGB1 PE=1 SV=2
P49755|TMEDA_HUMAN	7.96	0.96	0.28	7	7	Transmembrane emp24 domain-containing protein 10 OS=Homo sapiens GN=TMED10 PE=1 SV=2
O60427|FADS1_HUMAN	4.58	0.8	0.13	4	4	Fatty acid desaturase 1 OS=Homo sapiens GN=FADS1 PE=1 SV=3
Q06481|APLP2_HUMAN	8.74	0.8	0.05	3	3	Amyloid-like protein 2 OS=Homo sapiens GN=APLP2 PE=1 SV=2
O43169|CYB5B_HUMAN	0.04	1.04	0.51	5	5	Cytochrome b5 type B OS=Homo sapiens GN=CYB5B PE=1 SV=2
P16422|EPCAM_HUMAN	0.45	0.92	0.08	2	2	Epithelial cell adhesion molecule OS=Homo sapiens GN=EPCAM PE=1 SV=2
Q8N5K1|CISD2_HUMAN	1.81	0.9	0.11	1	1	CDGSH iron-sulfur domain-containing protein 2 OS=Homo sapiens GN=CISD2 PE=1 SV=1
Q9BV40|VAMP8_HUMAN	0	0.92	0.12	1	1	Vesicle-associated membrane protein 8 OS=Homo sapiens GN=VAMP8 PE=1 SV=1
P98194|AT2C1_HUMAN	14.31	0.03	0.04	2	2	Calcium-transporting ATPase type 2C member 1 OS=Homo sapiens GN=ATP2C1 PE=1 SV=3
O75923|DYSF_HUMAN	2.01	0.96	0.01	2	2	Dysferlin OS=Homo sapiens GN=DYSF PE=1 SV=1
Q9H3U1|UN45A_HUMAN	2.58	1.07	0.2	16	16	Protein unc-45 homolog A OS=Homo sapiens GN=UNC45A PE=1 SV=1
Q9NZM1|MYOF_HUMAN	3.06	1.05	0.3	54	53	Myoferlin OS=Homo sapiens GN=MYOF PE=1 SV=1
Q9UQ49|NEUR3_HUMAN	0	1.71	0.03	1	1	Sialidase-3 OS=Homo sapiens GN=NEU3 PE=1 SV=1
P46531|NOTC1_HUMAN	0	0.55	0	1	1	Neurogenic locus notch homolog protein 1 OS=Homo sapiens GN=NOTCH1 PE=1 SV=4
Q9UBX3|DIC_HUMAN	3.92	1.14	0.11	3	3	Mitochondrial dicarboxylate carrier OS=Homo sapiens GN=SLC25A10 PE=1 SV=2
Q8N766|EMC1_HUMAN	1.65	1.04	0.27	21	21	ER membrane protein complex subunit 1 OS=Homo sapiens GN=EMC1 PE=1 SV=1
Q6UXM1|LRIG3_HUMAN	0	0.02	0.02	1	1	Leucine-rich repeats and immunoglobulin-like domains protein 3 OS=Homo sapiens GN=LRIG3 PE=2 SV=1
Q14432|PDE3A_HUMAN	0.62	0.98	0.15	11	11	cGMP-inhibited 3',5'-cyclic phosphodiesterase A OS=Homo sapiens GN=PDE3A PE=1 SV=3
Q7Z739|YTHD3_HUMAN	3.79	1.04	0.1	4	4	YTH domain-containing family protein 3 OS=Homo sapiens GN=YTHDF3 PE=1 SV=1
Q9Y5Z0|BACE2_HUMAN	3.92	0.69	0.04	2	2	Beta-secretase 2 OS=Homo sapiens GN=BACE2 PE=1 SV=1
Q31612|1B73_HUMAN	3.28	9.04	0.03	17	2	HLA class I histocompatibility antigen, B-73 alpha chain OS=Homo sapiens GN=HLA-B PE=1 SV=1
Q16363|LAMA4_HUMAN	11.1	7.78	0.06	9	9	Laminin subunit alpha-4 OS=Homo sapiens GN=LAMA4 PE=1 SV=4
Q9UGH3|S23A2_HUMAN	0.3	1.55	0.02	1	1	Solute carrier family 23 member 2 OS=Homo sapiens GN=SLC23A2 PE=1 SV=1
P57103|NAC3_HUMAN	0	0.02	0.01	1	1	Sodium/calcium exchanger 3 OS=Homo sapiens GN=SLC8A3 PE=1 SV=2
Q9UH62|ARMX3_HUMAN	3.93	0.32	0.08	2	2	Armadillo repeat-containing X-linked protein 3 OS=Homo sapiens GN=ARMCX3 PE=1 SV=1
Q96S97|MYADM_HUMAN	3.42	0.47	0.07	2	2	Myeloid-associated differentiation marker OS=Homo sapiens GN=MYADM PE=1 SV=2
Q96BD0|SO4A1_HUMAN	2.4	6.86	0.08	5	5	Solute carrier organic anion transporter family member 4A1 OS=Homo sapiens GN=SLCO4A1 PE=1 SV=2
Q969L2|MAL2_HUMAN	0.49	0.96	0.06	1	1	Protein MAL2 OS=Homo sapiens GN=MAL2 PE=1 SV=1
P51809|VAMP7_HUMAN	4.47	0.97	0.15	4	4	Vesicle-associated membrane protein 7 OS=Homo sapiens GN=VAMP7 PE=1 SV=3
Q7L311|ARMX2_HUMAN	4.81	9.26	0.06	4	4	Armadillo repeat-containing X-linked protein 2 OS=Homo sapiens GN=ARMCX2 PE=2 SV=1
Q14254|FLOT2_HUMAN	5.9	1.04	0.39	15	15	Flotillin-2 OS=Homo sapiens GN=FLOT2 PE=1 SV=2
Q8TCJ2|STT3B_HUMAN	0.6	1	0.09	8	8	Dolichyl-diphosphooligosaccharide--protein glycosyltransferase subunit STT3B OS=Homo sapiens GN=STT3B PE=1 SV=1
P98160|PGBM_HUMAN	0.4	1.21	0.03	12	12	Basement membrane-specific heparan sulfate proteoglycan core protein OS=Homo sapiens GN=HSPG2 PE=1 SV=4
Q6UX65|DRAM2_HUMAN	0	12.51	0.03	1	1	DNA damage-regulated autophagy modulator protein 2 OS=Homo sapiens GN=DRAM2 PE=1 SV=1
Q9H0U3|MAGT1_HUMAN	13.21	4.27	0.1	4	4	Magnesium transporter protein 1 OS=Homo sapiens GN=MAGT1 PE=1 SV=1
P63244|GBLP_HUMAN	1.83	1.07	0.59	18	18	Guanine nucleotide-binding protein subunit beta-2-like 1 OS=Homo sapiens GN=GNB2L1 PE=1 SV=3
O95716|RAB3D_HUMAN	2.07	1.15	0.07	5	1	Ras-related protein Rab-3D OS=Homo sapiens GN=RAB3D PE=1 SV=1
Q8N350|DOS_HUMAN	2.62	1.13	0.04	2	2	Protein Dos OS=Homo sapiens GN=DOS PE=1 SV=2
Q969V3|NCLN_HUMAN	7.67	1.09	0.28	15	15	Nicalin OS=Homo sapiens GN=NCLN PE=1 SV=2
P20701|ITAL_HUMAN	0.13	1	0.02	1	1	Integrin alpha-L OS=Homo sapiens GN=ITGAL PE=1 SV=3
Q8NE86|MCU_HUMAN	0.22	0.85	0.12	3	3	Calcium uniporter protein, mitochondrial OS=Homo sapiens GN=MCU PE=1 SV=1
P48751|B3A3_HUMAN	0.02	1.34	0.01	1	1	Anion exchange protein 3 OS=Homo sapiens GN=SLC4A3 PE=2 SV=2
P48960|CD97_HUMAN	1.88	0.97	0.21	30	28	CD97 antigen OS=Homo sapiens GN=CD97 PE=1 SV=4
O43493|TGON2_HUMAN	4.69	1.36	0.09	3	3	Trans-Golgi network integral membrane protein 2 OS=Homo sapiens GN=TGOLN2 PE=1 SV=2
Q9BZH6|WDR11_HUMAN	0	4.06	0.01	1	1	WD repeat-containing protein 11 OS=Homo sapiens GN=WDR11 PE=1 SV=1
Q15907|RB11B_HUMAN	3.01	1.03	0.52	10	9	Ras-related protein Rab-11B OS=Homo sapiens GN=RAB11B PE=1 SV=4
Q13190|STX5_HUMAN	1.61	1.03	0.19	3	3	Syntaxin-5 OS=Homo sapiens GN=STX5 PE=1 SV=2
Q8TD20|GTR12_HUMAN	0	0.72	0.02	1	1	Solute carrier family 2, facilitated glucose transporter member 12 OS=Homo sapiens GN=SLC2A12 PE=2 SV=1
Q68EM7|RHG17_HUMAN	0.57	1.04	0.02	2	2	Rho GTPase-activating protein 17 OS=Homo sapiens GN=ARHGAP17 PE=1 SV=1
Q8NBQ7|AQP11_HUMAN	0	64	0.03	1	1	Aquaporin-11 OS=Homo sapiens GN=AQP11 PE=2 SV=1
Q92544|TM9S4_HUMAN	6.53	0.93	0.19	11	11	Transmembrane 9 superfamily member 4 OS=Homo sapiens GN=TM9SF4 PE=1 SV=2
Q86UL3|GPAT4_HUMAN	3.83	2.89	0.06	2	2	Glycerol-3-phosphate acyltransferase 4 OS=Homo sapiens GN=GPAT4 PE=1 SV=1
O14641|DVL2_HUMAN	0	0.65	0.02	1	1	Segment polarity protein dishevelled homolog DVL-2 OS=Homo sapiens GN=DVL2 PE=1 SV=1
Q14344|GNA13_HUMAN	3.15	0.99	0.19	6	6	Guanine nucleotide-binding protein subunit alpha-13 OS=Homo sapiens GN=GNA13 PE=1 SV=2
Q9UNL2|SSRG_HUMAN	0.83	1.01	0.08	1	1	Translocon-associated protein subunit gamma OS=Homo sapiens GN=SSR3 PE=1 SV=1
P55268|LAMB2_HUMAN	9.6	0.02	0.02	3	3	Laminin subunit beta-2 OS=Homo sapiens GN=LAMB2 PE=1 SV=2
P60468|SC61B_HUMAN	1.85	1.04	0.26	2	2	Protein transport protein Sec61 subunit beta OS=Homo sapiens GN=SEC61B PE=1 SV=2
Q9NQX7|ITM2C_HUMAN	1.4	0.95	0.28	5	5	Integral membrane protein 2C OS=Homo sapiens GN=ITM2C PE=1 SV=1
P51805|PLXA3_HUMAN	5.57	0.88	0.05	14	8	Plexin-A3 OS=Homo sapiens GN=PLXNA3 PE=1 SV=2
Q5T4S7|UBR4_HUMAN	3.45	3.02	0.05	19	19	E3 ubiquitin-protein ligase UBR4 OS=Homo sapiens GN=UBR4 PE=1 SV=1
P12236|ADT3_HUMAN	0.29	0.99	0.04	13	1	ADP/ATP translocase 3 OS=Homo sapiens GN=SLC25A6 PE=1 SV=4
Q9H5Y7|SLIK6_HUMAN	10.87	1.04	0.01	2	2	SLIT and NTRK-like protein 6 OS=Homo sapiens GN=SLITRK6 PE=2 SV=3
P34741|SDC2_HUMAN	7.12	0.97	0.22	10	10	Syndecan-2 OS=Homo sapiens GN=SDC2 PE=1 SV=2
A6NMY6|AXA2L_HUMAN	12.62	1.01	0.42	29	29	Putative annexin A2-like protein OS=Homo sapiens GN=ANXA2P2 PE=5 SV=2
Q9P0L0|VAPA_HUMAN	4.74	1.11	0.28	12	11	Vesicle-associated membrane protein-associated protein A OS=Homo sapiens GN=VAPA PE=1 SV=3
A2RU67|K1467_HUMAN	0.02	1	0.02	1	1	Uncharacterized protein KIAA1467 OS=Homo sapiens GN=KIAA1467 PE=1 SV=1
Q8NE01|CNNM3_HUMAN	2.9	0.86	0.17	10	9	Metal transporter CNNM3 OS=Homo sapiens GN=CNNM3 PE=1 SV=1
Q10471|GALT2_HUMAN	0.49	1.03	0.4	24	24	Polypeptide N-acetylgalactosaminyltransferase 2 OS=Homo sapiens GN=GALNT2 PE=1 SV=1
Q30201|HFE_HUMAN	5.47	1.66	0.03	2	2	Hereditary hemochromatosis protein OS=Homo sapiens GN=HFE PE=1 SV=1
Q6UVK1|CSPG4_HUMAN	10.28	0.93	0.29	62	62	Chondroitin sulfate proteoglycan 4 OS=Homo sapiens GN=CSPG4 PE=1 SV=2
Q9H6Y7|RN167_HUMAN	0	0.87	0.03	1	1	E3 ubiquitin-protein ligase RNF167 OS=Homo sapiens GN=RNF167 PE=1 SV=1
Q9Y5M8|SRPRB_HUMAN	7.29	1	0.4	9	9	Signal recognition particle receptor subunit beta OS=Homo sapiens GN=SRPRB PE=1 SV=3
P49281|NRAM2_HUMAN	13.13	0.02	0.05	2	2	Natural resistance-associated macrophage protein 2 OS=Homo sapiens GN=SLC11A2 PE=1 SV=2
P78383|S35B1_HUMAN	0	64	0.03	1	1	Solute carrier family 35 member B1 OS=Homo sapiens GN=SLC35B1 PE=1 SV=1
Q9NQ90|ANO2_HUMAN	0	2.16	0.01	1	1	Anoctamin-2 OS=Homo sapiens GN=ANO2 PE=1 SV=2
Q96Q45|TM237_HUMAN	9.92	2.96	0.2	8	8	Transmembrane protein 237 OS=Homo sapiens GN=TMEM237 PE=1 SV=2
Q9Y5E9|PCDBE_HUMAN	0	0.4	0.02	1	1	Protocadherin beta-14 OS=Homo sapiens GN=PCDHB14 PE=1 SV=1
Q01650|LAT1_HUMAN	9.01	0.99	0.2	12	12	Large neutral amino acids transporter small subunit 1 OS=Homo sapiens GN=SLC7A5 PE=1 SV=2
P60602|ROMO1_HUMAN	5.38	0.56	0.22	1	1	Reactive oxygen species modulator 1 OS=Homo sapiens GN=ROMO1 PE=1 SV=1
Q14165|MLEC_HUMAN	4.16	1.02	0.3	7	7	Malectin OS=Homo sapiens GN=MLEC PE=1 SV=1
Q8N201|INT1_HUMAN	0	0.02	0.01	1	1	Integrator complex subunit 1 OS=Homo sapiens GN=INTS1 PE=1 SV=2
Q9P003|CNIH4_HUMAN	5.21	0.85	0.14	3	3	Protein cornichon homolog 4 OS=Homo sapiens GN=CNIH4 PE=1 SV=1
Q9NRP0|OSTC_HUMAN	1.81	1.08	0.08	1	1	Oligosaccharyltransferase complex subunit OSTC OS=Homo sapiens GN=OSTC PE=1 SV=1
Q8IWT6|LRC8A_HUMAN	0.95	0.99	0.23	16	16	Volume-regulated anion channel subunit LRRC8A OS=Homo sapiens GN=LRRC8A PE=1 SV=1
Q96MH6|TMM68_HUMAN	0.01	1	0.04	1	1	Transmembrane protein 68 OS=Homo sapiens GN=TMEM68 PE=2 SV=2
Q9NVV0|TM38B_HUMAN	9.39	0.02	0.09	2	2	Trimeric intracellular cation channel type B OS=Homo sapiens GN=TMEM38B PE=1 SV=1
O15533|TPSN_HUMAN	0	0.02	0.02	1	1	Tapasin OS=Homo sapiens GN=TAPBP PE=1 SV=1
P78380|OLR1_HUMAN	9.34	1.44	0.12	2	2	Oxidized low-density lipoprotein receptor 1 OS=Homo sapiens GN=OLR1 PE=1 SV=1
Q5W0N0|CI057_HUMAN	2.57	1.06	0.06	1	1	Uncharacterized protein C9orf57 OS=Homo sapiens GN=C9orf57 PE=2 SV=1
P40123|CAP2_HUMAN	7.79	8.54	0.11	4	4	Adenylyl cyclase-associated protein 2 OS=Homo sapiens GN=CAP2 PE=1 SV=1
Q9UP95|S12A4_HUMAN	7.33	0.81	0.06	6	5	Solute carrier family 12 member 4 OS=Homo sapiens GN=SLC12A4 PE=1 SV=2
Q8NC54|KCT2_HUMAN	3.84	0.93	0.09	3	3	Keratinocyte-associated transmembrane protein 2 OS=Homo sapiens GN=KCT2 PE=2 SV=2
Q96E52|OMA1_HUMAN	0	64	0.03	1	1	Metalloendopeptidase OMA1, mitochondrial OS=Homo sapiens GN=OMA1 PE=1 SV=1
Q99102|MUC4_HUMAN	0.03	1	0.01	1	1	Mucin-4 OS=Homo sapiens GN=MUC4 PE=1 SV=4
Q8IWA4|MFN1_HUMAN	0	1.68	0.01	1	1	Mitofusin-1 OS=Homo sapiens GN=MFN1 PE=1 SV=2
Q9BWQ6|YIPF2_HUMAN	4.32	1	0.19	2	2	Protein YIPF2 OS=Homo sapiens GN=YIPF2 PE=1 SV=1
Q96S66|CLCC1_HUMAN	3.33	0.24	0.1	4	4	Chloride channel CLIC-like protein 1 OS=Homo sapiens GN=CLCC1 PE=1 SV=1
Q9BY50|SC11C_HUMAN	0	0.02	0.07	1	1	Signal peptidase complex catalytic subunit SEC11C OS=Homo sapiens GN=SEC11C PE=1 SV=3
Q8WXI7|MUC16_HUMAN	6.04	0.95	0.02	53	53	Mucin-16 OS=Homo sapiens GN=MUC16 PE=1 SV=2
Q6ZXV5|TMTC3_HUMAN	5.21	0.76	0.04	4	4	Transmembrane and TPR repeat-containing protein 3 OS=Homo sapiens GN=TMTC3 PE=1 SV=2
O14521|DHSD_HUMAN	3.06	0.12	0.06	1	1	Succinate dehydrogenase [ubiquinone] cytochrome b small subunit, mitochondrial OS=Homo sapiens GN=SDHD PE=1 SV=1
P78324|SHPS1_HUMAN	4.2	0.95	0.19	7	7	Tyrosine-protein phosphatase non-receptor type substrate 1 OS=Homo sapiens GN=SIRPA PE=1 SV=2
Q9H5I5|PIEZ2_HUMAN	7.42	0.88	0.03	5	5	Piezo-type mechanosensitive ion channel component 2 OS=Homo sapiens GN=PIEZO2 PE=1 SV=2
P24530|EDNRB_HUMAN	0	64	0.02	1	1	Endothelin B receptor OS=Homo sapiens GN=EDNRB PE=1 SV=1
P50281|MMP14_HUMAN	3.26	1.45	0.08	5	5	Matrix metalloproteinase-14 OS=Homo sapiens GN=MMP14 PE=1 SV=3
O43861|ATP9B_HUMAN	0	64	0.01	1	1	Probable phospholipid-transporting ATPase IIB OS=Homo sapiens GN=ATP9B PE=2 SV=4
Q86Y39|NDUAB_HUMAN	0	4.19	0.11	1	1	NADH dehydrogenase [ubiquinone] 1 alpha subcomplex subunit 11 OS=Homo sapiens GN=NDUFA11 PE=1 SV=3
Q6AZY7|SCAR3_HUMAN	0	0.98	0.02	1	1	Scavenger receptor class A member 3 OS=Homo sapiens GN=SCARA3 PE=1 SV=1
Q6P4E1|CASC4_HUMAN	6.65	0.97	0.23	10	10	Protein CASC4 OS=Homo sapiens GN=CASC4 PE=1 SV=1
Q9H813|TM206_HUMAN	3.78	2.86	0.05	2	2	Transmembrane protein 206 OS=Homo sapiens GN=TMEM206 PE=1 SV=1
P63010|AP2B1_HUMAN	1.04	1.01	0.3	30	30	AP-2 complex subunit beta OS=Homo sapiens GN=AP2B1 PE=1 SV=1
Q8TD07|N2DL4_HUMAN	7.2	7.92	0.05	1	1	NKG2D ligand 4 OS=Homo sapiens GN=RAET1E PE=1 SV=1
P60033|CD81_HUMAN	0.81	1.06	0.08	1	1	CD81 antigen OS=Homo sapiens GN=CD81 PE=1 SV=1
Q6P4H8|F173B_HUMAN	3	0.13	0.06	1	1	Protein FAM173B OS=Homo sapiens GN=FAM173B PE=1 SV=2
P27216|ANX13_HUMAN	0	1.01	0.03	1	1	Annexin A13 OS=Homo sapiens GN=ANXA13 PE=1 SV=3
O75882|ATRN_HUMAN	3.74	1.07	0.04	4	4	Attractin OS=Homo sapiens GN=ATRN PE=1 SV=2
P33947|ERD22_HUMAN	3.26	0.07	0.05	1	1	ER lumen protein-retaining receptor 2 OS=Homo sapiens GN=KDELR2 PE=1 SV=1
Q8N0U8|VKORL_HUMAN	2.47	1.23	0.11	2	2	Vitamin K epoxide reductase complex subunit 1-like protein 1 OS=Homo sapiens GN=VKORC1L1 PE=1 SV=2
P61803|DAD1_HUMAN	0.86	1.06	0.11	1	1	Dolichyl-diphosphooligosaccharide--protein glycosyltransferase subunit DAD1 OS=Homo sapiens GN=DAD1 PE=1 SV=3
P08648|ITA5_HUMAN	9.37	0.93	0.33	45	45	Integrin alpha-5 OS=Homo sapiens GN=ITGA5 PE=1 SV=2
Q6PI78|TMM65_HUMAN	3.68	0.91	0.05	1	1	Transmembrane protein 65 OS=Homo sapiens GN=TMEM65 PE=1 SV=2
P11279|LAMP1_HUMAN	0.41	1.02	0.15	11	11	Lysosome-associated membrane glycoprotein 1 OS=Homo sapiens GN=LAMP1 PE=1 SV=3
Q04721|NOTC2_HUMAN	11.46	9.91	0.02	4	4	Neurogenic locus notch homolog protein 2 OS=Homo sapiens GN=NOTCH2 PE=1 SV=3
Q2LD37|K1109_HUMAN	0	64	0	1	1	Uncharacterized protein KIAA1109 OS=Homo sapiens GN=KIAA1109 PE=1 SV=2
Q15629|TRAM1_HUMAN	2.27	0.13	0.15	6	6	Translocating chain-associated membrane protein 1 OS=Homo sapiens GN=TRAM1 PE=1 SV=3
Q96BI1|S22AI_HUMAN	0	1.09	0.03	1	1	Solute carrier family 22 member 18 OS=Homo sapiens GN=SLC22A18 PE=1 SV=3
O60884|DNJA2_HUMAN	4.53	1.02	0.26	7	7	DnaJ homolog subfamily A member 2 OS=Homo sapiens GN=DNAJA2 PE=1 SV=1
Q9NQS3|PVRL3_HUMAN	5.69	0.87	0.26	13	13	Nectin-3 OS=Homo sapiens GN=PVRL3 PE=1 SV=1
P04920|B3A2_HUMAN	0.02	0.4	0.03	3	3	Anion exchange protein 2 OS=Homo sapiens GN=SLC4A2 PE=1 SV=4
Q9UH99|SUN2_HUMAN	0.79	1.02	0.27	14	14	SUN domain-containing protein 2 OS=Homo sapiens GN=SUN2 PE=1 SV=3
P14209|CD99_HUMAN	1.51	1.03	0.54	14	14	CD99 antigen OS=Homo sapiens GN=CD99 PE=1 SV=1
O95832|CLD1_HUMAN	0	64	0.08	1	1	Claudin-1 OS=Homo sapiens GN=CLDN1 PE=1 SV=1
Q01814|AT2B2_HUMAN	0	1.13	0.01	8	1	Plasma membrane calcium-transporting ATPase 2 OS=Homo sapiens GN=ATP2B2 PE=1 SV=2
Q9BUR5|MIC26_HUMAN	0.28	0.34	0.13	3	3	MICOS complex subunit MIC26 OS=Homo sapiens GN=APOO PE=1 SV=1
Q9NZN4|EHD2_HUMAN	4.07	1.03	0.28	17	15	EH domain-containing protein 2 OS=Homo sapiens GN=EHD2 PE=1 SV=2
Q8TB36|GDAP1_HUMAN	0	1.58	0.03	1	1	Ganglioside-induced differentiation-associated protein 1 OS=Homo sapiens GN=GDAP1 PE=1 SV=3
O94905|ERLN2_HUMAN	3.02	1.03	0.33	11	9	Erlin-2 OS=Homo sapiens GN=ERLIN2 PE=1 SV=1
P54709|AT1B3_HUMAN	8.72	1.06	0.49	29	29	Sodium/potassium-transporting ATPase subunit beta-3 OS=Homo sapiens GN=ATP1B3 PE=1 SV=1
Q9BUN8|DERL1_HUMAN	7.18	0.87	0.1	2	2	Derlin-1 OS=Homo sapiens GN=DERL1 PE=1 SV=1
P06756|ITAV_HUMAN	0.34	1.02	0.5	82	82	Integrin alpha-V OS=Homo sapiens GN=ITGAV PE=1 SV=2
O95470|SGPL1_HUMAN	0.2	8.49	0.09	4	4	Sphingosine-1-phosphate lyase 1 OS=Homo sapiens GN=SGPL1 PE=1 SV=3
Q9NZ08|ERAP1_HUMAN	7.79	1.2	0.07	5	5	Endoplasmic reticulum aminopeptidase 1 OS=Homo sapiens GN=ERAP1 PE=1 SV=3
Q5JTH9|RRP12_HUMAN	7.88	9	0.06	8	8	RRP12-like protein OS=Homo sapiens GN=RRP12 PE=1 SV=2
Q8WTV0|SCRB1_HUMAN	3.01	0.98	0.23	22	22	Scavenger receptor class B member 1 OS=Homo sapiens GN=SCARB1 PE=1 SV=1
Q5JRA6|MIA3_HUMAN	6.96	1.1	0.23	38	38	Melanoma inhibitory activity protein 3 OS=Homo sapiens GN=MIA3 PE=1 SV=1
P08913|ADA2A_HUMAN	7.8	0.28	0.08	2	2	Alpha-2A adrenergic receptor OS=Homo sapiens GN=ADRA2A PE=1 SV=3
P02786|TFR1_HUMAN	5.07	0.99	0.46	48	48	Transferrin receptor protein 1 OS=Homo sapiens GN=TFRC PE=1 SV=2
Q7KZN9|COX15_HUMAN	0.56	0.98	0.2	9	9	Cytochrome c oxidase assembly protein COX15 homolog OS=Homo sapiens GN=COX15 PE=1 SV=1
Q92581|SL9A6_HUMAN	0	1.77	0.01	1	1	Sodium/hydrogen exchanger 6 OS=Homo sapiens GN=SLC9A6 PE=1 SV=2
Q04656|ATP7A_HUMAN	0	64	0.01	1	1	Copper-transporting ATPase 1 OS=Homo sapiens GN=ATP7A PE=1 SV=3
Q9NZN3|EHD3_HUMAN	2.01	0.34	0.06	4	3	EH domain-containing protein 3 OS=Homo sapiens GN=EHD3 PE=1 SV=2
Q9BZV2|S19A3_HUMAN	0	64	0.02	1	1	Thiamine transporter 2 OS=Homo sapiens GN=SLC19A3 PE=1 SV=1
Q01628|IFM3_HUMAN	4.42	0.9	0.31	3	3	Interferon-induced transmembrane protein 3 OS=Homo sapiens GN=IFITM3 PE=1 SV=2
O43570|CAH12_HUMAN	4.85	1.01	0.25	8	8	Carbonic anhydrase 12 OS=Homo sapiens GN=CA12 PE=1 SV=1
O43173|SIA8C_HUMAN	0	0.93	0.03	1	1	Sia-alpha-2,3-Gal-beta-1,4-GlcNAc-R:alpha 2,8-sialyltransferase OS=Homo sapiens GN=ST8SIA3 PE=1 SV=3
Q11206|SIA4C_HUMAN	4.71	1.2	0.09	4	4	CMP-N-acetylneuraminate-beta-galactosamide-alpha-2,3-sialyltransferase 4 OS=Homo sapiens GN=ST3GAL4 PE=2 SV=1
P48067|SC6A9_HUMAN	5.32	0.89	0.08	5	5	Sodium- and chloride-dependent glycine transporter 1 OS=Homo sapiens GN=SLC6A9 PE=2 SV=3
O94973|AP2A2_HUMAN	1.82	6.29	0.14	16	12	AP-2 complex subunit alpha-2 OS=Homo sapiens GN=AP2A2 PE=1 SV=2
Q8TCT7|SPP2B_HUMAN	7.77	0.84	0.09	4	4	Signal peptide peptidase-like 2B OS=Homo sapiens GN=SPPL2B PE=1 SV=2
P51648|AL3A2_HUMAN	4.96	1.07	0.14	7	7	Fatty aldehyde dehydrogenase OS=Homo sapiens GN=ALDH3A2 PE=1 SV=1
Q02413|DSG1_HUMAN	2.01	1	0.05	4	4	Desmoglein-1 OS=Homo sapiens GN=DSG1 PE=1 SV=2
Q8WUD1|RAB2B_HUMAN	4.26	1.1	0.28	6	6	Ras-related protein Rab-2B OS=Homo sapiens GN=RAB2B PE=1 SV=1
Q15043|S39AE_HUMAN	7.87	1.14	0.11	6	6	Zinc transporter ZIP14 OS=Homo sapiens GN=SLC39A14 PE=1 SV=3
Q7L1W4|LRC8D_HUMAN	8.86	1.06	0.26	17	17	Volume-regulated anion channel subunit LRRC8D OS=Homo sapiens GN=LRRC8D PE=1 SV=1
Q9H0U4|RAB1B_HUMAN	1.87	1.07	0.45	13	9	Ras-related protein Rab-1B OS=Homo sapiens GN=RAB1B PE=1 SV=1
Q9NQC3|RTN4_HUMAN	4.52	0.99	0.13	12	12	Reticulon-4 OS=Homo sapiens GN=RTN4 PE=1 SV=2
Q9H4A6|GOLP3_HUMAN	1.86	1.07	0.21	6	6	Golgi phosphoprotein 3 OS=Homo sapiens GN=GOLPH3 PE=1 SV=1
Q8IXS6|PALM2_HUMAN	2.37	0.11	0.18	5	5	Paralemmin-2 OS=Homo sapiens GN=PALM2 PE=1 SV=3
Q969X1|LFG3_HUMAN	0	0.02	0.05	1	1	Protein lifeguard 3 OS=Homo sapiens GN=TMBIM1 PE=1 SV=2
P51511|MMP15_HUMAN	3.95	1.03	0.07	3	3	Matrix metalloproteinase-15 OS=Homo sapiens GN=MMP15 PE=1 SV=1
Q9Y653|GPR56_HUMAN	9.93	0.93	0.16	10	10	G-protein coupled receptor 56 OS=Homo sapiens GN=GPR56 PE=1 SV=2
Q6P995|F171B_HUMAN	3.73	1.16	0.01	1	1	Protein FAM171B OS=Homo sapiens GN=FAM171B PE=2 SV=3
P78410|BT3A2_HUMAN	3.19	0.5	0.13	5	3	Butyrophilin subfamily 3 member A2 OS=Homo sapiens GN=BTN3A2 PE=1 SV=2
P98155|VLDLR_HUMAN	4.25	0.31	0.05	2	2	Very low-density lipoprotein receptor OS=Homo sapiens GN=VLDLR PE=1 SV=1
Q96HD1|CREL1_HUMAN	0	1.13	0.04	1	1	Cysteine-rich with EGF-like domain protein 1 OS=Homo sapiens GN=CRELD1 PE=1 SV=3
Q8IXM6|NRM_HUMAN	2.18	1.18	0.06	1	1	Nurim OS=Homo sapiens GN=NRM PE=1 SV=1
P42892|ECE1_HUMAN	0.3	0.98	0.41	48	48	Endothelin-converting enzyme 1 OS=Homo sapiens GN=ECE1 PE=1 SV=2
Q8IWB1|IPRI_HUMAN	3.25	1.82	0.06	2	2	Inositol 1,4,5-trisphosphate receptor-interacting protein OS=Homo sapiens GN=ITPRIP PE=1 SV=1
P32004|L1CAM_HUMAN	1.14	1.02	0.43	91	91	Neural cell adhesion molecule L1 OS=Homo sapiens GN=L1CAM PE=1 SV=2
Q16880|CGT_HUMAN	5.29	0.84	0.12	6	6	2-hydroxyacylsphingosine 1-beta-galactosyltransferase OS=Homo sapiens GN=UGT8 PE=2 SV=2
Q9P2D8|UNC79_HUMAN	0	0.9	0	1	1	Protein unc-79 homolog OS=Homo sapiens GN=UNC79 PE=2 SV=4
Q9UMF0|ICAM5_HUMAN	6.97	0.95	0.1	7	7	Intercellular adhesion molecule 5 OS=Homo sapiens GN=ICAM5 PE=1 SV=3
Q8NBN3|TM87A_HUMAN	0.47	0.96	0.19	10	10	Transmembrane protein 87A OS=Homo sapiens GN=TMEM87A PE=1 SV=3
Q4KMG0|CDON_HUMAN	8.67	0.08	0.04	4	4	Cell adhesion molecule-related/down-regulated by oncogenes OS=Homo sapiens GN=CDON PE=1 SV=2
Q8NBZ7|UXS1_HUMAN	4.65	1.25	0.1	3	3	UDP-glucuronic acid decarboxylase 1 OS=Homo sapiens GN=UXS1 PE=1 SV=1
Q96SE0|ABHD1_HUMAN	0	0.02	0.03	1	1	Protein ABHD1 OS=Homo sapiens GN=ABHD1 PE=1 SV=2
O14966|RAB7L_HUMAN	3.38	1.22	0.11	2	2	Ras-related protein Rab-7L1 OS=Homo sapiens GN=RAB29 PE=1 SV=1
O75054|IGSF3_HUMAN	0.63	0.99	0.23	24	24	Immunoglobulin superfamily member 3 OS=Homo sapiens GN=IGSF3 PE=2 SV=3
O75110|ATP9A_HUMAN	0	0.02	0.01	1	1	Probable phospholipid-transporting ATPase IIA OS=Homo sapiens GN=ATP9A PE=1 SV=3
P23634|AT2B4_HUMAN	1.11	0.95	0.09	18	9	Plasma membrane calcium-transporting ATPase 4 OS=Homo sapiens GN=ATP2B4 PE=1 SV=2
Q6UWJ1|TMCO3_HUMAN	4.14	1.19	0.03	1	1	Transmembrane and coiled-coil domain-containing protein 3 OS=Homo sapiens GN=TMCO3 PE=2 SV=1
P03928|ATP8_HUMAN	3.85	0.66	0.19	1	1	ATP synthase protein 8 OS=Homo sapiens GN=MT-ATP8 PE=1 SV=1
B0I1T2|MYO1G_HUMAN	2.8	7.15	0.01	1	1	Unconventional myosin-Ig OS=Homo sapiens GN=MYO1G PE=1 SV=2
Q5RI15|COX20_HUMAN	0.63	1.01	0.34	4	4	Cytochrome c oxidase protein 20 homolog OS=Homo sapiens GN=COX20 PE=1 SV=2
P08582|TRFM_HUMAN	0.17	1.04	0.14	9	9	Melanotransferrin OS=Homo sapiens GN=MFI2 PE=1 SV=2
Q92536|YLAT2_HUMAN	3.78	0.89	0.12	3	3	Y+L amino acid transporter 2 OS=Homo sapiens GN=SLC7A6 PE=1 SV=3
Q9BWM7|SFXN3_HUMAN	4.41	1.11	0.34	11	8	Sideroflexin-3 OS=Homo sapiens GN=SFXN3 PE=1 SV=2
Q53R12|T4S20_HUMAN	0	0.02	0.07	1	1	Transmembrane 4 L6 family member 20 OS=Homo sapiens GN=TM4SF20 PE=2 SV=1
Q9Y210|TRPC6_HUMAN	0	1.19	0.01	1	1	Short transient receptor potential channel 6 OS=Homo sapiens GN=TRPC6 PE=1 SV=1
Q9HD45|TM9S3_HUMAN	7.56	1.13	0.14	8	8	Transmembrane 9 superfamily member 3 OS=Homo sapiens GN=TM9SF3 PE=1 SV=2
P78333|GPC5_HUMAN	0.92	0.95	0.11	7	7	Glypican-5 OS=Homo sapiens GN=GPC5 PE=2 SV=1
Q13370|PDE3B_HUMAN	0.62	1.13	0.01	1	1	cGMP-inhibited 3',5'-cyclic phosphodiesterase B OS=Homo sapiens GN=PDE3B PE=1 SV=2
Q5JTV8|TOIP1_HUMAN	8.81	1.15	0.32	15	14	Torsin-1A-interacting protein 1 OS=Homo sapiens GN=TOR1AIP1 PE=1 SV=2
P23229|ITA6_HUMAN	2.69	1	0.36	40	40	Integrin alpha-6 OS=Homo sapiens GN=ITGA6 PE=1 SV=5
P07355|ANXA2_HUMAN	12.62	1.01	0.62	37	37	Annexin A2 OS=Homo sapiens GN=ANXA2 PE=1 SV=2
Q9BVI4|NOC4L_HUMAN	3.15	0.44	0.05	2	2	Nucleolar complex protein 4 homolog OS=Homo sapiens GN=NOC4L PE=1 SV=1
P43003|EAA1_HUMAN	5.16	1.57	0.02	1	1	Excitatory amino acid transporter 1 OS=Homo sapiens GN=SLC1A3 PE=1 SV=1
Q8IYB5|SMAP1_HUMAN	0	64	0.02	1	1	Stromal membrane-associated protein 1 OS=Homo sapiens GN=SMAP1 PE=1 SV=2
A0FGR8|ESYT2_HUMAN	0.31	0.99	0.23	18	18	Extended synaptotagmin-2 OS=Homo sapiens GN=ESYT2 PE=1 SV=1
Q5T3F8|CSCL2_HUMAN	3.13	1.04	0.03	3	3	CSC1-like protein 2 OS=Homo sapiens GN=TMEM63B PE=1 SV=1
P23142|FBLN1_HUMAN	1.56	2.93	0.09	4	4	Fibulin-1 OS=Homo sapiens GN=FBLN1 PE=1 SV=4
Q9ULC3|RAB23_HUMAN	7.1	2.79	0.32	7	7	Ras-related protein Rab-23 OS=Homo sapiens GN=RAB23 PE=1 SV=1
P30825|CTR1_HUMAN	4.4	0.94	0.06	9	6	High affinity cationic amino acid transporter 1 OS=Homo sapiens GN=SLC7A1 PE=1 SV=1
P02461|CO3A1_HUMAN	0.69	0.91	0.05	9	9	Collagen alpha-1(III) chain OS=Homo sapiens GN=COL3A1 PE=1 SV=4
Q15526|SURF1_HUMAN	0.19	2.86	0.12	3	3	Surfeit locus protein 1 OS=Homo sapiens GN=SURF1 PE=1 SV=1
P09923|PPBI_HUMAN	0	0.2	0.02	7	1	Intestinal-type alkaline phosphatase OS=Homo sapiens GN=ALPI PE=1 SV=2
Q9H3U5|MFSD1_HUMAN	0	1.13	0.03	1	1	Major facilitator superfamily domain-containing protein 1 OS=Homo sapiens GN=MFSD1 PE=2 SV=2
Q8NBJ4|GOLM1_HUMAN	3.7	1.04	0.32	13	13	Golgi membrane protein 1 OS=Homo sapiens GN=GOLM1 PE=1 SV=1
Q92854|SEM4D_HUMAN	3.25	0.11	0.02	1	1	Semaphorin-4D OS=Homo sapiens GN=SEMA4D PE=1 SV=1
P52569|CTR2_HUMAN	4.85	1.02	0.11	10	7	Cationic amino acid transporter 2 OS=Homo sapiens GN=SLC7A2 PE=1 SV=2
O75027|ABCB7_HUMAN	1.85	8.67	0.09	6	6	ATP-binding cassette sub-family B member 7, mitochondrial OS=Homo sapiens GN=ABCB7 PE=1 SV=2
Q6UXD5|SE6L2_HUMAN	2	4	0.06	4	4	Seizure 6-like protein 2 OS=Homo sapiens GN=SEZ6L2 PE=1 SV=2
P55283|CADH4_HUMAN	0.01	1	0.01	7	1	Cadherin-4 OS=Homo sapiens GN=CDH4 PE=2 SV=2
Q9BVC6|TM109_HUMAN	0	1.33	0.05	1	1	Transmembrane protein 109 OS=Homo sapiens GN=TMEM109 PE=1 SV=1
Q07954|LRP1_HUMAN	1.14	0.99	0.14	53	53	Prolow-density lipoprotein receptor-related protein 1 OS=Homo sapiens GN=LRP1 PE=1 SV=2
Q6UWP7|LCLT1_HUMAN	5.06	0.76	0.13	4	4	Lysocardiolipin acyltransferase 1 OS=Homo sapiens GN=LCLAT1 PE=1 SV=1
Q9BPX6|MICU1_HUMAN	2.98	0.13	0.05	2	2	Calcium uptake protein 1, mitochondrial OS=Homo sapiens GN=MICU1 PE=1 SV=1
Q96HS1|PGAM5_HUMAN	0.84	0.87	0.2	6	6	Serine/threonine-protein phosphatase PGAM5, mitochondrial OS=Homo sapiens GN=PGAM5 PE=1 SV=2
Q9H0R3|TM222_HUMAN	2.92	0.45	0.27	3	3	Transmembrane protein 222 OS=Homo sapiens GN=TMEM222 PE=1 SV=2
O60641|AP180_HUMAN	1.18	1.17	0.01	1	1	Clathrin coat assembly protein AP180 OS=Homo sapiens GN=SNAP91 PE=1 SV=2
Q9P0I2|EMC3_HUMAN	0.1	2.97	0.11	2	2	ER membrane protein complex subunit 3 OS=Homo sapiens GN=EMC3 PE=1 SV=3
O15230|LAMA5_HUMAN	0.03	0.98	0.04	10	10	Laminin subunit alpha-5 OS=Homo sapiens GN=LAMA5 PE=1 SV=8
Q15005|SPCS2_HUMAN	2.21	1.17	0.26	7	7	Signal peptidase complex subunit 2 OS=Homo sapiens GN=SPCS2 PE=1 SV=3
Q92928|RAB1C_HUMAN	1.87	1.03	0.17	9	6	Putative Ras-related protein Rab-1C OS=Homo sapiens GN=RAB1C PE=5 SV=2
O94886|CSCL1_HUMAN	10.54	0.77	0.01	1	1	CSC1-like protein 1 OS=Homo sapiens GN=TMEM63A PE=1 SV=3
P50416|CPT1A_HUMAN	0.34	1.08	0.15	10	10	Carnitine O-palmitoyltransferase 1, liver isoform OS=Homo sapiens GN=CPT1A PE=1 SV=2
Q8IWK6|AGRA3_HUMAN	0.22	0.92	0.04	4	4	Adhesion G protein-coupled receptor A3 OS=Homo sapiens GN=ADGRA3 PE=1 SV=2
A0AVI2|FR1L5_HUMAN	0	1.07	0	2	1	Fer-1-like protein 5 OS=Homo sapiens GN=FER1L5 PE=2 SV=2
Q9P0J0|NDUAD_HUMAN	0	1.07	0.09	1	1	NADH dehydrogenase [ubiquinone] 1 alpha subcomplex subunit 13 OS=Homo sapiens GN=NDUFA13 PE=1 SV=3
O15440|MRP5_HUMAN	0	0.02	0.01	1	1	Multidrug resistance-associated protein 5 OS=Homo sapiens GN=ABCC5 PE=1 SV=2
Q9UBR5|CKLF_HUMAN	11.3	0.6	0.07	1	1	Chemokine-like factor OS=Homo sapiens GN=CKLF PE=2 SV=1
Q01518|CAP1_HUMAN	14.53	1.02	0.49	29	29	Adenylyl cyclase-associated protein 1 OS=Homo sapiens GN=CAP1 PE=1 SV=5
P14415|AT1B2_HUMAN	8.72	1.01	0.02	1	1	Sodium/potassium-transporting ATPase subunit beta-2 OS=Homo sapiens GN=ATP1B2 PE=1 SV=3
P35613|BASI_HUMAN	2.3	1	0.46	48	48	Basigin OS=Homo sapiens GN=BSG PE=1 SV=2
Q6H3X3|RET1G_HUMAN	7.97	0.91	0.06	2	2	Retinoic acid early transcript 1G protein OS=Homo sapiens GN=RAET1G PE=1 SV=1
P00395|COX1_HUMAN	0	1.92	0.02	1	1	Cytochrome c oxidase subunit 1 OS=Homo sapiens GN=MT-CO1 PE=1 SV=1
P55285|CADH6_HUMAN	6.49	1.25	0.09	6	6	Cadherin-6 OS=Homo sapiens GN=CDH6 PE=1 SV=1
Q92643|GPI8_HUMAN	4.06	1	0.13	4	4	GPI-anchor transamidase OS=Homo sapiens GN=PIGK PE=1 SV=2
Q9Y5E2|PCDB7_HUMAN	0	0.4	0.02	1	1	Protocadherin beta-7 OS=Homo sapiens GN=PCDHB7 PE=2 SV=1
Q9NWD8|TM248_HUMAN	3.72	0.36	0.04	2	2	Transmembrane protein 248 OS=Homo sapiens GN=TMEM248 PE=1 SV=1
Q6ZSS7|MFSD6_HUMAN	0	1.05	0.02	1	1	Major facilitator superfamily domain-containing protein 6 OS=Homo sapiens GN=MFSD6 PE=1 SV=2
Q96MS0|ROBO3_HUMAN	0.18	1	0.01	1	1	Roundabout homolog 3 OS=Homo sapiens GN=ROBO3 PE=1 SV=2
Q15311|RBP1_HUMAN	0	64	0.02	1	1	RalA-binding protein 1 OS=Homo sapiens GN=RALBP1 PE=1 SV=3
Q9P2X0|DPM3_HUMAN	3.62	0.73	0.11	1	1	Dolichol-phosphate mannosyltransferase subunit 3 OS=Homo sapiens GN=DPM3 PE=1 SV=2
O75787|RENR_HUMAN	7.31	7.41	0.18	4	4	Renin receptor OS=Homo sapiens GN=ATP6AP2 PE=1 SV=2
O60779|S19A2_HUMAN	0.1	0.95	0.08	2	2	Thiamine transporter 1 OS=Homo sapiens GN=SLC19A2 PE=1 SV=2
Q9Y6C9|MTCH2_HUMAN	1.68	1.04	0.33	7	7	Mitochondrial carrier homolog 2 OS=Homo sapiens GN=MTCH2 PE=1 SV=1
Q9Y5E7|PCDB2_HUMAN	0	0.4	0.02	1	1	Protocadherin beta-2 OS=Homo sapiens GN=PCDHB2 PE=1 SV=1
O14494|PLPP1_HUMAN	1.94	0.98	0.1	2	2	Phospholipid phosphatase 1 OS=Homo sapiens GN=PLPP1 PE=1 SV=1
Q13530|SERC3_HUMAN	1.97	0.95	0.02	2	1	Serine incorporator 3 OS=Homo sapiens GN=SERINC3 PE=2 SV=2
O15269|SPTC1_HUMAN	11.38	0.8	0.08	2	2	Serine palmitoyltransferase 1 OS=Homo sapiens GN=SPTLC1 PE=1 SV=1
P08134|RHOC_HUMAN	0	2.25	0.06	6	1	Rho-related GTP-binding protein RhoC OS=Homo sapiens GN=RHOC PE=1 SV=1
Q9NZV1|CRIM1_HUMAN	0	64	0.01	1	1	Cysteine-rich motor neuron 1 protein OS=Homo sapiens GN=CRIM1 PE=1 SV=1
Q96TA2|YMEL1_HUMAN	4.21	1.16	0.1	5	5	ATP-dependent zinc metalloprotease YME1L1 OS=Homo sapiens GN=YME1L1 PE=1 SV=2
Q9Y6M0|TEST_HUMAN	4.11	0.92	0.11	3	3	Testisin OS=Homo sapiens GN=PRSS21 PE=1 SV=1
P00403|COX2_HUMAN	3.11	1.04	0.2	9	9	Cytochrome c oxidase subunit 2 OS=Homo sapiens GN=MT-CO2 PE=1 SV=1
P35241|RADI_HUMAN	3.62	0.96	0.25	28	15	Radixin OS=Homo sapiens GN=RDX PE=1 SV=1
Q96L08|SUSD3_HUMAN	0	2.44	0.07	1	1	Sushi domain-containing protein 3 OS=Homo sapiens GN=SUSD3 PE=2 SV=1
Q9UJS0|CMC2_HUMAN	2.67	1.09	0.18	12	9	Calcium-binding mitochondrial carrier protein Aralar2 OS=Homo sapiens GN=SLC25A13 PE=1 SV=2
P62491|RB11A_HUMAN	3.01	1.03	0.39	8	7	Ras-related protein Rab-11A OS=Homo sapiens GN=RAB11A PE=1 SV=3
Q15125|EBP_HUMAN	4	1.06	0.12	2	2	3-beta-hydroxysteroid-Delta(8),Delta(7)-isomerase OS=Homo sapiens GN=EBP PE=1 SV=3
P29317|EPHA2_HUMAN	1.05	1.08	0.15	17	15	Ephrin type-A receptor 2 OS=Homo sapiens GN=EPHA2 PE=1 SV=2
Q7LGA3|HS2ST_HUMAN	0	11.36	0.03	1	1	Heparan sulfate 2-O-sulfotransferase 1 OS=Homo sapiens GN=HS2ST1 PE=1 SV=1
Q9P1W3|CSC1_HUMAN	0.05	1	0.01	1	1	Calcium permeable stress-gated cation channel 1 OS=Homo sapiens GN=TMEM63C PE=2 SV=1
B7ZAQ6|GPHRA_HUMAN	0	0.02	0.03	1	1	Golgi pH regulator A OS=Homo sapiens GN=GPR89A PE=1 SV=2
Q9UBQ6|EXTL2_HUMAN	3.35	1.05	0.12	3	3	Exostosin-like 2 OS=Homo sapiens GN=EXTL2 PE=1 SV=1
Q6UWN0|LYPD4_HUMAN	3	0.13	0.04	2	2	Ly6/PLAUR domain-containing protein 4 OS=Homo sapiens GN=LYPD4 PE=2 SV=2
A6NIJ9|O6C70_HUMAN	0	1.2	0.04	1	1	Olfactory receptor 6C70 OS=Homo sapiens GN=OR6C70 PE=3 SV=1
P11532|DMD_HUMAN	7.22	0.94	0.01	5	5	Dystrophin OS=Homo sapiens GN=DMD PE=1 SV=3
P11169|GTR3_HUMAN	4.65	1.06	0.07	4	4	Solute carrier family 2, facilitated glucose transporter member 3 OS=Homo sapiens GN=SLC2A3 PE=1 SV=1
P41221|WNT5A_HUMAN	2.27	0.12	0.08	2	2	Protein Wnt-5a OS=Homo sapiens GN=WNT5A PE=1 SV=2
P51148|RAB5C_HUMAN	3.82	1.03	0.33	11	8	Ras-related protein Rab-5C OS=Homo sapiens GN=RAB5C PE=1 SV=2
O43286|B4GT5_HUMAN	0	64	0.03	1	1	Beta-1,4-galactosyltransferase 5 OS=Homo sapiens GN=B4GALT5 PE=2 SV=1
O60353|FZD6_HUMAN	1.37	0.88	0.02	1	1	Frizzled-6 OS=Homo sapiens GN=FZD6 PE=1 SV=2
Q8IZP9|AGRG2_HUMAN	0.19	1	0.01	1	1	Adhesion G-protein coupled receptor G2 OS=Homo sapiens GN=ADGRG2 PE=1 SV=2
Q9UHQ9|NB5R1_HUMAN	3.13	0.14	0.11	3	3	NADH-cytochrome b5 reductase 1 OS=Homo sapiens GN=CYB5R1 PE=1 SV=1
Q96NY7|CLIC6_HUMAN	1	0.93	0.01	2	1	Chloride intracellular channel protein 6 OS=Homo sapiens GN=CLIC6 PE=2 SV=3
Q9UBC2|EP15R_HUMAN	2.3	1	0.04	2	2	Epidermal growth factor receptor substrate 15-like 1 OS=Homo sapiens GN=EPS15L1 PE=1 SV=1
Q9Y2I1|NISCH_HUMAN	0	1.48	0.01	1	1	Nischarin OS=Homo sapiens GN=NISCH PE=1 SV=3
Q8N138|ORML3_HUMAN	0.41	1	0.1	1	1	ORM1-like protein 3 OS=Homo sapiens GN=ORMDL3 PE=1 SV=1
Q13740|CD166_HUMAN	3.94	0.99	0.56	57	57	CD166 antigen OS=Homo sapiens GN=ALCAM PE=1 SV=2
Q14332|FZD2_HUMAN	2.96	2.85	0.01	1	1	Frizzled-2 OS=Homo sapiens GN=FZD2 PE=1 SV=1
Q01638|ILRL1_HUMAN	0	64	0.03	1	1	Interleukin-1 receptor-like 1 OS=Homo sapiens GN=IL1RL1 PE=1 SV=4
Q96G23|CERS2_HUMAN	7.98	1	0.13	6	6	Ceramide synthase 2 OS=Homo sapiens GN=CERS2 PE=1 SV=1
Q8N4A0|GALT4_HUMAN	0.49	2.02	0.02	2	2	Polypeptide N-acetylgalactosaminyltransferase 4 OS=Homo sapiens GN=GALNT4 PE=1 SV=2
P05067|A4_HUMAN	5.11	1.04	0.15	12	12	Amyloid beta A4 protein OS=Homo sapiens GN=APP PE=1 SV=3
P18433|PTPRA_HUMAN	8.45	1.07	0.16	10	10	Receptor-type tyrosine-protein phosphatase alpha OS=Homo sapiens GN=PTPRA PE=1 SV=2
Q8NG11|TSN14_HUMAN	3.18	0.79	0.14	3	3	Tetraspanin-14 OS=Homo sapiens GN=TSPAN14 PE=1 SV=1
P54289|CA2D1_HUMAN	0.15	0.97	0.42	62	62	Voltage-dependent calcium channel subunit alpha-2/delta-1 OS=Homo sapiens GN=CACNA2D1 PE=1 SV=3
Q8WW22|DNJA4_HUMAN	3.05	8.17	0.03	1	1	DnaJ homolog subfamily A member 4 OS=Homo sapiens GN=DNAJA4 PE=1 SV=1
Q9ULI3|HEG1_HUMAN	9.9	0.97	0.05	9	9	Protein HEG homolog 1 OS=Homo sapiens GN=HEG1 PE=1 SV=3
P49903|SPS1_HUMAN	9.13	0.98	0.21	7	7	Selenide, water dikinase 1 OS=Homo sapiens GN=SEPHS1 PE=1 SV=2
P25101|EDNRA_HUMAN	0	0.92	0.02	1	1	Endothelin-1 receptor OS=Homo sapiens GN=EDNRA PE=1 SV=1
Q7Z3J2|CP062_HUMAN	5.36	8.31	0.05	3	3	UPF0505 protein C16orf62 OS=Homo sapiens GN=C16orf62 PE=1 SV=2
O60313|OPA1_HUMAN	0.29	1.03	0.26	19	19	Dynamin-like 120 kDa protein, mitochondrial OS=Homo sapiens GN=OPA1 PE=1 SV=3
Q9NY35|CLDN1_HUMAN	5.57	1	0.15	4	4	Claudin domain-containing protein 1 OS=Homo sapiens GN=CLDND1 PE=1 SV=1
Q96GX1|TECT2_HUMAN	0.29	0.89	0.09	5	5	Tectonic-2 OS=Homo sapiens GN=TCTN2 PE=2 SV=1
Q9HCU5|PREB_HUMAN	1.7	0.02	0.16	3	3	Prolactin regulatory element-binding protein OS=Homo sapiens GN=PREB PE=1 SV=2
Q00325|MPCP_HUMAN	0.41	1.05	0.2	8	8	Phosphate carrier protein, mitochondrial OS=Homo sapiens GN=SLC25A3 PE=1 SV=2
Q6ZUB1|S31E1_HUMAN	9.95	0.02	0.01	1	1	Spermatogenesis-associated protein 31E1 OS=Homo sapiens GN=SPATA31E1 PE=2 SV=2
Q5SWX8|ODR4_HUMAN	1	1.04	0.04	2	2	Protein odr-4 homolog OS=Homo sapiens GN=ODR4 PE=1 SV=1
Q13445|TMED1_HUMAN	10.96	1.15	0.26	5	5	Transmembrane emp24 domain-containing protein 1 OS=Homo sapiens GN=TMED1 PE=1 SV=1
P50895|BCAM_HUMAN	9.22	0.98	0.41	24	24	Basal cell adhesion molecule OS=Homo sapiens GN=BCAM PE=1 SV=2
Q9P2S2|NRX2A_HUMAN	0	0.07	0.01	1	1	Neurexin-2 OS=Homo sapiens GN=NRXN2 PE=2 SV=1
O75954|TSN9_HUMAN	4.83	0.84	0.11	4	4	Tetraspanin-9 OS=Homo sapiens GN=TSPAN9 PE=1 SV=1
Q9NR22|ANM8_HUMAN	2.12	1.33	0.08	2	2	Protein arginine N-methyltransferase 8 OS=Homo sapiens GN=PRMT8 PE=1 SV=2
Q9NXF1|TEX10_HUMAN	4.41	1.04	0.07	4	4	Testis-expressed sequence 10 protein OS=Homo sapiens GN=TEX10 PE=1 SV=2
Q9NRK6|ABCBA_HUMAN	0.28	1.2	0.02	2	2	ATP-binding cassette sub-family B member 10, mitochondrial OS=Homo sapiens GN=ABCB10 PE=1 SV=2
Q86SQ4|GP126_HUMAN	0.32	1	0.01	1	1	G-protein coupled receptor 126 OS=Homo sapiens GN=GPR126 PE=1 SV=3
O95980|RECK_HUMAN	2.28	0.97	0.02	2	2	Reversion-inducing cysteine-rich protein with Kazal motifs OS=Homo sapiens GN=RECK PE=1 SV=1
Q53EU6|GPAT3_HUMAN	0	1.13	0.03	1	1	Glycerol-3-phosphate acyltransferase 3 OS=Homo sapiens GN=GPAT3 PE=1 SV=2
Q8NF37|PCAT1_HUMAN	3.42	0.94	0.14	7	7	Lysophosphatidylcholine acyltransferase 1 OS=Homo sapiens GN=LPCAT1 PE=1 SV=2
Q96HA4|CA159_HUMAN	0.33	0.85	0.03	1	1	Uncharacterized protein C1orf159 OS=Homo sapiens GN=C1orf159 PE=2 SV=2
Q68CQ7|GL8D1_HUMAN	6.96	0.84	0.16	4	4	Glycosyltransferase 8 domain-containing protein 1 OS=Homo sapiens GN=GLT8D1 PE=1 SV=2
O76082|S22A5_HUMAN	1.26	0.68	0.08	3	3	Solute carrier family 22 member 5 OS=Homo sapiens GN=SLC22A5 PE=1 SV=1
Q658P3|STEA3_HUMAN	3.81	0.95	0.18	9	9	Metalloreductase STEAP3 OS=Homo sapiens GN=STEAP3 PE=1 SV=2
O95490|AGRL2_HUMAN	0.8	0.83	0.12	14	14	Adhesion G protein-coupled receptor L2 OS=Homo sapiens GN=ADGRL2 PE=1 SV=2
Q5VT66|MARC1_HUMAN	6.81	1.29	0.05	1	1	Mitochondrial amidoxime-reducing component 1 OS=Homo sapiens GN=MARC1 PE=1 SV=1
Q9UL51|HCN2_HUMAN	0	0.02	0.01	1	1	Potassium/sodium hyperpolarization-activated cyclic nucleotide-gated channel 2 OS=Homo sapiens GN=HCN2 PE=1 SV=3
Q16850|CP51A_HUMAN	9.62	2.17	0.22	8	8	Lanosterol 14-alpha demethylase OS=Homo sapiens GN=CYP51A1 PE=1 SV=3
P0CG08|GPHRB_HUMAN	0	0.02	0.03	1	1	Golgi pH regulator B OS=Homo sapiens GN=GPR89B PE=1 SV=1
Q8TCZ2|C99L2_HUMAN	1.87	1.05	0.24	11	11	CD99 antigen-like protein 2 OS=Homo sapiens GN=CD99L2 PE=1 SV=1
P67812|SC11A_HUMAN	6.35	1	0.41	7	7	Signal peptidase complex catalytic subunit SEC11A OS=Homo sapiens GN=SEC11A PE=1 SV=1
Q15388|TOM20_HUMAN	3.58	10.2	0.14	1	1	Mitochondrial import receptor subunit TOM20 homolog OS=Homo sapiens GN=TOMM20 PE=1 SV=1
Q96AG4|LRC59_HUMAN	0.74	1.08	0.3	9	9	Leucine-rich repeat-containing protein 59 OS=Homo sapiens GN=LRRC59 PE=1 SV=1
A8MVW0|F1712_HUMAN	3.17	2.25	0.07	3	3	Protein FAM171A2 OS=Homo sapiens GN=FAM171A2 PE=1 SV=1
Q9NS69|TOM22_HUMAN	7.53	0.9	0.51	7	7	Mitochondrial import receptor subunit TOM22 homolog OS=Homo sapiens GN=TOMM22 PE=1 SV=3
P0C7V7|SC11B_HUMAN	0	1.17	0.08	1	1	Putative signal peptidase complex catalytic subunit SEC11B OS=Homo sapiens GN=SEC11B PE=5 SV=1
Q96A26|F162A_HUMAN	0.41	1.08	0.18	2	2	Protein FAM162A OS=Homo sapiens GN=FAM162A PE=1 SV=2
Q03113|GNA12_HUMAN	3.15	0.98	0.03	1	1	Guanine nucleotide-binding protein subunit alpha-12 OS=Homo sapiens GN=GNA12 PE=1 SV=4
Q9NPA0|EMC7_HUMAN	7.12	1.17	0.37	7	7	ER membrane protein complex subunit 7 OS=Homo sapiens GN=EMC7 PE=1 SV=1
Q99755|PI51A_HUMAN	0	0.02	0.03	1	1	Phosphatidylinositol 4-phosphate 5-kinase type-1 alpha OS=Homo sapiens GN=PIP5K1A PE=1 SV=1
P38435|VKGC_HUMAN	3.81	2.65	0.04	2	2	Vitamin K-dependent gamma-carboxylase OS=Homo sapiens GN=GGCX PE=1 SV=2
Q13505|MTX1_HUMAN	7.12	1.11	0.18	6	6	Metaxin-1 OS=Homo sapiens GN=MTX1 PE=1 SV=2
Q99442|SEC62_HUMAN	6.78	0.63	0.03	1	1	Translocation protein SEC62 OS=Homo sapiens GN=SEC62 PE=1 SV=1
Q8N2Q7|NLGN1_HUMAN	1.65	0.75	0.02	1	1	Neuroligin-1 OS=Homo sapiens GN=NLGN1 PE=1 SV=2
Q12913|PTPRJ_HUMAN	4.37	1.04	0.24	27	27	Receptor-type tyrosine-protein phosphatase eta OS=Homo sapiens GN=PTPRJ PE=1 SV=3
Q9NX14|NDUBB_HUMAN	0.57	1.08	0.22	2	2	NADH dehydrogenase [ubiquinone] 1 beta subcomplex subunit 11, mitochondrial OS=Homo sapiens GN=NDUFB11 PE=1 SV=1
Q9Y2U8|MAN1_HUMAN	2.48	1.95	0.05	3	3	Inner nuclear membrane protein Man1 OS=Homo sapiens GN=LEMD3 PE=1 SV=2
Q8WVQ1|CANT1_HUMAN	0.03	0.95	0.17	5	5	Soluble calcium-activated nucleotidase 1 OS=Homo sapiens GN=CANT1 PE=1 SV=1
O15258|RER1_HUMAN	5.15	0.98	0.24	7	7	Protein RER1 OS=Homo sapiens GN=RER1 PE=1 SV=1
Q6V0I7|FAT4_HUMAN	0.08	0.87	0.02	6	6	Protocadherin Fat 4 OS=Homo sapiens GN=FAT4 PE=1 SV=2
P55290|CAD13_HUMAN	2.1	1	0.37	36	36	Cadherin-13 OS=Homo sapiens GN=CDH13 PE=1 SV=1
Q68DH5|LMBD2_HUMAN	4.21	0.91	0.02	1	1	LMBR1 domain-containing protein 2 OS=Homo sapiens GN=LMBRD2 PE=2 SV=1
Q5SRD1|TI23B_HUMAN	0.94	1.03	0.07	1	1	Putative mitochondrial import inner membrane translocase subunit Tim23B OS=Homo sapiens GN=TIMM23B PE=5 SV=2
P42167|LAP2B_HUMAN	8.17	3.12	0.1	10	2	Lamina-associated polypeptide 2, isoforms beta/gamma OS=Homo sapiens GN=TMPO PE=1 SV=2
P06858|LIPL_HUMAN	6.67	1.04	0.19	6	6	Lipoprotein lipase OS=Homo sapiens GN=LPL PE=1 SV=1
P26012|ITB8_HUMAN	3.53	1.08	0.16	9	9	Integrin beta-8 OS=Homo sapiens GN=ITGB8 PE=2 SV=1
Q969N2|PIGT_HUMAN	2.28	7.84	0.11	5	5	GPI transamidase component PIG-T OS=Homo sapiens GN=PIGT PE=1 SV=1
Q92504|S39A7_HUMAN	0.04	7.53	0.13	3	3	Zinc transporter SLC39A7 OS=Homo sapiens GN=SLC39A7 PE=1 SV=2
Q9BXS0|COPA1_HUMAN	0	64	0.02	1	1	Collagen alpha-1(XXV) chain OS=Homo sapiens GN=COL25A1 PE=1 SV=2
Q9Y5E6|PCDB3_HUMAN	0	0.4	0.02	1	1	Protocadherin beta-3 OS=Homo sapiens GN=PCDHB3 PE=2 SV=1
Q03167|TGBR3_HUMAN	3.25	0.89	0.1	7	7	Transforming growth factor beta receptor type 3 OS=Homo sapiens GN=TGFBR3 PE=1 SV=3
Q9NZR2|LRP1B_HUMAN	1.14	0.82	0	1	1	Low-density lipoprotein receptor-related protein 1B OS=Homo sapiens GN=LRP1B PE=1 SV=2
Q7Z3C6|ATG9A_HUMAN	0.15	1.05	0.05	2	2	Autophagy-related protein 9A OS=Homo sapiens GN=ATG9A PE=1 SV=3
P36952|SPB5_HUMAN	9.83	0.95	0.49	18	18	Serpin B5 OS=Homo sapiens GN=SERPINB5 PE=1 SV=2
P11166|GTR1_HUMAN	7.32	0.97	0.09	9	9	Solute carrier family 2, facilitated glucose transporter member 1 OS=Homo sapiens GN=SLC2A1 PE=1 SV=2
P20645|MPRD_HUMAN	6.14	1.1	0.19	6	6	Cation-dependent mannose-6-phosphate receptor OS=Homo sapiens GN=M6PR PE=1 SV=1
Q9H7F0|AT133_HUMAN	0	0.02	0.01	1	1	Probable cation-transporting ATPase 13A3 OS=Homo sapiens GN=ATP13A3 PE=1 SV=4
P51157|RAB28_HUMAN	0.39	0.97	0.05	1	1	Ras-related protein Rab-28 OS=Homo sapiens GN=RAB28 PE=1 SV=2
Q29983|MICA_HUMAN	2.29	1.02	0.05	3	3	MHC class I polypeptide-related sequence A OS=Homo sapiens GN=MICA PE=1 SV=1
Q9H1U4|MEGF9_HUMAN	1.41	0.97	0.04	2	2	Multiple epidermal growth factor-like domains protein 9 OS=Homo sapiens GN=MEGF9 PE=2 SV=3
Q8N5M9|JAGN1_HUMAN	4.08	0.99	0.13	2	2	Protein jagunal homolog 1 OS=Homo sapiens GN=JAGN1 PE=1 SV=1
Q7LGC8|CHST3_HUMAN	3	7.98	0.07	2	2	Carbohydrate sulfotransferase 3 OS=Homo sapiens GN=CHST3 PE=1 SV=3
Q9UBJ2|ABCD2_HUMAN	7.63	1.18	0.01	1	1	ATP-binding cassette sub-family D member 2 OS=Homo sapiens GN=ABCD2 PE=1 SV=1
O00194|RB27B_HUMAN	0.03	0.99	0.13	4	2	Ras-related protein Rab-27B OS=Homo sapiens GN=RAB27B PE=1 SV=4
P24588|AKAP5_HUMAN	0	0.02	0.02	1	1	A-kinase anchor protein 5 OS=Homo sapiens GN=AKAP5 PE=1 SV=3
Q7KZI7|MARK2_HUMAN	0	0.02	0.01	1	1	Serine/threonine-protein kinase MARK2 OS=Homo sapiens GN=MARK2 PE=1 SV=2
Q9P0V3|SH3B4_HUMAN	7.97	0.04	0.05	3	3	SH3 domain-binding protein 4 OS=Homo sapiens GN=SH3BP4 PE=1 SV=1
Q96C24|SYTL4_HUMAN	0	1.09	0.02	1	1	Synaptotagmin-like protein 4 OS=Homo sapiens GN=SYTL4 PE=1 SV=2
Q9ULL4|PLXB3_HUMAN	0	0.02	0	1	1	Plexin-B3 OS=Homo sapiens GN=PLXNB3 PE=1 SV=2
Q7Z3B1|NEGR1_HUMAN	6.61	0.97	0.42	23	23	Neuronal growth regulator 1 OS=Homo sapiens GN=NEGR1 PE=1 SV=3
Q8NBS3|S4A11_HUMAN	0	0.99	0.01	1	1	Sodium bicarbonate transporter-like protein 11 OS=Homo sapiens GN=SLC4A11 PE=1 SV=2
P51884|LUM_HUMAN	5.88	0.86	0.16	4	4	Lumican OS=Homo sapiens GN=LUM PE=1 SV=2
Q9H936|GHC1_HUMAN	0	0.96	0.03	1	1	Mitochondrial glutamate carrier 1 OS=Homo sapiens GN=SLC25A22 PE=1 SV=1
P45880|VDAC2_HUMAN	0.66	1.03	0.41	9	9	Voltage-dependent anion-selective channel protein 2 OS=Homo sapiens GN=VDAC2 PE=1 SV=2
Q99624|S38A3_HUMAN	0	0.02	0.03	1	1	Sodium-coupled neutral amino acid transporter 3 OS=Homo sapiens GN=SLC38A3 PE=1 SV=1
P13726|TF_HUMAN	5.01	1.14	0.12	3	3	Tissue factor OS=Homo sapiens GN=F3 PE=1 SV=1
Q7L804|RFIP2_HUMAN	0	0.69	0.02	1	1	Rab11 family-interacting protein 2 OS=Homo sapiens GN=RAB11FIP2 PE=1 SV=1
Q9ULG6|CCPG1_HUMAN	0	64	0.02	1	1	Cell cycle progression protein 1 OS=Homo sapiens GN=CCPG1 PE=1 SV=3
Q8N2F6|ARM10_HUMAN	4.68	0.25	0.15	3	3	Armadillo repeat-containing protein 10 OS=Homo sapiens GN=ARMC10 PE=1 SV=1
Q08722|CD47_HUMAN	4.03	2.79	0.09	3	3	Leukocyte surface antigen CD47 OS=Homo sapiens GN=CD47 PE=1 SV=1
O43155|FLRT2_HUMAN	2.61	0.89	0.12	6	6	Leucine-rich repeat transmembrane protein FLRT2 OS=Homo sapiens GN=FLRT2 PE=1 SV=1
Q9UN67|PCDBA_HUMAN	0	0.4	0.02	1	1	Protocadherin beta-10 OS=Homo sapiens GN=PCDHB10 PE=1 SV=1
P56199|ITA1_HUMAN	1.74	1.01	0.31	55	55	Integrin alpha-1 OS=Homo sapiens GN=ITGA1 PE=1 SV=2
O95196|CSPG5_HUMAN	0.84	0.9	0.05	2	2	Chondroitin sulfate proteoglycan 5 OS=Homo sapiens GN=CSPG5 PE=1 SV=3
P01137|TGFB1_HUMAN	11.68	21.33	0.08	3	3	Transforming growth factor beta-1 OS=Homo sapiens GN=TGFB1 PE=1 SV=2
O43157|PLXB1_HUMAN	5.15	1.08	0.11	16	16	Plexin-B1 OS=Homo sapiens GN=PLXNB1 PE=1 SV=3
O43674|NDUB5_HUMAN	5.1	3.42	0.13	2	2	NADH dehydrogenase [ubiquinone] 1 beta subcomplex subunit 5, mitochondrial OS=Homo sapiens GN=NDUFB5 PE=1 SV=1
Q8IVP5|FUND1_HUMAN	0	0.72	0.11	1	1	FUN14 domain-containing protein 1 OS=Homo sapiens GN=FUNDC1 PE=1 SV=1
Q9UNN8|EPCR_HUMAN	4.03	0.93	0.16	4	4	Endothelial protein C receptor OS=Homo sapiens GN=PROCR PE=1 SV=1
P30511|HLAF_HUMAN	0	0.6	0.03	1	1	HLA class I histocompatibility antigen, alpha chain F OS=Homo sapiens GN=HLA-F PE=2 SV=3
P21583|SCF_HUMAN	2.96	0.71	0.03	1	1	Kit ligand OS=Homo sapiens GN=KITLG PE=1 SV=1
Q9P0T7|TMEM9_HUMAN	3.3	1.27	0.1	1	1	Transmembrane protein 9 OS=Homo sapiens GN=TMEM9 PE=1 SV=1
Q9BZM6|N2DL1_HUMAN	1.83	0.72	0.07	1	1	NKG2D ligand 1 OS=Homo sapiens GN=ULBP1 PE=1 SV=1
P00156|CYB_HUMAN	2.14	1.13	0.03	1	1	Cytochrome b OS=Homo sapiens GN=MT-CYB PE=1 SV=2
Q8NCG7|DGLB_HUMAN	3.54	0.1	0.01	1	1	Sn1-specific diacylglycerol lipase beta OS=Homo sapiens GN=DAGLB PE=1 SV=2
Q7Z460|CLAP1_HUMAN	8.76	0.83	0.05	6	6	CLIP-associating protein 1 OS=Homo sapiens GN=CLASP1 PE=1 SV=1
Q8IZV5|RDH10_HUMAN	0	0.68	0.04	1	1	Retinol dehydrogenase 10 OS=Homo sapiens GN=RDH10 PE=1 SV=1
Q9H5K3|SG196_HUMAN	4.68	0.84	0.05	1	1	Protein O-mannose kinase OS=Homo sapiens GN=POMK PE=1 SV=1
Q6IEE7|T132E_HUMAN	1.24	0.98	0.01	1	1	Transmembrane protein 132E OS=Homo sapiens GN=TMEM132E PE=1 SV=1
Q8IXI1|MIRO2_HUMAN	9.75	0.72	0.14	7	7	Mitochondrial Rho GTPase 2 OS=Homo sapiens GN=RHOT2 PE=1 SV=2
Q08554|DSC1_HUMAN	2	1	0.04	3	3	Desmocollin-1 OS=Homo sapiens GN=DSC1 PE=1 SV=2
Q8WXG9|GPR98_HUMAN	0	0.02	0	1	1	G-protein coupled receptor 98 OS=Homo sapiens GN=GPR98 PE=1 SV=2
Q07812|BAX_HUMAN	7.47	0.66	0.23	4	4	Apoptosis regulator BAX OS=Homo sapiens GN=BAX PE=1 SV=1
O15431|COPT1_HUMAN	0.02	2.66	0.1	6	6	High affinity copper uptake protein 1 OS=Homo sapiens GN=SLC31A1 PE=1 SV=1
Q14643|ITPR1_HUMAN	16.61	0.58	0.05	14	11	Inositol 1,4,5-trisphosphate receptor type 1 OS=Homo sapiens GN=ITPR1 PE=1 SV=3
O95563|MPC2_HUMAN	0.57	0.9	0.08	2	2	Mitochondrial pyruvate carrier 2 OS=Homo sapiens GN=MPC2 PE=1 SV=1
Q9BXS9|S26A6_HUMAN	5.9	0.32	0.11	5	5	Solute carrier family 26 member 6 OS=Homo sapiens GN=SLC26A6 PE=1 SV=1
Q8WY22|BRI3B_HUMAN	0	1	0.08	1	1	BRI3-binding protein OS=Homo sapiens GN=BRI3BP PE=1 SV=1
Q13112|CAF1B_HUMAN	3.39	0.69	0.05	2	2	Chromatin assembly factor 1 subunit B OS=Homo sapiens GN=CHAF1B PE=1 SV=1
Q6PJG9|LRFN4_HUMAN	4.94	1.14	0.08	4	4	Leucine-rich repeat and fibronectin type-III domain-containing protein 4 OS=Homo sapiens GN=LRFN4 PE=1 SV=1
Q969M3|YIPF5_HUMAN	0.35	0.99	0.08	2	2	Protein YIPF5 OS=Homo sapiens GN=YIPF5 PE=1 SV=1
Q5BJF2|TMM97_HUMAN	6.97	1.56	0.07	1	1	Transmembrane protein 97 OS=Homo sapiens GN=TMEM97 PE=1 SV=1
Q9Y6M7|S4A7_HUMAN	2.62	1.02	0.22	28	28	Sodium bicarbonate cotransporter 3 OS=Homo sapiens GN=SLC4A7 PE=1 SV=2
P48509|CD151_HUMAN	3.97	0.96	0.04	3	3	CD151 antigen OS=Homo sapiens GN=CD151 PE=1 SV=3
Q9NTJ5|SAC1_HUMAN	3.27	8.37	0.15	8	8	Phosphatidylinositide phosphatase SAC1 OS=Homo sapiens GN=SACM1L PE=1 SV=2
P05141|ADT2_HUMAN	0.26	1	0.16	14	5	ADP/ATP translocase 2 OS=Homo sapiens GN=SLC25A5 PE=1 SV=7
P48060|GLIP1_HUMAN	0	0.85	0.05	1	1	Glioma pathogenesis-related protein 1 OS=Homo sapiens GN=GLIPR1 PE=1 SV=3
Q9UGT4|SUSD2_HUMAN	4.31	0.89	0.11	5	5	Sushi domain-containing protein 2 OS=Homo sapiens GN=SUSD2 PE=1 SV=1
Q9UBI6|GBG12_HUMAN	3.77	0.95	0.22	2	2	Guanine nucleotide-binding protein G(I)/G(S)/G(O) subunit gamma-12 OS=Homo sapiens GN=GNG12 PE=1 SV=3
Q9NZJ7|MTCH1_HUMAN	2.87	0.91	0.06	3	3	Mitochondrial carrier homolog 1 OS=Homo sapiens GN=MTCH1 PE=1 SV=1
Q8NBI6|XXLT1_HUMAN	9.71	1.13	0.03	1	1	Xyloside xylosyltransferase 1 OS=Homo sapiens GN=XXYLT1 PE=1 SV=1
Q8N6S5|AR6P6_HUMAN	3.17	0.96	0.05	1	1	ADP-ribosylation factor-like protein 6-interacting protein 6 OS=Homo sapiens GN=ARL6IP6 PE=1 SV=1
Q8IZS8|CA2D3_HUMAN	7.13	8.07	0.04	3	3	Voltage-dependent calcium channel subunit alpha-2/delta-3 OS=Homo sapiens GN=CACNA2D3 PE=1 SV=1
O95562|SFT2B_HUMAN	3.09	0.12	0.06	1	1	Vesicle transport protein SFT2B OS=Homo sapiens GN=SFT2D2 PE=1 SV=1
Q8NFQ8|TOIP2_HUMAN	8.1	0.99	0.27	10	9	Torsin-1A-interacting protein 2 OS=Homo sapiens GN=TOR1AIP2 PE=1 SV=1
P54852|EMP3_HUMAN	1.29	1.13	0.09	2	2	Epithelial membrane protein 3 OS=Homo sapiens GN=EMP3 PE=1 SV=1
Q8NBW4|S38A9_HUMAN	0	0.02	0.02	1	1	Sodium-coupled neutral amino acid transporter 9 OS=Homo sapiens GN=SLC38A9 PE=1 SV=2
P04843|RPN1_HUMAN	2.13	0.98	0.58	39	39	Dolichyl-diphosphooligosaccharide--protein glycosyltransferase subunit 1 OS=Homo sapiens GN=RPN1 PE=1 SV=1
P27338|AOFB_HUMAN	6.57	0.78	0.08	3	3	Amine oxidase [flavin-containing] B OS=Homo sapiens GN=MAOB PE=1 SV=3
O15173|PGRC2_HUMAN	7.06	2.87	0.23	4	4	Membrane-associated progesterone receptor component 2 OS=Homo sapiens GN=PGRMC2 PE=1 SV=1
O00161|SNP23_HUMAN	0	64	0.09	1	1	Synaptosomal-associated protein 23 OS=Homo sapiens GN=SNAP23 PE=1 SV=1
P53007|TXTP_HUMAN	5.06	1.07	0.17	5	5	Tricarboxylate transport protein, mitochondrial OS=Homo sapiens GN=SLC25A1 PE=1 SV=2
Q99797|MIPEP_HUMAN	0	0.28	0.02	1	1	Mitochondrial intermediate peptidase OS=Homo sapiens GN=MIPEP PE=1 SV=2
Q5VW32|BROX_HUMAN	0.57	0.91	0.18	6	6	BRO1 domain-containing protein BROX OS=Homo sapiens GN=BROX PE=1 SV=1
P01111|RASN_HUMAN	5.66	0.66	0.18	9	3	GTPase NRas OS=Homo sapiens GN=NRAS PE=1 SV=1
P27105|STOM_HUMAN	12.08	0.99	0.52	12	12	Erythrocyte band 7 integral membrane protein OS=Homo sapiens GN=STOM PE=1 SV=3
Q9H5V8|CDCP1_HUMAN	3.59	1.03	0.24	19	19	CUB domain-containing protein 1 OS=Homo sapiens GN=CDCP1 PE=1 SV=3
Q9BW60|ELOV1_HUMAN	0.16	0.94	0.09	3	3	Elongation of very long chain fatty acids protein 1 OS=Homo sapiens GN=ELOVL1 PE=1 SV=1
Q15070|OXA1L_HUMAN	8.45	0.84	0.13	5	5	Mitochondrial inner membrane protein OXA1L OS=Homo sapiens GN=OXA1L PE=1 SV=3
Q6UX71|PXDC2_HUMAN	0.18	0.79	0.18	8	8	Plexin domain-containing protein 2 OS=Homo sapiens GN=PLXDC2 PE=1 SV=1
Q92673|SORL_HUMAN	2.62	0.78	0.02	3	3	Sortilin-related receptor OS=Homo sapiens GN=SORL1 PE=1 SV=2
Q14114|LRP8_HUMAN	2.93	0.98	0.12	10	10	Low-density lipoprotein receptor-related protein 8 OS=Homo sapiens GN=LRP8 PE=1 SV=4
Q96KA5|CLP1L_HUMAN	5.97	1	0.18	7	7	Cleft lip and palate transmembrane protein 1-like protein OS=Homo sapiens GN=CLPTM1L PE=1 SV=1
O15554|KCNN4_HUMAN	7.89	1.25	0.12	4	4	Intermediate conductance calcium-activated potassium channel protein 4 OS=Homo sapiens GN=KCNN4 PE=1 SV=1
Q15286|RAB35_HUMAN	7.09	0.18	0.13	7	4	Ras-related protein Rab-35 OS=Homo sapiens GN=RAB35 PE=1 SV=1
Q9H3K2|GHITM_HUMAN	4.62	0.96	0.15	6	6	Growth hormone-inducible transmembrane protein OS=Homo sapiens GN=GHITM PE=1 SV=2
Q9BX79|STRA6_HUMAN	1.21	1.09	0.05	3	3	Stimulated by retinoic acid gene 6 protein homolog OS=Homo sapiens GN=STRA6 PE=1 SV=1
Q9H2H9|S38A1_HUMAN	1.01	1.02	0.07	4	4	Sodium-coupled neutral amino acid transporter 1 OS=Homo sapiens GN=SLC38A1 PE=1 SV=1
O43505|B4GA1_HUMAN	7.67	1.18	0.13	3	3	Beta-1,4-glucuronyltransferase 1 OS=Homo sapiens GN=B4GAT1 PE=1 SV=1
Q08357|S20A2_HUMAN	4.3	1.12	0.1	4	4	Sodium-dependent phosphate transporter 2 OS=Homo sapiens GN=SLC20A2 PE=1 SV=1
O60245|PCDH7_HUMAN	2.3	0.99	0.38	36	36	Protocadherin-7 OS=Homo sapiens GN=PCDH7 PE=1 SV=2
P43121|MUC18_HUMAN	4.42	0.96	0.5	51	51	Cell surface glycoprotein MUC18 OS=Homo sapiens GN=MCAM PE=1 SV=2
Q9ULF5|S39AA_HUMAN	4.9	0.97	0.2	17	17	Zinc transporter ZIP10 OS=Homo sapiens GN=SLC39A10 PE=1 SV=2
Q9UK23|NAGPA_HUMAN	0	1.26	0.03	1	1	N-acetylglucosamine-1-phosphodiester alpha-N-acetylglucosaminidase OS=Homo sapiens GN=NAGPA PE=1 SV=2
P69849|NOMO3_HUMAN	5.58	1.08	0.41	41	41	Nodal modulator 3 OS=Homo sapiens GN=NOMO3 PE=3 SV=2
Q9BXP2|S12A9_HUMAN	4.07	0.08	0.03	2	2	Solute carrier family 12 member 9 OS=Homo sapiens GN=SLC12A9 PE=1 SV=1
O95274|LYPD3_HUMAN	5.91	1.21	0.03	1	1	Ly6/PLAUR domain-containing protein 3 OS=Homo sapiens GN=LYPD3 PE=1 SV=2
Q16610|ECM1_HUMAN	0	2.94	0.02	1	1	Extracellular matrix protein 1 OS=Homo sapiens GN=ECM1 PE=1 SV=2
Q9Y5E1|PCDB9_HUMAN	0	0.4	0.02	1	1	Protocadherin beta-9 OS=Homo sapiens GN=PCDHB9 PE=2 SV=2
Q9Y289|SC5A6_HUMAN	5.59	0.65	0.08	4	4	Sodium-dependent multivitamin transporter OS=Homo sapiens GN=SLC5A6 PE=2 SV=2
Q96IX5|USMG5_HUMAN	4.18	0.34	0.43	2	2	Up-regulated during skeletal muscle growth protein 5 OS=Homo sapiens GN=USMG5 PE=1 SV=1
Q99808|S29A1_HUMAN	9.2	0.88	0.18	9	9	Equilibrative nucleoside transporter 1 OS=Homo sapiens GN=SLC29A1 PE=1 SV=3
Q6ZNA5|FRRS1_HUMAN	7.24	0.84	0.02	1	1	Ferric-chelate reductase 1 OS=Homo sapiens GN=FRRS1 PE=2 SV=2
P18084|ITB5_HUMAN	6.72	0.97	0.19	16	16	Integrin beta-5 OS=Homo sapiens GN=ITGB5 PE=1 SV=1
O14828|SCAM3_HUMAN	2.89	1	0.31	7	7	Secretory carrier-associated membrane protein 3 OS=Homo sapiens GN=SCAMP3 PE=1 SV=3
Q9BRQ8|AIFM2_HUMAN	0.13	1.2	0.14	4	4	Apoptosis-inducing factor 2 OS=Homo sapiens GN=AIFM2 PE=1 SV=1
P48357|LEPR_HUMAN	3.13	8.54	0.01	1	1	Leptin receptor OS=Homo sapiens GN=LEPR PE=1 SV=2
P54707|AT12A_HUMAN	0	64	0.01	6	1	Potassium-transporting ATPase alpha chain 2 OS=Homo sapiens GN=ATP12A PE=1 SV=3
P10586|PTPRF_HUMAN	9.69	0.78	0.27	47	43	Receptor-type tyrosine-protein phosphatase F OS=Homo sapiens GN=PTPRF PE=1 SV=2
P15529|MCP_HUMAN	2.47	1.01	0.13	11	11	Membrane cofactor protein OS=Homo sapiens GN=CD46 PE=1 SV=3
Q5BJD5|TM41B_HUMAN	3.75	0.09	0.11	2	2	Transmembrane protein 41B OS=Homo sapiens GN=TMEM41B PE=1 SV=1
Q15836|VAMP3_HUMAN	2.79	0.14	0.4	2	2	Vesicle-associated membrane protein 3 OS=Homo sapiens GN=VAMP3 PE=1 SV=3
O75044|SRGP2_HUMAN	7.45	0.85	0.04	4	4	SLIT-ROBO Rho GTPase-activating protein 2 OS=Homo sapiens GN=SRGAP2 PE=1 SV=2
P27824|CALX_HUMAN	6.97	1.03	0.39	42	42	Calnexin OS=Homo sapiens GN=CANX PE=1 SV=2
O75144|ICOSL_HUMAN	3.63	0.13	0.07	2	2	ICOS ligand OS=Homo sapiens GN=ICOSLG PE=1 SV=2
Q9ULQ1|TPC1_HUMAN	0	1.15	0.01	1	1	Two pore calcium channel protein 1 OS=Homo sapiens GN=TPCN1 PE=1 SV=3
Q15758|AAAT_HUMAN	0.25	0.98	0.29	23	23	Neutral amino acid transporter B(0) OS=Homo sapiens GN=SLC1A5 PE=1 SV=2
Q99643|C560_HUMAN	2.06	1.02	0.05	2	2	Succinate dehydrogenase cytochrome b560 subunit, mitochondrial OS=Homo sapiens GN=SDHC PE=1 SV=1
O94766|B3GA3_HUMAN	4.9	1.19	0.12	4	4	Galactosylgalactosylxylosylprotein 3-beta-glucuronosyltransferase 3 OS=Homo sapiens GN=B3GAT3 PE=1 SV=2
Q86UN3|R4RL2_HUMAN	0	64	0.02	1	1	Reticulon-4 receptor-like 2 OS=Homo sapiens GN=RTN4RL2 PE=1 SV=1
Q9NQX5|NPDC1_HUMAN	0	0.63	0.04	1	1	Neural proliferation differentiation and control protein 1 OS=Homo sapiens GN=NPDC1 PE=1 SV=2
Q9HBW9|AGRL4_HUMAN	0.03	1	0.02	1	1	Adhesion G protein-coupled receptor L4 OS=Homo sapiens GN=ADGRL4 PE=1 SV=3
O95619|YETS4_HUMAN	2.9	0.13	0.05	1	1	YEATS domain-containing protein 4 OS=Homo sapiens GN=YEATS4 PE=1 SV=1
Q92820|GGH_HUMAN	0.27	1	0.35	10	10	Gamma-glutamyl hydrolase OS=Homo sapiens GN=GGH PE=1 SV=2
P61224|RAP1B_HUMAN	1.58	2.7	0.14	12	6	Ras-related protein Rap-1b OS=Homo sapiens GN=RAP1B PE=1 SV=1
Q9UM47|NOTC3_HUMAN	0	0.55	0	1	1	Neurogenic locus notch homolog protein 3 OS=Homo sapiens GN=NOTCH3 PE=1 SV=2
Q9H6X2|ANTR1_HUMAN	10.83	1.06	0.28	19	19	Anthrax toxin receptor 1 OS=Homo sapiens GN=ANTXR1 PE=1 SV=2
Q9Y673|ALG5_HUMAN	3.35	1.46	0.03	1	1	Dolichyl-phosphate beta-glucosyltransferase OS=Homo sapiens GN=ALG5 PE=1 SV=1
Q6NSJ5|LRC8E_HUMAN	0.21	2.52	0.07	4	4	Volume-regulated anion channel subunit LRRC8E OS=Homo sapiens GN=LRRC8E PE=1 SV=2
P14543|NID1_HUMAN	9.61	0.39	0.1	7	7	Nidogen-1 OS=Homo sapiens GN=NID1 PE=1 SV=3
Q9H1C3|GL8D2_HUMAN	0.65	1.44	0.03	1	1	Glycosyltransferase 8 domain-containing protein 2 OS=Homo sapiens GN=GLT8D2 PE=2 SV=1
Q8IY95|TM192_HUMAN	3.73	0.56	0.1	2	2	Transmembrane protein 192 OS=Homo sapiens GN=TMEM192 PE=1 SV=1
Q14571|ITPR2_HUMAN	0.02	2.84	0.01	6	2	Inositol 1,4,5-trisphosphate receptor type 2 OS=Homo sapiens GN=ITPR2 PE=1 SV=2
P43307|SSRA_HUMAN	0.63	1.01	0.09	2	2	Translocon-associated protein subunit alpha OS=Homo sapiens GN=SSR1 PE=1 SV=3
Q96PD2|DCBD2_HUMAN	4.47	3.49	0.15	8	8	Discoidin, CUB and LCCL domain-containing protein 2 OS=Homo sapiens GN=DCBLD2 PE=1 SV=1
P25106|ACKR3_HUMAN	0	1.55	0.04	1	1	Atypical chemokine receptor 3 OS=Homo sapiens GN=ACKR3 PE=1 SV=3
Q14728|MFS10_HUMAN	1.24	0.93	0.03	1	1	Major facilitator superfamily domain-containing protein 10 OS=Homo sapiens GN=MFSD10 PE=1 SV=1
P33897|ABCD1_HUMAN	7.63	8.7	0.03	3	3	ATP-binding cassette sub-family D member 1 OS=Homo sapiens GN=ABCD1 PE=1 SV=2
Q9UBM7|DHCR7_HUMAN	11.35	1.69	0.07	2	2	7-dehydrocholesterol reductase OS=Homo sapiens GN=DHCR7 PE=1 SV=1
O14672|ADA10_HUMAN	3.4	0.99	0.11	7	7	Disintegrin and metalloproteinase domain-containing protein 10 OS=Homo sapiens GN=ADAM10 PE=1 SV=1
Q8TEM1|PO210_HUMAN	15	1.09	0.16	28	28	Nuclear pore membrane glycoprotein 210 OS=Homo sapiens GN=NUP210 PE=1 SV=3
P19022|CADH2_HUMAN	0.49	0.99	0.34	53	47	Cadherin-2 OS=Homo sapiens GN=CDH2 PE=1 SV=4
Q9NUN5|LMBD1_HUMAN	0.04	1.02	0.04	2	2	Probable lysosomal cobalamin transporter OS=Homo sapiens GN=LMBRD1 PE=1 SV=1
Q9P035|HACD3_HUMAN	3.58	1.13	0.13	4	4	Very-long-chain (3R)-3-hydroxyacyl-CoA dehydratase 3 OS=Homo sapiens GN=HACD3 PE=1 SV=2
Q9H4F8|SMOC1_HUMAN	0.94	1.05	0.1	3	3	SPARC-related modular calcium-binding protein 1 OS=Homo sapiens GN=SMOC1 PE=1 SV=1
P23470|PTPRG_HUMAN	0.52	0.98	0.06	7	7	Receptor-type tyrosine-protein phosphatase gamma OS=Homo sapiens GN=PTPRG PE=1 SV=4
P19256|LFA3_HUMAN	4.49	0.93	0.07	5	5	Lymphocyte function-associated antigen 3 OS=Homo sapiens GN=CD58 PE=1 SV=1
Q8WVV5|BT2A2_HUMAN	15.19	0.91	0.08	3	3	Butyrophilin subfamily 2 member A2 OS=Homo sapiens GN=BTN2A2 PE=1 SV=2
Q99523|SORT_HUMAN	3.38	0.94	0.03	2	2	Sortilin OS=Homo sapiens GN=SORT1 PE=1 SV=3
O60610|DIAP1_HUMAN	11.09	1.02	0.16	18	18	Protein diaphanous homolog 1 OS=Homo sapiens GN=DIAPH1 PE=1 SV=2
P09543|CN37_HUMAN	8.73	1.08	0.27	13	13	2',3'-cyclic-nucleotide 3'-phosphodiesterase OS=Homo sapiens GN=CNP PE=1 SV=2
O75396|SC22B_HUMAN	6.95	0.95	0.45	12	12	Vesicle-trafficking protein SEC22b OS=Homo sapiens GN=SEC22B PE=1 SV=4
Q14573|ITPR3_HUMAN	0.37	0.37	0.03	9	6	Inositol 1,4,5-trisphosphate receptor type 3 OS=Homo sapiens GN=ITPR3 PE=1 SV=2
Q99943|PLCA_HUMAN	0	0.02	0.07	1	1	1-acyl-sn-glycerol-3-phosphate acyltransferase alpha OS=Homo sapiens GN=AGPAT1 PE=1 SV=2
Q9UP38|FZD1_HUMAN	3.23	2.77	0.04	2	2	Frizzled-1 OS=Homo sapiens GN=FZD1 PE=1 SV=2
Q9C0H2|TTYH3_HUMAN	5.19	0.97	0.07	5	5	Protein tweety homolog 3 OS=Homo sapiens GN=TTYH3 PE=1 SV=3
Q9Y5F2|PCDBB_HUMAN	0	0.4	0.02	1	1	Protocadherin beta-11 OS=Homo sapiens GN=PCDHB11 PE=2 SV=1
O95202|LETM1_HUMAN	3.64	1.05	0.28	18	18	LETM1 and EF-hand domain-containing protein 1, mitochondrial OS=Homo sapiens GN=LETM1 PE=1 SV=1
O95772|MENTO_HUMAN	0	64	0.04	1	1	MLN64 N-terminal domain homolog OS=Homo sapiens GN=STARD3NL PE=1 SV=1
Q9Y696|CLIC4_HUMAN	1	1.13	0.53	12	11	Chloride intracellular channel protein 4 OS=Homo sapiens GN=CLIC4 PE=1 SV=4
Q9NZ42|PEN2_HUMAN	0	0.61	0.15	1	1	Gamma-secretase subunit PEN-2 OS=Homo sapiens GN=PSENEN PE=1 SV=1
P13598|ICAM2_HUMAN	3.89	2.9	0.09	2	2	Intercellular adhesion molecule 2 OS=Homo sapiens GN=ICAM2 PE=1 SV=2
Q9NX47|MARH5_HUMAN	4.9	0.85	0.14	3	3	E3 ubiquitin-protein ligase MARCH5 OS=Homo sapiens GN=MARCH5 PE=1 SV=1
Q9BZR6|RTN4R_HUMAN	0.04	1	0.03	1	1	Reticulon-4 receptor OS=Homo sapiens GN=RTN4R PE=1 SV=1
Q9Y5E8|PCDBF_HUMAN	0	0.4	0.02	1	1	Protocadherin beta-15 OS=Homo sapiens GN=PCDHB15 PE=2 SV=1
P78310|CXAR_HUMAN	0.61	0.96	0.49	24	24	Coxsackievirus and adenovirus receptor OS=Homo sapiens GN=CXADR PE=1 SV=1
Q9HD20|AT131_HUMAN	7.82	1.25	0.05	5	5	Manganese-transporting ATPase 13A1 OS=Homo sapiens GN=ATP13A1 PE=1 SV=2
O95292|VAPB_HUMAN	2.92	0.93	0.3	8	7	Vesicle-associated membrane protein-associated protein B/C OS=Homo sapiens GN=VAPB PE=1 SV=3
Q9NPL8|TIDC1_HUMAN	3.7	2.78	0.1	2	2	Complex I assembly factor TIMMDC1, mitochondrial OS=Homo sapiens GN=TIMMDC1 PE=1 SV=2
Q9UMX5|NENF_HUMAN	4.23	1.09	0.36	5	5	Neudesin OS=Homo sapiens GN=NENF PE=1 SV=1
Q92542|NICA_HUMAN	2.4	0.96	0.23	12	12	Nicastrin OS=Homo sapiens GN=NCSTN PE=1 SV=2
Q13433|S39A6_HUMAN	7.97	1.29	0.21	13	13	Zinc transporter ZIP6 OS=Homo sapiens GN=SLC39A6 PE=1 SV=3
Q92508|PIEZ1_HUMAN	2.71	1.03	0.07	13	13	Piezo-type mechanosensitive ion channel component 1 OS=Homo sapiens GN=PIEZO1 PE=1 SV=4
Q86W33|TPRA1_HUMAN	3.72	2.06	0.05	1	1	Transmembrane protein adipocyte-associated 1 OS=Homo sapiens GN=TPRA1 PE=2 SV=1
Q8WUH6|TM263_HUMAN	1.74	0.82	0.6	4	4	Transmembrane protein 263 OS=Homo sapiens GN=TMEM263 PE=1 SV=1
P17693|HLAG_HUMAN	0	0.02	0.07	4	1	HLA class I histocompatibility antigen, alpha chain G OS=Homo sapiens GN=HLA-G PE=1 SV=1
Q14126|DSG2_HUMAN	7.59	0.98	0.54	82	82	Desmoglein-2 OS=Homo sapiens GN=DSG2 PE=1 SV=2
P04264|K2C1_HUMAN	16.19	1	0.49	74	74	Keratin, type II cytoskeletal 1 OS=Homo sapiens GN=KRT1 PE=1 SV=6
O60831|PRAF2_HUMAN	1.24	1	0.06	1	1	PRA1 family protein 2 OS=Homo sapiens GN=PRAF2 PE=1 SV=1
Q70JA7|CHSS3_HUMAN	2.59	0.17	0.03	2	2	Chondroitin sulfate synthase 3 OS=Homo sapiens GN=CHSY3 PE=2 SV=3
Q9NZA1|CLIC5_HUMAN	1	0.93	0.02	2	1	Chloride intracellular channel protein 5 OS=Homo sapiens GN=CLIC5 PE=1 SV=3
Q01973|ROR1_HUMAN	12.27	1.69	0.01	1	1	Inactive tyrosine-protein kinase transmembrane receptor ROR1 OS=Homo sapiens GN=ROR1 PE=1 SV=2
Q9HC21|TPC_HUMAN	0	0.3	0.04	1	1	Mitochondrial thiamine pyrophosphate carrier OS=Homo sapiens GN=SLC25A19 PE=1 SV=1
Q96CW1|AP2M1_HUMAN	0.03	1.03	0.18	6	6	AP-2 complex subunit mu OS=Homo sapiens GN=AP2M1 PE=1 SV=2
O95169|NDUB8_HUMAN	0	1.12	0.06	1	1	NADH dehydrogenase [ubiquinone] 1 beta subcomplex subunit 8, mitochondrial OS=Homo sapiens GN=NDUFB8 PE=1 SV=1
Q8IWA5|CTL2_HUMAN	6.98	0.89	0.12	9	9	Choline transporter-like protein 2 OS=Homo sapiens GN=SLC44A2 PE=1 SV=3
Q13421|MSLN_HUMAN	4.75	0.89	0.2	13	13	Mesothelin OS=Homo sapiens GN=MSLN PE=1 SV=2
Q9NUM4|T106B_HUMAN	0.16	0.94	0.14	3	3	Transmembrane protein 106B OS=Homo sapiens GN=TMEM106B PE=1 SV=2
P31689|DNJA1_HUMAN	0.05	1	0.41	18	18	DnaJ homolog subfamily A member 1 OS=Homo sapiens GN=DNAJA1 PE=1 SV=2
Q9UKM7|MA1B1_HUMAN	6.14	1.11	0.22	15	15	Endoplasmic reticulum mannosyl-oligosaccharide 1,2-alpha-mannosidase OS=Homo sapiens GN=MAN1B1 PE=1 SV=2
P02458|CO2A1_HUMAN	0.04	0.99	0.01	1	1	Collagen alpha-1(II) chain OS=Homo sapiens GN=COL2A1 PE=1 SV=3
Q8N3E9|PLCD3_HUMAN	0	1.13	0.02	1	1	1-phosphatidylinositol 4,5-bisphosphate phosphodiesterase delta-3 OS=Homo sapiens GN=PLCD3 PE=1 SV=3
P29992|GNA11_HUMAN	3.67	0.69	0.14	5	5	Guanine nucleotide-binding protein subunit alpha-11 OS=Homo sapiens GN=GNA11 PE=1 SV=2
O14522|PTPRT_HUMAN	0.59	0.82	0.02	3	3	Receptor-type tyrosine-protein phosphatase T OS=Homo sapiens GN=PTPRT PE=1 SV=6
Q8N2K0|ABD12_HUMAN	2.98	1.53	0.08	3	3	Monoacylglycerol lipase ABHD12 OS=Homo sapiens GN=ABHD12 PE=1 SV=2
O75340|PDCD6_HUMAN	6.99	0.99	0.25	7	7	Programmed cell death protein 6 OS=Homo sapiens GN=PDCD6 PE=1 SV=1
Q14160|SCRIB_HUMAN	2.77	1.06	0.11	11	11	Protein scribble homolog OS=Homo sapiens GN=SCRIB PE=1 SV=4
Q8NBI5|S43A3_HUMAN	0	64	0.03	1	1	Solute carrier family 43 member 3 OS=Homo sapiens GN=SLC43A3 PE=1 SV=2
Q5J8M3|EMC4_HUMAN	7.93	0.71	0.14	2	2	ER membrane protein complex subunit 4 OS=Homo sapiens GN=EMC4 PE=1 SV=2
Q8N2U0|TM256_HUMAN	2.03	0.98	0.25	1	1	Transmembrane protein 256 OS=Homo sapiens GN=TMEM256 PE=3 SV=1
Q96S52|PIGS_HUMAN	3.88	0.95	0.35	16	16	GPI transamidase component PIG-S OS=Homo sapiens GN=PIGS PE=1 SV=3
Q14118|DAG1_HUMAN	0.52	1.04	0.25	36	36	Dystroglycan OS=Homo sapiens GN=DAG1 PE=1 SV=2
Q92896|GSLG1_HUMAN	13.12	1.04	0.13	22	22	Golgi apparatus protein 1 OS=Homo sapiens GN=GLG1 PE=1 SV=2
Q9NYL4|FKB11_HUMAN	3.9	0.38	0.14	3	3	Peptidyl-prolyl cis-trans isomerase FKBP11 OS=Homo sapiens GN=FKBP11 PE=1 SV=1
Q16891|MIC60_HUMAN	3.35	1.03	0.37	28	28	MICOS complex subunit MIC60 OS=Homo sapiens GN=IMMT PE=1 SV=1
P57729|RAB38_HUMAN	3.38	1.08	0.05	1	1	Ras-related protein Rab-38 OS=Homo sapiens GN=RAB38 PE=1 SV=1
Q9Y666|S12A7_HUMAN	4.31	1.06	0.04	4	3	Solute carrier family 12 member 7 OS=Homo sapiens GN=SLC12A7 PE=1 SV=3
Q8N6C5|IGSF1_HUMAN	0.82	0.15	0.02	2	2	Immunoglobulin superfamily member 1 OS=Homo sapiens GN=IGSF1 PE=1 SV=3
Q6P1A2|MBOA5_HUMAN	5.26	0.88	0.05	2	2	Lysophospholipid acyltransferase 5 OS=Homo sapiens GN=LPCAT3 PE=1 SV=1
Q96JQ0|PCD16_HUMAN	0	0.02	0	1	1	Protocadherin-16 OS=Homo sapiens GN=DCHS1 PE=1 SV=1
P61020|RAB5B_HUMAN	5.02	0.96	0.27	9	6	Ras-related protein Rab-5B OS=Homo sapiens GN=RAB5B PE=1 SV=1
Q9HCJ1|ANKH_HUMAN	7.7	0.96	0.29	14	14	Progressive ankylosis protein homolog OS=Homo sapiens GN=ANKH PE=1 SV=2
Q15363|TMED2_HUMAN	3.98	1.09	0.25	9	9	Transmembrane emp24 domain-containing protein 2 OS=Homo sapiens GN=TMED2 PE=1 SV=1
Q13724|MOGS_HUMAN	4.55	0.89	0.07	4	4	Mannosyl-oligosaccharide glucosidase OS=Homo sapiens GN=MOGS PE=1 SV=5
Q9NVA4|T184C_HUMAN	0	0.47	0.03	1	1	Transmembrane protein 184C OS=Homo sapiens GN=TMEM184C PE=2 SV=2
Q8NCH0|CHSTE_HUMAN	5.46	0.91	0.14	4	4	Carbohydrate sulfotransferase 14 OS=Homo sapiens GN=CHST14 PE=1 SV=2
Q969P0|IGSF8_HUMAN	1.76	0.94	0.18	8	8	Immunoglobulin superfamily member 8 OS=Homo sapiens GN=IGSF8 PE=1 SV=1
O00468|AGRIN_HUMAN	3.32	0.98	0.06	10	10	Agrin OS=Homo sapiens GN=AGRN PE=1 SV=5
Q96MM7|H6ST2_HUMAN	6.11	0.83	0.02	1	1	Heparan-sulfate 6-O-sulfotransferase 2 OS=Homo sapiens GN=HS6ST2 PE=2 SV=2
O95868|LY66D_HUMAN	0	64	0.14	1	1	Lymphocyte antigen 6 complex locus protein G6d OS=Homo sapiens GN=LY6G6D PE=1 SV=1
Q6UW68|TM205_HUMAN	1.03	1.1	0.21	4	4	Transmembrane protein 205 OS=Homo sapiens GN=TMEM205 PE=1 SV=1
O60279|SUSD5_HUMAN	4.09	0.96	0.05	5	5	Sushi domain-containing protein 5 OS=Homo sapiens GN=SUSD5 PE=1 SV=3
Q96RT6|CTGE2_HUMAN	0	0.02	0.02	2	1	cTAGE family member 2 OS=Homo sapiens GN=CTAGE1 PE=1 SV=2
O00481|BT3A1_HUMAN	0	1.54	0.03	3	1	Butyrophilin subfamily 3 member A1 OS=Homo sapiens GN=BTN3A1 PE=1 SV=3
P04844|RPN2_HUMAN	0.38	1	0.5	25	25	Dolichyl-diphosphooligosaccharide--protein glycosyltransferase subunit 2 OS=Homo sapiens GN=RPN2 PE=1 SV=3
P13473|LAMP2_HUMAN	2.38	1.05	0.11	6	6	Lysosome-associated membrane glycoprotein 2 OS=Homo sapiens GN=LAMP2 PE=1 SV=2
O15427|MOT4_HUMAN	5.26	0.98	0.14	5	5	Monocarboxylate transporter 4 OS=Homo sapiens GN=SLC16A3 PE=1 SV=1
Q5R3F8|PPR29_HUMAN	0	0.84	0.02	1	1	Protein phosphatase 1 regulatory subunit 29 OS=Homo sapiens GN=ELFN2 PE=1 SV=1
Q96D31|CRCM1_HUMAN	2.9	0.75	0.15	4	4	Calcium release-activated calcium channel protein 1 OS=Homo sapiens GN=ORAI1 PE=1 SV=2
Q8IY17|PLPL6_HUMAN	0.46	1.04	0.01	1	1	Neuropathy target esterase OS=Homo sapiens GN=PNPLA6 PE=1 SV=2
O60488|ACSL4_HUMAN	3.3	1.14	0.2	13	11	Long-chain-fatty-acid--CoA ligase 4 OS=Homo sapiens GN=ACSL4 PE=1 SV=2
Q9Y4D8|HECD4_HUMAN	0.01	1	0	1	1	Probable E3 ubiquitin-protein ligase HECTD4 OS=Homo sapiens GN=HECTD4 PE=1 SV=5
Q9Y6M5|ZNT1_HUMAN	2.91	0.98	0.33	14	14	Zinc transporter 1 OS=Homo sapiens GN=SLC30A1 PE=1 SV=3
P50993|AT1A2_HUMAN	0	1.04	0.01	17	1	Sodium/potassium-transporting ATPase subunit alpha-2 OS=Homo sapiens GN=ATP1A2 PE=1 SV=1
Q96RW7|HMCN1_HUMAN	10.24	1.02	0	1	1	Hemicentin-1 OS=Homo sapiens GN=HMCN1 PE=1 SV=2
Q14739|LBR_HUMAN	2.33	0.85	0.07	4	4	Lamin-B receptor OS=Homo sapiens GN=LBR PE=1 SV=2
P37268|FDFT_HUMAN	4.79	1.45	0.22	8	8	Squalene synthase OS=Homo sapiens GN=FDFT1 PE=1 SV=1
Q9NZW5|MPP6_HUMAN	2.82	0.88	0.07	3	3	MAGUK p55 subfamily member 6 OS=Homo sapiens GN=MPP6 PE=1 SV=2
O43306|ADCY6_HUMAN	4.04	12.72	0.02	2	2	Adenylate cyclase type 6 OS=Homo sapiens GN=ADCY6 PE=1 SV=2
Q6RW13|ATRAP_HUMAN	1.14	0.94	0.3	3	3	Type-1 angiotensin II receptor-associated protein OS=Homo sapiens GN=AGTRAP PE=1 SV=1
Q96PX8|SLIK1_HUMAN	10.87	1.35	0.01	1	1	SLIT and NTRK-like protein 1 OS=Homo sapiens GN=SLITRK1 PE=1 SV=2
P53985|MOT1_HUMAN	4.76	1.03	0.09	8	8	Monocarboxylate transporter 1 OS=Homo sapiens GN=SLC16A1 PE=1 SV=3
Q92736|RYR2_HUMAN	2.2	1.54	0	1	1	Ryanodine receptor 2 OS=Homo sapiens GN=RYR2 PE=1 SV=3
Q9NQ84|GPC5C_HUMAN	1.12	0.95	0.1	5	5	G-protein coupled receptor family C group 5 member C OS=Homo sapiens GN=GPRC5C PE=1 SV=2
P50402|EMD_HUMAN	7.02	0.36	0.18	4	4	Emerin OS=Homo sapiens GN=EMD PE=1 SV=1
Q5JZY3|EPHAA_HUMAN	0	1.09	0.01	3	1	Ephrin type-A receptor 10 OS=Homo sapiens GN=EPHA10 PE=1 SV=2
Q13683|ITA7_HUMAN	2.58	0.85	0.05	4	4	Integrin alpha-7 OS=Homo sapiens GN=ITGA7 PE=1 SV=3
P08174|DAF_HUMAN	2.09	1.01	0.41	24	24	Complement decay-accelerating factor OS=Homo sapiens GN=CD55 PE=1 SV=4
P30486|1B48_HUMAN	0.27	1.02	0.07	26	1	HLA class I histocompatibility antigen, B-48 alpha chain OS=Homo sapiens GN=HLA-B PE=1 SV=1
P62070|RRAS2_HUMAN	0.19	1.01	0.12	4	2	Ras-related protein R-Ras2 OS=Homo sapiens GN=RRAS2 PE=1 SV=1
Q9NXE4|NSMA3_HUMAN	0	1.17	0.02	1	1	Sphingomyelin phosphodiesterase 4 OS=Homo sapiens GN=SMPD4 PE=1 SV=2
Q96BI3|APH1A_HUMAN	3.08	8.34	0.05	2	2	Gamma-secretase subunit APH-1A OS=Homo sapiens GN=APH1A PE=1 SV=1
P07099|HYEP_HUMAN	13.5	0.98	0.34	15	15	Epoxide hydrolase 1 OS=Homo sapiens GN=EPHX1 PE=1 SV=1
P50443|S26A2_HUMAN	1.2	0.88	0.14	8	8	Sulfate transporter OS=Homo sapiens GN=SLC26A2 PE=1 SV=2
P08473|NEP_HUMAN	2.08	0.99	0.3	22	22	Neprilysin OS=Homo sapiens GN=MME PE=1 SV=2
O14786|NRP1_HUMAN	4.04	0.99	0.28	20	20	Neuropilin-1 OS=Homo sapiens GN=NRP1 PE=1 SV=3
Q9Y2A7|NCKP1_HUMAN	2.21	0.38	0.04	5	5	Nck-associated protein 1 OS=Homo sapiens GN=NCKAP1 PE=1 SV=1
O94901|SUN1_HUMAN	4.82	0.97	0.08	5	5	SUN domain-containing protein 1 OS=Homo sapiens GN=SUN1 PE=1 SV=3
Q96J42|TXD15_HUMAN	4.18	1.03	0.1	2	2	Thioredoxin domain-containing protein 15 OS=Homo sapiens GN=TXNDC15 PE=1 SV=1
Q8TBP5|F174A_HUMAN	2.96	7.78	0.1	1	1	Membrane protein FAM174A OS=Homo sapiens GN=FAM174A PE=2 SV=1
P05362|ICAM1_HUMAN	5.53	1.14	0.24	12	12	Intercellular adhesion molecule 1 OS=Homo sapiens GN=ICAM1 PE=1 SV=2
Q01970|PLCB3_HUMAN	5.23	2.41	0.13	11	11	1-phosphatidylinositol 4,5-bisphosphate phosphodiesterase beta-3 OS=Homo sapiens GN=PLCB3 PE=1 SV=2
Q3ZCQ8|TIM50_HUMAN	0.36	0.92	0.24	6	6	Mitochondrial import inner membrane translocase subunit TIM50 OS=Homo sapiens GN=TIMM50 PE=1 SV=2
Q8WWM7|ATX2L_HUMAN	5.32	0.91	0.11	10	10	Ataxin-2-like protein OS=Homo sapiens GN=ATXN2L PE=1 SV=2
Q9BT22|ALG1_HUMAN	4.19	2.9	0.08	3	3	Chitobiosyldiphosphodolichol beta-mannosyltransferase OS=Homo sapiens GN=ALG1 PE=1 SV=2
Q8IYS2|K2013_HUMAN	8.8	0.28	0.07	4	4	Uncharacterized protein KIAA2013 OS=Homo sapiens GN=KIAA2013 PE=1 SV=1
P80723|BASP1_HUMAN	2.01	1.04	0.61	11	11	Brain acid soluble protein 1 OS=Homo sapiens GN=BASP1 PE=1 SV=2
Q969E2|SCAM4_HUMAN	0	0.98	0.05	1	1	Secretory carrier-associated membrane protein 4 OS=Homo sapiens GN=SCAMP4 PE=2 SV=1
Q99720|SGMR1_HUMAN	4.3	0.99	0.29	3	3	Sigma non-opioid intracellular receptor 1 OS=Homo sapiens GN=SIGMAR1 PE=1 SV=1
P48426|PI42A_HUMAN	3.4	1.29	0.14	4	4	Phosphatidylinositol 5-phosphate 4-kinase type-2 alpha OS=Homo sapiens GN=PIP4K2A PE=1 SV=2
P49327|FAS_HUMAN	2.85	1.1	0.37	78	78	Fatty acid synthase OS=Homo sapiens GN=FASN PE=1 SV=3
O14925|TIM23_HUMAN	0.94	1.03	0.08	1	1	Mitochondrial import inner membrane translocase subunit Tim23 OS=Homo sapiens GN=TIMM23 PE=1 SV=1
Q8TAA9|VANG1_HUMAN	1.79	1	0.06	2	2	Vang-like protein 1 OS=Homo sapiens GN=VANGL1 PE=1 SV=1
P07948|LYN_HUMAN	4.37	9.19	0.04	2	2	Tyrosine-protein kinase Lyn OS=Homo sapiens GN=LYN PE=1 SV=3
Q9UPY5|XCT_HUMAN	4.28	1.21	0.08	3	3	Cystine/glutamate transporter OS=Homo sapiens GN=SLC7A11 PE=1 SV=1
P51572|BAP31_HUMAN	8.84	1.02	0.41	15	15	B-cell receptor-associated protein 31 OS=Homo sapiens GN=BCAP31 PE=1 SV=3
P16284|PECA1_HUMAN	6.83	6.74	0.06	3	3	Platelet endothelial cell adhesion molecule OS=Homo sapiens GN=PECAM1 PE=1 SV=1
P07477|TRY1_HUMAN	5.91	1	0.04	12	6	Trypsin-1 OS=Homo sapiens GN=PRSS1 PE=1 SV=1
P54753|EPHB3_HUMAN	5.52	1.03	0.05	6	5	Ephrin type-B receptor 3 OS=Homo sapiens GN=EPHB3 PE=1 SV=2
Q9BY67|CADM1_HUMAN	0.53	0.95	0.24	9	9	Cell adhesion molecule 1 OS=Homo sapiens GN=CADM1 PE=1 SV=2
Q12797|ASPH_HUMAN	4.23	1.03	0.43	34	34	Aspartyl/asparaginyl beta-hydroxylase OS=Homo sapiens GN=ASPH PE=1 SV=3
P40189|IL6RB_HUMAN	0.31	1	0.12	9	9	Interleukin-6 receptor subunit beta OS=Homo sapiens GN=IL6ST PE=1 SV=2
Q30167|2B1A_HUMAN	2.22	0.99	0.03	1	1	HLA class II histocompatibility antigen, DRB1-10 beta chain OS=Homo sapiens GN=HLA-DRB1 PE=1 SV=2
Q96F46|I17RA_HUMAN	0	2.1	0.01	1	1	Interleukin-17 receptor A OS=Homo sapiens GN=IL17RA PE=1 SV=2
Q9BSJ8|ESYT1_HUMAN	8.29	1	0.35	33	33	Extended synaptotagmin-1 OS=Homo sapiens GN=ESYT1 PE=1 SV=1
Q53FV1|ORML2_HUMAN	0.71	0.99	0.1	2	2	ORM1-like protein 2 OS=Homo sapiens GN=ORMDL2 PE=1 SV=2
Q86UE4|LYRIC_HUMAN	0.21	1	0.26	11	11	Protein LYRIC OS=Homo sapiens GN=MTDH PE=1 SV=2
O00592|PODXL_HUMAN	7.97	1.03	0.18	29	29	Podocalyxin OS=Homo sapiens GN=PODXL PE=1 SV=2
Q13641|TPBG_HUMAN	5.36	1.03	0.18	7	7	Trophoblast glycoprotein OS=Homo sapiens GN=TPBG PE=1 SV=1
O94991|SLIK5_HUMAN	10.87	0.89	0.11	10	10	SLIT and NTRK-like protein 5 OS=Homo sapiens GN=SLITRK5 PE=2 SV=2
Q8IWV2|CNTN4_HUMAN	2.41	0.98	0.01	1	1	Contactin-4 OS=Homo sapiens GN=CNTN4 PE=1 SV=1
Q5BJH7|YIF1B_HUMAN	0	0.02	0.05	1	1	Protein YIF1B OS=Homo sapiens GN=YIF1B PE=1 SV=1
Q15155|NOMO1_HUMAN	5.58	1.08	0.41	40	40	Nodal modulator 1 OS=Homo sapiens GN=NOMO1 PE=1 SV=5
Q96ND0|F210A_HUMAN	4.54	0.7	0.06	1	1	Protein FAM210A OS=Homo sapiens GN=FAM210A PE=1 SV=2
Q96RQ1|ERGI2_HUMAN	6.96	3.08	0.18	7	7	Endoplasmic reticulum-Golgi intermediate compartment protein 2 OS=Homo sapiens GN=ERGIC2 PE=1 SV=2
Q96D53|ADCK4_HUMAN	0	64	0.02	1	1	AarF domain-containing protein kinase 4 OS=Homo sapiens GN=ADCK4 PE=1 SV=2
Q01151|CD83_HUMAN	5.9	1.04	0.19	4	4	CD83 antigen OS=Homo sapiens GN=CD83 PE=1 SV=1
P13637|AT1A3_HUMAN	12.55	0.98	0.03	21	6	Sodium/potassium-transporting ATPase subunit alpha-3 OS=Homo sapiens GN=ATP1A3 PE=1 SV=3
O14684|PTGES_HUMAN	7.57	1.07	0.13	2	2	Prostaglandin E synthase OS=Homo sapiens GN=PTGES PE=1 SV=2
O14983|AT2A1_HUMAN	0	64	0.01	10	1	Sarcoplasmic/endoplasmic reticulum calcium ATPase 1 OS=Homo sapiens GN=ATP2A1 PE=1 SV=1
O43760|SNG2_HUMAN	0	0.69	0.04	1	1	Synaptogyrin-2 OS=Homo sapiens GN=SYNGR2 PE=1 SV=1
Q9UHQ4|BAP29_HUMAN	0	0.76	0.04	1	1	B-cell receptor-associated protein 29 OS=Homo sapiens GN=BCAP29 PE=1 SV=2
Q8IUC8|GLT13_HUMAN	0	0.02	0.02	4	1	Polypeptide N-acetylgalactosaminyltransferase 13 OS=Homo sapiens GN=GALNT13 PE=2 SV=2
Q9P1A6|DLGP2_HUMAN	0	64	0.01	1	1	Disks large-associated protein 2 OS=Homo sapiens GN=DLGAP2 PE=1 SV=4
Q9Y320|TMX2_HUMAN	4.62	1.02	0.29	6	6	Thioredoxin-related transmembrane protein 2 OS=Homo sapiens GN=TMX2 PE=1 SV=1
P16070|CD44_HUMAN	4.07	0.99	0.19	53	53	CD44 antigen OS=Homo sapiens GN=CD44 PE=1 SV=3
Q9NRU3|CNNM1_HUMAN	1.47	6.96	0.01	2	2	Metal transporter CNNM1 OS=Homo sapiens GN=CNNM1 PE=2 SV=3
P54756|EPHA5_HUMAN	1.43	0.91	0.09	12	9	Ephrin type-A receptor 5 OS=Homo sapiens GN=EPHA5 PE=1 SV=3
P16615|AT2A2_HUMAN	7.94	1.02	0.15	22	13	Sarcoplasmic/endoplasmic reticulum calcium ATPase 2 OS=Homo sapiens GN=ATP2A2 PE=1 SV=1
O15033|AREL1_HUMAN	0	0.86	0.01	1	1	Apoptosis-resistant E3 ubiquitin protein ligase 1 OS=Homo sapiens GN=AREL1 PE=1 SV=3
P03950|ANGI_HUMAN	0	64	0.07	1	1	Angiogenin OS=Homo sapiens GN=ANG PE=1 SV=1
Q9UDX5|MTFP1_HUMAN	0.23	1.01	0.08	1	1	Mitochondrial fission process protein 1 OS=Homo sapiens GN=MTFP1 PE=1 SV=1
P24390|ERD21_HUMAN	3.26	0.56	0.14	2	2	ER lumen protein-retaining receptor 1 OS=Homo sapiens GN=KDELR1 PE=1 SV=1
P13164|IFM1_HUMAN	4.42	0.64	0.13	2	2	Interferon-induced transmembrane protein 1 OS=Homo sapiens GN=IFITM1 PE=1 SV=3
Q96ER9|CCD51_HUMAN	0	1.1	0.03	1	1	Coiled-coil domain-containing protein 51 OS=Homo sapiens GN=CCDC51 PE=1 SV=2
P43007|SATT_HUMAN	6.84	1.01	0.28	11	11	Neutral amino acid transporter A OS=Homo sapiens GN=SLC1A4 PE=1 SV=1
Q86UP2|KTN1_HUMAN	0.49	1.03	0.36	37	37	Kinectin OS=Homo sapiens GN=KTN1 PE=1 SV=1
Q96F25|ALG14_HUMAN	0	64	0.06	1	1	UDP-N-acetylglucosamine transferase subunit ALG14 homolog OS=Homo sapiens GN=ALG14 PE=1 SV=1
O15126|SCAM1_HUMAN	0.14	1.21	0.25	7	7	Secretory carrier-associated membrane protein 1 OS=Homo sapiens GN=SCAMP1 PE=1 SV=2
O95342|ABCBB_HUMAN	0	0.87	0.01	1	1	Bile salt export pump OS=Homo sapiens GN=ABCB11 PE=1 SV=2
P15941|MUC1_HUMAN	6.02	1	0.06	12	12	Mucin-1 OS=Homo sapiens GN=MUC1 PE=1 SV=3
Q6P9B9|INT5_HUMAN	0	0.93	0.01	1	1	Integrator complex subunit 5 OS=Homo sapiens GN=INTS5 PE=1 SV=1
P47985|UCRI_HUMAN	7.99	1.01	0.23	7	7	Cytochrome b-c1 complex subunit Rieske, mitochondrial OS=Homo sapiens GN=UQCRFS1 PE=1 SV=2
Q6P4Q7|CNNM4_HUMAN	6.05	1.03	0.15	12	11	Metal transporter CNNM4 OS=Homo sapiens GN=CNNM4 PE=1 SV=3
P04626|ERBB2_HUMAN	11.83	1.06	0.1	11	10	Receptor tyrosine-protein kinase erbB-2 OS=Homo sapiens GN=ERBB2 PE=1 SV=1
Q8TB96|TIP_HUMAN	0.73	0.93	0.19	9	9	T-cell immunomodulatory protein OS=Homo sapiens GN=ITFG1 PE=1 SV=1
Q96GE9|TM261_HUMAN	7.2	2.73	0.33	2	2	Transmembrane protein 261 OS=Homo sapiens GN=TMEM261 PE=4 SV=1
Q8NBM4|UBAC2_HUMAN	3.9	1.08	0.12	3	3	Ubiquitin-associated domain-containing protein 2 OS=Homo sapiens GN=UBAC2 PE=1 SV=1
Q93084|AT2A3_HUMAN	7.94	1.01	0.01	4	1	Sarcoplasmic/endoplasmic reticulum calcium ATPase 3 OS=Homo sapiens GN=ATP2A3 PE=1 SV=2
O60476|MA1A2_HUMAN	0	0.99	0.03	1	1	Mannosyl-oligosaccharide 1,2-alpha-mannosidase IB OS=Homo sapiens GN=MAN1A2 PE=1 SV=1
P05187|PPB1_HUMAN	0.09	0.92	0.2	42	12	Alkaline phosphatase, placental type OS=Homo sapiens GN=ALPP PE=1 SV=2
Q3V6T2|GRDN_HUMAN	2.43	0.19	0.01	2	2	Girdin OS=Homo sapiens GN=CCDC88A PE=1 SV=2
Q8NHP6|MSPD2_HUMAN	4.22	0.58	0.06	3	3	Motile sperm domain-containing protein 2 OS=Homo sapiens GN=MOSPD2 PE=1 SV=1
Q8NHH9|ATLA2_HUMAN	4.62	0.29	0.13	6	5	Atlastin-2 OS=Homo sapiens GN=ATL2 PE=1 SV=2
P78552|I13R1_HUMAN	7.64	1.32	0.09	3	3	Interleukin-13 receptor subunit alpha-1 OS=Homo sapiens GN=IL13RA1 PE=1 SV=1
Q14C86|GAPD1_HUMAN	0.07	1.08	0.11	13	13	GTPase-activating protein and VPS9 domain-containing protein 1 OS=Homo sapiens GN=GAPVD1 PE=1 SV=2
P17181|INAR1_HUMAN	3.03	0.85	0.07	3	3	Interferon alpha/beta receptor 1 OS=Homo sapiens GN=IFNAR1 PE=1 SV=3
P23467|PTPRB_HUMAN	3.94	0.37	0.02	4	4	Receptor-type tyrosine-protein phosphatase beta OS=Homo sapiens GN=PTPRB PE=1 SV=3
Q9NZ01|TECR_HUMAN	1.89	0.98	0.2	6	6	Very-long-chain enoyl-CoA reductase OS=Homo sapiens GN=TECR PE=1 SV=1
Q15029|U5S1_HUMAN	2.7	1.01	0.41	38	38	116 kDa U5 small nuclear ribonucleoprotein component OS=Homo sapiens GN=EFTUD2 PE=1 SV=1
P07478|TRY2_HUMAN	0	1.07	0.04	7	1	Trypsin-2 OS=Homo sapiens GN=PRSS2 PE=1 SV=1
Q9P0S3|ORML1_HUMAN	0.71	0.99	0.1	2	2	ORM1-like protein 1 OS=Homo sapiens GN=ORMDL1 PE=1 SV=1
Q15165|PON2_HUMAN	7.83	1.05	0.35	11	11	Serum paraoxonase/arylesterase 2 OS=Homo sapiens GN=PON2 PE=1 SV=3
Q01629|IFM2_HUMAN	4.42	0.64	0.12	2	2	Interferon-induced transmembrane protein 2 OS=Homo sapiens GN=IFITM2 PE=1 SV=2
Q9H9B4|SFXN1_HUMAN	1.04	1	0.4	18	15	Sideroflexin-1 OS=Homo sapiens GN=SFXN1 PE=1 SV=4
Q9BUB7|TMM70_HUMAN	0	1.25	0.04	1	1	Transmembrane protein 70, mitochondrial OS=Homo sapiens GN=TMEM70 PE=1 SV=2

## Sheet: Whole Cell Sample
Protein Accession	Significance	Fold Change (CXCL12-Ctx/Control)	Coverage (%)	#Peptides	#Unique Peptides	Protein Description
Q01105|SET_HUMAN	0.51	1.03	0.11	11	4	Protein SET OS=Homo sapiens OX=9606 GN=SET PE=1 SV=3
P30520|PURA2_HUMAN	1.84	0.98	0.37	15	14	Adenylosuccinate synthetase isozyme 2 OS=Homo sapiens OX=9606 GN=ADSS2 PE=1 SV=3
Q92900|RENT1_HUMAN	0.26	1.05	0.26	19	19	Regulator of nonsense transcripts 1 OS=Homo sapiens OX=9606 GN=UPF1 PE=1 SV=2
Q86TG7|PEG10_HUMAN	22.38	0.89	0.1	4	4	Retrotransposon-derived protein PEG10 OS=Homo sapiens OX=9606 GN=PEG10 PE=1 SV=2
Q9BYC9|RM20_HUMAN	0.17	1	0.07	1	1	39S ribosomal protein L20, mitochondrial OS=Homo sapiens OX=9606 GN=MRPL20 PE=1 SV=1
Q9Y6D5|BIG2_HUMAN	1.59	0.98	0.04	10	6	Brefeldin A-inhibited guanine nucleotide-exchange protein 2 OS=Homo sapiens OX=9606 GN=ARFGEF2 PE=1 SV=3
P50336|PPOX_HUMAN	0.78	1.11	0.14	5	5	Protoporphyrinogen oxidase OS=Homo sapiens OX=9606 GN=PPOX PE=1 SV=1
P32856|STX2_HUMAN	2.97	0.9	0.09	2	2	Syntaxin-2 OS=Homo sapiens OX=9606 GN=STX2 PE=1 SV=3
O75817|POP7_HUMAN	0.45	1.07	0.11	1	1	Ribonuclease P protein subunit p20 OS=Homo sapiens OX=9606 GN=POP7 PE=1 SV=2
O95218|ZRAB2_HUMAN	0.54	0.99	0.21	7	7	Zinc finger Ran-binding domain-containing protein 2 OS=Homo sapiens OX=9606 GN=ZRANB2 PE=1 SV=2
Q13185|CBX3_HUMAN	1.49	1.02	0.27	11	7	Chromobox protein homolog 3 OS=Homo sapiens OX=9606 GN=CBX3 PE=1 SV=4
O14657|TOR1B_HUMAN	4.65	0.91	0.08	2	2	Torsin-1B OS=Homo sapiens OX=9606 GN=TOR1B PE=1 SV=2
P01889|HLAB_HUMAN	5.22	1.04	0.16	13	5	HLA class I histocompatibility antigen, B alpha chain OS=Homo sapiens OX=9606 GN=HLA-B PE=1 SV=3
Q9P0M9|RM27_HUMAN	5.32	1.19	0.17	2	2	39S ribosomal protein L27, mitochondrial OS=Homo sapiens OX=9606 GN=MRPL27 PE=1 SV=1
Q9HD20|AT131_HUMAN	3.07	1.07	0.1	8	8	Manganese-transporting ATPase 13A1 OS=Homo sapiens OX=9606 GN=ATP13A1 PE=1 SV=2
P11166|GTR1_HUMAN	2.01	1.01	0.11	7	7	Solute carrier family 2, facilitated glucose transporter member 1 OS=Homo sapiens OX=9606 GN=SLC2A1 PE=1 SV=2
Q13630|FCL_HUMAN	0.81	1.07	0.28	7	7	GDP-L-fucose synthase OS=Homo sapiens OX=9606 GN=GFUS PE=1 SV=1
Q9BVI4|NOC4L_HUMAN	4.59	0.97	0.14	4	4	Nucleolar complex protein 4 homolog OS=Homo sapiens OX=9606 GN=NOC4L PE=1 SV=1
O00743|PPP6_HUMAN	16.93	0.89	0.16	4	4	Serine/threonine-protein phosphatase 6 catalytic subunit OS=Homo sapiens OX=9606 GN=PPP6C PE=1 SV=1
P51692|STA5B_HUMAN	4.87	1.1	0.12	8	8	Signal transducer and activator of transcription 5B OS=Homo sapiens OX=9606 GN=STAT5B PE=1 SV=2
P30876|RPB2_HUMAN	0.95	1.01	0.26	21	21	DNA-directed RNA polymerase II subunit RPB2 OS=Homo sapiens OX=9606 GN=POLR2B PE=1 SV=1
Q92747|ARC1A_HUMAN	5.76	0.99	0.25	9	9	Actin-related protein 2/3 complex subunit 1A OS=Homo sapiens OX=9606 GN=ARPC1A PE=1 SV=2
Q96QK1|VPS35_HUMAN	0.58	1	0.24	18	18	Vacuolar protein sorting-associated protein 35 OS=Homo sapiens OX=9606 GN=VPS35 PE=1 SV=2
Q9UBQ5|EIF3K_HUMAN	4.7	1.09	0.34	7	7	Eukaryotic translation initiation factor 3 subunit K OS=Homo sapiens OX=9606 GN=EIF3K PE=1 SV=1
Q9NSE4|SYIM_HUMAN	0.53	0.98	0.28	26	26	Isoleucine--tRNA ligase, mitochondrial OS=Homo sapiens OX=9606 GN=IARS2 PE=1 SV=2
Q86UE8|TLK2_HUMAN	1.25	1.13	0.02	1	1	Serine/threonine-protein kinase tousled-like 2 OS=Homo sapiens OX=9606 GN=TLK2 PE=1 SV=2
Q8NFH5|NUP35_HUMAN	1.21	1.04	0.28	6	6	Nucleoporin NUP35 OS=Homo sapiens OX=9606 GN=NUP35 PE=1 SV=1
A0A1B0GTU1|ZC11B_HUMAN	2.36	1.01	0.05	2	2	Zinc finger CCCH domain-containing protein 11B OS=Homo sapiens OX=9606 GN=ZC3H11B PE=4 SV=1
O95239|KIF4A_HUMAN	3.22	1.02	0.06	6	6	Chromosome-associated kinesin KIF4A OS=Homo sapiens OX=9606 GN=KIF4A PE=1 SV=3
P62333|PRS10_HUMAN	4.65	1	0.53	21	21	26S proteasome regulatory subunit 10B OS=Homo sapiens OX=9606 GN=PSMC6 PE=1 SV=1
P54132|BLM_HUMAN	8.94	1.24	0.02	2	2	Bloom syndrome protein OS=Homo sapiens OX=9606 GN=BLM PE=1 SV=1
O43670|ZN207_HUMAN	2.32	0.98	0.08	4	4	BUB3-interacting and GLEBS motif-containing protein ZNF207 OS=Homo sapiens OX=9606 GN=ZNF207 PE=1 SV=1
P05186|PPBT_HUMAN	0.37	1.01	0.37	13	13	Alkaline phosphatase, tissue-nonspecific isozyme OS=Homo sapiens OX=9606 GN=ALPL PE=1 SV=4
Q8NDH3|PEPL1_HUMAN	0	1.24	0.04	1	1	Probable aminopeptidase NPEPL1 OS=Homo sapiens OX=9606 GN=NPEPL1 PE=1 SV=3
Q9NYJ8|TAB2_HUMAN	3.59	1	0.02	1	1	TGF-beta-activated kinase 1 and MAP3K7-binding protein 2 OS=Homo sapiens OX=9606 GN=TAB2 PE=1 SV=1
Q9UBT2|SAE2_HUMAN	3.09	0.99	0.37	23	23	SUMO-activating enzyme subunit 2 OS=Homo sapiens OX=9606 GN=UBA2 PE=1 SV=2
P48637|GSHB_HUMAN	7.09	1.04	0.16	6	6	Glutathione synthetase OS=Homo sapiens OX=9606 GN=GSS PE=1 SV=1
Q9Y3L5|RAP2C_HUMAN	0	1.05	0.09	2	1	Ras-related protein Rap-2c OS=Homo sapiens OX=9606 GN=RAP2C PE=1 SV=1
Q9NZ43|USE1_HUMAN	0	0.92	0.06	1	1	Vesicle transport protein USE1 OS=Homo sapiens OX=9606 GN=USE1 PE=1 SV=2
Q92764|KRT35_HUMAN	2.24	0.97	0.02	2	2	Keratin, type I cuticular Ha5 OS=Homo sapiens OX=9606 GN=KRT35 PE=1 SV=5
Q9NW82|WDR70_HUMAN	6.01	1	0.21	11	11	WD repeat-containing protein 70 OS=Homo sapiens OX=9606 GN=WDR70 PE=1 SV=1
Q9P2K8|E2AK4_HUMAN	1.1	0.94	0.02	2	2	eIF-2-alpha kinase GCN2 OS=Homo sapiens OX=9606 GN=EIF2AK4 PE=1 SV=3
P62330|ARF6_HUMAN	0.07	1.22	0.27	3	3	ADP-ribosylation factor 6 OS=Homo sapiens OX=9606 GN=ARF6 PE=1 SV=2
Q8N5N7|RM50_HUMAN	0.82	0.91	0.4	4	4	39S ribosomal protein L50, mitochondrial OS=Homo sapiens OX=9606 GN=MRPL50 PE=1 SV=2
Q8N1G2|CMTR1_HUMAN	1.15	0.95	0.05	3	3	Cap-specific mRNA (nucleoside-2'-O-)-methyltransferase 1 OS=Homo sapiens OX=9606 GN=CMTR1 PE=1 SV=1
P40337|VHL_HUMAN	2.19	0.89	0.07	1	1	von Hippel-Lindau disease tumor suppressor OS=Homo sapiens OX=9606 GN=VHL PE=1 SV=2
Q8WTV0|SCRB1_HUMAN	2.85	1.04	0.04	2	2	Scavenger receptor class B member 1 OS=Homo sapiens OX=9606 GN=SCARB1 PE=1 SV=1
Q15819|UB2V2_HUMAN	2.22	1.01	0.17	9	4	Ubiquitin-conjugating enzyme E2 variant 2 OS=Homo sapiens OX=9606 GN=UBE2V2 PE=1 SV=4
P61024|CKS1_HUMAN	0.05	1.04	0.33	2	2	Cyclin-dependent kinases regulatory subunit 1 OS=Homo sapiens OX=9606 GN=CKS1B PE=1 SV=1
Q712K3|UB2R2_HUMAN	3.36	0.88	0.18	4	4	Ubiquitin-conjugating enzyme E2 R2 OS=Homo sapiens OX=9606 GN=UBE2R2 PE=1 SV=1
Q8NF37|PCAT1_HUMAN	4.66	1.01	0.14	6	6	Lysophosphatidylcholine acyltransferase 1 OS=Homo sapiens OX=9606 GN=LPCAT1 PE=1 SV=2
P52907|CAZA1_HUMAN	2.52	0.99	0.61	21	19	F-actin-capping protein subunit alpha-1 OS=Homo sapiens OX=9606 GN=CAPZA1 PE=1 SV=3
Q6UVJ0|SAS6_HUMAN	2.79	1.09	0.02	1	1	Spindle assembly abnormal protein 6 homolog OS=Homo sapiens OX=9606 GN=SASS6 PE=1 SV=1
Q03405|UPAR_HUMAN	5.96	1.05	0.32	7	7	Urokinase plasminogen activator surface receptor OS=Homo sapiens OX=9606 GN=PLAUR PE=1 SV=1
O75915|PRAF3_HUMAN	2.27	1.02	0.06	1	1	PRA1 family protein 3 OS=Homo sapiens OX=9606 GN=ARL6IP5 PE=1 SV=1
P10599|THIO_HUMAN	1.18	0.99	0.54	14	14	Thioredoxin OS=Homo sapiens OX=9606 GN=TXN PE=1 SV=3
Q9UHI6|DDX20_HUMAN	0.82	1.07	0.12	6	6	Probable ATP-dependent RNA helicase DDX20 OS=Homo sapiens OX=9606 GN=DDX20 PE=1 SV=2
P50897|PPT1_HUMAN	1.53	0.98	0.28	6	6	Palmitoyl-protein thioesterase 1 OS=Homo sapiens OX=9606 GN=PPT1 PE=1 SV=1
Q8IXK0|PHC2_HUMAN	0	1	0.02	1	1	Polyhomeotic-like protein 2 OS=Homo sapiens OX=9606 GN=PHC2 PE=1 SV=1
Q9NTI5|PDS5B_HUMAN	0.36	0.96	0.14	16	14	Sister chromatid cohesion protein PDS5 homolog B OS=Homo sapiens OX=9606 GN=PDS5B PE=1 SV=1
Q04446|GLGB_HUMAN	3.09	0.97	0.3	25	25	1,4-alpha-glucan-branching enzyme OS=Homo sapiens OX=9606 GN=GBE1 PE=1 SV=3
Q13347|EIF3I_HUMAN	1.92	1	0.61	15	15	Eukaryotic translation initiation factor 3 subunit I OS=Homo sapiens OX=9606 GN=EIF3I PE=1 SV=1
O60518|RNBP6_HUMAN	7.5	0.97	0.12	15	9	Ran-binding protein 6 OS=Homo sapiens OX=9606 GN=RANBP6 PE=1 SV=2
P14868|SYDC_HUMAN	9.3	1.02	0.52	27	27	Aspartate--tRNA ligase, cytoplasmic OS=Homo sapiens OX=9606 GN=DARS1 PE=1 SV=2
Q9BV57|MTND_HUMAN	1.15	0.98	0.59	10	10	1,2-dihydroxy-3-keto-5-methylthiopentene dioxygenase OS=Homo sapiens OX=9606 GN=ADI1 PE=1 SV=1
Q15717|ELAV1_HUMAN	1.28	1	0.43	16	16	ELAV-like protein 1 OS=Homo sapiens OX=9606 GN=ELAVL1 PE=1 SV=2
Q8WUQ7|CATIN_HUMAN	3.36	0.98	0.06	3	3	Cactin OS=Homo sapiens OX=9606 GN=CACTIN PE=1 SV=3
P52298|NCBP2_HUMAN	2.41	1.06	0.18	2	2	Nuclear cap-binding protein subunit 2 OS=Homo sapiens OX=9606 GN=NCBP2 PE=1 SV=1
P28482|MK01_HUMAN	1.25	0.99	0.08	10	2	Mitogen-activated protein kinase 1 OS=Homo sapiens OX=9606 GN=MAPK1 PE=1 SV=3
P63098|CANB1_HUMAN	4.94	0.43	0.09	1	1	Calcineurin subunit B type 1 OS=Homo sapiens OX=9606 GN=PPP3R1 PE=1 SV=2
Q6RW13|ATRAP_HUMAN	5.41	0.82	0.14	1	1	Type-1 angiotensin II receptor-associated protein OS=Homo sapiens OX=9606 GN=AGTRAP PE=1 SV=1
Q99570|PI3R4_HUMAN	5.75	0.84	0.04	4	4	Phosphoinositide 3-kinase regulatory subunit 4 OS=Homo sapiens OX=9606 GN=PIK3R4 PE=1 SV=3
P30419|NMT1_HUMAN	5.38	1.02	0.2	10	9	Glycylpeptide N-tetradecanoyltransferase 1 OS=Homo sapiens OX=9606 GN=NMT1 PE=1 SV=2
Q6P996|PDXD1_HUMAN	11.97	0.9	0.31	17	17	Pyridoxal-dependent decarboxylase domain-containing protein 1 OS=Homo sapiens OX=9606 GN=PDXDC1 PE=1 SV=2
Q99536|VAT1_HUMAN	5.36	0.97	0.48	14	14	Synaptic vesicle membrane protein VAT-1 homolog OS=Homo sapiens OX=9606 GN=VAT1 PE=1 SV=2
Q9H2D6|TARA_HUMAN	0	0.94	0.01	2	1	TRIO and F-actin-binding protein OS=Homo sapiens OX=9606 GN=TRIOBP PE=1 SV=3
Q8WVB6|CTF18_HUMAN	1.84	1.26	0.03	2	2	Chromosome transmission fidelity protein 18 homolog OS=Homo sapiens OX=9606 GN=CHTF18 PE=1 SV=1
Q14687|GSE1_HUMAN	2.39	1.55	0.01	1	1	Genetic suppressor element 1 OS=Homo sapiens OX=9606 GN=GSE1 PE=1 SV=3
Q8TF64|GIPC3_HUMAN	1.52	0.93	0.06	2	1	PDZ domain-containing protein GIPC3 OS=Homo sapiens OX=9606 GN=GIPC3 PE=1 SV=1
Q9BY42|RTF2_HUMAN	4.03	1.05	0.25	6	6	Replication termination factor 2 OS=Homo sapiens OX=9606 GN=RTF2 PE=1 SV=3
P98194|AT2C1_HUMAN	3.86	0.98	0.05	3	3	Calcium-transporting ATPase type 2C member 1 OS=Homo sapiens OX=9606 GN=ATP2C1 PE=1 SV=3
O43815|STRN_HUMAN	3.27	0.96	0.25	11	11	Striatin OS=Homo sapiens OX=9606 GN=STRN PE=1 SV=4
Q9H1C3|GL8D2_HUMAN	0	0.75	0.04	1	1	Glycosyltransferase 8 domain-containing protein 2 OS=Homo sapiens OX=9606 GN=GLT8D2 PE=2 SV=1
P32780|TF2H1_HUMAN	0.06	1.15	0.09	4	4	General transcription factor IIH subunit 1 OS=Homo sapiens OX=9606 GN=GTF2H1 PE=1 SV=1
O43399|TPD54_HUMAN	2.03	1	0.67	13	13	Tumor protein D54 OS=Homo sapiens OX=9606 GN=TPD52L2 PE=1 SV=2
P08240|SRPRA_HUMAN	2.4	1.01	0.31	18	18	Signal recognition particle receptor subunit alpha OS=Homo sapiens OX=9606 GN=SRPRA PE=1 SV=2
P31641|SC6A6_HUMAN	0	1.28	0.03	1	1	Sodium- and chloride-dependent taurine transporter OS=Homo sapiens OX=9606 GN=SLC6A6 PE=1 SV=2
Q92692|NECT2_HUMAN	0	0.93	0.03	1	1	Nectin-2 OS=Homo sapiens OX=9606 GN=NECTIN2 PE=1 SV=1
Q5JNZ5|RS26L_HUMAN	2.88	1.11	0.1	1	1	Putative 40S ribosomal protein S26-like 1 OS=Homo sapiens OX=9606 GN=RPS26P11 PE=5 SV=1
Q9BVA1|TBB2B_HUMAN	1.56	1.11	0.09	71	2	Tubulin beta-2B chain OS=Homo sapiens OX=9606 GN=TUBB2B PE=1 SV=1
O75521|ECI2_HUMAN	10.61	1.06	0.25	7	7	Enoyl-CoA delta isomerase 2 OS=Homo sapiens OX=9606 GN=ECI2 PE=1 SV=4
Q9H0E3|SP130_HUMAN	1.78	1.52	0.02	2	2	Histone deacetylase complex subunit SAP130 OS=Homo sapiens OX=9606 GN=SAP130 PE=1 SV=1
P22570|ADRO_HUMAN	0	0.9	0.03	1	1	NADPH:adrenodoxin oxidoreductase, mitochondrial OS=Homo sapiens OX=9606 GN=FDXR PE=1 SV=3
Q6ZNB6|NFXL1_HUMAN	1.79	1.21	0.04	2	2	NF-X1-type zinc finger protein NFXL1 OS=Homo sapiens OX=9606 GN=NFXL1 PE=1 SV=2
Q15651|HMGN3_HUMAN	1.88	1.4	0.15	2	1	High mobility group nucleosome-binding domain-containing protein 3 OS=Homo sapiens OX=9606 GN=HMGN3 PE=1 SV=2
P54652|HSP72_HUMAN	0.01	1	0.06	38	3	Heat shock-related 70 kDa protein 2 OS=Homo sapiens OX=9606 GN=HSPA2 PE=1 SV=1
P42345|MTOR_HUMAN	2.93	1.02	0.09	14	14	Serine/threonine-protein kinase mTOR OS=Homo sapiens OX=9606 GN=MTOR PE=1 SV=1
Q96EK5|KBP_HUMAN	2.02	1.15	0.11	4	4	KIF-binding protein OS=Homo sapiens OX=9606 GN=KIFBP PE=1 SV=1
Q5J8M3|EMC4_HUMAN	0.11	0.99	0.09	1	1	ER membrane protein complex subunit 4 OS=Homo sapiens OX=9606 GN=EMC4 PE=1 SV=2
Q9H3U1|UN45A_HUMAN	1.76	0.97	0.24	18	18	Protein unc-45 homolog A OS=Homo sapiens OX=9606 GN=UNC45A PE=1 SV=1
Q15291|RBBP5_HUMAN	6.65	1.16	0.04	1	1	Retinoblastoma-binding protein 5 OS=Homo sapiens OX=9606 GN=RBBP5 PE=1 SV=2
Q96T76|MMS19_HUMAN	0.19	0.98	0.13	8	8	MMS19 nucleotide excision repair protein homolog OS=Homo sapiens OX=9606 GN=MMS19 PE=1 SV=2
Q16629|SRSF7_HUMAN	1.92	1.01	0.28	14	12	Serine/arginine-rich splicing factor 7 OS=Homo sapiens OX=9606 GN=SRSF7 PE=1 SV=1
Q13263|TIF1B_HUMAN	1.84	0.98	0.4	26	26	Transcription intermediary factor 1-beta OS=Homo sapiens OX=9606 GN=TRIM28 PE=1 SV=5
Q9UIG0|BAZ1B_HUMAN	3.31	1	0.22	26	26	Tyrosine-protein kinase BAZ1B OS=Homo sapiens OX=9606 GN=BAZ1B PE=1 SV=2
Q13042|CDC16_HUMAN	0.29	1	0.15	6	6	Cell division cycle protein 16 homolog OS=Homo sapiens OX=9606 GN=CDC16 PE=1 SV=2
Q16513|PKN2_HUMAN	1.84	0.95	0.22	17	17	Serine/threonine-protein kinase N2 OS=Homo sapiens OX=9606 GN=PKN2 PE=1 SV=1
Q14258|TRI25_HUMAN	15.76	1.04	0.26	18	18	E3 ubiquitin/ISG15 ligase TRIM25 OS=Homo sapiens OX=9606 GN=TRIM25 PE=1 SV=2
Q8WXX5|DNJC9_HUMAN	6.12	1.01	0.42	8	8	DnaJ homolog subfamily C member 9 OS=Homo sapiens OX=9606 GN=DNAJC9 PE=1 SV=1
Q0VDF9|HSP7E_HUMAN	0.21	1.02	0.24	7	7	Heat shock 70 kDa protein 14 OS=Homo sapiens OX=9606 GN=HSPA14 PE=1 SV=1
Q9H5Q4|TFB2M_HUMAN	3.35	1.03	0.18	6	6	Dimethyladenosine transferase 2, mitochondrial OS=Homo sapiens OX=9606 GN=TFB2M PE=1 SV=1
Q16595|FRDA_HUMAN	6.69	1.06	0.2	3	3	Frataxin, mitochondrial OS=Homo sapiens OX=9606 GN=FXN PE=1 SV=2
P51648|AL3A2_HUMAN	0.14	1.08	0.16	7	6	Aldehyde dehydrogenase family 3 member A2 OS=Homo sapiens OX=9606 GN=ALDH3A2 PE=1 SV=1
Q969X6|UTP4_HUMAN	2.27	1.03	0.11	5	5	U3 small nucleolar RNA-associated protein 4 homolog OS=Homo sapiens OX=9606 GN=UTP4 PE=1 SV=1
Q53H96|P5CR3_HUMAN	0.59	0.95	0.12	2	2	Pyrroline-5-carboxylate reductase 3 OS=Homo sapiens OX=9606 GN=PYCR3 PE=1 SV=3
Q13428|TCOF_HUMAN	4.64	0.95	0.12	17	17	Treacle protein OS=Homo sapiens OX=9606 GN=TCOF1 PE=1 SV=3
Q9UKK6|NXT1_HUMAN	1.25	1.06	0.25	2	2	NTF2-related export protein 1 OS=Homo sapiens OX=9606 GN=NXT1 PE=1 SV=1
Q96K21|ANCHR_HUMAN	0	1.35	0.02	1	1	Abscission/NoCut checkpoint regulator OS=Homo sapiens OX=9606 GN=ZFYVE19 PE=1 SV=3
P11908|PRPS2_HUMAN	0.25	0.99	0.18	13	6	Ribose-phosphate pyrophosphokinase 2 OS=Homo sapiens OX=9606 GN=PRPS2 PE=1 SV=2
Q6Y1H2|HACD2_HUMAN	0	1.2	0.05	1	1	Very-long-chain (3R)-3-hydroxyacyl-CoA dehydratase 2 OS=Homo sapiens OX=9606 GN=HACD2 PE=1 SV=1
Q08493|PDE4C_HUMAN	1.1	0.99	0.01	1	1	cAMP-specific 3',5'-cyclic phosphodiesterase 4C OS=Homo sapiens OX=9606 GN=PDE4C PE=1 SV=2
Q8WW22|DNJA4_HUMAN	1.75	1.28	0.03	1	1	DnaJ homolog subfamily A member 4 OS=Homo sapiens OX=9606 GN=DNAJA4 PE=1 SV=1
Q9P032|NDUF4_HUMAN	9.32	1.04	0.14	2	2	NADH dehydrogenase [ubiquinone] 1 alpha subcomplex assembly factor 4 OS=Homo sapiens OX=9606 GN=NDUFAF4 PE=1 SV=1
Q5UCC4|EMC10_HUMAN	0.91	0.87	0.06	1	1	ER membrane protein complex subunit 10 OS=Homo sapiens OX=9606 GN=EMC10 PE=1 SV=1
Q9BTZ2|DHRS4_HUMAN	0	1.05	0.04	1	1	Dehydrogenase/reductase SDR family member 4 OS=Homo sapiens OX=9606 GN=DHRS4 PE=1 SV=3
P01130|LDLR_HUMAN	3.24	1.11	0.08	5	5	Low-density lipoprotein receptor OS=Homo sapiens OX=9606 GN=LDLR PE=1 SV=1
Q06323|PSME1_HUMAN	4.49	1.02	0.52	16	16	Proteasome activator complex subunit 1 OS=Homo sapiens OX=9606 GN=PSME1 PE=1 SV=1
P46013|KI67_HUMAN	0.73	1	0.26	65	65	Proliferation marker protein Ki-67 OS=Homo sapiens OX=9606 GN=MKI67 PE=1 SV=2
Q9H2P0|ADNP_HUMAN	3.74	0.97	0.16	13	13	Activity-dependent neuroprotector homeobox protein OS=Homo sapiens OX=9606 GN=ADNP PE=1 SV=1
Q8N5M4|TTC9C_HUMAN	0.65	1.04	0.17	2	2	Tetratricopeptide repeat protein 9C OS=Homo sapiens OX=9606 GN=TTC9C PE=1 SV=1
O75962|TRIO_HUMAN	0	0.95	0	1	1	Triple functional domain protein OS=Homo sapiens OX=9606 GN=TRIO PE=1 SV=2
P12956|XRCC6_HUMAN	0.81	0.99	0.57	56	56	X-ray repair cross-complementing protein 6 OS=Homo sapiens OX=9606 GN=XRCC6 PE=1 SV=2
Q9BZE4|NOG1_HUMAN	4.06	1.04	0.21	13	13	Nucleolar GTP-binding protein 1 OS=Homo sapiens OX=9606 GN=GTPBP4 PE=1 SV=3
Q15836|VAMP3_HUMAN	0.39	1.02	0.16	3	1	Vesicle-associated membrane protein 3 OS=Homo sapiens OX=9606 GN=VAMP3 PE=1 SV=3
O15144|ARPC2_HUMAN	12.75	0.96	0.58	18	18	Actin-related protein 2/3 complex subunit 2 OS=Homo sapiens OX=9606 GN=ARPC2 PE=1 SV=1
P61923|COPZ1_HUMAN	4.57	1	0.35	7	7	Coatomer subunit zeta-1 OS=Homo sapiens OX=9606 GN=COPZ1 PE=1 SV=1
Q12996|CSTF3_HUMAN	0.51	0.98	0.24	13	13	Cleavage stimulation factor subunit 3 OS=Homo sapiens OX=9606 GN=CSTF3 PE=1 SV=1
P82930|RT34_HUMAN	9.56	0.91	0.22	4	4	28S ribosomal protein S34, mitochondrial OS=Homo sapiens OX=9606 GN=MRPS34 PE=1 SV=2
Q01995|TAGL_HUMAN	1.27	1.06	0.5	12	12	Transgelin OS=Homo sapiens OX=9606 GN=TAGLN PE=1 SV=4
Q05639|EF1A2_HUMAN	7.69	1.07	0.2	25	4	Elongation factor 1-alpha 2 OS=Homo sapiens OX=9606 GN=EEF1A2 PE=1 SV=1
Q9NQH7|XPP3_HUMAN	0.34	0.88	0.1	3	3	Xaa-Pro aminopeptidase 3 OS=Homo sapiens OX=9606 GN=XPNPEP3 PE=1 SV=1
Q9UER7|DAXX_HUMAN	0.25	0.97	0.04	2	2	Death domain-associated protein 6 OS=Homo sapiens OX=9606 GN=DAXX PE=1 SV=2
Q13015|AF1Q_HUMAN	6.47	1.44	0.13	1	1	Protein AF1q OS=Homo sapiens OX=9606 GN=MLLT11 PE=1 SV=1
Q9BT22|ALG1_HUMAN	0	0.79	0.02	1	1	Chitobiosyldiphosphodolichol beta-mannosyltransferase OS=Homo sapiens OX=9606 GN=ALG1 PE=1 SV=2
O95372|LYPA2_HUMAN	1.14	1.05	0.34	11	11	Acyl-protein thioesterase 2 OS=Homo sapiens OX=9606 GN=LYPLA2 PE=1 SV=1
O00410|IPO5_HUMAN	7.08	0.98	0.35	57	51	Importin-5 OS=Homo sapiens OX=9606 GN=IPO5 PE=1 SV=4
Q96S59|RANB9_HUMAN	2.1	1.1	0.04	2	2	Ran-binding protein 9 OS=Homo sapiens OX=9606 GN=RANBP9 PE=1 SV=1
P61225|RAP2B_HUMAN	10.11	1.2	0.23	4	3	Ras-related protein Rap-2b OS=Homo sapiens OX=9606 GN=RAP2B PE=1 SV=1
P56199|ITA1_HUMAN	11.55	1.02	0.09	12	12	Integrin alpha-1 OS=Homo sapiens OX=9606 GN=ITGA1 PE=1 SV=2
Q9NRC1|ST7_HUMAN	0	0.9	0.02	1	1	Suppressor of tumorigenicity 7 protein OS=Homo sapiens OX=9606 GN=ST7 PE=1 SV=1
O43677|NDUC1_HUMAN	3.57	2.04	0.13	1	1	NADH dehydrogenase [ubiquinone] 1 subunit C1, mitochondrial OS=Homo sapiens OX=9606 GN=NDUFC1 PE=1 SV=1
O75940|SPF30_HUMAN	3.96	1.09	0.29	4	4	Survival of motor neuron-related-splicing factor 30 OS=Homo sapiens OX=9606 GN=SMNDC1 PE=1 SV=1
P00403|COX2_HUMAN	7.09	0.92	0.16	3	3	Cytochrome c oxidase subunit 2 OS=Homo sapiens OX=9606 GN=MT-CO2 PE=1 SV=1
P53004|BIEA_HUMAN	1.33	0.97	0.12	4	4	Biliverdin reductase A OS=Homo sapiens OX=9606 GN=BLVRA PE=1 SV=2
Q5T6F2|UBAP2_HUMAN	1.62	0.93	0.17	10	10	Ubiquitin-associated protein 2 OS=Homo sapiens OX=9606 GN=UBAP2 PE=1 SV=1
Q96G03|PGM2_HUMAN	0.57	1.02	0.27	12	12	Phosphoglucomutase-2 OS=Homo sapiens OX=9606 GN=PGM2 PE=1 SV=4
O60814|H2B1K_HUMAN	2.2	1	0.08	27	3	Histone H2B type 1-K OS=Homo sapiens OX=9606 GN=H2BC12 PE=1 SV=3
Q9UKV3|ACINU_HUMAN	1.18	0.98	0.19	20	20	Apoptotic chromatin condensation inducer in the nucleus OS=Homo sapiens OX=9606 GN=ACIN1 PE=1 SV=2
P34896|GLYC_HUMAN	2.95	0.98	0.27	12	11	Serine hydroxymethyltransferase, cytosolic OS=Homo sapiens OX=9606 GN=SHMT1 PE=1 SV=1
Q9Y3D3|RT16_HUMAN	0	1.01	0.13	1	1	28S ribosomal protein S16, mitochondrial OS=Homo sapiens OX=9606 GN=MRPS16 PE=1 SV=1
Q9UL25|RAB21_HUMAN	1.52	0.94	0.23	6	5	Ras-related protein Rab-21 OS=Homo sapiens OX=9606 GN=RAB21 PE=1 SV=3
Q9BYN8|RT26_HUMAN	9.21	1.16	0.2	3	3	28S ribosomal protein S26, mitochondrial OS=Homo sapiens OX=9606 GN=MRPS26 PE=1 SV=1
Q8NBJ4|GOLM1_HUMAN	4.42	0.88	0.12	4	4	Golgi membrane protein 1 OS=Homo sapiens OX=9606 GN=GOLM1 PE=1 SV=1
O00299|CLIC1_HUMAN	21.76	0.95	0.61	21	19	Chloride intracellular channel protein 1 OS=Homo sapiens OX=9606 GN=CLIC1 PE=1 SV=4
Q8N0X7|SPART_HUMAN	1.11	0.99	0.15	6	6	Spartin OS=Homo sapiens OX=9606 GN=SPART PE=1 SV=1
Q6NUK1|SCMC1_HUMAN	3.09	1	0.35	14	14	Calcium-binding mitochondrial carrier protein SCaMC-1 OS=Homo sapiens OX=9606 GN=SLC25A24 PE=1 SV=2
Q16594|TAF9_HUMAN	2.04	0.95	0.04	1	1	Transcription initiation factor TFIID subunit 9 OS=Homo sapiens OX=9606 GN=TAF9 PE=1 SV=1
P24666|PPAC_HUMAN	3.86	0.89	0.28	6	6	Low molecular weight phosphotyrosine protein phosphatase OS=Homo sapiens OX=9606 GN=ACP1 PE=1 SV=3
P0DN26|PAL4F_HUMAN	1.46	0.98	0.09	4	4	Peptidyl-prolyl cis-trans isomerase A-like 4F OS=Homo sapiens OX=9606 GN=PPIAL4F PE=3 SV=1
Q13200|PSMD2_HUMAN	6.44	1	0.41	35	35	26S proteasome non-ATPase regulatory subunit 2 OS=Homo sapiens OX=9606 GN=PSMD2 PE=1 SV=3
Q6QEF8|CORO6_HUMAN	8.04	1.23	0.02	2	2	Coronin-6 OS=Homo sapiens OX=9606 GN=CORO6 PE=1 SV=2
Q9NRK6|ABCBA_HUMAN	2.85	0.88	0.04	2	2	ATP-binding cassette sub-family B member 10, mitochondrial OS=Homo sapiens OX=9606 GN=ABCB10 PE=1 SV=2
Q96KB5|TOPK_HUMAN	0.67	1.06	0.33	8	8	Lymphokine-activated killer T-cell-originated protein kinase OS=Homo sapiens OX=9606 GN=PBK PE=1 SV=3
Q96PE2|ARHGH_HUMAN	0	0.94	0.01	1	1	Rho guanine nucleotide exchange factor 17 OS=Homo sapiens OX=9606 GN=ARHGEF17 PE=1 SV=1
O75600|KBL_HUMAN	0.39	1.01	0.07	2	2	2-amino-3-ketobutyrate coenzyme A ligase, mitochondrial OS=Homo sapiens OX=9606 GN=GCAT PE=1 SV=1
Q9BSC4|NOL10_HUMAN	2.39	0.99	0.04	3	3	Nucleolar protein 10 OS=Homo sapiens OX=9606 GN=NOL10 PE=1 SV=1
Q14680|MELK_HUMAN	3.46	0.81	0.02	1	1	Maternal embryonic leucine zipper kinase OS=Homo sapiens OX=9606 GN=MELK PE=1 SV=3
P45974|UBP5_HUMAN	3.55	1.03	0.31	25	24	Ubiquitin carboxyl-terminal hydrolase 5 OS=Homo sapiens OX=9606 GN=USP5 PE=1 SV=2
Q86UP8|GTD2A_HUMAN	0.31	1	0.01	1	1	General transcription factor II-I repeat domain-containing protein 2A OS=Homo sapiens OX=9606 GN=GTF2IRD2 PE=1 SV=3
Q96JG6|VPS50_HUMAN	6.85	0.76	0.02	2	2	Syndetin OS=Homo sapiens OX=9606 GN=VPS50 PE=1 SV=3
Q9NRX1|PNO1_HUMAN	0.27	1.03	0.12	2	2	RNA-binding protein PNO1 OS=Homo sapiens OX=9606 GN=PNO1 PE=1 SV=1
P48594|SPB4_HUMAN	3.67	1.03	0.08	3	2	Serpin B4 OS=Homo sapiens OX=9606 GN=SERPINB4 PE=1 SV=2
Q16644|MAPK3_HUMAN	6.39	1.25	0.09	3	2	MAP kinase-activated protein kinase 3 OS=Homo sapiens OX=9606 GN=MAPKAPK3 PE=1 SV=1
P05387|RLA2_HUMAN	4.34	1	0.71	17	15	60S acidic ribosomal protein P2 OS=Homo sapiens OX=9606 GN=RPLP2 PE=1 SV=1
Q96RP9|EFGM_HUMAN	2.96	0.96	0.3	16	16	Elongation factor G, mitochondrial OS=Homo sapiens OX=9606 GN=GFM1 PE=1 SV=2
Q9Y324|FCF1_HUMAN	0	1.05	0.06	1	1	rRNA-processing protein FCF1 homolog OS=Homo sapiens OX=9606 GN=FCF1 PE=1 SV=1
Q9BPX5|ARP5L_HUMAN	4.28	0.97	0.41	6	6	Actin-related protein 2/3 complex subunit 5-like protein OS=Homo sapiens OX=9606 GN=ARPC5L PE=1 SV=1
Q7Z6B0|CCD91_HUMAN	0.73	1.05	0.03	1	1	Coiled-coil domain-containing protein 91 OS=Homo sapiens OX=9606 GN=CCDC91 PE=1 SV=2
Q96I34|PP16A_HUMAN	0	0.77	0.03	1	1	Protein phosphatase 1 regulatory subunit 16A OS=Homo sapiens OX=9606 GN=PPP1R16A PE=1 SV=1
Q5JUX0|SPIN3_HUMAN	2.89	0.65	0.12	2	2	Spindlin-3 OS=Homo sapiens OX=9606 GN=SPIN3 PE=1 SV=1
Q86XA9|HTR5A_HUMAN	19.18	0.9	0.04	6	6	HEAT repeat-containing protein 5A OS=Homo sapiens OX=9606 GN=HEATR5A PE=1 SV=2
Q641Q2|WAC2A_HUMAN	0.66	0.96	0.03	6	2	WASH complex subunit 2A OS=Homo sapiens OX=9606 GN=WASHC2A PE=1 SV=3
P11413|G6PD_HUMAN	13.03	0.98	0.48	36	36	Glucose-6-phosphate 1-dehydrogenase OS=Homo sapiens OX=9606 GN=G6PD PE=1 SV=4
P60174|TPIS_HUMAN	11.89	0.97	0.8	40	40	Triosephosphate isomerase OS=Homo sapiens OX=9606 GN=TPI1 PE=1 SV=4
Q7L8W6|DPH6_HUMAN	2.79	1.06	0.09	1	1	Diphthine--ammonia ligase OS=Homo sapiens OX=9606 GN=DPH6 PE=1 SV=3
Q9UEY8|ADDG_HUMAN	0.69	0.9	0.04	3	3	Gamma-adducin OS=Homo sapiens OX=9606 GN=ADD3 PE=1 SV=1
Q99471|PFD5_HUMAN	5.32	1.03	0.51	8	8	Prefoldin subunit 5 OS=Homo sapiens OX=9606 GN=PFDN5 PE=1 SV=2
P00966|ASSY_HUMAN	21.41	0.69	0.08	2	2	Argininosuccinate synthase OS=Homo sapiens OX=9606 GN=ASS1 PE=1 SV=2
P50570|DYN2_HUMAN	2.51	1.06	0.16	13	8	Dynamin-2 OS=Homo sapiens OX=9606 GN=DNM2 PE=1 SV=2
Q9UNZ2|NSF1C_HUMAN	1.82	1.06	0.34	8	8	NSFL1 cofactor p47 OS=Homo sapiens OX=9606 GN=NSFL1C PE=1 SV=2
Q86UV5|UBP48_HUMAN	0.9	0.99	0.08	6	6	Ubiquitin carboxyl-terminal hydrolase 48 OS=Homo sapiens OX=9606 GN=USP48 PE=1 SV=1
P15170|ERF3A_HUMAN	9.81	0.99	0.23	16	11	Eukaryotic peptide chain release factor GTP-binding subunit ERF3A OS=Homo sapiens OX=9606 GN=GSPT1 PE=1 SV=1
O15431|COPT1_HUMAN	6.31	1.56	0.1	2	2	High affinity copper uptake protein 1 OS=Homo sapiens OX=9606 GN=SLC31A1 PE=1 SV=1
P49023|PAXI_HUMAN	0.18	0.88	0.13	5	5	Paxillin OS=Homo sapiens OX=9606 GN=PXN PE=1 SV=3
Q96EK9|KTI12_HUMAN	6.81	1.05	0.11	2	2	Protein KTI12 homolog OS=Homo sapiens OX=9606 GN=KTI12 PE=1 SV=1
Q9H2U2|IPYR2_HUMAN	3.74	1.02	0.46	18	17	Inorganic pyrophosphatase 2, mitochondrial OS=Homo sapiens OX=9606 GN=PPA2 PE=1 SV=2
Q6L8Q7|PDE12_HUMAN	8.23	1.08	0.16	7	7	2',5'-phosphodiesterase 12 OS=Homo sapiens OX=9606 GN=PDE12 PE=1 SV=2
Q8IY17|PLPL6_HUMAN	4.48	0.76	0.03	3	3	Patatin-like phospholipase domain-containing protein 6 OS=Homo sapiens OX=9606 GN=PNPLA6 PE=1 SV=3
Q5VZL5|ZMYM4_HUMAN	5.44	1.11	0.02	2	2	Zinc finger MYM-type protein 4 OS=Homo sapiens OX=9606 GN=ZMYM4 PE=1 SV=1
Q96BM9|ARL8A_HUMAN	0.17	1	0.09	3	1	ADP-ribosylation factor-like protein 8A OS=Homo sapiens OX=9606 GN=ARL8A PE=1 SV=1
Q9C0H2|TTYH3_HUMAN	1.06	0.96	0.03	1	1	Protein tweety homolog 3 OS=Homo sapiens OX=9606 GN=TTYH3 PE=1 SV=3
O75165|DJC13_HUMAN	17.47	0.91	0.09	13	13	DnaJ homolog subfamily C member 13 OS=Homo sapiens OX=9606 GN=DNAJC13 PE=1 SV=5
Q8N884|CGAS_HUMAN	1.88	0.95	0.03	1	1	Cyclic GMP-AMP synthase OS=Homo sapiens OX=9606 GN=CGAS PE=1 SV=2
Q8WWH5|TRUB1_HUMAN	0	1.65	0.03	1	1	Probable tRNA pseudouridine synthase 1 OS=Homo sapiens OX=9606 GN=TRUB1 PE=1 SV=1
P61221|ABCE1_HUMAN	1.11	1.02	0.35	20	20	ATP-binding cassette sub-family E member 1 OS=Homo sapiens OX=9606 GN=ABCE1 PE=1 SV=1
O95466|FMNL1_HUMAN	2.54	0.95	0.07	6	6	Formin-like protein 1 OS=Homo sapiens OX=9606 GN=FMNL1 PE=1 SV=3
Q9P013|CWC15_HUMAN	4.93	1.27	0.09	2	2	Spliceosome-associated protein CWC15 homolog OS=Homo sapiens OX=9606 GN=CWC15 PE=1 SV=2
Q9BRP8|PYM1_HUMAN	5.93	1.11	0.25	3	3	Partner of Y14 and mago OS=Homo sapiens OX=9606 GN=PYM1 PE=1 SV=1
Q13356|PPIL2_HUMAN	8.3	0.92	0.04	1	1	RING-type E3 ubiquitin-protein ligase PPIL2 OS=Homo sapiens OX=9606 GN=PPIL2 PE=1 SV=1
Q15070|OXA1L_HUMAN	0.29	1.01	0.11	4	4	Mitochondrial inner membrane protein OXA1L OS=Homo sapiens OX=9606 GN=OXA1L PE=1 SV=3
Q96KP1|EXOC2_HUMAN	3.15	1.03	0.05	4	4	Exocyst complex component 2 OS=Homo sapiens OX=9606 GN=EXOC2 PE=1 SV=1
P54252|ATX3_HUMAN	0	1.07	0.02	1	1	Ataxin-3 OS=Homo sapiens OX=9606 GN=ATXN3 PE=1 SV=5
Q9NP97|DLRB1_HUMAN	1.53	0.98	0.71	9	9	Dynein light chain roadblock-type 1 OS=Homo sapiens OX=9606 GN=DYNLRB1 PE=1 SV=3
Q13445|TMED1_HUMAN	5.82	0.89	0.22	3	3	Transmembrane emp24 domain-containing protein 1 OS=Homo sapiens OX=9606 GN=TMED1 PE=1 SV=1
Q15018|ABRX2_HUMAN	0.96	0.94	0.05	2	2	BRISC complex subunit Abraxas 2 OS=Homo sapiens OX=9606 GN=ABRAXAS2 PE=1 SV=2
Q00403|TF2B_HUMAN	2.01	1.03	0.08	2	2	Transcription initiation factor IIB OS=Homo sapiens OX=9606 GN=GTF2B PE=1 SV=1
O75663|TIPRL_HUMAN	0.08	0.99	0.24	6	6	TIP41-like protein OS=Homo sapiens OX=9606 GN=TIPRL PE=1 SV=2
P05771|KPCB_HUMAN	8.71	1.06	0.02	1	1	Protein kinase C beta type OS=Homo sapiens OX=9606 GN=PRKCB PE=1 SV=4
Q9NY61|AATF_HUMAN	2.1	1.14	0.1	4	4	Protein AATF OS=Homo sapiens OX=9606 GN=AATF PE=1 SV=1
P07311|ACYP1_HUMAN	0.32	0.89	0.19	2	2	Acylphosphatase-1 OS=Homo sapiens OX=9606 GN=ACYP1 PE=1 SV=2
Q8IZV5|RDH10_HUMAN	12.18	1.34	0.09	2	2	Retinol dehydrogenase 10 OS=Homo sapiens OX=9606 GN=RDH10 PE=1 SV=1
P41091|IF2G_HUMAN	1.82	0.96	0.07	21	5	Eukaryotic translation initiation factor 2 subunit 3 OS=Homo sapiens OX=9606 GN=EIF2S3 PE=1 SV=3
P54687|BCAT1_HUMAN	5.31	0.94	0.09	3	3	Branched-chain-amino-acid aminotransferase, cytosolic OS=Homo sapiens OX=9606 GN=BCAT1 PE=1 SV=3
O15116|LSM1_HUMAN	8.7	0.96	0.44	3	3	U6 snRNA-associated Sm-like protein LSm1 OS=Homo sapiens OX=9606 GN=LSM1 PE=1 SV=1
Q8WVC0|LEO1_HUMAN	12.41	0.91	0.07	3	3	RNA polymerase-associated protein LEO1 OS=Homo sapiens OX=9606 GN=LEO1 PE=1 SV=1
P49207|RL34_HUMAN	1.23	1.02	0.08	1	1	60S ribosomal protein L34 OS=Homo sapiens OX=9606 GN=RPL34 PE=1 SV=3
O43314|VIP2_HUMAN	2.03	1.03	0.05	4	4	Inositol hexakisphosphate and diphosphoinositol-pentakisphosphate kinase 2 OS=Homo sapiens OX=9606 GN=PPIP5K2 PE=1 SV=3
Q9UHR5|S30BP_HUMAN	0.6	0.82	0.2	4	4	SAP30-binding protein OS=Homo sapiens OX=9606 GN=SAP30BP PE=1 SV=1
Q9UHB6|LIMA1_HUMAN	1.58	1.02	0.18	12	12	LIM domain and actin-binding protein 1 OS=Homo sapiens OX=9606 GN=LIMA1 PE=1 SV=1
B5ME19|EIFCL_HUMAN	5.26	0.98	0.25	26	26	Eukaryotic translation initiation factor 3 subunit C-like protein OS=Homo sapiens OX=9606 GN=EIF3CL PE=1 SV=1
Q8IZQ5|SELH_HUMAN	0.28	0.99	0.1	1	1	Selenoprotein H OS=Homo sapiens OX=9606 GN=SELENOH PE=1 SV=2
Q9BZE1|RM37_HUMAN	0.06	1.04	0.22	8	8	39S ribosomal protein L37, mitochondrial OS=Homo sapiens OX=9606 GN=MRPL37 PE=1 SV=2
O60942|MCE1_HUMAN	0.93	1.09	0.04	2	2	mRNA-capping enzyme OS=Homo sapiens OX=9606 GN=RNGTT PE=1 SV=1
P62899|RL31_HUMAN	6.03	0.96	0.18	3	3	60S ribosomal protein L31 OS=Homo sapiens OX=9606 GN=RPL31 PE=1 SV=1
Q96LA8|ANM6_HUMAN	2.7	0.97	0.04	1	1	Protein arginine N-methyltransferase 6 OS=Homo sapiens OX=9606 GN=PRMT6 PE=1 SV=1
P62942|FKB1A_HUMAN	1.42	0.98	0.41	5	5	Peptidyl-prolyl cis-trans isomerase FKBP1A OS=Homo sapiens OX=9606 GN=FKBP1A PE=1 SV=2
Q86X27|RGPS2_HUMAN	11.62	1.11	0.02	1	1	Ras-specific guanine nucleotide-releasing factor RalGPS2 OS=Homo sapiens OX=9606 GN=RALGPS2 PE=1 SV=1
P26440|IVD_HUMAN	2.77	0.94	0.19	6	6	Isovaleryl-CoA dehydrogenase, mitochondrial OS=Homo sapiens OX=9606 GN=IVD PE=1 SV=2
P29692|EF1D_HUMAN	2.08	1.01	0.63	39	35	Elongation factor 1-delta OS=Homo sapiens OX=9606 GN=EEF1D PE=1 SV=5
O95359|TACC2_HUMAN	0	1.49	0	2	1	Transforming acidic coiled-coil-containing protein 2 OS=Homo sapiens OX=9606 GN=TACC2 PE=1 SV=3
Q9NVM4|ANM7_HUMAN	3.32	0.75	0.03	2	2	Protein arginine N-methyltransferase 7 OS=Homo sapiens OX=9606 GN=PRMT7 PE=1 SV=1
Q92973|TNPO1_HUMAN	1.02	1	0.28	24	21	Transportin-1 OS=Homo sapiens OX=9606 GN=TNPO1 PE=1 SV=2
Q6ZN08|ZNF66_HUMAN	1.64	0.99	0.02	1	1	Putative zinc finger protein 66 OS=Homo sapiens OX=9606 GN=ZNF66 PE=5 SV=3
Q9BRD0|BUD13_HUMAN	1.93	0.96	0.02	1	1	BUD13 homolog OS=Homo sapiens OX=9606 GN=BUD13 PE=1 SV=1
Q15404|RSU1_HUMAN	2.92	1.03	0.28	5	5	Ras suppressor protein 1 OS=Homo sapiens OX=9606 GN=RSU1 PE=1 SV=3
Q8IVM0|CCD50_HUMAN	1.23	1.05	0.32	7	7	Coiled-coil domain-containing protein 50 OS=Homo sapiens OX=9606 GN=CCDC50 PE=1 SV=1
Q9Y5A9|YTHD2_HUMAN	0.96	1	0.25	15	12	YTH domain-containing family protein 2 OS=Homo sapiens OX=9606 GN=YTHDF2 PE=1 SV=2
Q7Z6E9|RBBP6_HUMAN	1.13	1.05	0.06	9	9	E3 ubiquitin-protein ligase RBBP6 OS=Homo sapiens OX=9606 GN=RBBP6 PE=1 SV=1
P48739|PIPNB_HUMAN	0.99	1.02	0.45	15	14	Phosphatidylinositol transfer protein beta isoform OS=Homo sapiens OX=9606 GN=PITPNB PE=1 SV=2
Q9UNF0|PACN2_HUMAN	3.87	0.97	0.32	12	12	Protein kinase C and casein kinase substrate in neurons protein 2 OS=Homo sapiens OX=9606 GN=PACSIN2 PE=1 SV=2
Q9BXV9|GON7_HUMAN	4.92	1.01	0.34	3	3	EKC/KEOPS complex subunit GON7 OS=Homo sapiens OX=9606 GN=GON7 PE=1 SV=2
Q96NB3|ZN830_HUMAN	0	1.43	0.05	1	1	Zinc finger protein 830 OS=Homo sapiens OX=9606 GN=ZNF830 PE=1 SV=2
Q9Y2K7|KDM2A_HUMAN	0.1	1.05	0.02	2	2	Lysine-specific demethylase 2A OS=Homo sapiens OX=9606 GN=KDM2A PE=1 SV=3
Q9P2C4|TM181_HUMAN	12.42	1.15	0.03	2	2	Transmembrane protein 181 OS=Homo sapiens OX=9606 GN=TMEM181 PE=1 SV=2
Q86X55|CARM1_HUMAN	6.69	0.97	0.13	7	7	Histone-arginine methyltransferase CARM1 OS=Homo sapiens OX=9606 GN=CARM1 PE=1 SV=3
P30405|PPIF_HUMAN	4.06	1.04	0.29	8	8	Peptidyl-prolyl cis-trans isomerase F, mitochondrial OS=Homo sapiens OX=9606 GN=PPIF PE=1 SV=1
P43304|GPDM_HUMAN	2.24	0.99	0.3	19	19	Glycerol-3-phosphate dehydrogenase, mitochondrial OS=Homo sapiens OX=9606 GN=GPD2 PE=1 SV=3
Q9UFC0|LRWD1_HUMAN	5.01	1	0.14	5	5	Leucine-rich repeat and WD repeat-containing protein 1 OS=Homo sapiens OX=9606 GN=LRWD1 PE=1 SV=2
P11279|LAMP1_HUMAN	9.03	1.07	0.06	3	3	Lysosome-associated membrane glycoprotein 1 OS=Homo sapiens OX=9606 GN=LAMP1 PE=1 SV=3
P37837|TALDO_HUMAN	7.92	1.02	0.27	17	17	Transaldolase OS=Homo sapiens OX=9606 GN=TALDO1 PE=1 SV=2
Q8MH63|LAT1N_HUMAN	0	0.67	0.07	1	1	Putative L-type amino acid transporter 1-like protein MLAS OS=Homo sapiens OX=9606 GN=SLC7A5P1 PE=5 SV=1
O60884|DNJA2_HUMAN	5.22	0.98	0.26	10	10	DnaJ homolog subfamily A member 2 OS=Homo sapiens OX=9606 GN=DNAJA2 PE=1 SV=1
Q92626|PXDN_HUMAN	6.22	1.09	0.04	4	4	Peroxidasin homolog OS=Homo sapiens OX=9606 GN=PXDN PE=1 SV=2
Q13308|PTK7_HUMAN	12.75	1.14	0.04	2	2	Inactive tyrosine-protein kinase 7 OS=Homo sapiens OX=9606 GN=PTK7 PE=1 SV=2
Q9NR56|MBNL1_HUMAN	1.62	0.93	0.16	3	3	Muscleblind-like protein 1 OS=Homo sapiens OX=9606 GN=MBNL1 PE=1 SV=2
Q15233|NONO_HUMAN	6.48	1.03	0.43	44	43	Non-POU domain-containing octamer-binding protein OS=Homo sapiens OX=9606 GN=NONO PE=1 SV=4
Q9H0U4|RAB1B_HUMAN	7.47	1.01	0.27	13	6	Ras-related protein Rab-1B OS=Homo sapiens OX=9606 GN=RAB1B PE=1 SV=1
Q9UK41|VPS28_HUMAN	6.37	1.14	0.18	2	2	Vacuolar protein sorting-associated protein 28 homolog OS=Homo sapiens OX=9606 GN=VPS28 PE=1 SV=1
Q14690|RRP5_HUMAN	0.17	1.01	0.11	15	15	Protein RRP5 homolog OS=Homo sapiens OX=9606 GN=PDCD11 PE=1 SV=3
Q7L5Y1|ENOF1_HUMAN	9.29	0.83	0.08	2	2	Mitochondrial enolase superfamily member 1 OS=Homo sapiens OX=9606 GN=ENOSF1 PE=1 SV=1
Q99496|RING2_HUMAN	3.18	0.99	0.1	2	2	E3 ubiquitin-protein ligase RING2 OS=Homo sapiens OX=9606 GN=RNF2 PE=1 SV=1
Q96TA1|NIBA2_HUMAN	10.08	1.02	0.37	33	33	Protein Niban 2 OS=Homo sapiens OX=9606 GN=NIBAN2 PE=1 SV=3
Q13443|ADAM9_HUMAN	2.03	0.99	0.02	1	1	Disintegrin and metalloproteinase domain-containing protein 9 OS=Homo sapiens OX=9606 GN=ADAM9 PE=1 SV=1
Q01581|HMCS1_HUMAN	6.8	1.13	0.21	8	8	Hydroxymethylglutaryl-CoA synthase, cytoplasmic OS=Homo sapiens OX=9606 GN=HMGCS1 PE=1 SV=2
Q92665|RT31_HUMAN	3.39	1.16	0.21	6	6	28S ribosomal protein S31, mitochondrial OS=Homo sapiens OX=9606 GN=MRPS31 PE=1 SV=3
Q9NRL2|BAZ1A_HUMAN	0.4	0.98	0.01	1	1	Bromodomain adjacent to zinc finger domain protein 1A OS=Homo sapiens OX=9606 GN=BAZ1A PE=1 SV=2
Q6NW34|NEPRO_HUMAN	0	0.94	0.02	1	1	Nucleolus and neural progenitor protein OS=Homo sapiens OX=9606 GN=NEPRO PE=1 SV=3
Q15181|IPYR_HUMAN	0.12	0.98	0.6	29	28	Inorganic pyrophosphatase OS=Homo sapiens OX=9606 GN=PPA1 PE=1 SV=2
Q9Y657|SPIN1_HUMAN	0.95	1.11	0.32	6	6	Spindlin-1 OS=Homo sapiens OX=9606 GN=SPIN1 PE=1 SV=3
P11117|PPAL_HUMAN	1.8	1.03	0.12	4	4	Lysosomal acid phosphatase OS=Homo sapiens OX=9606 GN=ACP2 PE=1 SV=3
P23610|HAP40_HUMAN	2	0.91	0.03	1	1	40-kDa huntingtin-associated protein OS=Homo sapiens OX=9606 GN=F8A1 PE=1 SV=2
Q8N2F6|ARM10_HUMAN	0	1.14	0.05	1	1	Armadillo repeat-containing protein 10 OS=Homo sapiens OX=9606 GN=ARMC10 PE=1 SV=1
O95816|BAG2_HUMAN	8.25	1.02	0.6	18	18	BAG family molecular chaperone regulator 2 OS=Homo sapiens OX=9606 GN=BAG2 PE=1 SV=1
Q92544|TM9S4_HUMAN	2.18	0.95	0.16	8	8	Transmembrane 9 superfamily member 4 OS=Homo sapiens OX=9606 GN=TM9SF4 PE=1 SV=2
P20248|CCNA2_HUMAN	0	1.03	0.05	1	1	Cyclin-A2 OS=Homo sapiens OX=9606 GN=CCNA2 PE=1 SV=2
O14936|CSKP_HUMAN	2.62	0.99	0.11	8	8	Peripheral plasma membrane protein CASK OS=Homo sapiens OX=9606 GN=CASK PE=1 SV=3
Q15075|EEA1_HUMAN	3.08	1.03	0.17	18	18	Early endosome antigen 1 OS=Homo sapiens OX=9606 GN=EEA1 PE=1 SV=2
O75037|KI21B_HUMAN	0	0.74	0.01	1	1	Kinesin-like protein KIF21B OS=Homo sapiens OX=9606 GN=KIF21B PE=1 SV=2
Q08AM6|VAC14_HUMAN	9.64	1.12	0.06	3	3	Protein VAC14 homolog OS=Homo sapiens OX=9606 GN=VAC14 PE=1 SV=1
P04792|HSPB1_HUMAN	28.08	0.95	0.78	23	23	Heat shock protein beta-1 OS=Homo sapiens OX=9606 GN=HSPB1 PE=1 SV=2
O95166|GBRAP_HUMAN	0	0.82	0.09	1	1	Gamma-aminobutyric acid receptor-associated protein OS=Homo sapiens OX=9606 GN=GABARAP PE=1 SV=1
Q99707|METH_HUMAN	1.33	1.06	0.03	3	3	Methionine synthase OS=Homo sapiens OX=9606 GN=MTR PE=1 SV=2
Q5VUM1|SDHF4_HUMAN	5.34	0.92	0.15	2	2	Succinate dehydrogenase assembly factor 4, mitochondrial OS=Homo sapiens OX=9606 GN=SDHAF4 PE=1 SV=1
O00264|PGRC1_HUMAN	1.15	1.03	0.42	8	7	Membrane-associated progesterone receptor component 1 OS=Homo sapiens OX=9606 GN=PGRMC1 PE=1 SV=3
Q6YP21|KAT3_HUMAN	5.15	0.7	0.06	2	2	Kynurenine--oxoglutarate transaminase 3 OS=Homo sapiens OX=9606 GN=KYAT3 PE=1 SV=1
Q9BQL6|FERM1_HUMAN	9.64	0.69	0.09	5	4	Fermitin family homolog 1 OS=Homo sapiens OX=9606 GN=FERMT1 PE=1 SV=1
Q6P6C2|ALKB5_HUMAN	2.85	1.1	0.03	1	1	RNA demethylase ALKBH5 OS=Homo sapiens OX=9606 GN=ALKBH5 PE=1 SV=2
Q9H7L9|SDS3_HUMAN	3.42	1.61	0.1	2	2	Sin3 histone deacetylase corepressor complex component SDS3 OS=Homo sapiens OX=9606 GN=SUDS3 PE=1 SV=2
Q13283|G3BP1_HUMAN	9.25	1	0.4	26	26	Ras GTPase-activating protein-binding protein 1 OS=Homo sapiens OX=9606 GN=G3BP1 PE=1 SV=1
P47813|IF1AX_HUMAN	9.07	0.83	0.34	5	5	Eukaryotic translation initiation factor 1A, X-chromosomal OS=Homo sapiens OX=9606 GN=EIF1AX PE=1 SV=2
O75152|ZC11A_HUMAN	1.13	0.98	0.08	4	4	Zinc finger CCCH domain-containing protein 11A OS=Homo sapiens OX=9606 GN=ZC3H11A PE=1 SV=3
Q92990|GLMN_HUMAN	4.29	0.52	0.07	3	3	Glomulin OS=Homo sapiens OX=9606 GN=GLMN PE=1 SV=2
Q9BZL1|UBL5_HUMAN	1.49	0.84	0.16	2	2	Ubiquitin-like protein 5 OS=Homo sapiens OX=9606 GN=UBL5 PE=1 SV=1
Q8ND76|CCNY_HUMAN	0.95	0.87	0.04	1	1	Cyclin-Y OS=Homo sapiens OX=9606 GN=CCNY PE=1 SV=2
Q08117|TLE5_HUMAN	0	1.21	0.08	1	1	TLE family member 5 OS=Homo sapiens OX=9606 GN=TLE5 PE=1 SV=4
Q16850|CP51A_HUMAN	15.62	1.79	0.22	8	8	Lanosterol 14-alpha demethylase OS=Homo sapiens OX=9606 GN=CYP51A1 PE=1 SV=3
Q9H3K6|BOLA2_HUMAN	6.7	0.98	0.41	9	9	BolA-like protein 2 OS=Homo sapiens OX=9606 GN=BOLA2 PE=1 SV=1
P20290|BTF3_HUMAN	3.78	1.02	0.42	11	9	Transcription factor BTF3 OS=Homo sapiens OX=9606 GN=BTF3 PE=1 SV=1
Q9BTC0|DIDO1_HUMAN	3.9	0.94	0.07	11	11	Death-inducer obliterator 1 OS=Homo sapiens OX=9606 GN=DIDO1 PE=1 SV=5
P35237|SPB6_HUMAN	2.57	0.94	0.56	18	18	Serpin B6 OS=Homo sapiens OX=9606 GN=SERPINB6 PE=1 SV=3
Q8WXA9|SREK1_HUMAN	4.29	1	0.06	4	4	Splicing regulatory glutamine/lysine-rich protein 1 OS=Homo sapiens OX=9606 GN=SREK1 PE=1 SV=1
P43487|RANG_HUMAN	2.12	1	0.63	13	13	Ran-specific GTPase-activating protein OS=Homo sapiens OX=9606 GN=RANBP1 PE=1 SV=1
Q9BRT9|SLD5_HUMAN	3.55	0.9	0.13	3	3	DNA replication complex GINS protein SLD5 OS=Homo sapiens OX=9606 GN=GINS4 PE=1 SV=1
Q9H2C0|GAN_HUMAN	7.36	0.93	0.02	1	1	Gigaxonin OS=Homo sapiens OX=9606 GN=GAN PE=1 SV=1
P78316|NOP14_HUMAN	0.22	1.05	0.12	7	7	Nucleolar protein 14 OS=Homo sapiens OX=9606 GN=NOP14 PE=1 SV=3
P35222|CTNB1_HUMAN	9.64	0.92	0.24	17	12	Catenin beta-1 OS=Homo sapiens OX=9606 GN=CTNNB1 PE=1 SV=1
P37275|ZEB1_HUMAN	50.19	1.17	0.03	2	2	Zinc finger E-box-binding homeobox 1 OS=Homo sapiens OX=9606 GN=ZEB1 PE=1 SV=2
Q14257|RCN2_HUMAN	1.65	0.97	0.4	10	10	Reticulocalbin-2 OS=Homo sapiens OX=9606 GN=RCN2 PE=1 SV=1
O94973|AP2A2_HUMAN	1.97	0.99	0.11	11	8	AP-2 complex subunit alpha-2 OS=Homo sapiens OX=9606 GN=AP2A2 PE=1 SV=2
Q15042|RB3GP_HUMAN	0.39	0.98	0.17	15	15	Rab3 GTPase-activating protein catalytic subunit OS=Homo sapiens OX=9606 GN=RAB3GAP1 PE=1 SV=3
Q00653|NFKB2_HUMAN	1.26	1.04	0.05	3	3	Nuclear factor NF-kappa-B p100 subunit OS=Homo sapiens OX=9606 GN=NFKB2 PE=1 SV=4
Q9P015|RM15_HUMAN	4.75	1.06	0.31	7	7	39S ribosomal protein L15, mitochondrial OS=Homo sapiens OX=9606 GN=MRPL15 PE=1 SV=1
Q9H7Z7|PGES2_HUMAN	0.55	1.02	0.37	10	10	Prostaglandin E synthase 2 OS=Homo sapiens OX=9606 GN=PTGES2 PE=1 SV=1
Q969E2|SCAM4_HUMAN	3.75	1.03	0.05	1	1	Secretory carrier-associated membrane protein 4 OS=Homo sapiens OX=9606 GN=SCAMP4 PE=1 SV=1
P46199|IF2M_HUMAN	3.94	0.89	0.04	2	2	Translation initiation factor IF-2, mitochondrial OS=Homo sapiens OX=9606 GN=MTIF2 PE=1 SV=2
Q9BQG0|MBB1A_HUMAN	16.4	1.07	0.27	27	27	Myb-binding protein 1A OS=Homo sapiens OX=9606 GN=MYBBP1A PE=1 SV=2
Q9BX68|HINT2_HUMAN	0.8	1.02	0.42	6	6	Histidine triad nucleotide-binding protein 2, mitochondrial OS=Homo sapiens OX=9606 GN=HINT2 PE=1 SV=1
O95825|QORL1_HUMAN	0	0.87	0.06	1	1	Quinone oxidoreductase-like protein 1 OS=Homo sapiens OX=9606 GN=CRYZL1 PE=1 SV=2
Q8N5C6|SRBD1_HUMAN	2.75	0.66	0.01	1	1	S1 RNA-binding domain-containing protein 1 OS=Homo sapiens OX=9606 GN=SRBD1 PE=1 SV=2
P45954|ACDSB_HUMAN	0	0.95	0.04	1	1	Short/branched chain specific acyl-CoA dehydrogenase, mitochondrial OS=Homo sapiens OX=9606 GN=ACADSB PE=1 SV=1
Q92890|UFD1_HUMAN	7.8	1.06	0.3	6	6	Ubiquitin recognition factor in ER-associated degradation protein 1 OS=Homo sapiens OX=9606 GN=UFD1 PE=1 SV=3
P21281|VATB2_HUMAN	9.5	1.03	0.32	14	14	V-type proton ATPase subunit B, brain isoform OS=Homo sapiens OX=9606 GN=ATP6V1B2 PE=1 SV=3
Q9Y692|GMEB1_HUMAN	0	0.98	0.03	1	1	Glucocorticoid modulatory element-binding protein 1 OS=Homo sapiens OX=9606 GN=GMEB1 PE=1 SV=2
Q5TFE4|NT5D1_HUMAN	10.01	0.97	0.23	8	8	5'-nucleotidase domain-containing protein 1 OS=Homo sapiens OX=9606 GN=NT5DC1 PE=1 SV=1
Q9BQ75|CMS1_HUMAN	7.09	1.19	0.13	3	3	Protein CMSS1 OS=Homo sapiens OX=9606 GN=CMSS1 PE=1 SV=2
Q9NSU2|TREX1_HUMAN	2.66	0.97	0.07	1	1	Three-prime repair exonuclease 1 OS=Homo sapiens OX=9606 GN=TREX1 PE=1 SV=2
P53680|AP2S1_HUMAN	0.52	1.05	0.21	3	3	AP-2 complex subunit sigma OS=Homo sapiens OX=9606 GN=AP2S1 PE=1 SV=2
Q9UNN5|FAF1_HUMAN	2.7	1.04	0.09	5	5	FAS-associated factor 1 OS=Homo sapiens OX=9606 GN=FAF1 PE=1 SV=2
P33991|MCM4_HUMAN	1.66	1.01	0.41	46	46	DNA replication licensing factor MCM4 OS=Homo sapiens OX=9606 GN=MCM4 PE=1 SV=5
P31943|HNRH1_HUMAN	7.09	0.99	0.3	46	25	Heterogeneous nuclear ribonucleoprotein H OS=Homo sapiens OX=9606 GN=HNRNPH1 PE=1 SV=4
P51553|IDH3G_HUMAN	11.1	0.96	0.22	4	4	Isocitrate dehydrogenase [NAD] subunit gamma, mitochondrial OS=Homo sapiens OX=9606 GN=IDH3G PE=1 SV=1
O14618|CCS_HUMAN	5.79	1.07	0.07	1	1	Copper chaperone for superoxide dismutase OS=Homo sapiens OX=9606 GN=CCS PE=1 SV=1
Q9Y2D4|EXC6B_HUMAN	1.76	0.95	0.05	3	3	Exocyst complex component 6B OS=Homo sapiens OX=9606 GN=EXOC6B PE=1 SV=3
O14656|TOR1A_HUMAN	1.25	0.95	0.14	5	5	Torsin-1A OS=Homo sapiens OX=9606 GN=TOR1A PE=1 SV=1
Q7Z3U7|MON2_HUMAN	0.62	0.98	0.02	2	2	Protein MON2 homolog OS=Homo sapiens OX=9606 GN=MON2 PE=1 SV=3
P10253|LYAG_HUMAN	9.25	0.81	0.04	2	2	Lysosomal alpha-glucosidase OS=Homo sapiens OX=9606 GN=GAA PE=1 SV=4
P29144|TPP2_HUMAN	7.05	0.98	0.29	27	27	Tripeptidyl-peptidase 2 OS=Homo sapiens OX=9606 GN=TPP2 PE=1 SV=4
Q8WV22|NSE1_HUMAN	0	1.3	0.06	1	1	Non-structural maintenance of chromosomes element 1 homolog OS=Homo sapiens OX=9606 GN=NSMCE1 PE=1 SV=5
Q93045|STMN2_HUMAN	0.95	1.04	0.11	3	3	Stathmin-2 OS=Homo sapiens OX=9606 GN=STMN2 PE=1 SV=3
Q9UEU0|VTI1B_HUMAN	0	1.08	0.05	1	1	Vesicle transport through interaction with t-SNAREs homolog 1B OS=Homo sapiens OX=9606 GN=VTI1B PE=1 SV=3
Q96H20|SNF8_HUMAN	7.17	1.22	0.16	3	3	Vacuolar-sorting protein SNF8 OS=Homo sapiens OX=9606 GN=SNF8 PE=1 SV=1
Q13620|CUL4B_HUMAN	2.12	1.02	0.14	15	11	Cullin-4B OS=Homo sapiens OX=9606 GN=CUL4B PE=1 SV=4
Q03111|ENL_HUMAN	0	1.12	0.03	1	1	Protein ENL OS=Homo sapiens OX=9606 GN=MLLT1 PE=1 SV=2
Q9UKF6|CPSF3_HUMAN	0.92	1.01	0.13	9	9	Cleavage and polyadenylation specificity factor subunit 3 OS=Homo sapiens OX=9606 GN=CPSF3 PE=1 SV=1
Q9BWH6|RPAP1_HUMAN	0	1.47	0.01	1	1	RNA polymerase II-associated protein 1 OS=Homo sapiens OX=9606 GN=RPAP1 PE=1 SV=3
Q9NQS7|INCE_HUMAN	4.61	0.79	0.04	2	2	Inner centromere protein OS=Homo sapiens OX=9606 GN=INCENP PE=1 SV=3
P14927|QCR7_HUMAN	3.06	0.99	0.49	7	7	Cytochrome b-c1 complex subunit 7 OS=Homo sapiens OX=9606 GN=UQCRB PE=1 SV=2
P58876|H2B1D_HUMAN	2.2	1	0.08	27	3	Histone H2B type 1-D OS=Homo sapiens OX=9606 GN=H2BC5 PE=1 SV=2
Q9Y5J1|UTP18_HUMAN	3.16	1.24	0.12	4	4	U3 small nucleolar RNA-associated protein 18 homolog OS=Homo sapiens OX=9606 GN=UTP18 PE=1 SV=3
Q9NQE9|HINT3_HUMAN	3.07	0.9	0.16	2	2	Histidine triad nucleotide-binding protein 3 OS=Homo sapiens OX=9606 GN=HINT3 PE=1 SV=1
O95169|NDUB8_HUMAN	5.56	0.8	0.06	1	1	NADH dehydrogenase [ubiquinone] 1 beta subcomplex subunit 8, mitochondrial OS=Homo sapiens OX=9606 GN=NDUFB8 PE=1 SV=1
O95251|KAT7_HUMAN	1.39	1.02	0.04	2	2	Histone acetyltransferase KAT7 OS=Homo sapiens OX=9606 GN=KAT7 PE=1 SV=1
P47755|CAZA2_HUMAN	2.54	1.02	0.58	12	10	F-actin-capping protein subunit alpha-2 OS=Homo sapiens OX=9606 GN=CAPZA2 PE=1 SV=3
O75925|PIAS1_HUMAN	5.81	1.3	0.02	1	1	E3 SUMO-protein ligase PIAS1 OS=Homo sapiens OX=9606 GN=PIAS1 PE=1 SV=2
Q96I99|SUCB2_HUMAN	1.49	0.94	0.34	14	14	Succinate--CoA ligase [GDP-forming] subunit beta, mitochondrial OS=Homo sapiens OX=9606 GN=SUCLG2 PE=1 SV=2
P49137|MAPK2_HUMAN	1.14	1.03	0.16	6	5	MAP kinase-activated protein kinase 2 OS=Homo sapiens OX=9606 GN=MAPKAPK2 PE=1 SV=1
Q16401|PSMD5_HUMAN	2.24	1	0.46	20	20	26S proteasome non-ATPase regulatory subunit 5 OS=Homo sapiens OX=9606 GN=PSMD5 PE=1 SV=3
P61956|SUMO2_HUMAN	9.78	1.15	0.11	6	3	Small ubiquitin-related modifier 2 OS=Homo sapiens OX=9606 GN=SUMO2 PE=1 SV=3
O96011|PX11B_HUMAN	0	1.03	0.05	1	1	Peroxisomal membrane protein 11B OS=Homo sapiens OX=9606 GN=PEX11B PE=1 SV=1
Q5T280|CI114_HUMAN	0	1.05	0.03	1	1	Putative methyltransferase C9orf114 OS=Homo sapiens OX=9606 GN=SPOUT1 PE=1 SV=3
P35221|CTNA1_HUMAN	1.25	1.02	0.42	31	25	Catenin alpha-1 OS=Homo sapiens OX=9606 GN=CTNNA1 PE=1 SV=1
P48643|TCPE_HUMAN	5.16	1	0.58	46	43	T-complex protein 1 subunit epsilon OS=Homo sapiens OX=9606 GN=CCT5 PE=1 SV=1
Q15365|PCBP1_HUMAN	0.72	1.01	0.4	22	17	Poly(rC)-binding protein 1 OS=Homo sapiens OX=9606 GN=PCBP1 PE=1 SV=2
P51531|SMCA2_HUMAN	2.48	1.05	0.07	19	8	Probable global transcription activator SNF2L2 OS=Homo sapiens OX=9606 GN=SMARCA2 PE=1 SV=2
Q9H074|PAIP1_HUMAN	10.41	0.94	0.19	11	11	Polyadenylate-binding protein-interacting protein 1 OS=Homo sapiens OX=9606 GN=PAIP1 PE=1 SV=1
P16401|H15_HUMAN	1.6	1.02	0.23	10	9	Histone H1.5 OS=Homo sapiens OX=9606 GN=H1-5 PE=1 SV=3
P42858|HD_HUMAN	11.36	0.87	0.02	5	5	Huntingtin OS=Homo sapiens OX=9606 GN=HTT PE=1 SV=2
P51991|ROA3_HUMAN	4.01	1.01	0.47	39	38	Heterogeneous nuclear ribonucleoprotein A3 OS=Homo sapiens OX=9606 GN=HNRNPA3 PE=1 SV=2
Q92667|AKAP1_HUMAN	0.31	1.1	0.03	2	2	A-kinase anchor protein 1, mitochondrial OS=Homo sapiens OX=9606 GN=AKAP1 PE=1 SV=1
O95486|SC24A_HUMAN	0.23	0.91	0.09	8	7	Protein transport protein Sec24A OS=Homo sapiens OX=9606 GN=SEC24A PE=1 SV=2
P37108|SRP14_HUMAN	0.33	0.98	0.35	7	7	Signal recognition particle 14 kDa protein OS=Homo sapiens OX=9606 GN=SRP14 PE=1 SV=2
Q13503|MED21_HUMAN	0.96	1.06	0.1	1	1	Mediator of RNA polymerase II transcription subunit 21 OS=Homo sapiens OX=9606 GN=MED21 PE=1 SV=1
Q86U86|PB1_HUMAN	0.21	1.02	0.07	8	8	Protein polybromo-1 OS=Homo sapiens OX=9606 GN=PBRM1 PE=1 SV=1
P56270|MAZ_HUMAN	3.19	1.05	0.03	2	2	Myc-associated zinc finger protein OS=Homo sapiens OX=9606 GN=MAZ PE=1 SV=1
P27361|MK03_HUMAN	10.53	1.12	0.11	9	2	Mitogen-activated protein kinase 3 OS=Homo sapiens OX=9606 GN=MAPK3 PE=1 SV=4
Q5VWI1|TCRGL_HUMAN	0	0.78	0.02	1	1	Transcription elongation regulator 1-like protein OS=Homo sapiens OX=9606 GN=TCERG1L PE=2 SV=2
Q9H9L3|I20L2_HUMAN	6.84	1.16	0.07	2	2	Interferon-stimulated 20 kDa exonuclease-like 2 OS=Homo sapiens OX=9606 GN=ISG20L2 PE=1 SV=1
Q9Y3B2|EXOS1_HUMAN	5.31	1.13	0.22	4	4	Exosome complex component CSL4 OS=Homo sapiens OX=9606 GN=EXOSC1 PE=1 SV=1
Q8TCT9|HM13_HUMAN	7.25	0.96	0.12	5	5	Minor histocompatibility antigen H13 OS=Homo sapiens OX=9606 GN=HM13 PE=1 SV=1
Q9NRG7|D39U1_HUMAN	0.3	0.99	0.06	1	1	Epimerase family protein SDR39U1 OS=Homo sapiens OX=9606 GN=SDR39U1 PE=1 SV=3
P14866|HNRPL_HUMAN	2.1	0.99	0.47	36	36	Heterogeneous nuclear ribonucleoprotein L OS=Homo sapiens OX=9606 GN=HNRNPL PE=1 SV=2
Q9H582|ZN644_HUMAN	11.5	0.85	0.01	1	1	Zinc finger protein 644 OS=Homo sapiens OX=9606 GN=ZNF644 PE=1 SV=2
P17535|JUND_HUMAN	0.53	1	0.04	1	1	Transcription factor jun-D OS=Homo sapiens OX=9606 GN=JUND PE=1 SV=3
Q9NZQ3|SPN90_HUMAN	1.73	1.08	0.05	3	3	NCK-interacting protein with SH3 domain OS=Homo sapiens OX=9606 GN=NCKIPSD PE=1 SV=1
Q86TX2|ACOT1_HUMAN	5.55	0.94	0.21	6	6	Acyl-coenzyme A thioesterase 1 OS=Homo sapiens OX=9606 GN=ACOT1 PE=1 SV=1
P31937|3HIDH_HUMAN	1.1	1.01	0.38	10	10	3-hydroxyisobutyrate dehydrogenase, mitochondrial OS=Homo sapiens OX=9606 GN=HIBADH PE=1 SV=2
Q687X5|STEA4_HUMAN	1.84	0.83	0.19	5	5	Metalloreductase STEAP4 OS=Homo sapiens OX=9606 GN=STEAP4 PE=1 SV=1
Q93034|CUL5_HUMAN	2.18	0.88	0.03	2	2	Cullin-5 OS=Homo sapiens OX=9606 GN=CUL5 PE=1 SV=4
P02511|CRYAB_HUMAN	1.35	0.88	0.18	3	3	Alpha-crystallin B chain OS=Homo sapiens OX=9606 GN=CRYAB PE=1 SV=2
Q96MU7|YTDC1_HUMAN	6.93	0.54	0.02	1	1	YTH domain-containing protein 1 OS=Homo sapiens OX=9606 GN=YTHDC1 PE=1 SV=3
P13995|MTDC_HUMAN	2.69	1	0.33	10	10	Bifunctional methylenetetrahydrofolate dehydrogenase/cyclohydrolase, mitochondrial OS=Homo sapiens OX=9606 GN=MTHFD2 PE=1 SV=2
P26583|HMGB2_HUMAN	12	1.01	0.2	19	10	High mobility group protein B2 OS=Homo sapiens OX=9606 GN=HMGB2 PE=1 SV=2
Q86YB8|ERO1B_HUMAN	1.23	1.03	0.02	1	1	ERO1-like protein beta OS=Homo sapiens OX=9606 GN=ERO1B PE=1 SV=2
Q9UBQ7|GRHPR_HUMAN	2.08	1.04	0.37	13	13	Glyoxylate reductase/hydroxypyruvate reductase OS=Homo sapiens OX=9606 GN=GRHPR PE=1 SV=1
Q8IWT6|LRC8A_HUMAN	4.85	0.81	0.05	4	4	Volume-regulated anion channel subunit LRRC8A OS=Homo sapiens OX=9606 GN=LRRC8A PE=1 SV=1
O43719|HTSF1_HUMAN	0.2	0.95	0.14	8	8	HIV Tat-specific factor 1 OS=Homo sapiens OX=9606 GN=HTATSF1 PE=1 SV=1
O75122|CLAP2_HUMAN	2.2	1	0.06	6	5	CLIP-associating protein 2 OS=Homo sapiens OX=9606 GN=CLASP2 PE=1 SV=3
O94979|SC31A_HUMAN	3.21	1	0.23	19	19	Protein transport protein Sec31A OS=Homo sapiens OX=9606 GN=SEC31A PE=1 SV=3
P19404|NDUV2_HUMAN	1.63	0.98	0.22	4	4	NADH dehydrogenase [ubiquinone] flavoprotein 2, mitochondrial OS=Homo sapiens OX=9606 GN=NDUFV2 PE=1 SV=2
Q9BSJ2|GCP2_HUMAN	4.94	1.07	0.15	9	9	Gamma-tubulin complex component 2 OS=Homo sapiens OX=9606 GN=TUBGCP2 PE=1 SV=2
Q92828|COR2A_HUMAN	3.07	0.97	0.06	2	2	Coronin-2A OS=Homo sapiens OX=9606 GN=CORO2A PE=1 SV=2
P35268|RL22_HUMAN	0.12	1.02	0.4	4	4	60S ribosomal protein L22 OS=Homo sapiens OX=9606 GN=RPL22 PE=1 SV=2
O95630|STABP_HUMAN	0.72	1.03	0.03	1	1	STAM-binding protein OS=Homo sapiens OX=9606 GN=STAMBP PE=1 SV=1
O00442|RTCA_HUMAN	0.9	1	0.07	2	2	RNA 3'-terminal phosphate cyclase OS=Homo sapiens OX=9606 GN=RTCA PE=1 SV=1
P06744|G6PI_HUMAN	7.77	0.99	0.51	53	53	Glucose-6-phosphate isomerase OS=Homo sapiens OX=9606 GN=GPI PE=1 SV=4
Q9NYY8|FAKD2_HUMAN	1.02	0.99	0.08	4	4	FAST kinase domain-containing protein 2, mitochondrial OS=Homo sapiens OX=9606 GN=FASTKD2 PE=1 SV=1
P08579|RU2B_HUMAN	1.64	1.13	0.23	6	6	U2 small nuclear ribonucleoprotein B'' OS=Homo sapiens OX=9606 GN=SNRPB2 PE=1 SV=1
P98082|DAB2_HUMAN	6.15	1.13	0.16	9	9	Disabled homolog 2 OS=Homo sapiens OX=9606 GN=DAB2 PE=1 SV=3
Q9NVG8|TBC13_HUMAN	4.11	0.97	0.06	2	2	TBC1 domain family member 13 OS=Homo sapiens OX=9606 GN=TBC1D13 PE=1 SV=3
Q96CN7|ISOC1_HUMAN	2.03	1.01	0.2	4	4	Isochorismatase domain-containing protein 1 OS=Homo sapiens OX=9606 GN=ISOC1 PE=1 SV=3
P16989|YBOX3_HUMAN	4.99	1.02	0.22	14	7	Y-box-binding protein 3 OS=Homo sapiens OX=9606 GN=YBX3 PE=1 SV=4
O43924|PDE6D_HUMAN	2.05	1.05	0.21	2	2	Retinal rod rhodopsin-sensitive cGMP 3',5'-cyclic phosphodiesterase subunit delta OS=Homo sapiens OX=9606 GN=PDE6D PE=1 SV=1
Q14108|SCRB2_HUMAN	4.24	0.99	0.21	8	8	Lysosome membrane protein 2 OS=Homo sapiens OX=9606 GN=SCARB2 PE=1 SV=2
Q6NXE6|ARMC6_HUMAN	0.25	1.03	0.04	1	1	Armadillo repeat-containing protein 6 OS=Homo sapiens OX=9606 GN=ARMC6 PE=1 SV=2
O00151|PDLI1_HUMAN	0.48	0.98	0.35	8	8	PDZ and LIM domain protein 1 OS=Homo sapiens OX=9606 GN=PDLIM1 PE=1 SV=4
Q6KC79|NIPBL_HUMAN	0.53	1.07	0.04	9	9	Nipped-B-like protein OS=Homo sapiens OX=9606 GN=NIPBL PE=1 SV=2
Q14186|TFDP1_HUMAN	1.63	1.06	0.09	2	2	Transcription factor Dp-1 OS=Homo sapiens OX=9606 GN=TFDP1 PE=1 SV=1
P38435|VKGC_HUMAN	5.85	0.88	0.05	3	3	Vitamin K-dependent gamma-carboxylase OS=Homo sapiens OX=9606 GN=GGCX PE=1 SV=2
Q96AX1|VP33A_HUMAN	0.07	1.01	0.03	1	1	Vacuolar protein sorting-associated protein 33A OS=Homo sapiens OX=9606 GN=VPS33A PE=1 SV=1
O95757|HS74L_HUMAN	0.58	1.03	0.34	30	23	Heat shock 70 kDa protein 4L OS=Homo sapiens OX=9606 GN=HSPA4L PE=1 SV=3
O00116|ADAS_HUMAN	6.78	0.97	0.41	21	21	Alkyldihydroxyacetonephosphate synthase, peroxisomal OS=Homo sapiens OX=9606 GN=AGPS PE=1 SV=1
P33992|MCM5_HUMAN	3.33	1.03	0.46	32	30	DNA replication licensing factor MCM5 OS=Homo sapiens OX=9606 GN=MCM5 PE=1 SV=5
P62854|RS26_HUMAN	3.51	1.01	0.31	4	4	40S ribosomal protein S26 OS=Homo sapiens OX=9606 GN=RPS26 PE=1 SV=3
Q02952|AKA12_HUMAN	12.75	1.13	0.23	26	26	A-kinase anchor protein 12 OS=Homo sapiens OX=9606 GN=AKAP12 PE=1 SV=4
Q9UKK3|PARP4_HUMAN	13.07	1.18	0.04	5	5	Protein mono-ADP-ribosyltransferase PARP4 OS=Homo sapiens OX=9606 GN=PARP4 PE=1 SV=3
A0AVI2|FR1L5_HUMAN	0.15	1.03	0.01	2	2	Fer-1-like protein 5 OS=Homo sapiens OX=9606 GN=FER1L5 PE=2 SV=3
Q14432|PDE3A_HUMAN	0.73	1.07	0.16	15	15	cGMP-inhibited 3',5'-cyclic phosphodiesterase A OS=Homo sapiens OX=9606 GN=PDE3A PE=1 SV=3
Q9Y6X9|MORC2_HUMAN	2.79	1.13	0.03	2	2	ATPase MORC2 OS=Homo sapiens OX=9606 GN=MORC2 PE=1 SV=2
Q9BUH6|PAXX_HUMAN	4.04	1.04	0.06	1	1	Protein PAXX OS=Homo sapiens OX=9606 GN=PAXX PE=1 SV=2
Q9BWT6|MND1_HUMAN	0	0.46	0.06	1	1	Meiotic nuclear division protein 1 homolog OS=Homo sapiens OX=9606 GN=MND1 PE=1 SV=1
Q70J99|UN13D_HUMAN	5.04	1.01	0.13	9	9	Protein unc-13 homolog D OS=Homo sapiens OX=9606 GN=UNC13D PE=1 SV=1
O75911|DHRS3_HUMAN	3.7	1.1	0.06	1	1	Short-chain dehydrogenase/reductase 3 OS=Homo sapiens OX=9606 GN=DHRS3 PE=1 SV=2
Q9UBF2|COPG2_HUMAN	0.89	1	0.09	9	5	Coatomer subunit gamma-2 OS=Homo sapiens OX=9606 GN=COPG2 PE=1 SV=1
P40763|STAT3_HUMAN	5.57	1	0.29	17	17	Signal transducer and activator of transcription 3 OS=Homo sapiens OX=9606 GN=STAT3 PE=1 SV=2
Q5JTJ3|COA6_HUMAN	2.51	1.01	0.22	3	3	Cytochrome c oxidase assembly factor 6 homolog OS=Homo sapiens OX=9606 GN=COA6 PE=1 SV=1
Q9UQ13|SHOC2_HUMAN	10.57	0.77	0.03	1	1	Leucine-rich repeat protein SHOC-2 OS=Homo sapiens OX=9606 GN=SHOC2 PE=1 SV=2
Q96T58|MINT_HUMAN	0	1.03	0.01	2	2	Msx2-interacting protein OS=Homo sapiens OX=9606 GN=SPEN PE=1 SV=1
O43681|GET3_HUMAN	2.13	1	0.32	8	8	ATPase GET3 OS=Homo sapiens OX=9606 GN=GET3 PE=1 SV=2
Q9BRT6|LLPH_HUMAN	2.81	1.03	0.29	3	3	Protein LLP homolog OS=Homo sapiens OX=9606 GN=LLPH PE=1 SV=1
Q86TU7|SETD3_HUMAN	2.69	0.91	0.08	3	3	Actin-histidine N-methyltransferase OS=Homo sapiens OX=9606 GN=SETD3 PE=1 SV=1
O75764|TCEA3_HUMAN	0	0.79	0.03	1	1	Transcription elongation factor A protein 3 OS=Homo sapiens OX=9606 GN=TCEA3 PE=1 SV=2
Q9UKX7|NUP50_HUMAN	2.33	1	0.32	13	13	Nuclear pore complex protein Nup50 OS=Homo sapiens OX=9606 GN=NUP50 PE=1 SV=2
P30838|AL3A1_HUMAN	13.98	1.19	0.09	4	3	Aldehyde dehydrogenase, dimeric NADP-preferring OS=Homo sapiens OX=9606 GN=ALDH3A1 PE=1 SV=3
Q05D32|CTSL2_HUMAN	2.22	1.16	0.06	2	2	CTD small phosphatase-like protein 2 OS=Homo sapiens OX=9606 GN=CTDSPL2 PE=1 SV=2
Q16270|IBP7_HUMAN	10.07	1.15	0.29	5	5	Insulin-like growth factor-binding protein 7 OS=Homo sapiens OX=9606 GN=IGFBP7 PE=1 SV=1
O15226|NKRF_HUMAN	0.66	1.04	0.07	4	4	NF-kappa-B-repressing factor OS=Homo sapiens OX=9606 GN=NKRF PE=1 SV=2
Q9HCN8|SDF2L_HUMAN	1.28	0.97	0.2	2	2	Stromal cell-derived factor 2-like protein 1 OS=Homo sapiens OX=9606 GN=SDF2L1 PE=1 SV=2
Q14684|RRP1B_HUMAN	7.63	1.02	0.19	10	10	Ribosomal RNA processing protein 1 homolog B OS=Homo sapiens OX=9606 GN=RRP1B PE=1 SV=3
P46782|RS5_HUMAN	1.17	1.01	0.37	9	9	40S ribosomal protein S5 OS=Homo sapiens OX=9606 GN=RPS5 PE=1 SV=4
Q05932|FOLC_HUMAN	3.12	1.06	0.12	4	4	Folylpolyglutamate synthase, mitochondrial OS=Homo sapiens OX=9606 GN=FPGS PE=1 SV=3
O60869|EDF1_HUMAN	0.52	0.98	0.32	6	6	Endothelial differentiation-related factor 1 OS=Homo sapiens OX=9606 GN=EDF1 PE=1 SV=1
Q14694|UBP10_HUMAN	20.15	0.84	0.1	4	4	Ubiquitin carboxyl-terminal hydrolase 10 OS=Homo sapiens OX=9606 GN=USP10 PE=1 SV=2
Q9H1I8|ASCC2_HUMAN	0	0.51	0.02	1	1	Activating signal cointegrator 1 complex subunit 2 OS=Homo sapiens OX=9606 GN=ASCC2 PE=1 SV=3
Q8N4S0|CCD82_HUMAN	0	1.18	0.02	1	1	Coiled-coil domain-containing protein 82 OS=Homo sapiens OX=9606 GN=CCDC82 PE=1 SV=2
O95139|NDUB6_HUMAN	1.58	0.98	0.14	1	1	NADH dehydrogenase [ubiquinone] 1 beta subcomplex subunit 6 OS=Homo sapiens OX=9606 GN=NDUFB6 PE=1 SV=3
Q14254|FLOT2_HUMAN	5.1	1.02	0.37	12	12	Flotillin-2 OS=Homo sapiens OX=9606 GN=FLOT2 PE=1 SV=2
O95292|VAPB_HUMAN	10.19	1.04	0.3	9	7	Vesicle-associated membrane protein-associated protein B/C OS=Homo sapiens OX=9606 GN=VAPB PE=1 SV=3
O00268|TAF4_HUMAN	0	0.68	0.01	1	1	Transcription initiation factor TFIID subunit 4 OS=Homo sapiens OX=9606 GN=TAF4 PE=1 SV=2
O60547|GMDS_HUMAN	3.18	0.99	0.35	10	10	GDP-mannose 4,6 dehydratase OS=Homo sapiens OX=9606 GN=GMDS PE=1 SV=1
P55769|NH2L1_HUMAN	1.78	0.98	0.28	6	6	NHP2-like protein 1 OS=Homo sapiens OX=9606 GN=SNU13 PE=1 SV=3
Q9NZ32|ARP10_HUMAN	3.33	0.67	0.12	3	3	Actin-related protein 10 OS=Homo sapiens OX=9606 GN=ACTR10 PE=1 SV=1
O00488|ZN593_HUMAN	0	0.86	0.14	1	1	Zinc finger protein 593 OS=Homo sapiens OX=9606 GN=ZNF593 PE=1 SV=2
O75462|CRLF1_HUMAN	0	1.25	0.02	1	1	Cytokine receptor-like factor 1 OS=Homo sapiens OX=9606 GN=CRLF1 PE=1 SV=1
Q7L311|ARMX2_HUMAN	1.73	0.94	0.05	2	2	Armadillo repeat-containing X-linked protein 2 OS=Homo sapiens OX=9606 GN=ARMCX2 PE=2 SV=1
Q5JPH6|SYEM_HUMAN	0	0.89	0.03	1	1	Probable glutamate--tRNA ligase, mitochondrial OS=Homo sapiens OX=9606 GN=EARS2 PE=1 SV=2
Q8N9N7|LRC57_HUMAN	2.25	0.88	0.13	3	3	Leucine-rich repeat-containing protein 57 OS=Homo sapiens OX=9606 GN=LRRC57 PE=1 SV=1
Q8IXH7|NELFD_HUMAN	4.91	1.02	0.16	8	8	Negative elongation factor C/D OS=Homo sapiens OX=9606 GN=NELFCD PE=1 SV=2
P14324|FPPS_HUMAN	2.24	1.04	0.24	19	19	Farnesyl pyrophosphate synthase OS=Homo sapiens OX=9606 GN=FDPS PE=1 SV=4
P15408|FOSL2_HUMAN	0.52	0.95	0.09	2	2	Fos-related antigen 2 OS=Homo sapiens OX=9606 GN=FOSL2 PE=1 SV=1
P20338|RAB4A_HUMAN	7.67	0.9	0.12	3	2	Ras-related protein Rab-4A OS=Homo sapiens OX=9606 GN=RAB4A PE=1 SV=3
Q7Z422|SZRD1_HUMAN	0	1	0.08	1	1	SUZ domain-containing protein 1 OS=Homo sapiens OX=9606 GN=SZRD1 PE=1 SV=1
Q9BTA9|WAC_HUMAN	12.81	0.78	0.07	3	3	WW domain-containing adapter protein with coiled-coil OS=Homo sapiens OX=9606 GN=WAC PE=1 SV=3
Q15102|PA1B3_HUMAN	9.54	0.91	0.28	6	6	Platelet-activating factor acetylhydrolase IB subunit alpha1 OS=Homo sapiens OX=9606 GN=PAFAH1B3 PE=1 SV=1
Q15417|CNN3_HUMAN	5.12	1	0.46	11	10	Calponin-3 OS=Homo sapiens OX=9606 GN=CNN3 PE=1 SV=1
Q15418|KS6A1_HUMAN	1	0.98	0.23	19	15	Ribosomal protein S6 kinase alpha-1 OS=Homo sapiens OX=9606 GN=RPS6KA1 PE=1 SV=2
O95782|AP2A1_HUMAN	0.59	0.96	0.22	24	21	AP-2 complex subunit alpha-1 OS=Homo sapiens OX=9606 GN=AP2A1 PE=1 SV=3
P34059|GALNS_HUMAN	0	0.84	0.04	1	1	N-acetylgalactosamine-6-sulfatase OS=Homo sapiens OX=9606 GN=GALNS PE=1 SV=1
O43156|TTI1_HUMAN	5.93	1.04	0.07	5	5	TELO2-interacting protein 1 homolog OS=Homo sapiens OX=9606 GN=TTI1 PE=1 SV=3
P29083|T2EA_HUMAN	2.03	1	0.06	2	2	General transcription factor IIE subunit 1 OS=Homo sapiens OX=9606 GN=GTF2E1 PE=1 SV=2
O75380|NDUS6_HUMAN	4.43	1	0.29	4	4	NADH dehydrogenase [ubiquinone] iron-sulfur protein 6, mitochondrial OS=Homo sapiens OX=9606 GN=NDUFS6 PE=1 SV=1
Q5T9L3|WLS_HUMAN	1.76	1.07	0.05	2	2	Protein wntless homolog OS=Homo sapiens OX=9606 GN=WLS PE=1 SV=2
P36873|PP1G_HUMAN	1.33	0.93	0.06	18	2	Serine/threonine-protein phosphatase PP1-gamma catalytic subunit OS=Homo sapiens OX=9606 GN=PPP1CC PE=1 SV=1
Q14554|PDIA5_HUMAN	10.46	0.85	0.1	4	4	Protein disulfide-isomerase A5 OS=Homo sapiens OX=9606 GN=PDIA5 PE=1 SV=1
Q9HDC9|APMAP_HUMAN	2.75	0.98	0.16	5	5	Adipocyte plasma membrane-associated protein OS=Homo sapiens OX=9606 GN=APMAP PE=1 SV=2
A1X283|SPD2B_HUMAN	7.44	0.69	0.03	2	2	SH3 and PX domain-containing protein 2B OS=Homo sapiens OX=9606 GN=SH3PXD2B PE=1 SV=3
Q96HS1|PGAM5_HUMAN	2.37	1.02	0.22	8	8	Serine/threonine-protein phosphatase PGAM5, mitochondrial OS=Homo sapiens OX=9606 GN=PGAM5 PE=1 SV=2
Q8IZP2|ST134_HUMAN	1.97	0.99	0.17	7	5	Putative protein FAM10A4 OS=Homo sapiens OX=9606 GN=ST13P4 PE=5 SV=1
Q12769|NU160_HUMAN	4.03	0.91	0.1	11	11	Nuclear pore complex protein Nup160 OS=Homo sapiens OX=9606 GN=NUP160 PE=1 SV=3
Q96F63|CCD97_HUMAN	1.59	1.01	0.14	3	3	Coiled-coil domain-containing protein 97 OS=Homo sapiens OX=9606 GN=CCDC97 PE=1 SV=1
Q5SW79|CE170_HUMAN	4.3	0.98	0.17	19	19	Centrosomal protein of 170 kDa OS=Homo sapiens OX=9606 GN=CEP170 PE=1 SV=1
Q15185|TEBP_HUMAN	4.18	0.99	0.36	10	10	Prostaglandin E synthase 3 OS=Homo sapiens OX=9606 GN=PTGES3 PE=1 SV=1
Q92581|SL9A6_HUMAN	0	1.13	0.01	1	1	Sodium/hydrogen exchanger 6 OS=Homo sapiens OX=9606 GN=SLC9A6 PE=1 SV=2
Q96HY6|DDRGK_HUMAN	8.37	0.84	0.21	4	4	DDRGK domain-containing protein 1 OS=Homo sapiens OX=9606 GN=DDRGK1 PE=1 SV=2
Q08499|PDE4D_HUMAN	3.76	1	0.15	8	8	cAMP-specific 3',5'-cyclic phosphodiesterase 4D OS=Homo sapiens OX=9606 GN=PDE4D PE=1 SV=2
P51809|VAMP7_HUMAN	2.08	0.97	0.1	2	2	Vesicle-associated membrane protein 7 OS=Homo sapiens OX=9606 GN=VAMP7 PE=1 SV=3
O15131|IMA6_HUMAN	0.74	1.1	0.04	8	1	Importin subunit alpha-6 OS=Homo sapiens OX=9606 GN=KPNA5 PE=1 SV=2
Q6P1M0|S27A4_HUMAN	4.9	0.8	0.08	3	3	Long-chain fatty acid transport protein 4 OS=Homo sapiens OX=9606 GN=SLC27A4 PE=1 SV=1
Q13426|XRCC4_HUMAN	1.4	1.23	0.03	1	1	DNA repair protein XRCC4 OS=Homo sapiens OX=9606 GN=XRCC4 PE=1 SV=2
Q99986|VRK1_HUMAN	2.43	1.08	0.3	7	7	Serine/threonine-protein kinase VRK1 OS=Homo sapiens OX=9606 GN=VRK1 PE=1 SV=1
O14929|HAT1_HUMAN	0.05	0.99	0.37	17	17	Histone acetyltransferase type B catalytic subunit OS=Homo sapiens OX=9606 GN=HAT1 PE=1 SV=1
P00492|HPRT_HUMAN	1.65	1	0.62	16	16	Hypoxanthine-guanine phosphoribosyltransferase OS=Homo sapiens OX=9606 GN=HPRT1 PE=1 SV=2
Q92791|SC65_HUMAN	1.93	0.99	0.12	4	4	Endoplasmic reticulum protein SC65 OS=Homo sapiens OX=9606 GN=P3H4 PE=1 SV=1
Q9Y6W5|WASF2_HUMAN	0.59	1.05	0.13	4	4	Wiskott-Aldrich syndrome protein family member 2 OS=Homo sapiens OX=9606 GN=WASF2 PE=1 SV=3
P08603|CFAH_HUMAN	1.57	0.93	0.03	3	3	Complement factor H OS=Homo sapiens OX=9606 GN=CFH PE=1 SV=4
O15212|PFD6_HUMAN	0.54	1.01	0.39	6	6	Prefoldin subunit 6 OS=Homo sapiens OX=9606 GN=PFDN6 PE=1 SV=1
P31948|STIP1_HUMAN	9.74	0.99	0.48	54	54	Stress-induced-phosphoprotein 1 OS=Homo sapiens OX=9606 GN=STIP1 PE=1 SV=1
Q9BRX2|PELO_HUMAN	1.33	0.92	0.16	5	5	Protein pelota homolog OS=Homo sapiens OX=9606 GN=PELO PE=1 SV=2
Q8WWK9|CKAP2_HUMAN	0	0.89	0.02	1	1	Cytoskeleton-associated protein 2 OS=Homo sapiens OX=9606 GN=CKAP2 PE=1 SV=1
Q9BZK7|TBL1R_HUMAN	0.12	0.97	0.19	12	6	F-box-like/WD repeat-containing protein TBL1XR1 OS=Homo sapiens OX=9606 GN=TBL1XR1 PE=1 SV=1
Q8TDW4|ST7L_HUMAN	0	0.9	0.02	1	1	Suppressor of tumorigenicity 7 protein-like OS=Homo sapiens OX=9606 GN=ST7L PE=2 SV=1
Q9NY27|PP4R2_HUMAN	7.43	0.88	0.22	6	6	Serine/threonine-protein phosphatase 4 regulatory subunit 2 OS=Homo sapiens OX=9606 GN=PPP4R2 PE=1 SV=3
O00115|DNS2A_HUMAN	10.1	0.91	0.03	1	1	Deoxyribonuclease-2-alpha OS=Homo sapiens OX=9606 GN=DNASE2 PE=1 SV=2
Q16881|TRXR1_HUMAN	1.9	1.07	0.28	17	15	Thioredoxin reductase 1, cytoplasmic OS=Homo sapiens OX=9606 GN=TXNRD1 PE=1 SV=3
Q8NBQ5|DHB11_HUMAN	8.07	1.13	0.18	3	3	Estradiol 17-beta-dehydrogenase 11 OS=Homo sapiens OX=9606 GN=HSD17B11 PE=1 SV=3
P25398|RS12_HUMAN	3.72	0.98	0.55	18	18	40S ribosomal protein S12 OS=Homo sapiens OX=9606 GN=RPS12 PE=1 SV=3
Q14192|FHL2_HUMAN	4.11	1.03	0.25	5	5	Four and a half LIM domains protein 2 OS=Homo sapiens OX=9606 GN=FHL2 PE=1 SV=3
Q05048|CSTF1_HUMAN	4.92	1.07	0.35	9	9	Cleavage stimulation factor subunit 1 OS=Homo sapiens OX=9606 GN=CSTF1 PE=1 SV=1
E9PRG8|CK098_HUMAN	8.63	0.92	0.21	2	2	Uncharacterized protein C11orf98 OS=Homo sapiens OX=9606 GN=C11orf98 PE=4 SV=2
P41223|BUD31_HUMAN	1.22	0.95	0.28	3	3	Protein BUD31 homolog OS=Homo sapiens OX=9606 GN=BUD31 PE=1 SV=2
Q15599|NHRF2_HUMAN	2.56	1.04	0.27	8	8	Na(+)/H(+) exchange regulatory cofactor NHE-RF2 OS=Homo sapiens OX=9606 GN=SLC9A3R2 PE=1 SV=2
Q6NXR4|TTI2_HUMAN	0	1.48	0.03	1	1	TELO2-interacting protein 2 OS=Homo sapiens OX=9606 GN=TTI2 PE=1 SV=1
P61073|CXCR4_HUMAN	14.34	0.78	0.03	1	1	C-X-C chemokine receptor type 4 OS=Homo sapiens OX=9606 GN=CXCR4 PE=1 SV=1
Q7Z2K6|ERMP1_HUMAN	11.42	0.88	0.09	6	6	Endoplasmic reticulum metallopeptidase 1 OS=Homo sapiens OX=9606 GN=ERMP1 PE=1 SV=2
Q99590|SCAFB_HUMAN	1.22	0.98	0.06	8	8	Protein SCAF11 OS=Homo sapiens OX=9606 GN=SCAF11 PE=1 SV=2
Q8N0U7|CA087_HUMAN	0	0.94	0.02	1	1	Uncharacterized protein C1orf87 OS=Homo sapiens OX=9606 GN=C1orf87 PE=2 SV=1
O94760|DDAH1_HUMAN	9.7	0.82	0.33	6	6	N(G),N(G)-dimethylarginine dimethylaminohydrolase 1 OS=Homo sapiens OX=9606 GN=DDAH1 PE=1 SV=3
Q8NBK3|SUMF1_HUMAN	0.77	0.88	0.04	1	1	Formylglycine-generating enzyme OS=Homo sapiens OX=9606 GN=SUMF1 PE=1 SV=3
Q9Y2H0|DLGP4_HUMAN	0	1.32	0.02	1	1	Disks large-associated protein 4 OS=Homo sapiens OX=9606 GN=DLGAP4 PE=1 SV=3
Q8N9B5|JMY_HUMAN	0	1.38	0.02	1	1	Junction-mediating and -regulatory protein OS=Homo sapiens OX=9606 GN=JMY PE=1 SV=2
Q8NI36|WDR36_HUMAN	1.78	1.02	0.22	14	14	WD repeat-containing protein 36 OS=Homo sapiens OX=9606 GN=WDR36 PE=1 SV=1
O00178|GTPB1_HUMAN	1.54	0.95	0.14	7	7	GTP-binding protein 1 OS=Homo sapiens OX=9606 GN=GTPBP1 PE=1 SV=3
P16152|CBR1_HUMAN	1.63	1	0.59	17	15	Carbonyl reductase [NADPH] 1 OS=Homo sapiens OX=9606 GN=CBR1 PE=1 SV=3
P63162|RSMN_HUMAN	14.1	0.9	0.15	6	6	Small nuclear ribonucleoprotein-associated protein N OS=Homo sapiens OX=9606 GN=SNRPN PE=1 SV=1
Q9BWE0|REPI1_HUMAN	0	0.97	0.03	1	1	Replication initiator 1 OS=Homo sapiens OX=9606 GN=REPIN1 PE=1 SV=1
Q66PJ3|AR6P4_HUMAN	1.73	0.98	0.08	3	3	ADP-ribosylation factor-like protein 6-interacting protein 4 OS=Homo sapiens OX=9606 GN=ARL6IP4 PE=1 SV=2
Q13464|ROCK1_HUMAN	2.12	0.98	0.03	6	3	Rho-associated protein kinase 1 OS=Homo sapiens OX=9606 GN=ROCK1 PE=1 SV=1
Q5T1J5|CHCH9_HUMAN	17.81	1.18	0.09	2	2	Putative coiled-coil-helix-coiled-coil-helix domain-containing protein CHCHD2P9, mitochondrial OS=Homo sapiens OX=9606 GN=CHCHD2P9 PE=5 SV=1
Q9UJU6|DBNL_HUMAN	21.01	0.96	0.33	13	13	Drebrin-like protein OS=Homo sapiens OX=9606 GN=DBNL PE=1 SV=1
P33527|MRP1_HUMAN	2.24	0.98	0.11	12	12	Multidrug resistance-associated protein 1 OS=Homo sapiens OX=9606 GN=ABCC1 PE=1 SV=3
Q9Y597|KCTD3_HUMAN	0	0.89	0.01	1	1	BTB/POZ domain-containing protein KCTD3 OS=Homo sapiens OX=9606 GN=KCTD3 PE=1 SV=2
Q99543|DNJC2_HUMAN	4.87	1.03	0.21	10	10	DnaJ homolog subfamily C member 2 OS=Homo sapiens OX=9606 GN=DNAJC2 PE=1 SV=4
Q8N3E9|PLCD3_HUMAN	2.32	0.94	0.04	2	2	1-phosphatidylinositol 4,5-bisphosphate phosphodiesterase delta-3 OS=Homo sapiens OX=9606 GN=PLCD3 PE=1 SV=3
Q9HCJ1|ANKH_HUMAN	0.11	1.02	0.03	1	1	Progressive ankylosis protein homolog OS=Homo sapiens OX=9606 GN=ANKH PE=1 SV=2
Q13363|CTBP1_HUMAN	2.4	1.06	0.25	13	7	C-terminal-binding protein 1 OS=Homo sapiens OX=9606 GN=CTBP1 PE=1 SV=2
Q96PU4|UHRF2_HUMAN	4.39	1.07	0.03	2	2	E3 ubiquitin-protein ligase UHRF2 OS=Homo sapiens OX=9606 GN=UHRF2 PE=1 SV=1
Q96B26|EXOS8_HUMAN	6.64	0.75	0.21	3	3	Exosome complex component RRP43 OS=Homo sapiens OX=9606 GN=EXOSC8 PE=1 SV=1
O43181|NDUS4_HUMAN	0.08	0.94	0.18	2	2	NADH dehydrogenase [ubiquinone] iron-sulfur protein 4, mitochondrial OS=Homo sapiens OX=9606 GN=NDUFS4 PE=1 SV=1
P62491|RB11A_HUMAN	5.9	1.03	0.44	8	8	Ras-related protein Rab-11A OS=Homo sapiens OX=9606 GN=RAB11A PE=1 SV=3
O43570|CAH12_HUMAN	4.7	0.96	0.07	2	2	Carbonic anhydrase 12 OS=Homo sapiens OX=9606 GN=CA12 PE=1 SV=1
Q6W2J9|BCOR_HUMAN	0.86	0.98	0.02	2	2	BCL-6 corepressor OS=Homo sapiens OX=9606 GN=BCOR PE=1 SV=1
Q9UID3|VPS51_HUMAN	5.76	1.35	0.07	3	3	Vacuolar protein sorting-associated protein 51 homolog OS=Homo sapiens OX=9606 GN=VPS51 PE=1 SV=2
O14556|G3PT_HUMAN	2.35	0.94	0.07	4	4	Glyceraldehyde-3-phosphate dehydrogenase, testis-specific OS=Homo sapiens OX=9606 GN=GAPDHS PE=1 SV=2
Q9H4Z3|CAPAM_HUMAN	1.73	0.97	0.02	1	1	mRNA (2'-O-methyladenosine-N(6)-)-methyltransferase OS=Homo sapiens OX=9606 GN=PCIF1 PE=1 SV=1
P54619|AAKG1_HUMAN	0.12	1.16	0.09	3	3	5'-AMP-activated protein kinase subunit gamma-1 OS=Homo sapiens OX=9606 GN=PRKAG1 PE=1 SV=1
P48426|PI42A_HUMAN	1.37	0.87	0.03	2	1	Phosphatidylinositol 5-phosphate 4-kinase type-2 alpha OS=Homo sapiens OX=9606 GN=PIP4K2A PE=1 SV=2
Q9UHB9|SRP68_HUMAN	1.53	1	0.35	17	17	Signal recognition particle subunit SRP68 OS=Homo sapiens OX=9606 GN=SRP68 PE=1 SV=2
Q9Y6N7|ROBO1_HUMAN	5.54	0.98	0.07	8	8	Roundabout homolog 1 OS=Homo sapiens OX=9606 GN=ROBO1 PE=1 SV=1
Q6DKJ4|NXN_HUMAN	12.73	1.29	0.06	2	2	Nucleoredoxin OS=Homo sapiens OX=9606 GN=NXN PE=1 SV=2
Q9Y3B8|ORN_HUMAN	8.6	1.07	0.25	5	5	Oligoribonuclease, mitochondrial OS=Homo sapiens OX=9606 GN=REXO2 PE=1 SV=3
O95232|LC7L3_HUMAN	0.72	0.97	0.22	7	7	Luc7-like protein 3 OS=Homo sapiens OX=9606 GN=LUC7L3 PE=1 SV=2
Q9NYU1|UGGG2_HUMAN	1.06	0.66	0.01	1	1	UDP-glucose:glycoprotein glucosyltransferase 2 OS=Homo sapiens OX=9606 GN=UGGT2 PE=1 SV=4
Q8IVP5|FUND1_HUMAN	0	1.18	0.11	1	1	FUN14 domain-containing protein 1 OS=Homo sapiens OX=9606 GN=FUNDC1 PE=1 SV=1
A4D1E9|GTPBA_HUMAN	6.45	1.02	0.17	5	5	GTP-binding protein 10 OS=Homo sapiens OX=9606 GN=GTPBP10 PE=1 SV=1
Q9NRG4|SMYD2_HUMAN	0	0.96	0.04	1	1	N-lysine methyltransferase SMYD2 OS=Homo sapiens OX=9606 GN=SMYD2 PE=1 SV=2
P61009|SPCS3_HUMAN	5.23	0.98	0.13	2	2	Signal peptidase complex subunit 3 OS=Homo sapiens OX=9606 GN=SPCS3 PE=1 SV=1
P35232|PHB_HUMAN	6.66	0.96	0.56	12	12	Prohibitin OS=Homo sapiens OX=9606 GN=PHB PE=1 SV=1
Q14141|SEPT6_HUMAN	2.67	1.02	0.07	8	2	Septin-6 OS=Homo sapiens OX=9606 GN=SEPTIN6 PE=1 SV=4
P07711|CATL1_HUMAN	5.65	0.92	0.15	5	5	Procathepsin L OS=Homo sapiens OX=9606 GN=CTSL PE=1 SV=2
Q9Y2L1|RRP44_HUMAN	1.49	0.98	0.25	18	18	Exosome complex exonuclease RRP44 OS=Homo sapiens OX=9606 GN=DIS3 PE=1 SV=2
P10620|MGST1_HUMAN	5.61	1.04	0.19	10	10	Microsomal glutathione S-transferase 1 OS=Homo sapiens OX=9606 GN=MGST1 PE=1 SV=1
P36578|RL4_HUMAN	11.85	0.99	0.41	36	36	60S ribosomal protein L4 OS=Homo sapiens OX=9606 GN=RPL4 PE=1 SV=5
Q9Y5B6|PAXB1_HUMAN	2.34	0.84	0.03	2	2	PAX3- and PAX7-binding protein 1 OS=Homo sapiens OX=9606 GN=PAXBP1 PE=1 SV=2
Q93009|UBP7_HUMAN	9.05	1.01	0.24	21	21	Ubiquitin carboxyl-terminal hydrolase 7 OS=Homo sapiens OX=9606 GN=USP7 PE=1 SV=2
Q5JPE7|NOMO2_HUMAN	1.25	0.97	0.23	21	21	Nodal modulator 2 OS=Homo sapiens OX=9606 GN=NOMO2 PE=1 SV=1
Q92541|RTF1_HUMAN	6.43	1.03	0.09	5	5	RNA polymerase-associated protein RTF1 homolog OS=Homo sapiens OX=9606 GN=RTF1 PE=1 SV=4
P48723|HSP13_HUMAN	4.31	1.12	0.15	5	5	Heat shock 70 kDa protein 13 OS=Homo sapiens OX=9606 GN=HSPA13 PE=1 SV=1
O96000|NDUBA_HUMAN	1.6	1.01	0.43	7	7	NADH dehydrogenase [ubiquinone] 1 beta subcomplex subunit 10 OS=Homo sapiens OX=9606 GN=NDUFB10 PE=1 SV=3
Q96H79|ZCCHL_HUMAN	0	1.03	0.07	1	1	Zinc finger CCCH-type antiviral protein 1-like OS=Homo sapiens OX=9606 GN=ZC3HAV1L PE=1 SV=2
Q15646|OASL_HUMAN	0.42	0.95	0.04	1	1	2'-5'-oligoadenylate synthase-like protein OS=Homo sapiens OX=9606 GN=OASL PE=1 SV=2
Q7Z4Q2|HEAT3_HUMAN	0.84	0.97	0.06	3	3	HEAT repeat-containing protein 3 OS=Homo sapiens OX=9606 GN=HEATR3 PE=1 SV=2
P18124|RL7_HUMAN	3.83	1	0.46	23	23	60S ribosomal protein L7 OS=Homo sapiens OX=9606 GN=RPL7 PE=1 SV=1
O75874|IDHC_HUMAN	0.55	1	0.46	23	22	Isocitrate dehydrogenase [NADP] cytoplasmic OS=Homo sapiens OX=9606 GN=IDH1 PE=1 SV=2
P26373|RL13_HUMAN	5.93	1.01	0.21	5	5	60S ribosomal protein L13 OS=Homo sapiens OX=9606 GN=RPL13 PE=1 SV=4
O14522|PTPRT_HUMAN	0	0.93	0.01	1	1	Receptor-type tyrosine-protein phosphatase T OS=Homo sapiens OX=9606 GN=PTPRT PE=1 SV=6
Q9Y5X2|SNX8_HUMAN	0	2.12	0.02	1	1	Sorting nexin-8 OS=Homo sapiens OX=9606 GN=SNX8 PE=1 SV=1
Q68CQ4|DIEXF_HUMAN	0.53	0.8	0.05	3	3	Digestive organ expansion factor homolog OS=Homo sapiens OX=9606 GN=DIEXF PE=1 SV=2
Q7Z6M1|RABEK_HUMAN	0	1.01	0.04	1	1	Rab9 effector protein with kelch motifs OS=Homo sapiens OX=9606 GN=RABEPK PE=1 SV=1
Q969F1|TF3C6_HUMAN	0	0.69	0.08	1	1	General transcription factor 3C polypeptide 6 OS=Homo sapiens OX=9606 GN=GTF3C6 PE=1 SV=1
Q14353|GAMT_HUMAN	2.76	1	0.13	2	2	Guanidinoacetate N-methyltransferase OS=Homo sapiens OX=9606 GN=GAMT PE=1 SV=1
Q96IJ6|GMPPA_HUMAN	1.43	1.03	0.19	5	5	Mannose-1-phosphate guanyltransferase alpha OS=Homo sapiens OX=9606 GN=GMPPA PE=1 SV=1
Q9GZP8|IMUP_HUMAN	0	1.31	0.25	1	1	Immortalization up-regulated protein OS=Homo sapiens OX=9606 GN=IMUP PE=1 SV=1
Q96K37|S35E1_HUMAN	1.16	0.73	0.09	2	2	Solute carrier family 35 member E1 OS=Homo sapiens OX=9606 GN=SLC35E1 PE=1 SV=2
Q8TAE8|G45IP_HUMAN	7.09	0.96	0.18	3	3	Growth arrest and DNA damage-inducible proteins-interacting protein 1 OS=Homo sapiens OX=9606 GN=GADD45GIP1 PE=1 SV=1
P61601|NCALD_HUMAN	2.41	1.01	0.09	2	2	Neurocalcin-delta OS=Homo sapiens OX=9606 GN=NCALD PE=1 SV=2
Q13190|STX5_HUMAN	5.46	0.96	0.22	5	5	Syntaxin-5 OS=Homo sapiens OX=9606 GN=STX5 PE=1 SV=2
O76021|RL1D1_HUMAN	4.45	1.05	0.24	11	11	Ribosomal L1 domain-containing protein 1 OS=Homo sapiens OX=9606 GN=RSL1D1 PE=1 SV=3
O15382|BCAT2_HUMAN	3.55	1.02	0.12	3	3	Branched-chain-amino-acid aminotransferase, mitochondrial OS=Homo sapiens OX=9606 GN=BCAT2 PE=1 SV=2
Q96FK6|WDR89_HUMAN	0	1.35	0.05	1	1	WD repeat-containing protein 89 OS=Homo sapiens OX=9606 GN=WDR89 PE=2 SV=1
Q9BZQ8|NIBA1_HUMAN	0	0.63	0.02	1	1	Protein Niban 1 OS=Homo sapiens OX=9606 GN=NIBAN1 PE=1 SV=1
Q9UBK8|MTRR_HUMAN	2.22	0.97	0.07	3	3	Methionine synthase reductase OS=Homo sapiens OX=9606 GN=MTRR PE=1 SV=4
Q15208|STK38_HUMAN	3.48	0.93	0.03	1	1	Serine/threonine-protein kinase 38 OS=Homo sapiens OX=9606 GN=STK38 PE=1 SV=1
Q9UPN3|MACF1_HUMAN	6.61	0.96	0.04	21	20	Microtubule-actin cross-linking factor 1, isoforms 1/2/3/5 OS=Homo sapiens OX=9606 GN=MACF1 PE=1 SV=4
Q6P1K2|PMF1_HUMAN	5.02	1	0.06	1	1	Polyamine-modulated factor 1 OS=Homo sapiens OX=9606 GN=PMF1 PE=1 SV=2
Q6NVV1|R13P3_HUMAN	4.94	0.96	0.24	4	4	Putative 60S ribosomal protein L13a protein RPL13AP3 OS=Homo sapiens OX=9606 GN=RPL13AP3 PE=5 SV=1
Q7Z739|YTHD3_HUMAN	3.65	1	0.09	8	4	YTH domain-containing family protein 3 OS=Homo sapiens OX=9606 GN=YTHDF3 PE=1 SV=1
O95456|PSMG1_HUMAN	15.08	0.95	0.35	8	8	Proteasome assembly chaperone 1 OS=Homo sapiens OX=9606 GN=PSMG1 PE=1 SV=1
P78337|PITX1_HUMAN	0	1.13	0.04	1	1	Pituitary homeobox 1 OS=Homo sapiens OX=9606 GN=PITX1 PE=1 SV=2
Q9NS69|TOM22_HUMAN	1.53	1	0.34	4	4	Mitochondrial import receptor subunit TOM22 homolog OS=Homo sapiens OX=9606 GN=TOMM22 PE=1 SV=3
P30622|CLIP1_HUMAN	4.34	1.03	0.15	17	16	CAP-Gly domain-containing linker protein 1 OS=Homo sapiens OX=9606 GN=CLIP1 PE=1 SV=2
P07858|CATB_HUMAN	7.04	0.96	0.22	5	5	Cathepsin B OS=Homo sapiens OX=9606 GN=CTSB PE=1 SV=3
O14786|NRP1_HUMAN	0	1.14	0.02	1	1	Neuropilin-1 OS=Homo sapiens OX=9606 GN=NRP1 PE=1 SV=3
P60900|PSA6_HUMAN	1.89	1.05	0.17	3	3	Proteasome subunit alpha type-6 OS=Homo sapiens OX=9606 GN=PSMA6 PE=1 SV=1
Q5T6V5|QSPP_HUMAN	0.66	1.11	0.04	1	1	Queuosine salvage protein OS=Homo sapiens OX=9606 GN=C9orf64 PE=1 SV=1
Q9UI10|EI2BD_HUMAN	2.88	0.98	0.22	6	6	Translation initiation factor eIF-2B subunit delta OS=Homo sapiens OX=9606 GN=EIF2B4 PE=1 SV=2
O60216|RAD21_HUMAN	4.83	0.97	0.29	13	13	Double-strand-break repair protein rad21 homolog OS=Homo sapiens OX=9606 GN=RAD21 PE=1 SV=2
P63146|UBE2B_HUMAN	3.32	1.13	0.11	1	1	Ubiquitin-conjugating enzyme E2 B OS=Homo sapiens OX=9606 GN=UBE2B PE=1 SV=1
O60832|DKC1_HUMAN	3.5	0.98	0.3	12	12	H/ACA ribonucleoprotein complex subunit DKC1 OS=Homo sapiens OX=9606 GN=DKC1 PE=1 SV=3
F5H284|PAL4D_HUMAN	1.46	0.98	0.09	4	4	Peptidyl-prolyl cis-trans isomerase A-like 4D OS=Homo sapiens OX=9606 GN=PPIAL4D PE=3 SV=1
Q92947|GCDH_HUMAN	4.75	1.17	0.1	3	3	Glutaryl-CoA dehydrogenase, mitochondrial OS=Homo sapiens OX=9606 GN=GCDH PE=1 SV=1
P61020|RAB5B_HUMAN	8.41	1.08	0.27	8	5	Ras-related protein Rab-5B OS=Homo sapiens OX=9606 GN=RAB5B PE=1 SV=1
Q4G0J3|LARP7_HUMAN	14.63	0.92	0.18	8	8	La-related protein 7 OS=Homo sapiens OX=9606 GN=LARP7 PE=1 SV=1
Q9H967|WDR76_HUMAN	3.85	0.88	0.07	3	3	WD repeat-containing protein 76 OS=Homo sapiens OX=9606 GN=WDR76 PE=1 SV=2
Q96MF7|NSE2_HUMAN	0	0.93	0.05	1	1	E3 SUMO-protein ligase NSE2 OS=Homo sapiens OX=9606 GN=NSMCE2 PE=1 SV=2
P49759|CLK1_HUMAN	4.72	0.97	0.04	1	1	Dual specificity protein kinase CLK1 OS=Homo sapiens OX=9606 GN=CLK1 PE=1 SV=2
Q92783|STAM1_HUMAN	1.78	1.1	0.21	10	9	Signal transducing adapter molecule 1 OS=Homo sapiens OX=9606 GN=STAM PE=1 SV=3
Q9BXS0|COPA1_HUMAN	0	0.83	0.02	1	1	Collagen alpha-1(XXV) chain OS=Homo sapiens OX=9606 GN=COL25A1 PE=1 SV=2
Q13616|CUL1_HUMAN	11.77	0.89	0.13	7	7	Cullin-1 OS=Homo sapiens OX=9606 GN=CUL1 PE=1 SV=2
Q309B1|TR16L_HUMAN	7.21	1.05	0.13	3	3	Tripartite motif-containing protein 16-like protein OS=Homo sapiens OX=9606 GN=TRIM16L PE=2 SV=3
Q9ULT8|HECD1_HUMAN	1.04	1.04	0.04	7	7	E3 ubiquitin-protein ligase HECTD1 OS=Homo sapiens OX=9606 GN=HECTD1 PE=1 SV=3
Q52LJ0|FA98B_HUMAN	1.15	1.04	0.26	9	9	Protein FAM98B OS=Homo sapiens OX=9606 GN=FAM98B PE=1 SV=2
Q12874|SF3A3_HUMAN	1.17	1.02	0.37	19	19	Splicing factor 3A subunit 3 OS=Homo sapiens OX=9606 GN=SF3A3 PE=1 SV=1
P23526|SAHH_HUMAN	1.29	1.01	0.38	22	21	Adenosylhomocysteinase OS=Homo sapiens OX=9606 GN=AHCY PE=1 SV=4
Q00610|CLH1_HUMAN	2.57	1	0.43	119	90	Clathrin heavy chain 1 OS=Homo sapiens OX=9606 GN=CLTC PE=1 SV=5
P14174|MIF_HUMAN	3.33	0.93	0.17	2	2	Macrophage migration inhibitory factor OS=Homo sapiens OX=9606 GN=MIF PE=1 SV=4
P11532|DMD_HUMAN	0	1.34	0	2	1	Dystrophin OS=Homo sapiens OX=9606 GN=DMD PE=1 SV=3
P0DN37|PAL4G_HUMAN	2.4	0.98	0.13	13	13	Peptidyl-prolyl cis-trans isomerase A-like 4G OS=Homo sapiens OX=9606 GN=PPIAL4G PE=3 SV=1
Q13641|TPBG_HUMAN	2.59	1.06	0.03	1	1	Trophoblast glycoprotein OS=Homo sapiens OX=9606 GN=TPBG PE=1 SV=1
Q96AY4|TTC28_HUMAN	0	1.14	0.01	1	1	Tetratricopeptide repeat protein 28 OS=Homo sapiens OX=9606 GN=TTC28 PE=1 SV=4
Q92925|SMRD2_HUMAN	2.66	1.05	0.07	3	2	SWI/SNF-related matrix-associated actin-dependent regulator of chromatin subfamily D member 2 OS=Homo sapiens OX=9606 GN=SMARCD2 PE=1 SV=3
P26374|RAE2_HUMAN	0	0.9	0.03	1	1	Rab proteins geranylgeranyltransferase component A 2 OS=Homo sapiens OX=9606 GN=CHML PE=1 SV=2
P08047|SP1_HUMAN	7.84	1.06	0.03	2	2	Transcription factor Sp1 OS=Homo sapiens OX=9606 GN=SP1 PE=1 SV=3
P37840|SYUA_HUMAN	8.55	0.97	0.36	6	6	Alpha-synuclein OS=Homo sapiens OX=9606 GN=SNCA PE=1 SV=1
P15559|NQO1_HUMAN	1.12	1.02	0.35	15	15	NAD(P)H dehydrogenase [quinone] 1 OS=Homo sapiens OX=9606 GN=NQO1 PE=1 SV=1
Q92621|NU205_HUMAN	4.49	0.99	0.11	21	21	Nuclear pore complex protein Nup205 OS=Homo sapiens OX=9606 GN=NUP205 PE=1 SV=3
O75347|TBCA_HUMAN	0.41	1.04	0.56	14	14	Tubulin-specific chaperone A OS=Homo sapiens OX=9606 GN=TBCA PE=1 SV=3
P46939|UTRO_HUMAN	10.85	1.32	0.03	9	8	Utrophin OS=Homo sapiens OX=9606 GN=UTRN PE=1 SV=2
Q9UBS4|DJB11_HUMAN	4.45	0.97	0.2	7	7	DnaJ homolog subfamily B member 11 OS=Homo sapiens OX=9606 GN=DNAJB11 PE=1 SV=1
P61970|NTF2_HUMAN	4.58	1.04	0.45	9	9	Nuclear transport factor 2 OS=Homo sapiens OX=9606 GN=NUTF2 PE=1 SV=1
Q9BV44|THUM3_HUMAN	15.62	0.83	0.09	3	3	THUMP domain-containing protein 3 OS=Homo sapiens OX=9606 GN=THUMPD3 PE=1 SV=1
Q14919|NC2A_HUMAN	6.58	1.11	0.22	6	6	Dr1-associated corepressor OS=Homo sapiens OX=9606 GN=DRAP1 PE=1 SV=3
Q58WW2|DCAF6_HUMAN	0.4	0.96	0.03	2	2	DDB1- and CUL4-associated factor 6 OS=Homo sapiens OX=9606 GN=DCAF6 PE=1 SV=1
O94874|UFL1_HUMAN	1.32	0.94	0.16	11	11	E3 UFM1-protein ligase 1 OS=Homo sapiens OX=9606 GN=UFL1 PE=1 SV=2
Q06587|RING1_HUMAN	6.67	0.97	0.11	3	3	E3 ubiquitin-protein ligase RING1 OS=Homo sapiens OX=9606 GN=RING1 PE=1 SV=2
Q9UKV8|AGO2_HUMAN	4.69	0.88	0.06	4	3	Protein argonaute-2 OS=Homo sapiens OX=9606 GN=AGO2 PE=1 SV=3
Q9Y6D6|BIG1_HUMAN	2.63	1	0.02	6	2	Brefeldin A-inhibited guanine nucleotide-exchange protein 1 OS=Homo sapiens OX=9606 GN=ARFGEF1 PE=1 SV=2
O60333|KIF1B_HUMAN	4.44	1.1	0.03	5	3	Kinesin-like protein KIF1B OS=Homo sapiens OX=9606 GN=KIF1B PE=1 SV=5
Q9BUF5|TBB6_HUMAN	0.35	1.02	0.38	42	12	Tubulin beta-6 chain OS=Homo sapiens OX=9606 GN=TUBB6 PE=1 SV=1
Q7L2E3|DHX30_HUMAN	4.34	1.01	0.18	19	19	ATP-dependent RNA helicase DHX30 OS=Homo sapiens OX=9606 GN=DHX30 PE=1 SV=1
Q8IZL8|PELP1_HUMAN	3.06	0.85	0.08	6	6	Proline-, glutamic acid- and leucine-rich protein 1 OS=Homo sapiens OX=9606 GN=PELP1 PE=1 SV=2
P08237|PFKAM_HUMAN	1.36	1.02	0.4	32	28	ATP-dependent 6-phosphofructokinase, muscle type OS=Homo sapiens OX=9606 GN=PFKM PE=1 SV=2
O60762|DPM1_HUMAN	1.23	0.92	0.22	5	5	Dolichol-phosphate mannosyltransferase subunit 1 OS=Homo sapiens OX=9606 GN=DPM1 PE=1 SV=1
Q86UL3|GPAT4_HUMAN	0	0.79	0.03	1	1	Glycerol-3-phosphate acyltransferase 4 OS=Homo sapiens OX=9606 GN=GPAT4 PE=1 SV=1
Q9GZT3|SLIRP_HUMAN	3.62	0.98	0.54	7	7	SRA stem-loop-interacting RNA-binding protein, mitochondrial OS=Homo sapiens OX=9606 GN=SLIRP PE=1 SV=1
O94855|SC24D_HUMAN	5.52	1.03	0.16	12	11	Protein transport protein Sec24D OS=Homo sapiens OX=9606 GN=SEC24D PE=1 SV=2
Q7Z7K0|COXM1_HUMAN	1.83	0.95	0.09	1	1	COX assembly mitochondrial protein homolog OS=Homo sapiens OX=9606 GN=CMC1 PE=1 SV=1
Q16537|2A5E_HUMAN	0.82	1.88	0.07	3	3	Serine/threonine-protein phosphatase 2A 56 kDa regulatory subunit epsilon isoform OS=Homo sapiens OX=9606 GN=PPP2R5E PE=1 SV=1
Q9NQZ2|SAS10_HUMAN	6.42	1.04	0.08	3	3	Something about silencing protein 10 OS=Homo sapiens OX=9606 GN=UTP3 PE=1 SV=1
Q9Y3F4|STRAP_HUMAN	2.93	0.99	0.52	28	28	Serine-threonine kinase receptor-associated protein OS=Homo sapiens OX=9606 GN=STRAP PE=1 SV=1
Q8WTT2|NOC3L_HUMAN	2.03	1.01	0.1	6	6	Nucleolar complex protein 3 homolog OS=Homo sapiens OX=9606 GN=NOC3L PE=1 SV=1
Q9Y3P9|RBGP1_HUMAN	2.15	1.06	0.14	11	10	Rab GTPase-activating protein 1 OS=Homo sapiens OX=9606 GN=RABGAP1 PE=1 SV=3
O95487|SC24B_HUMAN	1.03	0.99	0.09	8	7	Protein transport protein Sec24B OS=Homo sapiens OX=9606 GN=SEC24B PE=1 SV=2
P11498|PYC_HUMAN	1.92	0.98	0.4	49	49	Pyruvate carboxylase, mitochondrial OS=Homo sapiens OX=9606 GN=PC PE=1 SV=2
Q8N339|MT1M_HUMAN	0	0.94	0.2	1	1	Metallothionein-1M OS=Homo sapiens OX=9606 GN=MT1M PE=1 SV=2
P52758|RIDA_HUMAN	2.81	1.05	0.26	2	2	2-iminobutanoate/2-iminopropanoate deaminase OS=Homo sapiens OX=9606 GN=RIDA PE=1 SV=1
Q9UK59|DBR1_HUMAN	1.75	1.01	0.09	5	5	Lariat debranching enzyme OS=Homo sapiens OX=9606 GN=DBR1 PE=1 SV=2
P46821|MAP1B_HUMAN	0.06	1	0.27	45	43	Microtubule-associated protein 1B OS=Homo sapiens OX=9606 GN=MAP1B PE=1 SV=2
Q9UNX3|RL26L_HUMAN	1.41	0.92	0.06	11	1	60S ribosomal protein L26-like 1 OS=Homo sapiens OX=9606 GN=RPL26L1 PE=1 SV=1
P56545|CTBP2_HUMAN	2.66	1.06	0.16	11	5	C-terminal-binding protein 2 OS=Homo sapiens OX=9606 GN=CTBP2 PE=1 SV=1
P61916|NPC2_HUMAN	4.6	0.89	0.24	5	5	NPC intracellular cholesterol transporter 2 OS=Homo sapiens OX=9606 GN=NPC2 PE=1 SV=1
Q6P5Z2|PKN3_HUMAN	0	1.29	0.01	1	1	Serine/threonine-protein kinase N3 OS=Homo sapiens OX=9606 GN=PKN3 PE=1 SV=1
Q14195|DPYL3_HUMAN	3.71	0.95	0.42	21	19	Dihydropyrimidinase-related protein 3 OS=Homo sapiens OX=9606 GN=DPYSL3 PE=1 SV=1
Q8IXS6|PALM2_HUMAN	0.84	1	0.33	10	10	Paralemmin-2 OS=Homo sapiens OX=9606 GN=PALM2 PE=1 SV=3
Q9Y4E6|WDR7_HUMAN	0	0.22	0.01	1	1	WD repeat-containing protein 7 OS=Homo sapiens OX=9606 GN=WDR7 PE=1 SV=2
Q9UBK9|UXT_HUMAN	2.41	1.01	0.15	2	2	Protein UXT OS=Homo sapiens OX=9606 GN=UXT PE=1 SV=1
P68104|EF1A1_HUMAN	9.29	0.91	0.09	65	4	Elongation factor 1-alpha 1 OS=Homo sapiens OX=9606 GN=EEF1A1 PE=1 SV=1
Q9BRJ6|CG050_HUMAN	2.39	0.93	0.28	3	3	Uncharacterized protein C7orf50 OS=Homo sapiens OX=9606 GN=C7orf50 PE=1 SV=1
Q8WUY3|PRUN2_HUMAN	5.79	0.63	0.01	1	1	Protein prune homolog 2 OS=Homo sapiens OX=9606 GN=PRUNE2 PE=1 SV=3
Q06265|EXOS9_HUMAN	3.63	1.03	0.08	4	4	Exosome complex component RRP45 OS=Homo sapiens OX=9606 GN=EXOSC9 PE=1 SV=3
Q12948|FOXC1_HUMAN	0	1.66	0.02	1	1	Forkhead box protein C1 OS=Homo sapiens OX=9606 GN=FOXC1 PE=1 SV=3
P78310|CXAR_HUMAN	2.47	0.88	0.13	3	3	Coxsackievirus and adenovirus receptor OS=Homo sapiens OX=9606 GN=CXADR PE=1 SV=1
Q96EN8|MOCOS_HUMAN	7.37	1.09	0.13	7	7	Molybdenum cofactor sulfurase OS=Homo sapiens OX=9606 GN=MOCOS PE=1 SV=2
Q6PID6|TTC33_HUMAN	2.56	0.92	0.27	5	5	Tetratricopeptide repeat protein 33 OS=Homo sapiens OX=9606 GN=TTC33 PE=1 SV=2
Q10567|AP1B1_HUMAN	2.25	0.98	0.18	28	14	AP-1 complex subunit beta-1 OS=Homo sapiens OX=9606 GN=AP1B1 PE=1 SV=2
P62820|RAB1A_HUMAN	1.3	0.99	0.09	11	4	Ras-related protein Rab-1A OS=Homo sapiens OX=9606 GN=RAB1A PE=1 SV=3
P57081|WDR4_HUMAN	0.2	0.95	0.12	3	3	tRNA (guanine-N(7)-)-methyltransferase non-catalytic subunit WDR4 OS=Homo sapiens OX=9606 GN=WDR4 PE=1 SV=2
P52630|STAT2_HUMAN	1.44	1.45	0.03	2	2	Signal transducer and activator of transcription 2 OS=Homo sapiens OX=9606 GN=STAT2 PE=1 SV=1
Q8IVS2|FABD_HUMAN	1.56	1.04	0.16	5	5	Malonyl-CoA-acyl carrier protein transacylase, mitochondrial OS=Homo sapiens OX=9606 GN=MCAT PE=1 SV=2
O15121|DEGS1_HUMAN	3.29	1.05	0.16	4	4	Sphingolipid delta(4)-desaturase DES1 OS=Homo sapiens OX=9606 GN=DEGS1 PE=1 SV=1
Q9BSJ8|ESYT1_HUMAN	8.24	0.98	0.26	20	20	Extended synaptotagmin-1 OS=Homo sapiens OX=9606 GN=ESYT1 PE=1 SV=1
P83881|RL36A_HUMAN	0.24	0.94	0.17	2	2	60S ribosomal protein L36a OS=Homo sapiens OX=9606 GN=RPL36A PE=1 SV=2
Q00535|CDK5_HUMAN	4.51	0.74	0.16	4	3	Cyclin-dependent-like kinase 5 OS=Homo sapiens OX=9606 GN=CDK5 PE=1 SV=3
P31150|GDIA_HUMAN	3.92	0.96	0.33	24	14	Rab GDP dissociation inhibitor alpha OS=Homo sapiens OX=9606 GN=GDI1 PE=1 SV=2
Q99623|PHB2_HUMAN	0.56	0.99	0.41	15	15	Prohibitin-2 OS=Homo sapiens OX=9606 GN=PHB2 PE=1 SV=2
Q6K0P9|IFIX_HUMAN	0.63	1.08	0.04	2	2	Pyrin and HIN domain-containing protein 1 OS=Homo sapiens OX=9606 GN=PYHIN1 PE=1 SV=1
Q15155|NOMO1_HUMAN	1.25	0.97	0.24	21	21	Nodal modulator 1 OS=Homo sapiens OX=9606 GN=NOMO1 PE=1 SV=5
P22234|PUR6_HUMAN	1.3	1	0.55	32	32	Multifunctional protein ADE2 OS=Homo sapiens OX=9606 GN=PAICS PE=1 SV=3
Q9Y266|NUDC_HUMAN	1	0.97	0.59	31	31	Nuclear migration protein nudC OS=Homo sapiens OX=9606 GN=NUDC PE=1 SV=1
Q9BRF8|CPPED_HUMAN	10.37	0.82	0.04	1	1	Serine/threonine-protein phosphatase CPPED1 OS=Homo sapiens OX=9606 GN=CPPED1 PE=1 SV=3
P17706|PTN2_HUMAN	3.27	0.94	0.03	1	1	Tyrosine-protein phosphatase non-receptor type 2 OS=Homo sapiens OX=9606 GN=PTPN2 PE=1 SV=2
P04899|GNAI2_HUMAN	5.23	0.94	0.24	15	7	Guanine nucleotide-binding protein G(i) subunit alpha-2 OS=Homo sapiens OX=9606 GN=GNAI2 PE=1 SV=3
Q5T9A4|ATD3B_HUMAN	0	1.99	0.03	15	1	ATPase family AAA domain-containing protein 3B OS=Homo sapiens OX=9606 GN=ATAD3B PE=1 SV=1
P10589|COT1_HUMAN	0	1.2	0.02	1	1	COUP transcription factor 1 OS=Homo sapiens OX=9606 GN=NR2F1 PE=1 SV=1
Q9NRW1|RAB6B_HUMAN	0.56	0.99	0.11	3	2	Ras-related protein Rab-6B OS=Homo sapiens OX=9606 GN=RAB6B PE=1 SV=1
Q8ND04|SMG8_HUMAN	3.25	0.98	0.05	3	3	Protein SMG8 OS=Homo sapiens OX=9606 GN=SMG8 PE=1 SV=1
Q32P44|EMAL3_HUMAN	0.61	1	0.02	1	1	Echinoderm microtubule-associated protein-like 3 OS=Homo sapiens OX=9606 GN=EML3 PE=1 SV=1
P43246|MSH2_HUMAN	4.88	1.01	0.23	17	17	DNA mismatch repair protein Msh2 OS=Homo sapiens OX=9606 GN=MSH2 PE=1 SV=1
P23396|RS3_HUMAN	0.73	1	0.62	28	28	40S ribosomal protein S3 OS=Homo sapiens OX=9606 GN=RPS3 PE=1 SV=2
P29084|T2EB_HUMAN	1.84	0.91	0.3	6	6	Transcription initiation factor IIE subunit beta OS=Homo sapiens OX=9606 GN=GTF2E2 PE=1 SV=1
Q9H3Q1|BORG4_HUMAN	2.5	1.07	0.17	4	4	Cdc42 effector protein 4 OS=Homo sapiens OX=9606 GN=CDC42EP4 PE=1 SV=1
O00231|PSD11_HUMAN	11.97	0.98	0.39	17	17	26S proteasome non-ATPase regulatory subunit 11 OS=Homo sapiens OX=9606 GN=PSMD11 PE=1 SV=3
Q9BTW9|TBCD_HUMAN	2.77	1.01	0.2	16	16	Tubulin-specific chaperone D OS=Homo sapiens OX=9606 GN=TBCD PE=1 SV=2
Q9C0B7|TNG6_HUMAN	0	1.02	0.01	1	1	Transport and Golgi organization protein 6 homolog OS=Homo sapiens OX=9606 GN=TANGO6 PE=1 SV=2
Q2VPK5|CTU2_HUMAN	0	1.53	0.03	1	1	Cytoplasmic tRNA 2-thiolation protein 2 OS=Homo sapiens OX=9606 GN=CTU2 PE=1 SV=1
Q9HD45|TM9S3_HUMAN	6.01	1.06	0.1	4	4	Transmembrane 9 superfamily member 3 OS=Homo sapiens OX=9606 GN=TM9SF3 PE=1 SV=2
P07305|H10_HUMAN	3.37	0.97	0.19	3	3	Histone H1.0 OS=Homo sapiens OX=9606 GN=H1-0 PE=1 SV=3
Q10713|MPPA_HUMAN	3.85	1.03	0.37	15	15	Mitochondrial-processing peptidase subunit alpha OS=Homo sapiens OX=9606 GN=PMPCA PE=1 SV=2
Q86VM9|ZCH18_HUMAN	6.04	0.89	0.05	4	4	Zinc finger CCCH domain-containing protein 18 OS=Homo sapiens OX=9606 GN=ZC3H18 PE=1 SV=2
O14974|MYPT1_HUMAN	1.25	1.04	0.21	18	18	Protein phosphatase 1 regulatory subunit 12A OS=Homo sapiens OX=9606 GN=PPP1R12A PE=1 SV=1
O95155|UBE4B_HUMAN	0.45	1	0.12	11	11	Ubiquitin conjugation factor E4 B OS=Homo sapiens OX=9606 GN=UBE4B PE=1 SV=1
P52701|MSH6_HUMAN	3.97	1.03	0.18	20	20	DNA mismatch repair protein Msh6 OS=Homo sapiens OX=9606 GN=MSH6 PE=1 SV=2
O15511|ARPC5_HUMAN	4.3	1.02	0.44	8	8	Actin-related protein 2/3 complex subunit 5 OS=Homo sapiens OX=9606 GN=ARPC5 PE=1 SV=3
Q9NX31|OSER1_HUMAN	0	0.61	0.03	1	1	Oxidative stress-responsive serine-rich protein 1 OS=Homo sapiens OX=9606 GN=OSER1 PE=1 SV=2
Q9Y4W6|AFG32_HUMAN	12.04	1.11	0.13	8	8	AFG3-like protein 2 OS=Homo sapiens OX=9606 GN=AFG3L2 PE=1 SV=2
Q13435|SF3B2_HUMAN	0.5	1.01	0.41	43	43	Splicing factor 3B subunit 2 OS=Homo sapiens OX=9606 GN=SF3B2 PE=1 SV=2
O75886|STAM2_HUMAN	0.75	1.05	0.05	3	2	Signal transducing adapter molecule 2 OS=Homo sapiens OX=9606 GN=STAM2 PE=1 SV=1
O14662|STX16_HUMAN	0.73	0.96	0.09	2	2	Syntaxin-16 OS=Homo sapiens OX=9606 GN=STX16 PE=1 SV=3
Q9P016|THYN1_HUMAN	5.29	0.93	0.15	3	3	Thymocyte nuclear protein 1 OS=Homo sapiens OX=9606 GN=THYN1 PE=1 SV=1
Q03252|LMNB2_HUMAN	0.69	1.03	0.27	23	19	Lamin-B2 OS=Homo sapiens OX=9606 GN=LMNB2 PE=1 SV=4
Q96EY4|TMA16_HUMAN	4.47	0.97	0.13	3	3	Translation machinery-associated protein 16 OS=Homo sapiens OX=9606 GN=TMA16 PE=1 SV=2
Q9NWV8|BABA1_HUMAN	3.78	0.99	0.24	4	4	BRISC and BRCA1-A complex member 1 OS=Homo sapiens OX=9606 GN=BABAM1 PE=1 SV=1
O60927|PP1RB_HUMAN	20.52	0.86	0.13	1	1	E3 ubiquitin-protein ligase PPP1R11 OS=Homo sapiens OX=9606 GN=PPP1R11 PE=1 SV=1
P49354|FNTA_HUMAN	2.21	1.03	0.08	3	3	Protein farnesyltransferase/geranylgeranyltransferase type-1 subunit alpha OS=Homo sapiens OX=9606 GN=FNTA PE=1 SV=1
Q27J81|INF2_HUMAN	3.22	0.91	0.18	15	15	Inverted formin-2 OS=Homo sapiens OX=9606 GN=INF2 PE=1 SV=2
P50914|RL14_HUMAN	4.14	0.98	0.25	11	11	60S ribosomal protein L14 OS=Homo sapiens OX=9606 GN=RPL14 PE=1 SV=4
Q09161|NCBP1_HUMAN	4.34	1.04	0.27	19	19	Nuclear cap-binding protein subunit 1 OS=Homo sapiens OX=9606 GN=NCBP1 PE=1 SV=1
Q9UI26|IPO11_HUMAN	0.3	1.07	0.13	9	9	Importin-11 OS=Homo sapiens OX=9606 GN=IPO11 PE=1 SV=1
O43818|U3IP2_HUMAN	1.02	1.04	0.07	3	3	U3 small nucleolar RNA-interacting protein 2 OS=Homo sapiens OX=9606 GN=RRP9 PE=1 SV=1
Q9H0H5|RGAP1_HUMAN	3.65	0.97	0.09	3	3	Rac GTPase-activating protein 1 OS=Homo sapiens OX=9606 GN=RACGAP1 PE=1 SV=1
Q6P2Q9|PRP8_HUMAN	10.6	0.98	0.33	61	61	Pre-mRNA-processing-splicing factor 8 OS=Homo sapiens OX=9606 GN=PRPF8 PE=1 SV=2
Q00059|TFAM_HUMAN	1.18	1.03	0.17	5	5	Transcription factor A, mitochondrial OS=Homo sapiens OX=9606 GN=TFAM PE=1 SV=1
O15228|GNPAT_HUMAN	0	3.12	0.02	1	1	Dihydroxyacetone phosphate acyltransferase OS=Homo sapiens OX=9606 GN=GNPAT PE=1 SV=1
O00303|EIF3F_HUMAN	0.25	0.99	0.37	10	10	Eukaryotic translation initiation factor 3 subunit F OS=Homo sapiens OX=9606 GN=EIF3F PE=1 SV=1
O75746|CMC1_HUMAN	7.8	1.08	0.08	9	4	Calcium-binding mitochondrial carrier protein Aralar1 OS=Homo sapiens OX=9606 GN=SLC25A12 PE=1 SV=2
Q9UHA4|LTOR3_HUMAN	0	0.66	0.19	1	1	Ragulator complex protein LAMTOR3 OS=Homo sapiens OX=9606 GN=LAMTOR3 PE=1 SV=1
P14625|ENPL_HUMAN	1.11	0.98	0.41	53	51	Endoplasmin OS=Homo sapiens OX=9606 GN=HSP90B1 PE=1 SV=1
Q16181|SEPT7_HUMAN	0.38	1.01	0.42	20	18	Septin-7 OS=Homo sapiens OX=9606 GN=SEPTIN7 PE=1 SV=2
O14828|SCAM3_HUMAN	0.09	0.99	0.19	5	5	Secretory carrier-associated membrane protein 3 OS=Homo sapiens OX=9606 GN=SCAMP3 PE=1 SV=3
P63092|GNAS2_HUMAN	0.68	0.98	0.27	8	7	Guanine nucleotide-binding protein G(s) subunit alpha isoforms short OS=Homo sapiens OX=9606 GN=GNAS PE=1 SV=1
P07814|SYEP_HUMAN	4.88	1.01	0.53	85	85	Bifunctional glutamate/proline--tRNA ligase OS=Homo sapiens OX=9606 GN=EPRS1 PE=1 SV=5
Q0ZGT2|NEXN_HUMAN	0.65	1.02	0.03	2	2	Nexilin OS=Homo sapiens OX=9606 GN=NEXN PE=1 SV=1
Q9BUR5|MIC26_HUMAN	1.83	0.95	0.18	2	2	MICOS complex subunit MIC26 OS=Homo sapiens OX=9606 GN=APOO PE=1 SV=1
Q6NYC8|PPR18_HUMAN	1.84	0.97	0.08	3	3	Phostensin OS=Homo sapiens OX=9606 GN=PPP1R18 PE=1 SV=1
Q13131|AAPK1_HUMAN	0.87	0.96	0.13	5	5	5'-AMP-activated protein kinase catalytic subunit alpha-1 OS=Homo sapiens OX=9606 GN=PRKAA1 PE=1 SV=4
Q00613|HSF1_HUMAN	1.26	0.97	0.02	1	1	Heat shock factor protein 1 OS=Homo sapiens OX=9606 GN=HSF1 PE=1 SV=1
P37198|NUP62_HUMAN	1.09	1.03	0.24	9	9	Nuclear pore glycoprotein p62 OS=Homo sapiens OX=9606 GN=NUP62 PE=1 SV=3
Q8WXI9|P66B_HUMAN	2.85	1	0.21	11	10	Transcriptional repressor p66-beta OS=Homo sapiens OX=9606 GN=GATAD2B PE=1 SV=1
Q99832|TCPH_HUMAN	1.37	1	0.52	42	42	T-complex protein 1 subunit eta OS=Homo sapiens OX=9606 GN=CCT7 PE=1 SV=2
Q92530|PSMF1_HUMAN	1.89	1.09	0.06	2	2	Proteasome inhibitor PI31 subunit OS=Homo sapiens OX=9606 GN=PSMF1 PE=1 SV=2
Q92928|RAB1C_HUMAN	7.47	1.02	0.16	10	5	Putative Ras-related protein Rab-1C OS=Homo sapiens OX=9606 GN=RAB1C PE=5 SV=2
O00233|PSMD9_HUMAN	3.89	1.14	0.37	7	7	26S proteasome non-ATPase regulatory subunit 9 OS=Homo sapiens OX=9606 GN=PSMD9 PE=1 SV=3
P09234|RU1C_HUMAN	0.68	0.97	0.19	4	4	U1 small nuclear ribonucleoprotein C OS=Homo sapiens OX=9606 GN=SNRPC PE=1 SV=1
P46060|RAGP1_HUMAN	1.21	1.03	0.38	22	22	Ran GTPase-activating protein 1 OS=Homo sapiens OX=9606 GN=RANGAP1 PE=1 SV=1
Q9UQ35|SRRM2_HUMAN	1.04	1	0.14	29	29	Serine/arginine repetitive matrix protein 2 OS=Homo sapiens OX=9606 GN=SRRM2 PE=1 SV=2
O95297|MPZL1_HUMAN	0.01	1.1	0.32	7	7	Myelin protein zero-like protein 1 OS=Homo sapiens OX=9606 GN=MPZL1 PE=1 SV=1
P51858|HDGF_HUMAN	7.16	1	0.52	26	26	Hepatoma-derived growth factor OS=Homo sapiens OX=9606 GN=HDGF PE=1 SV=1
Q99700|ATX2_HUMAN	3.97	1.08	0.07	7	7	Ataxin-2 OS=Homo sapiens OX=9606 GN=ATXN2 PE=1 SV=2
O43143|DHX15_HUMAN	8.98	1	0.41	35	33	Pre-mRNA-splicing factor ATP-dependent RNA helicase DHX15 OS=Homo sapiens OX=9606 GN=DHX15 PE=1 SV=2
P62424|RL7A_HUMAN	6.56	1.01	0.32	14	14	60S ribosomal protein L7a OS=Homo sapiens OX=9606 GN=RPL7A PE=1 SV=2
Q14103|HNRPD_HUMAN	1.59	0.99	0.35	22	21	Heterogeneous nuclear ribonucleoprotein D0 OS=Homo sapiens OX=9606 GN=HNRNPD PE=1 SV=1
Q96L92|SNX27_HUMAN	7.6	0.94	0.14	6	6	Sorting nexin-27 OS=Homo sapiens OX=9606 GN=SNX27 PE=1 SV=2
Q14527|HLTF_HUMAN	4.82	1	0.15	9	9	Helicase-like transcription factor OS=Homo sapiens OX=9606 GN=HLTF PE=1 SV=2
O96028|NSD2_HUMAN	0.01	1.05	0.05	4	4	Histone-lysine N-methyltransferase NSD2 OS=Homo sapiens OX=9606 GN=NSD2 PE=1 SV=1
O75367|H2AY_HUMAN	4.43	1.01	0.43	24	23	Core histone macro-H2A.1 OS=Homo sapiens OX=9606 GN=MACROH2A1 PE=1 SV=4
Q13472|TOP3A_HUMAN	0	1.08	0.03	1	1	DNA topoisomerase 3-alpha OS=Homo sapiens OX=9606 GN=TOP3A PE=1 SV=1
Q92882|OSTF1_HUMAN	0	1.23	0.12	1	1	Osteoclast-stimulating factor 1 OS=Homo sapiens OX=9606 GN=OSTF1 PE=1 SV=2
P80297|MT1X_HUMAN	0	0.94	0.2	1	1	Metallothionein-1X OS=Homo sapiens OX=9606 GN=MT1X PE=1 SV=1
Q75QN2|INT8_HUMAN	6.72	0.71	0.02	1	1	Integrator complex subunit 8 OS=Homo sapiens OX=9606 GN=INTS8 PE=1 SV=1
Q9BUE6|ISCA1_HUMAN	0	0.47	0.12	1	1	Iron-sulfur cluster assembly 1 homolog, mitochondrial OS=Homo sapiens OX=9606 GN=ISCA1 PE=1 SV=1
P58107|EPIPL_HUMAN	0.75	0.99	0.16	92	67	Epiplakin OS=Homo sapiens OX=9606 GN=EPPK1 PE=1 SV=3
Q9UDY2|ZO2_HUMAN	4.42	1.09	0.03	3	3	Tight junction protein ZO-2 OS=Homo sapiens OX=9606 GN=TJP2 PE=1 SV=2
O75083|WDR1_HUMAN	4.67	1	0.49	30	30	WD repeat-containing protein 1 OS=Homo sapiens OX=9606 GN=WDR1 PE=1 SV=4
Q9H7E9|CH033_HUMAN	7.51	1.1	0.21	3	3	UPF0488 protein C8orf33 OS=Homo sapiens OX=9606 GN=C8orf33 PE=1 SV=1
P52594|AGFG1_HUMAN	16.79	1.15	0.15	5	5	Arf-GAP domain and FG repeat-containing protein 1 OS=Homo sapiens OX=9606 GN=AGFG1 PE=1 SV=2
P61978|HNRPK_HUMAN	0.67	1	0.66	48	48	Heterogeneous nuclear ribonucleoprotein K OS=Homo sapiens OX=9606 GN=HNRNPK PE=1 SV=1
P12004|PCNA_HUMAN	14.04	1.04	0.48	11	11	Proliferating cell nuclear antigen OS=Homo sapiens OX=9606 GN=PCNA PE=1 SV=1
P54577|SYYC_HUMAN	6.48	0.99	0.6	41	41	Tyrosine--tRNA ligase, cytoplasmic OS=Homo sapiens OX=9606 GN=YARS1 PE=1 SV=4
P14406|CX7A2_HUMAN	1.93	0.98	0.16	1	1	Cytochrome c oxidase subunit 7A2, mitochondrial OS=Homo sapiens OX=9606 GN=COX7A2 PE=1 SV=1
Q9Y2X9|ZN281_HUMAN	1.34	1.04	0.05	3	3	Zinc finger protein 281 OS=Homo sapiens OX=9606 GN=ZNF281 PE=1 SV=1
Q9H875|PKRI1_HUMAN	0	1.05	0.1	1	1	PRKR-interacting protein 1 OS=Homo sapiens OX=9606 GN=PRKRIP1 PE=1 SV=1
Q8TD16|BICD2_HUMAN	1.46	1.17	0.07	4	4	Protein bicaudal D homolog 2 OS=Homo sapiens OX=9606 GN=BICD2 PE=1 SV=1
P00390|GSHR_HUMAN	3.73	0.98	0.31	9	9	Glutathione reductase, mitochondrial OS=Homo sapiens OX=9606 GN=GSR PE=1 SV=2
P62253|UB2G1_HUMAN	9.61	0.88	0.07	2	2	Ubiquitin-conjugating enzyme E2 G1 OS=Homo sapiens OX=9606 GN=UBE2G1 PE=1 SV=3
P18074|ERCC2_HUMAN	1.79	1.02	0.01	1	1	General transcription and DNA repair factor IIH helicase subunit XPD OS=Homo sapiens OX=9606 GN=ERCC2 PE=1 SV=1
Q9H0U9|TSYL1_HUMAN	1.01	1.3	0.08	2	2	Testis-specific Y-encoded-like protein 1 OS=Homo sapiens OX=9606 GN=TSPYL1 PE=1 SV=3
P00533|EGFR_HUMAN	74.48	0.35	0.06	5	5	Epidermal growth factor receptor OS=Homo sapiens OX=9606 GN=EGFR PE=1 SV=2
Q8IWZ3|ANKH1_HUMAN	5.47	0.92	0.05	11	7	Ankyrin repeat and KH domain-containing protein 1 OS=Homo sapiens OX=9606 GN=ANKHD1 PE=1 SV=1
P28340|DPOD1_HUMAN	2.52	0.98	0.26	20	20	DNA polymerase delta catalytic subunit OS=Homo sapiens OX=9606 GN=POLD1 PE=1 SV=2
Q8WWV3|RT4I1_HUMAN	4.36	1.1	0.06	2	2	Reticulon-4-interacting protein 1, mitochondrial OS=Homo sapiens OX=9606 GN=RTN4IP1 PE=1 SV=2
Q9NW08|RPC2_HUMAN	4.25	0.97	0.02	2	2	DNA-directed RNA polymerase III subunit RPC2 OS=Homo sapiens OX=9606 GN=POLR3B PE=1 SV=2
Q9NQ48|LZTL1_HUMAN	0.68	1.03	0.27	6	6	Leucine zipper transcription factor-like protein 1 OS=Homo sapiens OX=9606 GN=LZTFL1 PE=1 SV=1
P08574|CY1_HUMAN	10.93	1.03	0.31	10	10	Cytochrome c1, heme protein, mitochondrial OS=Homo sapiens OX=9606 GN=CYC1 PE=1 SV=3
Q5VW32|BROX_HUMAN	6.78	1.08	0.18	5	5	BRO1 domain-containing protein BROX OS=Homo sapiens OX=9606 GN=BROX PE=1 SV=1
Q14011|CIRBP_HUMAN	0.2	1	0.15	2	2	Cold-inducible RNA-binding protein OS=Homo sapiens OX=9606 GN=CIRBP PE=1 SV=1
Q9NPI1|BRD7_HUMAN	3.89	1.2	0.11	4	4	Bromodomain-containing protein 7 OS=Homo sapiens OX=9606 GN=BRD7 PE=1 SV=1
Q9Y312|AAR2_HUMAN	6.32	1.16	0.09	2	2	Protein AAR2 homolog OS=Homo sapiens OX=9606 GN=AAR2 PE=1 SV=2
Q9H3G5|CPVL_HUMAN	2.77	0.88	0.03	1	1	Probable serine carboxypeptidase CPVL OS=Homo sapiens OX=9606 GN=CPVL PE=1 SV=2
Q8N6H7|ARFG2_HUMAN	2.42	1.04	0.22	8	8	ADP-ribosylation factor GTPase-activating protein 2 OS=Homo sapiens OX=9606 GN=ARFGAP2 PE=1 SV=1
P52943|CRIP2_HUMAN	2.5	0.99	0.59	13	13	Cysteine-rich protein 2 OS=Homo sapiens OX=9606 GN=CRIP2 PE=1 SV=1
Q96S82|UBL7_HUMAN	0.04	1	0.03	1	1	Ubiquitin-like protein 7 OS=Homo sapiens OX=9606 GN=UBL7 PE=1 SV=2
P27695|APEX1_HUMAN	1.25	0.98	0.55	27	27	DNA-(apurinic or apyrimidinic site) endonuclease OS=Homo sapiens OX=9606 GN=APEX1 PE=1 SV=2
Q09666|AHNK_HUMAN	5.43	1.01	0.47	284	284	Neuroblast differentiation-associated protein AHNAK OS=Homo sapiens OX=9606 GN=AHNAK PE=1 SV=2
P46063|RECQ1_HUMAN	1.59	1.01	0.36	21	21	ATP-dependent DNA helicase Q1 OS=Homo sapiens OX=9606 GN=RECQL PE=1 SV=3
O43617|TPPC3_HUMAN	2.12	0.94	0.16	2	2	Trafficking protein particle complex subunit 3 OS=Homo sapiens OX=9606 GN=TRAPPC3 PE=1 SV=1
Q96EI5|TCAL4_HUMAN	0.03	1	0.07	1	1	Transcription elongation factor A protein-like 4 OS=Homo sapiens OX=9606 GN=TCEAL4 PE=1 SV=2
Q99615|DNJC7_HUMAN	2.01	1.01	0.26	10	10	DnaJ homolog subfamily C member 7 OS=Homo sapiens OX=9606 GN=DNAJC7 PE=1 SV=2
Q16740|CLPP_HUMAN	0.76	0.98	0.3	9	9	ATP-dependent Clp protease proteolytic subunit, mitochondrial OS=Homo sapiens OX=9606 GN=CLPP PE=1 SV=1
P07951|TPM2_HUMAN	2.86	1.04	0.25	29	8	Tropomyosin beta chain OS=Homo sapiens OX=9606 GN=TPM2 PE=1 SV=1
Q14320|FA50A_HUMAN	10.9	0.92	0.19	8	8	Protein FAM50A OS=Homo sapiens OX=9606 GN=FAM50A PE=1 SV=2
Q9Y5M8|SRPRB_HUMAN	0.58	1.01	0.34	8	8	Signal recognition particle receptor subunit beta OS=Homo sapiens OX=9606 GN=SRPRB PE=1 SV=3
Q5VSL9|STRP1_HUMAN	0	1.06	0.03	1	1	Striatin-interacting protein 1 OS=Homo sapiens OX=9606 GN=STRIP1 PE=1 SV=1
Q9NYK5|RM39_HUMAN	1.33	1.05	0.14	4	4	39S ribosomal protein L39, mitochondrial OS=Homo sapiens OX=9606 GN=MRPL39 PE=1 SV=3
P50395|GDIB_HUMAN	1.5	0.99	0.55	46	36	Rab GDP dissociation inhibitor beta OS=Homo sapiens OX=9606 GN=GDI2 PE=1 SV=2
O00629|IMA3_HUMAN	3.33	0.95	0.21	10	8	Importin subunit alpha-3 OS=Homo sapiens OX=9606 GN=KPNA4 PE=1 SV=1
Q99567|NUP88_HUMAN	0.3	1.01	0.16	8	8	Nuclear pore complex protein Nup88 OS=Homo sapiens OX=9606 GN=NUP88 PE=1 SV=2
Q4G0N4|NAKD2_HUMAN	0.58	0.92	0.1	3	3	NAD kinase 2, mitochondrial OS=Homo sapiens OX=9606 GN=NADK2 PE=1 SV=2
Q9Y244|POMP_HUMAN	0	0.4	0.1	1	1	Proteasome maturation protein OS=Homo sapiens OX=9606 GN=POMP PE=1 SV=1
Q14161|GIT2_HUMAN	5.9	0.81	0.08	5	3	ARF GTPase-activating protein GIT2 OS=Homo sapiens OX=9606 GN=GIT2 PE=1 SV=2
Q12830|BPTF_HUMAN	5.98	0.96	0.02	5	5	Nucleosome-remodeling factor subunit BPTF OS=Homo sapiens OX=9606 GN=BPTF PE=1 SV=3
Q9BVC4|LST8_HUMAN	5.25	1	0.17	4	4	Target of rapamycin complex subunit LST8 OS=Homo sapiens OX=9606 GN=MLST8 PE=1 SV=1
P62937|PPIA_HUMAN	0.16	1.01	0.67	60	60	Peptidyl-prolyl cis-trans isomerase A OS=Homo sapiens OX=9606 GN=PPIA PE=1 SV=2
P49321|NASP_HUMAN	4.77	1	0.52	31	31	Nuclear autoantigenic sperm protein OS=Homo sapiens OX=9606 GN=NASP PE=1 SV=2
Q15121|PEA15_HUMAN	1.27	0.97	0.45	4	4	Astrocytic phosphoprotein PEA-15 OS=Homo sapiens OX=9606 GN=PEA15 PE=1 SV=2
Q9NP79|VTA1_HUMAN	7.25	1	0.24	5	5	Vacuolar protein sorting-associated protein VTA1 homolog OS=Homo sapiens OX=9606 GN=VTA1 PE=1 SV=1
Q9NVP2|ASF1B_HUMAN	4.72	0.67	0.17	2	2	Histone chaperone ASF1B OS=Homo sapiens OX=9606 GN=ASF1B PE=1 SV=1
P31949|S10AB_HUMAN	6.63	1	0.43	6	6	Protein S100-A11 OS=Homo sapiens OX=9606 GN=S100A11 PE=1 SV=2
Q15555|MARE2_HUMAN	0	1.08	0.05	3	1	Microtubule-associated protein RP/EB family member 2 OS=Homo sapiens OX=9606 GN=MAPRE2 PE=1 SV=1
O14569|C56D2_HUMAN	6.49	0.96	0.05	2	2	Cytochrome b561 domain-containing protein 2 OS=Homo sapiens OX=9606 GN=CYB561D2 PE=1 SV=1
O14684|PTGES_HUMAN	1.34	1.04	0.07	1	1	Prostaglandin E synthase OS=Homo sapiens OX=9606 GN=PTGES PE=1 SV=2
Q86YQ8|CPNE8_HUMAN	0.5	1.2	0.07	3	3	Copine-8 OS=Homo sapiens OX=9606 GN=CPNE8 PE=1 SV=2
P51452|DUS3_HUMAN	5.56	1.02	0.39	5	5	Dual specificity protein phosphatase 3 OS=Homo sapiens OX=9606 GN=DUSP3 PE=1 SV=1
Q5TEC6|H3PS2_HUMAN	5.28	0.98	0.08	3	2	Histone HIST2H3PS2 OS=Homo sapiens OX=9606 GN=H3-2 PE=1 SV=1
Q9H8H2|DDX31_HUMAN	5.3	1.04	0.06	3	3	Probable ATP-dependent RNA helicase DDX31 OS=Homo sapiens OX=9606 GN=DDX31 PE=1 SV=2
Q9H0B6|KLC2_HUMAN	0.17	1.08	0.12	8	5	Kinesin light chain 2 OS=Homo sapiens OX=9606 GN=KLC2 PE=1 SV=1
P60891|PRPS1_HUMAN	1.15	1.03	0.24	15	8	Ribose-phosphate pyrophosphokinase 1 OS=Homo sapiens OX=9606 GN=PRPS1 PE=1 SV=2
P35626|ARBK2_HUMAN	0	1.07	0.02	1	1	Beta-adrenergic receptor kinase 2 OS=Homo sapiens OX=9606 GN=GRK3 PE=1 SV=2
Q8NHV4|NEDD1_HUMAN	9.97	1.06	0.06	2	2	Protein NEDD1 OS=Homo sapiens OX=9606 GN=NEDD1 PE=1 SV=1
Q96KA5|CLP1L_HUMAN	5.29	0.98	0.17	7	7	Cleft lip and palate transmembrane protein 1-like protein OS=Homo sapiens OX=9606 GN=CLPTM1L PE=1 SV=1
Q9NS87|KIF15_HUMAN	1.83	1.16	0.06	6	6	Kinesin-like protein KIF15 OS=Homo sapiens OX=9606 GN=KIF15 PE=1 SV=1
O75880|SCO1_HUMAN	3.16	1.02	0.11	2	2	Protein SCO1 homolog, mitochondrial OS=Homo sapiens OX=9606 GN=SCO1 PE=1 SV=1
Q9HC38|GLOD4_HUMAN	9.04	1.05	0.38	10	10	Glyoxalase domain-containing protein 4 OS=Homo sapiens OX=9606 GN=GLOD4 PE=1 SV=1
O15155|BET1_HUMAN	3.3	1.08	0.25	3	3	BET1 homolog OS=Homo sapiens OX=9606 GN=BET1 PE=1 SV=1
P19388|RPAB1_HUMAN	1.75	0.99	0.29	5	5	DNA-directed RNA polymerases I, II, and III subunit RPABC1 OS=Homo sapiens OX=9606 GN=POLR2E PE=1 SV=4
P49736|MCM2_HUMAN	1.25	0.98	0.35	29	29	DNA replication licensing factor MCM2 OS=Homo sapiens OX=9606 GN=MCM2 PE=1 SV=4
Q96JH7|VCIP1_HUMAN	6.53	0.84	0.03	2	2	Deubiquitinating protein VCPIP1 OS=Homo sapiens OX=9606 GN=VCPIP1 PE=1 SV=2
O95551|TYDP2_HUMAN	0	0.87	0.05	1	1	Tyrosyl-DNA phosphodiesterase 2 OS=Homo sapiens OX=9606 GN=TDP2 PE=1 SV=1
P0DMM9|ST1A3_HUMAN	16.01	1.04	0.11	2	2	Sulfotransferase 1A3 OS=Homo sapiens OX=9606 GN=SULT1A3 PE=1 SV=1
Q9Y285|SYFA_HUMAN	6.42	1.01	0.39	13	13	Phenylalanine--tRNA ligase alpha subunit OS=Homo sapiens OX=9606 GN=FARSA PE=1 SV=3
P46977|STT3A_HUMAN	2.36	1.08	0.12	8	8	Dolichyl-diphosphooligosaccharide--protein glycosyltransferase subunit STT3A OS=Homo sapiens OX=9606 GN=STT3A PE=1 SV=2
Q9BYD2|RM09_HUMAN	3.32	1	0.24	5	5	39S ribosomal protein L9, mitochondrial OS=Homo sapiens OX=9606 GN=MRPL9 PE=1 SV=2
Q9BRG1|VPS25_HUMAN	4.45	1.02	0.11	2	2	Vacuolar protein-sorting-associated protein 25 OS=Homo sapiens OX=9606 GN=VPS25 PE=1 SV=1
P23368|MAOM_HUMAN	2.12	0.97	0.22	13	13	NAD-dependent malic enzyme, mitochondrial OS=Homo sapiens OX=9606 GN=ME2 PE=1 SV=1
P09104|ENOG_HUMAN	2.58	1.01	0.16	27	5	Gamma-enolase OS=Homo sapiens OX=9606 GN=ENO2 PE=1 SV=3
P53985|MOT1_HUMAN	0.27	0.98	0.07	6	6	Monocarboxylate transporter 1 OS=Homo sapiens OX=9606 GN=SLC16A1 PE=1 SV=3
P20618|PSB1_HUMAN	2.82	0.82	0.24	4	4	Proteasome subunit beta type-1 OS=Homo sapiens OX=9606 GN=PSMB1 PE=1 SV=2
P55327|TPD52_HUMAN	3.05	0.99	0.42	11	11	Tumor protein D52 OS=Homo sapiens OX=9606 GN=TPD52 PE=1 SV=2
Q9NVX2|NLE1_HUMAN	2.95	1.06	0.03	1	1	Notchless protein homolog 1 OS=Homo sapiens OX=9606 GN=NLE1 PE=1 SV=4
P49643|PRI2_HUMAN	8.62	0.95	0.13	5	5	DNA primase large subunit OS=Homo sapiens OX=9606 GN=PRIM2 PE=1 SV=2
P48444|COPD_HUMAN	1.36	1.02	0.35	18	18	Coatomer subunit delta OS=Homo sapiens OX=9606 GN=ARCN1 PE=1 SV=1
O95433|AHSA1_HUMAN	0.55	0.97	0.51	18	18	Activator of 90 kDa heat shock protein ATPase homolog 1 OS=Homo sapiens OX=9606 GN=AHSA1 PE=1 SV=1
P83916|CBX1_HUMAN	0.13	1.02	0.22	6	3	Chromobox protein homolog 1 OS=Homo sapiens OX=9606 GN=CBX1 PE=1 SV=1
P49821|NDUV1_HUMAN	1.67	0.97	0.21	6	6	NADH dehydrogenase [ubiquinone] flavoprotein 1, mitochondrial OS=Homo sapiens OX=9606 GN=NDUFV1 PE=1 SV=4
P26196|DDX6_HUMAN	4.69	1.01	0.37	17	17	Probable ATP-dependent RNA helicase DDX6 OS=Homo sapiens OX=9606 GN=DDX6 PE=1 SV=2
Q6YN16|HSDL2_HUMAN	3.95	0.97	0.4	12	12	Hydroxysteroid dehydrogenase-like protein 2 OS=Homo sapiens OX=9606 GN=HSDL2 PE=1 SV=1
P38919|IF4A3_HUMAN	9.61	0.95	0.35	26	24	Eukaryotic initiation factor 4A-III OS=Homo sapiens OX=9606 GN=EIF4A3 PE=1 SV=4
Q9NQR4|NIT2_HUMAN	1.87	0.95	0.55	16	16	Omega-amidase NIT2 OS=Homo sapiens OX=9606 GN=NIT2 PE=1 SV=1
P46108|CRK_HUMAN	6.29	1.03	0.22	4	4	Adapter molecule crk OS=Homo sapiens OX=9606 GN=CRK PE=1 SV=2
P47897|SYQ_HUMAN	0.17	0.97	0.45	33	33	Glutamine--tRNA ligase OS=Homo sapiens OX=9606 GN=QARS1 PE=1 SV=1
O00418|EF2K_HUMAN	0.72	0.98	0.06	3	3	Eukaryotic elongation factor 2 kinase OS=Homo sapiens OX=9606 GN=EEF2K PE=1 SV=2
Q32P28|P3H1_HUMAN	4.74	0.98	0.24	19	19	Prolyl 3-hydroxylase 1 OS=Homo sapiens OX=9606 GN=P3H1 PE=1 SV=2
Q5QJE6|TDIF2_HUMAN	2.41	0.99	0.2	12	12	Deoxynucleotidyltransferase terminal-interacting protein 2 OS=Homo sapiens OX=9606 GN=DNTTIP2 PE=1 SV=2
O00170|AIP_HUMAN	11.88	1.02	0.65	19	19	AH receptor-interacting protein OS=Homo sapiens OX=9606 GN=AIP PE=1 SV=2
O43169|CYB5B_HUMAN	10.46	1.04	0.66	9	9	Cytochrome b5 type B OS=Homo sapiens OX=9606 GN=CYB5B PE=1 SV=3
Q6NXS1|IPP2B_HUMAN	2.05	0.96	0.18	3	3	Protein phosphatase inhibitor 2 family member B OS=Homo sapiens OX=9606 GN=PPP1R2B PE=1 SV=2
Q9Y6M7|S4A7_HUMAN	4.41	1.12	0.04	4	4	Sodium bicarbonate cotransporter 3 OS=Homo sapiens OX=9606 GN=SLC4A7 PE=1 SV=2
Q99798|ACON_HUMAN	3.2	0.98	0.47	36	36	Aconitate hydratase, mitochondrial OS=Homo sapiens OX=9606 GN=ACO2 PE=1 SV=2
O15371|EIF3D_HUMAN	0.74	0.98	0.27	16	16	Eukaryotic translation initiation factor 3 subunit D OS=Homo sapiens OX=9606 GN=EIF3D PE=1 SV=1
Q9NUM4|T106B_HUMAN	0.85	0.95	0.09	2	2	Transmembrane protein 106B OS=Homo sapiens OX=9606 GN=TMEM106B PE=1 SV=2
Q6Y288|B3GLT_HUMAN	1.74	1.06	0.04	1	1	Beta-1,3-glucosyltransferase OS=Homo sapiens OX=9606 GN=B3GLCT PE=1 SV=2
P30740|ILEU_HUMAN	5.23	1	0.3	13	13	Leukocyte elastase inhibitor OS=Homo sapiens OX=9606 GN=SERPINB1 PE=1 SV=1
Q6PD74|AAGAB_HUMAN	0	1.17	0.05	1	1	Alpha- and gamma-adaptin-binding protein p34 OS=Homo sapiens OX=9606 GN=AAGAB PE=1 SV=1
P49591|SYSC_HUMAN	2.92	0.98	0.25	13	13	Serine--tRNA ligase, cytoplasmic OS=Homo sapiens OX=9606 GN=SARS1 PE=1 SV=3
Q96IW7|SC22A_HUMAN	0	0.61	0.04	1	1	Vesicle-trafficking protein SEC22a OS=Homo sapiens OX=9606 GN=SEC22A PE=1 SV=1
Q9P0V3|SH3B4_HUMAN	6.2	1.38	0.02	1	1	SH3 domain-binding protein 4 OS=Homo sapiens OX=9606 GN=SH3BP4 PE=1 SV=1
Q8WUM4|PDC6I_HUMAN	5.97	1.03	0.37	32	32	Programmed cell death 6-interacting protein OS=Homo sapiens OX=9606 GN=PDCD6IP PE=1 SV=1
Q6IBS0|TWF2_HUMAN	2.01	1	0.45	11	10	Twinfilin-2 OS=Homo sapiens OX=9606 GN=TWF2 PE=1 SV=2
Q96B23|CR025_HUMAN	0	2.59	0.05	1	1	Uncharacterized protein C18orf25 OS=Homo sapiens OX=9606 GN=C18orf25 PE=1 SV=3
Q5VTL8|PR38B_HUMAN	4.45	0.76	0.08	3	3	Pre-mRNA-splicing factor 38B OS=Homo sapiens OX=9606 GN=PRPF38B PE=1 SV=1
Q2TAL8|QRIC1_HUMAN	0.39	0.97	0.09	5	5	Glutamine-rich protein 1 OS=Homo sapiens OX=9606 GN=QRICH1 PE=1 SV=1
Q92597|NDRG1_HUMAN	0.79	0.96	0.34	8	8	Protein NDRG1 OS=Homo sapiens OX=9606 GN=NDRG1 PE=1 SV=1
Q12899|TRI26_HUMAN	2.96	0.92	0.02	1	1	Tripartite motif-containing protein 26 OS=Homo sapiens OX=9606 GN=TRIM26 PE=1 SV=1
Q9Y4P3|TBL2_HUMAN	1.48	1.01	0.26	9	9	Transducin beta-like protein 2 OS=Homo sapiens OX=9606 GN=TBL2 PE=1 SV=1
Q9NY12|GAR1_HUMAN	1.79	0.95	0.21	4	4	H/ACA ribonucleoprotein complex subunit 1 OS=Homo sapiens OX=9606 GN=GAR1 PE=1 SV=1
Q14814|MEF2D_HUMAN	4.52	1.18	0.02	1	1	Myocyte-specific enhancer factor 2D OS=Homo sapiens OX=9606 GN=MEF2D PE=1 SV=1
P11441|UBL4A_HUMAN	2.01	0.87	0.16	2	2	Ubiquitin-like protein 4A OS=Homo sapiens OX=9606 GN=UBL4A PE=1 SV=1
Q9NQC3|RTN4_HUMAN	2.01	0.99	0.08	10	10	Reticulon-4 OS=Homo sapiens OX=9606 GN=RTN4 PE=1 SV=2
Q07343|PDE4B_HUMAN	3.76	1.03	0.01	1	1	cAMP-specific 3',5'-cyclic phosphodiesterase 4B OS=Homo sapiens OX=9606 GN=PDE4B PE=1 SV=1
Q9NR46|SHLB2_HUMAN	3.78	0.99	0.16	6	6	Endophilin-B2 OS=Homo sapiens OX=9606 GN=SH3GLB2 PE=1 SV=1
O14841|OPLA_HUMAN	0	0.86	0.01	1	1	5-oxoprolinase OS=Homo sapiens OX=9606 GN=OPLAH PE=1 SV=3
Q12834|CDC20_HUMAN	0	2.77	0.03	1	1	Cell division cycle protein 20 homolog OS=Homo sapiens OX=9606 GN=CDC20 PE=1 SV=2
P38606|VATA_HUMAN	10.83	1.01	0.27	16	16	V-type proton ATPase catalytic subunit A OS=Homo sapiens OX=9606 GN=ATP6V1A PE=1 SV=2
Q8TF68|ZN384_HUMAN	0.98	0.94	0.02	1	1	Zinc finger protein 384 OS=Homo sapiens OX=9606 GN=ZNF384 PE=1 SV=2
P26641|EF1G_HUMAN	8	0.96	0.38	29	29	Elongation factor 1-gamma OS=Homo sapiens OX=9606 GN=EEF1G PE=1 SV=3
Q12872|SFSWA_HUMAN	0	0.92	0.01	1	1	Splicing factor, suppressor of white-apricot homolog OS=Homo sapiens OX=9606 GN=SFSWAP PE=1 SV=3
O75475|PSIP1_HUMAN	2.83	0.99	0.27	13	13	PC4 and SFRS1-interacting protein OS=Homo sapiens OX=9606 GN=PSIP1 PE=1 SV=1
O60701|UGDH_HUMAN	3.24	1.02	0.51	25	25	UDP-glucose 6-dehydrogenase OS=Homo sapiens OX=9606 GN=UGDH PE=1 SV=1
Q7RTP0|NIPA1_HUMAN	0	1	0.06	1	1	Magnesium transporter NIPA1 OS=Homo sapiens OX=9606 GN=NIPA1 PE=1 SV=1
P42226|STAT6_HUMAN	0	0.85	0.02	1	1	Signal transducer and activator of transcription 6 OS=Homo sapiens OX=9606 GN=STAT6 PE=1 SV=1
Q9HC21|TPC_HUMAN	1.22	0.76	0.03	1	1	Mitochondrial thiamine pyrophosphate carrier OS=Homo sapiens OX=9606 GN=SLC25A19 PE=1 SV=1
Q9H0K6|PUS7L_HUMAN	0	1.28	0.02	1	1	Pseudouridylate synthase 7 homolog-like protein OS=Homo sapiens OX=9606 GN=PUS7L PE=1 SV=1
Q9UJJ9|GNPTG_HUMAN	0	0.8	0.03	1	1	N-acetylglucosamine-1-phosphotransferase subunit gamma OS=Homo sapiens OX=9606 GN=GNPTG PE=1 SV=1
Q9UGV2|NDRG3_HUMAN	0.83	0.9	0.21	5	5	Protein NDRG3 OS=Homo sapiens OX=9606 GN=NDRG3 PE=1 SV=2
P84098|RL19_HUMAN	1.12	1.01	0.22	6	6	60S ribosomal protein L19 OS=Homo sapiens OX=9606 GN=RPL19 PE=1 SV=1
Q6UWN8|ISK6_HUMAN	1.52	1.1	0.36	2	2	Serine protease inhibitor Kazal-type 6 OS=Homo sapiens OX=9606 GN=SPINK6 PE=1 SV=1
P20908|CO5A1_HUMAN	4.06	0.99	0.04	5	5	Collagen alpha-1(V) chain OS=Homo sapiens OX=9606 GN=COL5A1 PE=1 SV=3
O94901|SUN1_HUMAN	12.01	1.41	0.06	5	5	SUN domain-containing protein 1 OS=Homo sapiens OX=9606 GN=SUN1 PE=1 SV=3
Q15714|T22D1_HUMAN	4.78	1.04	0.02	2	2	TSC22 domain family protein 1 OS=Homo sapiens OX=9606 GN=TSC22D1 PE=1 SV=3
P36639|8ODP_HUMAN	3.52	0.98	0.14	4	4	7,8-dihydro-8-oxoguanine triphosphatase OS=Homo sapiens OX=9606 GN=NUDT1 PE=1 SV=3
O60245|PCDH7_HUMAN	0.27	0.75	0.04	3	3	Protocadherin-7 OS=Homo sapiens OX=9606 GN=PCDH7 PE=1 SV=2
Q6PFW1|VIP1_HUMAN	0.24	1.02	0.03	3	3	Inositol hexakisphosphate and diphosphoinositol-pentakisphosphate kinase 1 OS=Homo sapiens OX=9606 GN=PPIP5K1 PE=1 SV=1
Q9Y4P8|WIPI2_HUMAN	0	1.25	0.05	1	1	WD repeat domain phosphoinositide-interacting protein 2 OS=Homo sapiens OX=9606 GN=WIPI2 PE=1 SV=1
Q9P0I2|EMC3_HUMAN	2.46	0.94	0.28	6	6	ER membrane protein complex subunit 3 OS=Homo sapiens OX=9606 GN=EMC3 PE=1 SV=3
Q96GG9|DCNL1_HUMAN	4.58	1.07	0.29	6	6	DCN1-like protein 1 OS=Homo sapiens OX=9606 GN=DCUN1D1 PE=1 SV=1
O60749|SNX2_HUMAN	3.56	0.99	0.33	18	17	Sorting nexin-2 OS=Homo sapiens OX=9606 GN=SNX2 PE=1 SV=2
Q14697|GANAB_HUMAN	0.63	1	0.46	63	63	Neutral alpha-glucosidase AB OS=Homo sapiens OX=9606 GN=GANAB PE=1 SV=3
Q86XI2|CNDG2_HUMAN	2.83	1.26	0.02	2	2	Condensin-2 complex subunit G2 OS=Homo sapiens OX=9606 GN=NCAPG2 PE=1 SV=1
P09211|GSTP1_HUMAN	7.12	0.99	0.68	35	35	Glutathione S-transferase P OS=Homo sapiens OX=9606 GN=GSTP1 PE=1 SV=2
Q96FZ7|CHMP6_HUMAN	4.51	1.5	0.06	1	1	Charged multivesicular body protein 6 OS=Homo sapiens OX=9606 GN=CHMP6 PE=1 SV=3
P15289|ARSA_HUMAN	0	0.96	0.03	1	1	Arylsulfatase A OS=Homo sapiens OX=9606 GN=ARSA PE=1 SV=3
P49903|SPS1_HUMAN	20.58	1.11	0.29	6	6	Selenide, water dikinase 1 OS=Homo sapiens OX=9606 GN=SEPHS1 PE=1 SV=2
P49915|GUAA_HUMAN	1.88	1	0.44	30	30	GMP synthase [glutamine-hydrolyzing] OS=Homo sapiens OX=9606 GN=GMPS PE=1 SV=1
Q9NRV9|HEBP1_HUMAN	9.7	0.94	0.25	5	5	Heme-binding protein 1 OS=Homo sapiens OX=9606 GN=HEBP1 PE=1 SV=1
Q9Y2P8|RCL1_HUMAN	0.35	1.02	0.1	3	3	RNA 3'-terminal phosphate cyclase-like protein OS=Homo sapiens OX=9606 GN=RCL1 PE=1 SV=3
O95721|SNP29_HUMAN	1.05	0.91	0.14	3	3	Synaptosomal-associated protein 29 OS=Homo sapiens OX=9606 GN=SNAP29 PE=1 SV=1
Q15345|LRC41_HUMAN	6.94	0.93	0.03	2	2	Leucine-rich repeat-containing protein 41 OS=Homo sapiens OX=9606 GN=LRRC41 PE=1 SV=3
P53384|NUBP1_HUMAN	3.22	0.96	0.15	3	3	Cytosolic Fe-S cluster assembly factor NUBP1 OS=Homo sapiens OX=9606 GN=NUBP1 PE=1 SV=2
Q14376|GALE_HUMAN	2.56	1.11	0.35	6	6	UDP-glucose 4-epimerase OS=Homo sapiens OX=9606 GN=GALE PE=1 SV=2
Q96C86|DCPS_HUMAN	1.5	0.97	0.14	3	3	m7GpppX diphosphatase OS=Homo sapiens OX=9606 GN=DCPS PE=1 SV=2
O95302|FKBP9_HUMAN	1.95	0.92	0.22	11	11	Peptidyl-prolyl cis-trans isomerase FKBP9 OS=Homo sapiens OX=9606 GN=FKBP9 PE=1 SV=2
Q03519|TAP2_HUMAN	2.6	0.87	0.08	3	3	Antigen peptide transporter 2 OS=Homo sapiens OX=9606 GN=TAP2 PE=1 SV=1
P15924|DESP_HUMAN	0.11	0.98	0.04	6	6	Desmoplakin OS=Homo sapiens OX=9606 GN=DSP PE=1 SV=3
Q8WWQ0|PHIP_HUMAN	4.27	1.1	0.06	8	8	PH-interacting protein OS=Homo sapiens OX=9606 GN=PHIP PE=1 SV=2
Q9Y618|NCOR2_HUMAN	0.08	0.83	0.01	3	3	Nuclear receptor corepressor 2 OS=Homo sapiens OX=9606 GN=NCOR2 PE=1 SV=3
Q96KP4|CNDP2_HUMAN	0.07	0.99	0.47	18	18	Cytosolic non-specific dipeptidase OS=Homo sapiens OX=9606 GN=CNDP2 PE=1 SV=2
Q7Z7H5|TMED4_HUMAN	1.02	0.89	0.19	6	4	Transmembrane emp24 domain-containing protein 4 OS=Homo sapiens OX=9606 GN=TMED4 PE=1 SV=1
Q9NRL3|STRN4_HUMAN	1.73	0.77	0.03	2	2	Striatin-4 OS=Homo sapiens OX=9606 GN=STRN4 PE=1 SV=2
Q16186|ADRM1_HUMAN	0.35	1	0.07	2	2	Proteasomal ubiquitin receptor ADRM1 OS=Homo sapiens OX=9606 GN=ADRM1 PE=1 SV=2
Q9BQ04|RBM4B_HUMAN	0	0.68	0.04	9	1	RNA-binding protein 4B OS=Homo sapiens OX=9606 GN=RBM4B PE=1 SV=1
P62191|PRS4_HUMAN	1.5	0.96	0.51	25	24	26S proteasome regulatory subunit 4 OS=Homo sapiens OX=9606 GN=PSMC1 PE=1 SV=1
P82650|RT22_HUMAN	1.82	1.04	0.16	4	4	28S ribosomal protein S22, mitochondrial OS=Homo sapiens OX=9606 GN=MRPS22 PE=1 SV=1
Q6EMK4|VASN_HUMAN	1.59	0.89	0.04	2	2	Vasorin OS=Homo sapiens OX=9606 GN=VASN PE=1 SV=1
O94906|PRP6_HUMAN	1	1	0.25	20	20	Pre-mRNA-processing factor 6 OS=Homo sapiens OX=9606 GN=PRPF6 PE=1 SV=1
P49589|SYCC_HUMAN	9.96	0.95	0.3	18	18	Cysteine--tRNA ligase, cytoplasmic OS=Homo sapiens OX=9606 GN=CARS1 PE=1 SV=3
Q96JJ3|ELMO2_HUMAN	3.01	0.98	0.12	5	5	Engulfment and cell motility protein 2 OS=Homo sapiens OX=9606 GN=ELMO2 PE=1 SV=2
P06396|GELS_HUMAN	9.44	0.93	0.15	7	7	Gelsolin OS=Homo sapiens OX=9606 GN=GSN PE=1 SV=1
Q3LXA3|TKFC_HUMAN	0.3	1.01	0.3	10	10	Triokinase/FMN cyclase OS=Homo sapiens OX=9606 GN=TKFC PE=1 SV=2
Q9BZJ0|CRNL1_HUMAN	1	1.01	0.06	4	4	Crooked neck-like protein 1 OS=Homo sapiens OX=9606 GN=CRNKL1 PE=1 SV=4
Q96PY5|FMNL2_HUMAN	0.4	0.95	0.03	2	2	Formin-like protein 2 OS=Homo sapiens OX=9606 GN=FMNL2 PE=1 SV=3
O60566|BUB1B_HUMAN	2.73	1.02	0.08	5	5	Mitotic checkpoint serine/threonine-protein kinase BUB1 beta OS=Homo sapiens OX=9606 GN=BUB1B PE=1 SV=3
P04439|HLAA_HUMAN	1.61	1.02	0.14	10	4	HLA class I histocompatibility antigen, A alpha chain OS=Homo sapiens OX=9606 GN=HLA-A PE=1 SV=2
Q9NNW5|WDR6_HUMAN	4.74	0.75	0.03	2	2	WD repeat-containing protein 6 OS=Homo sapiens OX=9606 GN=WDR6 PE=1 SV=1
O43639|NCK2_HUMAN	0	1.66	0.02	1	1	Cytoplasmic protein NCK2 OS=Homo sapiens OX=9606 GN=NCK2 PE=1 SV=2
Q8IVD9|NUDC3_HUMAN	5.48	1.19	0.24	4	4	NudC domain-containing protein 3 OS=Homo sapiens OX=9606 GN=NUDCD3 PE=1 SV=3
Q4U2R6|RM51_HUMAN	1.67	1.08	0.09	1	1	39S ribosomal protein L51, mitochondrial OS=Homo sapiens OX=9606 GN=MRPL51 PE=1 SV=1
Q96I25|SPF45_HUMAN	2.76	1.01	0.12	4	4	Splicing factor 45 OS=Homo sapiens OX=9606 GN=RBM17 PE=1 SV=1
Q5U5X0|LYRM7_HUMAN	0.73	0.95	0.31	4	4	Complex III assembly factor LYRM7 OS=Homo sapiens OX=9606 GN=LYRM7 PE=1 SV=1
P46776|RL27A_HUMAN	5.3	0.94	0.22	3	3	60S ribosomal protein L27a OS=Homo sapiens OX=9606 GN=RPL27A PE=1 SV=2
Q16822|PCKGM_HUMAN	4.13	0.96	0.18	9	9	Phosphoenolpyruvate carboxykinase [GTP], mitochondrial OS=Homo sapiens OX=9606 GN=PCK2 PE=1 SV=4
Q93008|USP9X_HUMAN	3.89	1.03	0.08	19	14	Probable ubiquitin carboxyl-terminal hydrolase FAF-X OS=Homo sapiens OX=9606 GN=USP9X PE=1 SV=4
Q5VT79|AXA81_HUMAN	2.08	1.08	0.14	3	3	Annexin A8-like protein 1 OS=Homo sapiens OX=9606 GN=ANXA8L1 PE=2 SV=2
O96017|CHK2_HUMAN	0.67	1.14	0.03	1	1	Serine/threonine-protein kinase Chk2 OS=Homo sapiens OX=9606 GN=CHEK2 PE=1 SV=1
Q13438|OS9_HUMAN	1.29	1.11	0.04	2	2	Protein OS-9 OS=Homo sapiens OX=9606 GN=OS9 PE=1 SV=1
Q9UHD1|CHRD1_HUMAN	4.83	1.01	0.39	11	11	Cysteine and histidine-rich domain-containing protein 1 OS=Homo sapiens OX=9606 GN=CHORDC1 PE=1 SV=2
O43592|XPOT_HUMAN	1.52	1.02	0.19	13	13	Exportin-T OS=Homo sapiens OX=9606 GN=XPOT PE=1 SV=2
P40616|ARL1_HUMAN	1.24	0.98	0.29	3	3	ADP-ribosylation factor-like protein 1 OS=Homo sapiens OX=9606 GN=ARL1 PE=1 SV=1
O43390|HNRPR_HUMAN	8.85	1.01	0.35	39	34	Heterogeneous nuclear ribonucleoprotein R OS=Homo sapiens OX=9606 GN=HNRNPR PE=1 SV=1
Q9UPT8|ZC3H4_HUMAN	3.54	1.32	0.04	4	4	Zinc finger CCCH domain-containing protein 4 OS=Homo sapiens OX=9606 GN=ZC3H4 PE=1 SV=3
P35914|HMGCL_HUMAN	0.24	0.92	0.16	4	4	Hydroxymethylglutaryl-CoA lyase, mitochondrial OS=Homo sapiens OX=9606 GN=HMGCL PE=1 SV=2
O00161|SNP23_HUMAN	3.63	0.94	0.15	3	3	Synaptosomal-associated protein 23 OS=Homo sapiens OX=9606 GN=SNAP23 PE=1 SV=1
Q7L9L4|MOB1B_HUMAN	1.06	0.98	0.17	4	4	MOB kinase activator 1B OS=Homo sapiens OX=9606 GN=MOB1B PE=1 SV=3
O75832|PSD10_HUMAN	2.82	1.04	0.35	5	5	26S proteasome non-ATPase regulatory subunit 10 OS=Homo sapiens OX=9606 GN=PSMD10 PE=1 SV=1
P61201|CSN2_HUMAN	1.5	1	0.29	13	13	COP9 signalosome complex subunit 2 OS=Homo sapiens OX=9606 GN=COPS2 PE=1 SV=1
Q8IUR0|TPPC5_HUMAN	0	1.33	0.07	1	1	Trafficking protein particle complex subunit 5 OS=Homo sapiens OX=9606 GN=TRAPPC5 PE=1 SV=1
P60033|CD81_HUMAN	2.64	1.36	0.08	1	1	CD81 antigen OS=Homo sapiens OX=9606 GN=CD81 PE=1 SV=1
Q15334|L2GL1_HUMAN	0.27	1.02	0.08	5	5	Lethal(2) giant larvae protein homolog 1 OS=Homo sapiens OX=9606 GN=LLGL1 PE=1 SV=3
O75368|SH3L1_HUMAN	6.04	0.95	0.48	6	6	SH3 domain-binding glutamic acid-rich-like protein OS=Homo sapiens OX=9606 GN=SH3BGRL PE=1 SV=1
Q9BRK5|CAB45_HUMAN	32.85	0.91	0.39	11	11	45 kDa calcium-binding protein OS=Homo sapiens OX=9606 GN=SDF4 PE=1 SV=1
Q99459|CDC5L_HUMAN	0.11	1.05	0.37	23	23	Cell division cycle 5-like protein OS=Homo sapiens OX=9606 GN=CDC5L PE=1 SV=2
Q9H8H3|MET7A_HUMAN	1.32	1.15	0.06	1	1	Methyltransferase-like protein 7A OS=Homo sapiens OX=9606 GN=METTL7A PE=1 SV=1
Q13112|CAF1B_HUMAN	4.72	0.97	0.11	5	5	Chromatin assembly factor 1 subunit B OS=Homo sapiens OX=9606 GN=CHAF1B PE=1 SV=1
Q9NZE8|RM35_HUMAN	0	0.82	0.05	1	1	39S ribosomal protein L35, mitochondrial OS=Homo sapiens OX=9606 GN=MRPL35 PE=1 SV=3
P03928|ATP8_HUMAN	0.12	1.05	0.19	1	1	ATP synthase protein 8 OS=Homo sapiens OX=9606 GN=MT-ATP8 PE=1 SV=1
Q96T88|UHRF1_HUMAN	3.73	1.03	0.21	13	13	E3 ubiquitin-protein ligase UHRF1 OS=Homo sapiens OX=9606 GN=UHRF1 PE=1 SV=1
Q96RE7|NACC1_HUMAN	3.12	1.14	0.09	3	3	Nucleus accumbens-associated protein 1 OS=Homo sapiens OX=9606 GN=NACC1 PE=1 SV=1
Q92733|PRCC_HUMAN	4.74	0.81	0.07	2	2	Proline-rich protein PRCC OS=Homo sapiens OX=9606 GN=PRCC PE=1 SV=1
O43715|TRIA1_HUMAN	2.75	0.98	0.18	1	1	TP53-regulated inhibitor of apoptosis 1 OS=Homo sapiens OX=9606 GN=TRIAP1 PE=1 SV=1
Q6PL18|ATAD2_HUMAN	4.53	0.98	0.1	10	10	ATPase family AAA domain-containing protein 2 OS=Homo sapiens OX=9606 GN=ATAD2 PE=1 SV=1
P10515|ODP2_HUMAN	2.66	1.06	0.18	9	9	Dihydrolipoyllysine-residue acetyltransferase component of pyruvate dehydrogenase complex, mitochondrial OS=Homo sapiens OX=9606 GN=DLAT PE=1 SV=3
P13928|ANXA8_HUMAN	2.08	1.08	0.14	3	3	Annexin A8 OS=Homo sapiens OX=9606 GN=ANXA8 PE=1 SV=3
O43292|GPAA1_HUMAN	4.3	0.88	0.04	2	2	Glycosylphosphatidylinositol anchor attachment 1 protein OS=Homo sapiens OX=9606 GN=GPAA1 PE=1 SV=3
Q7L014|DDX46_HUMAN	1.09	1	0.32	28	28	Probable ATP-dependent RNA helicase DDX46 OS=Homo sapiens OX=9606 GN=DDX46 PE=1 SV=2
P54105|ICLN_HUMAN	2.73	0.97	0.55	8	8	Methylosome subunit pICln OS=Homo sapiens OX=9606 GN=CLNS1A PE=1 SV=1
Q01628|IFM3_HUMAN	3.2	1.02	0.37	7	4	Interferon-induced transmembrane protein 3 OS=Homo sapiens OX=9606 GN=IFITM3 PE=1 SV=2
P14550|AK1A1_HUMAN	1.07	1.01	0.4	17	14	Aldo-keto reductase family 1 member A1 OS=Homo sapiens OX=9606 GN=AKR1A1 PE=1 SV=3
Q9H6E5|STPAP_HUMAN	4.83	1.05	0.04	2	2	Speckle targeted PIP5K1A-regulated poly(A) polymerase OS=Homo sapiens OX=9606 GN=TUT1 PE=1 SV=2
Q5T035|CI129_HUMAN	0.97	0.98	0.08	2	2	Putative uncharacterized protein C9orf129 OS=Homo sapiens OX=9606 GN=C9orf129 PE=4 SV=1
Q8NFC6|BD1L1_HUMAN	2.01	0.87	0.03	6	6	Biorientation of chromosomes in cell division protein 1-like 1 OS=Homo sapiens OX=9606 GN=BOD1L1 PE=1 SV=2
Q8N1F7|NUP93_HUMAN	2.46	0.99	0.37	26	26	Nuclear pore complex protein Nup93 OS=Homo sapiens OX=9606 GN=NUP93 PE=1 SV=2
O95834|EMAL2_HUMAN	1.6	0.98	0.15	6	6	Echinoderm microtubule-associated protein-like 2 OS=Homo sapiens OX=9606 GN=EML2 PE=1 SV=1
O60524|NEMF_HUMAN	20.69	1.49	0.05	4	4	Nuclear export mediator factor NEMF OS=Homo sapiens OX=9606 GN=NEMF PE=1 SV=4
O60294|TYW4_HUMAN	0	0.84	0.02	1	1	tRNA wybutosine-synthesizing protein 4 OS=Homo sapiens OX=9606 GN=LCMT2 PE=1 SV=3
Q99880|H2B1L_HUMAN	2.2	1	0.08	27	3	Histone H2B type 1-L OS=Homo sapiens OX=9606 GN=H2BC13 PE=1 SV=3
Q9BTE6|AASD1_HUMAN	3.04	1.02	0.08	2	2	Alanyl-tRNA editing protein Aarsd1 OS=Homo sapiens OX=9606 GN=AARSD1 PE=1 SV=2
P52292|IMA1_HUMAN	1.28	1.02	0.25	9	9	Importin subunit alpha-1 OS=Homo sapiens OX=9606 GN=KPNA2 PE=1 SV=1
Q9BWJ5|SF3B5_HUMAN	3.2	1	0.59	9	9	Splicing factor 3B subunit 5 OS=Homo sapiens OX=9606 GN=SF3B5 PE=1 SV=1
Q01518|CAP1_HUMAN	6.87	1	0.47	33	33	Adenylyl cyclase-associated protein 1 OS=Homo sapiens OX=9606 GN=CAP1 PE=1 SV=5
P22415|USF1_HUMAN	1.88	1.07	0.03	1	1	Upstream stimulatory factor 1 OS=Homo sapiens OX=9606 GN=USF1 PE=1 SV=1
P06737|PYGL_HUMAN	3.61	1.03	0.3	30	25	Glycogen phosphorylase, liver form OS=Homo sapiens OX=9606 GN=PYGL PE=1 SV=4
Q13098|CSN1_HUMAN	2.77	0.97	0.29	12	12	COP9 signalosome complex subunit 1 OS=Homo sapiens OX=9606 GN=GPS1 PE=1 SV=4
P30040|ERP29_HUMAN	0.28	0.98	0.51	15	15	Endoplasmic reticulum resident protein 29 OS=Homo sapiens OX=9606 GN=ERP29 PE=1 SV=4
P56182|RRP1_HUMAN	1.07	1.06	0.05	2	2	Ribosomal RNA processing protein 1 homolog A OS=Homo sapiens OX=9606 GN=RRP1 PE=1 SV=1
P54646|AAPK2_HUMAN	3	0.96	0.06	2	2	5'-AMP-activated protein kinase catalytic subunit alpha-2 OS=Homo sapiens OX=9606 GN=PRKAA2 PE=1 SV=2
Q9GZT8|NIF3L_HUMAN	1.92	1.05	0.23	7	7	NIF3-like protein 1 OS=Homo sapiens OX=9606 GN=NIF3L1 PE=1 SV=2
P31939|PUR9_HUMAN	2.44	1.01	0.77	52	52	Bifunctional purine biosynthesis protein ATIC OS=Homo sapiens OX=9606 GN=ATIC PE=1 SV=3
Q6IA86|ELP2_HUMAN	3.02	0.94	0.14	7	7	Elongator complex protein 2 OS=Homo sapiens OX=9606 GN=ELP2 PE=1 SV=2
O95070|YIF1A_HUMAN	4.46	1.05	0.04	1	1	Protein YIF1A OS=Homo sapiens OX=9606 GN=YIF1A PE=1 SV=2
P84074|HPCA_HUMAN	2.41	1	0.18	3	3	Neuron-specific calcium-binding protein hippocalcin OS=Homo sapiens OX=9606 GN=HPCA PE=1 SV=2
Q92804|RBP56_HUMAN	4.73	1.11	0.05	6	5	TATA-binding protein-associated factor 2N OS=Homo sapiens OX=9606 GN=TAF15 PE=1 SV=1
Q9HAV7|GRPE1_HUMAN	3.55	1.01	0.34	6	6	GrpE protein homolog 1, mitochondrial OS=Homo sapiens OX=9606 GN=GRPEL1 PE=1 SV=2
Q9HAU8|RNPL1_HUMAN	4.17	0.91	0.01	1	1	Aminopeptidase RNPEPL1 OS=Homo sapiens OX=9606 GN=RNPEPL1 PE=1 SV=3
P01116|RASK_HUMAN	1.37	0.8	0.05	5	1	GTPase KRas OS=Homo sapiens OX=9606 GN=KRAS PE=1 SV=1
O43837|IDH3B_HUMAN	2.64	0.98	0.42	12	12	Isocitrate dehydrogenase [NAD] subunit beta, mitochondrial OS=Homo sapiens OX=9606 GN=IDH3B PE=1 SV=2
Q9H6U6|BCAS3_HUMAN	0	1.17	0.02	1	1	Breast carcinoma-amplified sequence 3 OS=Homo sapiens OX=9606 GN=BCAS3 PE=1 SV=3
Q92979|NEP1_HUMAN	1.39	1.02	0.36	6	6	Ribosomal RNA small subunit methyltransferase NEP1 OS=Homo sapiens OX=9606 GN=EMG1 PE=1 SV=4
O96007|MOC2B_HUMAN	3.74	1.03	0.18	2	2	Molybdopterin synthase catalytic subunit OS=Homo sapiens OX=9606 GN=MOCS2 PE=1 SV=1
Q9NZ63|TLS1_HUMAN	8.07	1.1	0.18	6	6	Telomere length and silencing protein 1 homolog OS=Homo sapiens OX=9606 GN=C9orf78 PE=1 SV=1
P16455|MGMT_HUMAN	5.85	1.05	0.36	7	7	Methylated-DNA--protein-cysteine methyltransferase OS=Homo sapiens OX=9606 GN=MGMT PE=1 SV=1
Q92974|ARHG2_HUMAN	6.73	1.18	0.14	9	9	Rho guanine nucleotide exchange factor 2 OS=Homo sapiens OX=9606 GN=ARHGEF2 PE=1 SV=4
Q96PU8|QKI_HUMAN	14.4	1.1	0.2	9	9	Protein quaking OS=Homo sapiens OX=9606 GN=QKI PE=1 SV=1
P0CG08|GPHRB_HUMAN	0	0.54	0.03	1	1	Golgi pH regulator B OS=Homo sapiens OX=9606 GN=GPR89B PE=1 SV=1
Q9UGR2|Z3H7B_HUMAN	7.39	0.74	0.02	3	2	Zinc finger CCCH domain-containing protein 7B OS=Homo sapiens OX=9606 GN=ZC3H7B PE=1 SV=2
O60675|MAFK_HUMAN	0.68	0.91	0.07	1	1	Transcription factor MafK OS=Homo sapiens OX=9606 GN=MAFK PE=1 SV=1
Q12907|LMAN2_HUMAN	6.28	0.95	0.47	20	20	Vesicular integral-membrane protein VIP36 OS=Homo sapiens OX=9606 GN=LMAN2 PE=1 SV=1
Q9H6V9|LDAH_HUMAN	2.1	1.06	0.11	3	3	Lipid droplet-associated hydrolase OS=Homo sapiens OX=9606 GN=LDAH PE=1 SV=1
Q8TBK6|ZCH10_HUMAN	2.35	0.89	0.07	1	1	Zinc finger CCHC domain-containing protein 10 OS=Homo sapiens OX=9606 GN=ZCCHC10 PE=1 SV=1
Q96BQ5|CC127_HUMAN	15.54	1.1	0.04	1	1	Coiled-coil domain-containing protein 127 OS=Homo sapiens OX=9606 GN=CCDC127 PE=1 SV=1
Q8WVM8|SCFD1_HUMAN	0.34	1.03	0.27	12	12	Sec1 family domain-containing protein 1 OS=Homo sapiens OX=9606 GN=SCFD1 PE=1 SV=4
Q96KG9|SCYL1_HUMAN	11.19	1.09	0.16	8	8	N-terminal kinase-like protein OS=Homo sapiens OX=9606 GN=SCYL1 PE=1 SV=1
Q9Y305|ACOT9_HUMAN	3.04	0.99	0.26	11	11	Acyl-coenzyme A thioesterase 9, mitochondrial OS=Homo sapiens OX=9606 GN=ACOT9 PE=1 SV=2
P11310|ACADM_HUMAN	11.22	0.97	0.29	8	8	Medium-chain specific acyl-CoA dehydrogenase, mitochondrial OS=Homo sapiens OX=9606 GN=ACADM PE=1 SV=1
Q96N67|DOCK7_HUMAN	5.76	0.95	0.03	5	4	Dedicator of cytokinesis protein 7 OS=Homo sapiens OX=9606 GN=DOCK7 PE=1 SV=4
Q96N66|MBOA7_HUMAN	0.66	1.01	0.11	4	4	Lysophospholipid acyltransferase 7 OS=Homo sapiens OX=9606 GN=MBOAT7 PE=1 SV=2
Q9BYX2|TBD2A_HUMAN	4.72	1.01	0.11	7	7	TBC1 domain family member 2A OS=Homo sapiens OX=9606 GN=TBC1D2 PE=1 SV=3
P35555|FBN1_HUMAN	2.31	1.06	0.01	3	3	Fibrillin-1 OS=Homo sapiens OX=9606 GN=FBN1 PE=1 SV=4
Q9UJ83|HACL1_HUMAN	0.89	0.99	0.07	4	4	2-hydroxyacyl-CoA lyase 1 OS=Homo sapiens OX=9606 GN=HACL1 PE=1 SV=2
Q6WCQ1|MPRIP_HUMAN	13.28	1.14	0.08	6	5	Myosin phosphatase Rho-interacting protein OS=Homo sapiens OX=9606 GN=MPRIP PE=1 SV=3
P48556|PSMD8_HUMAN	5.01	1.03	0.2	7	7	26S proteasome non-ATPase regulatory subunit 8 OS=Homo sapiens OX=9606 GN=PSMD8 PE=1 SV=2
Q8WUX2|CHAC2_HUMAN	9.36	1.02	0.24	3	3	Glutathione-specific gamma-glutamylcyclotransferase 2 OS=Homo sapiens OX=9606 GN=CHAC2 PE=1 SV=1
Q96CU9|FXRD1_HUMAN	2.43	1.23	0.05	2	2	FAD-dependent oxidoreductase domain-containing protein 1 OS=Homo sapiens OX=9606 GN=FOXRED1 PE=1 SV=2
P26599|PTBP1_HUMAN	4.18	1.04	0.53	36	35	Polypyrimidine tract-binding protein 1 OS=Homo sapiens OX=9606 GN=PTBP1 PE=1 SV=1
Q8N8J7|F241A_HUMAN	0	1.52	0.08	1	1	Uncharacterized protein FAM241A OS=Homo sapiens OX=9606 GN=FAM241A PE=2 SV=2
Q96S52|PIGS_HUMAN	0.53	1	0.33	12	12	GPI transamidase component PIG-S OS=Homo sapiens OX=9606 GN=PIGS PE=1 SV=3
O43148|MCES_HUMAN	3.85	1.16	0.11	3	3	mRNA cap guanine-N7 methyltransferase OS=Homo sapiens OX=9606 GN=RNMT PE=1 SV=1
P30530|UFO_HUMAN	8.04	0.56	0.05	3	3	Tyrosine-protein kinase receptor UFO OS=Homo sapiens OX=9606 GN=AXL PE=1 SV=4
P62269|RS18_HUMAN	4.52	0.98	0.27	8	8	40S ribosomal protein S18 OS=Homo sapiens OX=9606 GN=RPS18 PE=1 SV=3
Q9NV35|NUD15_HUMAN	1.44	0.99	0.27	4	4	Nucleotide triphosphate diphosphatase NUDT15 OS=Homo sapiens OX=9606 GN=NUDT15 PE=1 SV=1
Q96ST3|SIN3A_HUMAN	5.4	1.02	0.1	11	11	Paired amphipathic helix protein Sin3a OS=Homo sapiens OX=9606 GN=SIN3A PE=1 SV=2
O00154|BACH_HUMAN	7.62	1.02	0.29	8	8	Cytosolic acyl coenzyme A thioester hydrolase OS=Homo sapiens OX=9606 GN=ACOT7 PE=1 SV=3
Q96HE7|ERO1A_HUMAN	3.72	0.99	0.3	13	13	ERO1-like protein alpha OS=Homo sapiens OX=9606 GN=ERO1A PE=1 SV=2
P35813|PPM1A_HUMAN	0	0.69	0.03	2	1	Protein phosphatase 1A OS=Homo sapiens OX=9606 GN=PPM1A PE=1 SV=1
Q12849|GRSF1_HUMAN	7.45	1.02	0.4	13	13	G-rich sequence factor 1 OS=Homo sapiens OX=9606 GN=GRSF1 PE=1 SV=3
O14545|TRAD1_HUMAN	0.96	1.02	0.05	2	2	TRAF-type zinc finger domain-containing protein 1 OS=Homo sapiens OX=9606 GN=TRAFD1 PE=1 SV=1
Q9BQE9|BCL7B_HUMAN	0	1.51	0.08	1	1	B-cell CLL/lymphoma 7 protein family member B OS=Homo sapiens OX=9606 GN=BCL7B PE=1 SV=1
Q8IWB1|IPRI_HUMAN	1.25	0.93	0.06	3	3	Inositol 1,4,5-trisphosphate receptor-interacting protein OS=Homo sapiens OX=9606 GN=ITPRIP PE=1 SV=1
Q17RN3|FA98C_HUMAN	0	1.02	0.06	1	1	Protein FAM98C OS=Homo sapiens OX=9606 GN=FAM98C PE=2 SV=1
Q9Y3E7|CHMP3_HUMAN	0.99	1.04	0.09	2	2	Charged multivesicular body protein 3 OS=Homo sapiens OX=9606 GN=CHMP3 PE=1 SV=3
Q14240|IF4A2_HUMAN	1.79	0.89	0.1	18	4	Eukaryotic initiation factor 4A-II OS=Homo sapiens OX=9606 GN=EIF4A2 PE=1 SV=2
Q8TD19|NEK9_HUMAN	1.8	1.16	0.06	4	4	Serine/threonine-protein kinase Nek9 OS=Homo sapiens OX=9606 GN=NEK9 PE=1 SV=2
Q15084|PDIA6_HUMAN	2.65	0.99	0.47	23	22	Protein disulfide-isomerase A6 OS=Homo sapiens OX=9606 GN=PDIA6 PE=1 SV=1
Q10472|GALT1_HUMAN	19.3	1.04	0.21	11	11	Polypeptide N-acetylgalactosaminyltransferase 1 OS=Homo sapiens OX=9606 GN=GALNT1 PE=1 SV=1
O00712|NFIB_HUMAN	2.81	0.84	0.07	2	2	Nuclear factor 1 B-type OS=Homo sapiens OX=9606 GN=NFIB PE=1 SV=2
P17275|JUNB_HUMAN	5.97	1.15	0.28	6	6	Transcription factor jun-B OS=Homo sapiens OX=9606 GN=JUNB PE=1 SV=1
O43488|ARK72_HUMAN	8.58	1.14	0.19	5	5	Aflatoxin B1 aldehyde reductase member 2 OS=Homo sapiens OX=9606 GN=AKR7A2 PE=1 SV=3
Q9BRU9|UTP23_HUMAN	6.52	1.08	0.05	1	1	rRNA-processing protein UTP23 homolog OS=Homo sapiens OX=9606 GN=UTP23 PE=1 SV=2
Q01780|EXOSX_HUMAN	2.74	1	0.25	15	15	Exosome component 10 OS=Homo sapiens OX=9606 GN=EXOSC10 PE=1 SV=2
P51398|RT29_HUMAN	8.22	0.97	0.23	7	7	28S ribosomal protein S29, mitochondrial OS=Homo sapiens OX=9606 GN=DAP3 PE=1 SV=1
Q93050|VPP1_HUMAN	3.28	1.12	0.05	3	3	V-type proton ATPase 116 kDa subunit a1 OS=Homo sapiens OX=9606 GN=ATP6V0A1 PE=1 SV=3
Q96SY0|INT14_HUMAN	2.07	1.02	0.15	5	5	Integrator complex subunit 14 OS=Homo sapiens OX=9606 GN=INTS14 PE=1 SV=2
Q9Y5U9|IR3IP_HUMAN	0.91	0.98	0.24	1	1	Immediate early response 3-interacting protein 1 OS=Homo sapiens OX=9606 GN=IER3IP1 PE=1 SV=1
Q9BRP4|PAAF1_HUMAN	0	1.33	0.03	1	1	Proteasomal ATPase-associated factor 1 OS=Homo sapiens OX=9606 GN=PAAF1 PE=1 SV=2
Q8N8N7|PTGR2_HUMAN	9.33	1.2	0.05	1	1	Prostaglandin reductase 2 OS=Homo sapiens OX=9606 GN=PTGR2 PE=1 SV=1
O95396|MOCS3_HUMAN	2.29	0.93	0.06	2	2	Adenylyltransferase and sulfurtransferase MOCS3 OS=Homo sapiens OX=9606 GN=MOCS3 PE=1 SV=1
P05204|HMGN2_HUMAN	5.2	1.05	0.13	3	2	Non-histone chromosomal protein HMG-17 OS=Homo sapiens OX=9606 GN=HMGN2 PE=1 SV=3
P51114|FXR1_HUMAN	2.76	0.97	0.22	9	9	Fragile X mental retardation syndrome-related protein 1 OS=Homo sapiens OX=9606 GN=FXR1 PE=1 SV=3
P35580|MYH10_HUMAN	7.2	1.02	0.24	62	34	Myosin-10 OS=Homo sapiens OX=9606 GN=MYH10 PE=1 SV=3
P07948|LYN_HUMAN	0	1.07	0.02	1	1	Tyrosine-protein kinase Lyn OS=Homo sapiens OX=9606 GN=LYN PE=1 SV=3
O60664|PLIN3_HUMAN	4.77	0.99	0.55	19	19	Perilipin-3 OS=Homo sapiens OX=9606 GN=PLIN3 PE=1 SV=3
P46926|GNPI1_HUMAN	1.06	0.98	0.24	10	4	Glucosamine-6-phosphate isomerase 1 OS=Homo sapiens OX=9606 GN=GNPDA1 PE=1 SV=1
P53701|CCHL_HUMAN	1.15	0.85	0.21	4	4	Cytochrome c-type heme lyase OS=Homo sapiens OX=9606 GN=HCCS PE=1 SV=1
Q14126|DSG2_HUMAN	5.13	0.98	0.27	22	22	Desmoglein-2 OS=Homo sapiens OX=9606 GN=DSG2 PE=1 SV=2
P52732|KIF11_HUMAN	0.88	1.02	0.15	12	12	Kinesin-like protein KIF11 OS=Homo sapiens OX=9606 GN=KIF11 PE=1 SV=2
Q9NYP7|ELOV5_HUMAN	8.47	0.94	0.13	4	4	Elongation of very long chain fatty acids protein 5 OS=Homo sapiens OX=9606 GN=ELOVL5 PE=1 SV=1
Q8WU76|SCFD2_HUMAN	7.38	1.11	0.03	1	1	Sec1 family domain-containing protein 2 OS=Homo sapiens OX=9606 GN=SCFD2 PE=1 SV=2
Q8WUF8|F172A_HUMAN	3.58	0.92	0.08	2	2	Cotranscriptional regulator FAM172A OS=Homo sapiens OX=9606 GN=FAM172A PE=1 SV=1
O75787|RENR_HUMAN	3.8	0.99	0.25	6	6	Renin receptor OS=Homo sapiens OX=9606 GN=ATP6AP2 PE=1 SV=2
P15291|B4GT1_HUMAN	9.38	1.26	0.11	3	3	Beta-1,4-galactosyltransferase 1 OS=Homo sapiens OX=9606 GN=B4GALT1 PE=1 SV=5
Q9H0L4|CSTFT_HUMAN	2.46	0.67	0.03	9	2	Cleavage stimulation factor subunit 2 tau variant OS=Homo sapiens OX=9606 GN=CSTF2T PE=1 SV=1
O60885|BRD4_HUMAN	3.58	0.97	0.06	9	5	Bromodomain-containing protein 4 OS=Homo sapiens OX=9606 GN=BRD4 PE=1 SV=2
Q7Z434|MAVS_HUMAN	0	0.89	0.06	1	1	Mitochondrial antiviral-signaling protein OS=Homo sapiens OX=9606 GN=MAVS PE=1 SV=2
P11234|RALB_HUMAN	2.72	1.06	0.08	2	2	Ras-related protein Ral-B OS=Homo sapiens OX=9606 GN=RALB PE=1 SV=1
Q9BX40|LS14B_HUMAN	0.35	1.01	0.08	2	2	Protein LSM14 homolog B OS=Homo sapiens OX=9606 GN=LSM14B PE=1 SV=1
P15259|PGAM2_HUMAN	8.1	0.99	0.09	12	8	Phosphoglycerate mutase 2 OS=Homo sapiens OX=9606 GN=PGAM2 PE=1 SV=3
Q96PC5|MIA2_HUMAN	5.81	0.97	0.04	9	4	Melanoma inhibitory activity protein 2 OS=Homo sapiens OX=9606 GN=MIA2 PE=1 SV=4
Q9BZG1|RAB34_HUMAN	10.97	0.94	0.21	5	4	Ras-related protein Rab-34 OS=Homo sapiens OX=9606 GN=RAB34 PE=1 SV=1
Q16864|VATF_HUMAN	5.24	1.02	0.26	2	2	V-type proton ATPase subunit F OS=Homo sapiens OX=9606 GN=ATP6V1F PE=1 SV=2
P39687|AN32A_HUMAN	2.12	1.01	0.31	13	8	Acidic leucine-rich nuclear phosphoprotein 32 family member A OS=Homo sapiens OX=9606 GN=ANP32A PE=1 SV=1
Q9P275|UBP36_HUMAN	0	0.72	0.02	1	1	Ubiquitin carboxyl-terminal hydrolase 36 OS=Homo sapiens OX=9606 GN=USP36 PE=1 SV=4
O94923|GLCE_HUMAN	0	1.02	0.03	1	1	D-glucuronyl C5-epimerase OS=Homo sapiens OX=9606 GN=GLCE PE=1 SV=3
Q92878|RAD50_HUMAN	1.56	1	0.21	23	23	DNA repair protein RAD50 OS=Homo sapiens OX=9606 GN=RAD50 PE=1 SV=1
Q9UPU5|UBP24_HUMAN	3.72	1.08	0.07	14	14	Ubiquitin carboxyl-terminal hydrolase 24 OS=Homo sapiens OX=9606 GN=USP24 PE=1 SV=3
Q96AQ8|MCUR1_HUMAN	0	0.89	0.03	1	1	Mitochondrial calcium uniporter regulator 1 OS=Homo sapiens OX=9606 GN=MCUR1 PE=1 SV=1
P61586|RHOA_HUMAN	4.34	0.95	0.21	14	6	Transforming protein RhoA OS=Homo sapiens OX=9606 GN=RHOA PE=1 SV=1
Q9NV88|INT9_HUMAN	0	1.23	0.03	1	1	Integrator complex subunit 9 OS=Homo sapiens OX=9606 GN=INTS9 PE=1 SV=2
P14373|TRI27_HUMAN	4.16	1.41	0.04	2	2	Zinc finger protein RFP OS=Homo sapiens OX=9606 GN=TRIM27 PE=1 SV=1
Q9BRT2|UQCC2_HUMAN	18.49	0.95	0.1	1	1	Ubiquinol-cytochrome-c reductase complex assembly factor 2 OS=Homo sapiens OX=9606 GN=UQCC2 PE=1 SV=1
A5YKK6|CNOT1_HUMAN	6.3	0.92	0.1	18	18	CCR4-NOT transcription complex subunit 1 OS=Homo sapiens OX=9606 GN=CNOT1 PE=1 SV=2
Q96E39|RMXL1_HUMAN	4.32	0.8	0.03	12	1	RNA binding motif protein, X-linked-like-1 OS=Homo sapiens OX=9606 GN=RBMXL1 PE=1 SV=1
Q9P003|CNIH4_HUMAN	9.74	0.82	0.14	2	2	Protein cornichon homolog 4 OS=Homo sapiens OX=9606 GN=CNIH4 PE=1 SV=1
Q14847|LASP1_HUMAN	0.56	1.04	0.27	9	9	LIM and SH3 domain protein 1 OS=Homo sapiens OX=9606 GN=LASP1 PE=1 SV=2
P20700|LMNB1_HUMAN	1.94	0.99	0.61	64	60	Lamin-B1 OS=Homo sapiens OX=9606 GN=LMNB1 PE=1 SV=2
P13798|ACPH_HUMAN	3.13	1.01	0.18	11	11	Acylamino-acid-releasing enzyme OS=Homo sapiens OX=9606 GN=APEH PE=1 SV=4
Q7L273|KCTD9_HUMAN	1.69	0.99	0.05	1	1	BTB/POZ domain-containing protein KCTD9 OS=Homo sapiens OX=9606 GN=KCTD9 PE=1 SV=1
P49748|ACADV_HUMAN	0.95	1.04	0.4	22	22	Very long-chain specific acyl-CoA dehydrogenase, mitochondrial OS=Homo sapiens OX=9606 GN=ACADVL PE=1 SV=1
Q8N6M0|OTU6B_HUMAN	14.64	1.09	0.09	2	2	Deubiquitinase OTUD6B OS=Homo sapiens OX=9606 GN=OTUD6B PE=1 SV=1
Q9Y6I9|TX264_HUMAN	0	0.61	0.04	1	1	Testis-expressed protein 264 OS=Homo sapiens OX=9606 GN=TEX264 PE=1 SV=1
Q9UBI1|COMD3_HUMAN	3.56	1.04	0.24	4	4	COMM domain-containing protein 3 OS=Homo sapiens OX=9606 GN=COMMD3 PE=1 SV=1
Q9UKL0|RCOR1_HUMAN	0.2	1.04	0.09	4	3	REST corepressor 1 OS=Homo sapiens OX=9606 GN=RCOR1 PE=1 SV=2
A8MWD9|RUXGL_HUMAN	4.04	1.02	0.17	2	2	Putative small nuclear ribonucleoprotein G-like protein 15 OS=Homo sapiens OX=9606 GN=SNRPGP15 PE=5 SV=2
Q9BQP7|MGME1_HUMAN	2.94	0.97	0.17	4	4	Mitochondrial genome maintenance exonuclease 1 OS=Homo sapiens OX=9606 GN=MGME1 PE=1 SV=1
Q5T5U3|RHG21_HUMAN	0	0.75	0.01	1	1	Rho GTPase-activating protein 21 OS=Homo sapiens OX=9606 GN=ARHGAP21 PE=1 SV=2
Q9Y613|FHOD1_HUMAN	1.06	1.11	0.05	4	4	FH1/FH2 domain-containing protein 1 OS=Homo sapiens OX=9606 GN=FHOD1 PE=1 SV=3
P15151|PVR_HUMAN	4.55	0.86	0.08	2	2	Poliovirus receptor OS=Homo sapiens OX=9606 GN=PVR PE=1 SV=2
P07741|APT_HUMAN	0.7	1.11	0.22	4	4	Adenine phosphoribosyltransferase OS=Homo sapiens OX=9606 GN=APRT PE=1 SV=2
Q8TF05|PP4R1_HUMAN	6.77	1.04	0.04	3	3	Serine/threonine-protein phosphatase 4 regulatory subunit 1 OS=Homo sapiens OX=9606 GN=PPP4R1 PE=1 SV=1
Q96GQ7|DDX27_HUMAN	0.63	1.03	0.14	10	10	Probable ATP-dependent RNA helicase DDX27 OS=Homo sapiens OX=9606 GN=DDX27 PE=1 SV=2
Q96IX5|ATPMD_HUMAN	1.52	1.03	0.45	4	4	ATP synthase membrane subunit DAPIT, mitochondrial OS=Homo sapiens OX=9606 GN=ATP5MD PE=1 SV=1
P04406|G3P_HUMAN	18.24	0.99	0.73	116	116	Glyceraldehyde-3-phosphate dehydrogenase OS=Homo sapiens OX=9606 GN=GAPDH PE=1 SV=3
Q9BY44|EIF2A_HUMAN	2	1.02	0.37	19	19	Eukaryotic translation initiation factor 2A OS=Homo sapiens OX=9606 GN=EIF2A PE=1 SV=3
Q96M27|PRRC1_HUMAN	5.67	0.94	0.17	5	5	Protein PRRC1 OS=Homo sapiens OX=9606 GN=PRRC1 PE=1 SV=1
Q9Y508|RN114_HUMAN	1.25	1.06	0.1	2	2	E3 ubiquitin-protein ligase RNF114 OS=Homo sapiens OX=9606 GN=RNF114 PE=1 SV=1
Q8IWV8|UBR2_HUMAN	0	0.59	0.01	1	1	E3 ubiquitin-protein ligase UBR2 OS=Homo sapiens OX=9606 GN=UBR2 PE=1 SV=1
O43929|ORC4_HUMAN	0.26	0.97	0.11	4	4	Origin recognition complex subunit 4 OS=Homo sapiens OX=9606 GN=ORC4 PE=1 SV=2
P12235|ADT1_HUMAN	2.88	1.01	0.1	14	3	ADP/ATP translocase 1 OS=Homo sapiens OX=9606 GN=SLC25A4 PE=1 SV=4
Q7L266|ASGL1_HUMAN	0	1.2	0.06	1	1	Isoaspartyl peptidase/L-asparaginase OS=Homo sapiens OX=9606 GN=ASRGL1 PE=1 SV=2
Q12788|TBL3_HUMAN	9.92	1	0.25	13	13	Transducin beta-like protein 3 OS=Homo sapiens OX=9606 GN=TBL3 PE=1 SV=2
P17676|CEBPB_HUMAN	6.69	1.23	0.08	2	2	CCAAT/enhancer-binding protein beta OS=Homo sapiens OX=9606 GN=CEBPB PE=1 SV=2
P37268|FDFT_HUMAN	0.1	1.08	0.18	6	6	Squalene synthase OS=Homo sapiens OX=9606 GN=FDFT1 PE=1 SV=1
Q02388|CO7A1_HUMAN	10.55	1.14	0.02	3	3	Collagen alpha-1(VII) chain OS=Homo sapiens OX=9606 GN=COL7A1 PE=1 SV=2
Q08629|TICN1_HUMAN	0	1.47	0.03	1	1	Testican-1 OS=Homo sapiens OX=9606 GN=SPOCK1 PE=1 SV=1
Q8IWZ8|SUGP1_HUMAN	1.54	1.03	0.04	2	2	SURP and G-patch domain-containing protein 1 OS=Homo sapiens OX=9606 GN=SUGP1 PE=1 SV=2
Q9GZS1|RPA49_HUMAN	3.65	1.2	0.13	4	4	DNA-directed RNA polymerase I subunit RPA49 OS=Homo sapiens OX=9606 GN=POLR1E PE=1 SV=3
P56385|ATP5I_HUMAN	0.6	0.97	0.14	1	1	ATP synthase subunit e, mitochondrial OS=Homo sapiens OX=9606 GN=ATP5ME PE=1 SV=2
Q9NUQ9|CYRIB_HUMAN	5.03	0.97	0.35	10	10	CYFIP-related Rac1 interactor B OS=Homo sapiens OX=9606 GN=CYRIB PE=1 SV=1
P62258|1433E_HUMAN	3.22	0.99	0.66	49	45	14-3-3 protein epsilon OS=Homo sapiens OX=9606 GN=YWHAE PE=1 SV=1
P08581|MET_HUMAN	0	1.35	0.01	1	1	Hepatocyte growth factor receptor OS=Homo sapiens OX=9606 GN=MET PE=1 SV=4
Q13576|IQGA2_HUMAN	4.23	1.31	0.04	7	5	Ras GTPase-activating-like protein IQGAP2 OS=Homo sapiens OX=9606 GN=IQGAP2 PE=1 SV=4
Q14156|EFR3A_HUMAN	0	0.17	0.02	1	1	Protein EFR3 homolog A OS=Homo sapiens OX=9606 GN=EFR3A PE=1 SV=2
Q969S9|RRF2M_HUMAN	6.27	1.21	0.08	4	4	Ribosome-releasing factor 2, mitochondrial OS=Homo sapiens OX=9606 GN=GFM2 PE=1 SV=1
P02794|FRIH_HUMAN	13.5	1.13	0.08	1	1	Ferritin heavy chain OS=Homo sapiens OX=9606 GN=FTH1 PE=1 SV=2
Q99439|CNN2_HUMAN	2.37	1.04	0.3	9	8	Calponin-2 OS=Homo sapiens OX=9606 GN=CNN2 PE=1 SV=4
O75643|U520_HUMAN	1.07	1	0.39	73	73	U5 small nuclear ribonucleoprotein 200 kDa helicase OS=Homo sapiens OX=9606 GN=SNRNP200 PE=1 SV=2
O00767|ACOD_HUMAN	3.36	1.04	0.23	4	4	Acyl-CoA desaturase OS=Homo sapiens OX=9606 GN=SCD PE=1 SV=2
O43684|BUB3_HUMAN	0.61	1	0.39	13	13	Mitotic checkpoint protein BUB3 OS=Homo sapiens OX=9606 GN=BUB3 PE=1 SV=1
Q6PI78|TMM65_HUMAN	5.49	0.92	0.05	1	1	Transmembrane protein 65 OS=Homo sapiens OX=9606 GN=TMEM65 PE=1 SV=2
P36404|ARL2_HUMAN	2.86	1.01	0.13	2	2	ADP-ribosylation factor-like protein 2 OS=Homo sapiens OX=9606 GN=ARL2 PE=1 SV=4
Q9UKG1|DP13A_HUMAN	6.11	1	0.15	8	8	DCC-interacting protein 13-alpha OS=Homo sapiens OX=9606 GN=APPL1 PE=1 SV=1
Q86X83|COMD2_HUMAN	0.39	0.98	0.42	5	5	COMM domain-containing protein 2 OS=Homo sapiens OX=9606 GN=COMMD2 PE=1 SV=2
Q9NXW2|DJB12_HUMAN	2.26	0.98	0.06	2	2	DnaJ homolog subfamily B member 12 OS=Homo sapiens OX=9606 GN=DNAJB12 PE=1 SV=5
Q8WWM7|ATX2L_HUMAN	0.28	0.97	0.11	11	11	Ataxin-2-like protein OS=Homo sapiens OX=9606 GN=ATXN2L PE=1 SV=2
Q8TAM6|ERMIN_HUMAN	2.76	0.9	0.03	2	2	Ermin OS=Homo sapiens OX=9606 GN=ERMN PE=1 SV=1
Q9Y673|ALG5_HUMAN	1.86	0.94	0.15	4	4	Dolichyl-phosphate beta-glucosyltransferase OS=Homo sapiens OX=9606 GN=ALG5 PE=1 SV=1
Q9UJX4|APC5_HUMAN	4.23	0.84	0.05	3	3	Anaphase-promoting complex subunit 5 OS=Homo sapiens OX=9606 GN=ANAPC5 PE=1 SV=2
Q14696|MESD_HUMAN	2.26	0.97	0.28	7	7	LRP chaperone MESD OS=Homo sapiens OX=9606 GN=MESD PE=1 SV=2
P36915|GNL1_HUMAN	7.34	1.29	0.11	5	5	Guanine nucleotide-binding protein-like 1 OS=Homo sapiens OX=9606 GN=GNL1 PE=1 SV=2
P35998|PRS7_HUMAN	0.69	1.01	0.5	21	21	26S proteasome regulatory subunit 7 OS=Homo sapiens OX=9606 GN=PSMC2 PE=1 SV=3
Q9P2B2|FPRP_HUMAN	7.01	0.97	0.13	10	10	Prostaglandin F2 receptor negative regulator OS=Homo sapiens OX=9606 GN=PTGFRN PE=1 SV=2
Q9HAU5|RENT2_HUMAN	3.17	1.07	0.03	3	3	Regulator of nonsense transcripts 2 OS=Homo sapiens OX=9606 GN=UPF2 PE=1 SV=1
P78371|TCPB_HUMAN	8.07	1	0.67	58	58	T-complex protein 1 subunit beta OS=Homo sapiens OX=9606 GN=CCT2 PE=1 SV=4
Q9BYN0|SRXN1_HUMAN	4.3	0.95	0.19	2	2	Sulfiredoxin-1 OS=Homo sapiens OX=9606 GN=SRXN1 PE=1 SV=2
Q13561|DCTN2_HUMAN	5.87	0.99	0.51	15	15	Dynactin subunit 2 OS=Homo sapiens OX=9606 GN=DCTN2 PE=1 SV=4
P49917|DNLI4_HUMAN	0	0.87	0.01	1	1	DNA ligase 4 OS=Homo sapiens OX=9606 GN=LIG4 PE=1 SV=2
P45880|VDAC2_HUMAN	0.08	0.96	0.49	12	12	Voltage-dependent anion-selective channel protein 2 OS=Homo sapiens OX=9606 GN=VDAC2 PE=1 SV=2
Q16555|DPYL2_HUMAN	1.73	1.01	0.52	26	24	Dihydropyrimidinase-related protein 2 OS=Homo sapiens OX=9606 GN=DPYSL2 PE=1 SV=1
O14907|TX1B3_HUMAN	2.02	0.98	0.28	2	2	Tax1-binding protein 3 OS=Homo sapiens OX=9606 GN=TAX1BP3 PE=1 SV=2
P30048|PRDX3_HUMAN	0.51	0.98	0.41	17	17	Thioredoxin-dependent peroxide reductase, mitochondrial OS=Homo sapiens OX=9606 GN=PRDX3 PE=1 SV=3
Q01970|PLCB3_HUMAN	4.76	1.07	0.14	12	12	1-phosphatidylinositol 4,5-bisphosphate phosphodiesterase beta-3 OS=Homo sapiens OX=9606 GN=PLCB3 PE=1 SV=2
Q96C90|PP14B_HUMAN	16.33	1.22	0.3	2	2	Protein phosphatase 1 regulatory subunit 14B OS=Homo sapiens OX=9606 GN=PPP1R14B PE=1 SV=3
Q9HC35|EMAL4_HUMAN	0.57	1.08	0.09	5	5	Echinoderm microtubule-associated protein-like 4 OS=Homo sapiens OX=9606 GN=EML4 PE=1 SV=3
O95861|BPNT1_HUMAN	6.64	0.97	0.38	10	10	3'(2'),5'-bisphosphate nucleotidase 1 OS=Homo sapiens OX=9606 GN=BPNT1 PE=1 SV=1
P13929|ENOB_HUMAN	8.04	0.92	0.29	38	11	Beta-enolase OS=Homo sapiens OX=9606 GN=ENO3 PE=1 SV=5
P36507|MP2K2_HUMAN	2.44	1	0.15	9	6	Dual specificity mitogen-activated protein kinase kinase 2 OS=Homo sapiens OX=9606 GN=MAP2K2 PE=1 SV=1
P62857|RS28_HUMAN	11.96	0.98	0.57	12	12	40S ribosomal protein S28 OS=Homo sapiens OX=9606 GN=RPS28 PE=1 SV=1
O95881|TXD12_HUMAN	1.46	1.02	0.36	8	8	Thioredoxin domain-containing protein 12 OS=Homo sapiens OX=9606 GN=TXNDC12 PE=1 SV=1
Q13162|PRDX4_HUMAN	1.18	0.98	0.59	20	19	Peroxiredoxin-4 OS=Homo sapiens OX=9606 GN=PRDX4 PE=1 SV=1
O95999|BCL10_HUMAN	0	3.6	0.07	1	1	B-cell lymphoma/leukemia 10 OS=Homo sapiens OX=9606 GN=BCL10 PE=1 SV=1
Q96S44|PRPK_HUMAN	1.81	0.91	0.19	3	3	EKC/KEOPS complex subunit TP53RK OS=Homo sapiens OX=9606 GN=TP53RK PE=1 SV=2
Q96C23|GALM_HUMAN	2.66	1.33	0.04	1	1	Galactose mutarotase OS=Homo sapiens OX=9606 GN=GALM PE=1 SV=1
Q9NVU7|SDA1_HUMAN	2.74	1.65	0.03	2	2	Protein SDA1 homolog OS=Homo sapiens OX=9606 GN=SDAD1 PE=1 SV=3
Q8IUE6|H2A2B_HUMAN	1.93	0.96	0.11	13	1	Histone H2A type 2-B OS=Homo sapiens OX=9606 GN=H2AC21 PE=1 SV=3
O00244|ATOX1_HUMAN	14.52	0.92	0.69	8	8	Copper transport protein ATOX1 OS=Homo sapiens OX=9606 GN=ATOX1 PE=1 SV=1
Q9HB71|CYBP_HUMAN	1.32	0.99	0.59	24	24	Calcyclin-binding protein OS=Homo sapiens OX=9606 GN=CACYBP PE=1 SV=2
P21964|COMT_HUMAN	3.99	1.03	0.63	13	13	Catechol O-methyltransferase OS=Homo sapiens OX=9606 GN=COMT PE=1 SV=2
A1L0T0|HACL2_HUMAN	2.52	0.94	0.15	8	8	2-hydroxyacyl-CoA lyase 2 OS=Homo sapiens OX=9606 GN=ILVBL PE=1 SV=2
Q8N108|MIER1_HUMAN	3.35	1.07	0.02	1	1	Mesoderm induction early response protein 1 OS=Homo sapiens OX=9606 GN=MIER1 PE=1 SV=2
Q8IZP0|ABI1_HUMAN	2.11	1.03	0.08	5	4	Abl interactor 1 OS=Homo sapiens OX=9606 GN=ABI1 PE=1 SV=4
P05787|K2C8_HUMAN	2.43	1	0.54	80	63	Keratin, type II cytoskeletal 8 OS=Homo sapiens OX=9606 GN=KRT8 PE=1 SV=7
O95210|STBD1_HUMAN	8.11	1.61	0.04	1	1	Starch-binding domain-containing protein 1 OS=Homo sapiens OX=9606 GN=STBD1 PE=1 SV=1
Q99958|FOXC2_HUMAN	0	1.66	0.02	1	1	Forkhead box protein C2 OS=Homo sapiens OX=9606 GN=FOXC2 PE=1 SV=1
O60318|GANP_HUMAN	0.82	0.97	0.01	1	1	Germinal-center associated nuclear protein OS=Homo sapiens OX=9606 GN=MCM3AP PE=1 SV=2
Q9H4M9|EHD1_HUMAN	3.72	1.04	0.32	13	10	EH domain-containing protein 1 OS=Homo sapiens OX=9606 GN=EHD1 PE=1 SV=2
Q06203|PUR1_HUMAN	4.47	1.06	0.21	9	9	Amidophosphoribosyltransferase OS=Homo sapiens OX=9606 GN=PPAT PE=1 SV=1
Q68EM7|RHG17_HUMAN	18.26	0.79	0.17	10	10	Rho GTPase-activating protein 17 OS=Homo sapiens OX=9606 GN=ARHGAP17 PE=1 SV=1
P04080|CYTB_HUMAN	0.86	1.01	0.74	11	11	Cystatin-B OS=Homo sapiens OX=9606 GN=CSTB PE=1 SV=2
O00267|SPT5H_HUMAN	0.09	1.01	0.26	19	19	Transcription elongation factor SPT5 OS=Homo sapiens OX=9606 GN=SUPT5H PE=1 SV=1
Q12800|TFCP2_HUMAN	0.33	0.97	0.12	6	5	Alpha-globin transcription factor CP2 OS=Homo sapiens OX=9606 GN=TFCP2 PE=1 SV=2
O95613|PCNT_HUMAN	0	0.77	0	1	1	Pericentrin OS=Homo sapiens OX=9606 GN=PCNT PE=1 SV=4
P49642|PRI1_HUMAN	8.44	0.87	0.19	6	6	DNA primase small subunit OS=Homo sapiens OX=9606 GN=PRIM1 PE=1 SV=1
Q9NVT9|ARMC1_HUMAN	0.16	1	0.17	3	3	Armadillo repeat-containing protein 1 OS=Homo sapiens OX=9606 GN=ARMC1 PE=1 SV=1
Q8N3U4|STAG2_HUMAN	3.22	0.99	0.13	16	10	Cohesin subunit SA-2 OS=Homo sapiens OX=9606 GN=STAG2 PE=1 SV=3
Q9Y678|COPG1_HUMAN	2.08	1	0.4	34	30	Coatomer subunit gamma-1 OS=Homo sapiens OX=9606 GN=COPG1 PE=1 SV=1
O60508|PRP17_HUMAN	6.19	0.95	0.02	1	1	Pre-mRNA-processing factor 17 OS=Homo sapiens OX=9606 GN=CDC40 PE=1 SV=1
Q02078|MEF2A_HUMAN	4.52	1.18	0.02	1	1	Myocyte-specific enhancer factor 2A OS=Homo sapiens OX=9606 GN=MEF2A PE=1 SV=1
Q00266|METK1_HUMAN	8.29	0.93	0.05	3	3	S-adenosylmethionine synthase isoform type-1 OS=Homo sapiens OX=9606 GN=MAT1A PE=1 SV=2
P31350|RIR2_HUMAN	2.44	1.1	0.28	9	9	Ribonucleoside-diphosphate reductase subunit M2 OS=Homo sapiens OX=9606 GN=RRM2 PE=1 SV=1
Q08AF3|SLFN5_HUMAN	7.55	1.14	0.05	3	3	Schlafen family member 5 OS=Homo sapiens OX=9606 GN=SLFN5 PE=1 SV=1
P16435|NCPR_HUMAN	0.43	0.98	0.28	13	13	NADPH--cytochrome P450 reductase OS=Homo sapiens OX=9606 GN=POR PE=1 SV=2
Q5K651|SAMD9_HUMAN	0.79	0.85	0.02	2	2	Sterile alpha motif domain-containing protein 9 OS=Homo sapiens OX=9606 GN=SAMD9 PE=1 SV=1
Q04726|TLE3_HUMAN	0.75	1.01	0.03	2	2	Transducin-like enhancer protein 3 OS=Homo sapiens OX=9606 GN=TLE3 PE=1 SV=2
P61254|RL26_HUMAN	1.76	1	0.06	11	1	60S ribosomal protein L26 OS=Homo sapiens OX=9606 GN=RPL26 PE=1 SV=1
P19367|HXK1_HUMAN	1.79	1.02	0.22	21	17	Hexokinase-1 OS=Homo sapiens OX=9606 GN=HK1 PE=1 SV=3
Q9NX18|SDHF2_HUMAN	6.77	1.08	0.33	6	6	Succinate dehydrogenase assembly factor 2, mitochondrial OS=Homo sapiens OX=9606 GN=SDHAF2 PE=1 SV=1
Q9NP58|ABCB6_HUMAN	4.8	0.96	0.13	5	5	ATP-binding cassette sub-family B member 6, mitochondrial OS=Homo sapiens OX=9606 GN=ABCB6 PE=1 SV=1
O43854|EDIL3_HUMAN	1.88	1.07	0.11	4	4	EGF-like repeat and discoidin I-like domain-containing protein 3 OS=Homo sapiens OX=9606 GN=EDIL3 PE=1 SV=1
Q8NFH4|NUP37_HUMAN	11.88	0.98	0.28	7	7	Nucleoporin Nup37 OS=Homo sapiens OX=9606 GN=NUP37 PE=1 SV=1
Q96L91|EP400_HUMAN	0	1.07	0	1	1	E1A-binding protein p400 OS=Homo sapiens OX=9606 GN=EP400 PE=1 SV=4
O15182|CETN3_HUMAN	1.1	1	0.12	1	1	Centrin-3 OS=Homo sapiens OX=9606 GN=CETN3 PE=1 SV=2
Q9Y3A5|SBDS_HUMAN	3.5	0.96	0.28	7	7	Ribosome maturation protein SBDS OS=Homo sapiens OX=9606 GN=SBDS PE=1 SV=4
P02545|LMNA_HUMAN	1.69	0.98	0.62	89	87	Prelamin-A/C OS=Homo sapiens OX=9606 GN=LMNA PE=1 SV=1
Q9BYV8|CEP41_HUMAN	3.28	0.87	0.08	2	2	Centrosomal protein of 41 kDa OS=Homo sapiens OX=9606 GN=CEP41 PE=1 SV=1
Q4VC31|CCD58_HUMAN	0.61	0.95	0.49	6	6	Coiled-coil domain-containing protein 58 OS=Homo sapiens OX=9606 GN=CCDC58 PE=1 SV=1
Q9UBB6|NCDN_HUMAN	5.98	0.91	0.03	2	2	Neurochondrin OS=Homo sapiens OX=9606 GN=NCDN PE=1 SV=1
Q9C0D5|TANC1_HUMAN	2.1	1.18	0.01	2	2	Protein TANC1 OS=Homo sapiens OX=9606 GN=TANC1 PE=1 SV=3
O43395|PRPF3_HUMAN	3.62	1	0.2	11	11	U4/U6 small nuclear ribonucleoprotein Prp3 OS=Homo sapiens OX=9606 GN=PRPF3 PE=1 SV=2
Q9H4L5|OSBL3_HUMAN	0.82	1.01	0.07	4	4	Oxysterol-binding protein-related protein 3 OS=Homo sapiens OX=9606 GN=OSBPL3 PE=1 SV=1
P27707|DCK_HUMAN	6.53	0.85	0.1	2	2	Deoxycytidine kinase OS=Homo sapiens OX=9606 GN=DCK PE=1 SV=1
O00330|ODPX_HUMAN	1.57	1.02	0.1	4	4	Pyruvate dehydrogenase protein X component, mitochondrial OS=Homo sapiens OX=9606 GN=PDHX PE=1 SV=3
O14745|NHRF1_HUMAN	11.33	0.95	0.5	15	15	Na(+)/H(+) exchange regulatory cofactor NHE-RF1 OS=Homo sapiens OX=9606 GN=SLC9A3R1 PE=1 SV=4
O60825|F262_HUMAN	0	1.03	0.02	1	1	6-phosphofructo-2-kinase/fructose-2,6-bisphosphatase 2 OS=Homo sapiens OX=9606 GN=PFKFB2 PE=1 SV=2
Q5JSH3|WDR44_HUMAN	1.62	0.94	0.1	6	6	WD repeat-containing protein 44 OS=Homo sapiens OX=9606 GN=WDR44 PE=1 SV=1
Q9H446|RWDD1_HUMAN	1.26	1.01	0.12	2	2	RWD domain-containing protein 1 OS=Homo sapiens OX=9606 GN=RWDD1 PE=1 SV=1
P46777|RL5_HUMAN	0.05	0.99	0.43	35	35	60S ribosomal protein L5 OS=Homo sapiens OX=9606 GN=RPL5 PE=1 SV=3
P16949|STMN1_HUMAN	0.95	1	0.44	10	10	Stathmin OS=Homo sapiens OX=9606 GN=STMN1 PE=1 SV=3
Q9BRZ2|TRI56_HUMAN	4.41	1.06	0.06	3	3	E3 ubiquitin-protein ligase TRIM56 OS=Homo sapiens OX=9606 GN=TRIM56 PE=1 SV=3
P27797|CALR_HUMAN	22.4	0.95	0.6	35	35	Calreticulin OS=Homo sapiens OX=9606 GN=CALR PE=1 SV=1
Q9H3Y8|PPDPF_HUMAN	2.22	0.94	0.15	1	1	Pancreatic progenitor cell differentiation and proliferation factor OS=Homo sapiens OX=9606 GN=PPDPF PE=1 SV=1
Q9BY77|PDIP3_HUMAN	13.53	0.92	0.27	8	8	Polymerase delta-interacting protein 3 OS=Homo sapiens OX=9606 GN=POLDIP3 PE=1 SV=2
Q29RF7|PDS5A_HUMAN	0.15	0.96	0.31	35	33	Sister chromatid cohesion protein PDS5 homolog A OS=Homo sapiens OX=9606 GN=PDS5A PE=1 SV=1
Q9NSK0|KLC4_HUMAN	0.45	1.13	0.06	6	3	Kinesin light chain 4 OS=Homo sapiens OX=9606 GN=KLC4 PE=1 SV=3
O94915|FRYL_HUMAN	3.95	1.56	0.01	2	2	Protein furry homolog-like OS=Homo sapiens OX=9606 GN=FRYL PE=1 SV=2
Q96J84|KIRR1_HUMAN	1.46	1.06	0.02	1	1	Kin of IRRE-like protein 1 OS=Homo sapiens OX=9606 GN=KIRREL1 PE=1 SV=2
Q86Y56|DAAF5_HUMAN	0.78	0.95	0.18	9	9	Dynein assembly factor 5, axonemal OS=Homo sapiens OX=9606 GN=DNAAF5 PE=1 SV=4
P04040|CATA_HUMAN	1	0.99	0.38	21	21	Catalase OS=Homo sapiens OX=9606 GN=CAT PE=1 SV=3
O60763|USO1_HUMAN	2.94	0.97	0.32	23	23	General vesicular transport factor p115 OS=Homo sapiens OX=9606 GN=USO1 PE=1 SV=2
Q6ZMI0|PPR21_HUMAN	0	1.46	0.02	1	1	Protein phosphatase 1 regulatory subunit 21 OS=Homo sapiens OX=9606 GN=PPP1R21 PE=1 SV=1
Q8IXB1|DJC10_HUMAN	2.62	1.01	0.15	10	10	DnaJ homolog subfamily C member 10 OS=Homo sapiens OX=9606 GN=DNAJC10 PE=1 SV=2
O95229|ZWINT_HUMAN	3.11	0.68	0.04	1	1	ZW10 interactor OS=Homo sapiens OX=9606 GN=ZWINT PE=1 SV=2
Q9BXK5|B2L13_HUMAN	0.72	0.9	0.14	4	4	Bcl-2-like protein 13 OS=Homo sapiens OX=9606 GN=BCL2L13 PE=1 SV=1
A6NDR6|ME3L1_HUMAN	1.54	0.93	0.07	2	2	Putative homeobox protein Meis3-like 1 OS=Homo sapiens OX=9606 GN=MEIS3P1 PE=5 SV=2
Q13823|NOG2_HUMAN	1.06	0.96	0.15	8	8	Nucleolar GTP-binding protein 2 OS=Homo sapiens OX=9606 GN=GNL2 PE=1 SV=1
Q9Y2B0|CNPY2_HUMAN	0.93	0.98	0.6	13	13	Protein canopy homolog 2 OS=Homo sapiens OX=9606 GN=CNPY2 PE=1 SV=1
Q9UBB9|TFP11_HUMAN	0.35	1.02	0.07	4	4	Tuftelin-interacting protein 11 OS=Homo sapiens OX=9606 GN=TFIP11 PE=1 SV=1
P78536|ADA17_HUMAN	0	1.21	0.02	1	1	Disintegrin and metalloproteinase domain-containing protein 17 OS=Homo sapiens OX=9606 GN=ADAM17 PE=1 SV=1
P27540|ARNT_HUMAN	0.88	1.17	0.06	3	3	Aryl hydrocarbon receptor nuclear translocator OS=Homo sapiens OX=9606 GN=ARNT PE=1 SV=1
Q9BW60|ELOV1_HUMAN	6.38	1.03	0.09	2	2	Elongation of very long chain fatty acids protein 1 OS=Homo sapiens OX=9606 GN=ELOVL1 PE=1 SV=1
Q9BZG8|DPH1_HUMAN	0	1.07	0.03	1	1	2-(3-amino-3-carboxypropyl)histidine synthase subunit 1 OS=Homo sapiens OX=9606 GN=DPH1 PE=1 SV=2
Q14008|CKAP5_HUMAN	1.15	1.01	0.23	34	34	Cytoskeleton-associated protein 5 OS=Homo sapiens OX=9606 GN=CKAP5 PE=1 SV=3
Q14114|LRP8_HUMAN	11.13	1.63	0.06	3	3	Low-density lipoprotein receptor-related protein 8 OS=Homo sapiens OX=9606 GN=LRP8 PE=1 SV=4
P50583|AP4A_HUMAN	2.99	0.92	0.26	3	3	Bis(5'-nucleosyl)-tetraphosphatase [asymmetrical] OS=Homo sapiens OX=9606 GN=NUDT2 PE=1 SV=3
P19087|GNAT2_HUMAN	0	1.05	0.02	2	1	Guanine nucleotide-binding protein G(t) subunit alpha-2 OS=Homo sapiens OX=9606 GN=GNAT2 PE=1 SV=4
Q5JVS0|HABP4_HUMAN	2.64	0.94	0.02	2	2	Intracellular hyaluronan-binding protein 4 OS=Homo sapiens OX=9606 GN=HABP4 PE=1 SV=1
Q6ZRP7|QSOX2_HUMAN	2.73	1.01	0.14	7	7	Sulfhydryl oxidase 2 OS=Homo sapiens OX=9606 GN=QSOX2 PE=1 SV=3
Q99460|PSMD1_HUMAN	10.38	0.96	0.35	30	30	26S proteasome non-ATPase regulatory subunit 1 OS=Homo sapiens OX=9606 GN=PSMD1 PE=1 SV=2
Q9NX55|HYPK_HUMAN	0.95	0.99	0.53	6	6	Huntingtin-interacting protein K OS=Homo sapiens OX=9606 GN=HYPK PE=1 SV=2
O75116|ROCK2_HUMAN	8.17	1.04	0.15	22	19	Rho-associated protein kinase 2 OS=Homo sapiens OX=9606 GN=ROCK2 PE=1 SV=4
Q92556|ELMO1_HUMAN	3.01	0.94	0.01	1	1	Engulfment and cell motility protein 1 OS=Homo sapiens OX=9606 GN=ELMO1 PE=1 SV=2
Q8NEZ2|VP37A_HUMAN	2.33	1.05	0.14	4	4	Vacuolar protein sorting-associated protein 37A OS=Homo sapiens OX=9606 GN=VPS37A PE=1 SV=1
Q9BPX3|CND3_HUMAN	2.05	0.98	0.15	13	13	Condensin complex subunit 3 OS=Homo sapiens OX=9606 GN=NCAPG PE=1 SV=1
P14735|IDE_HUMAN	0.76	1	0.19	17	17	Insulin-degrading enzyme OS=Homo sapiens OX=9606 GN=IDE PE=1 SV=4
P21796|VDAC1_HUMAN	5.15	1.02	0.6	23	22	Voltage-dependent anion-selective channel protein 1 OS=Homo sapiens OX=9606 GN=VDAC1 PE=1 SV=2
P23497|SP100_HUMAN	1.51	1.21	0.04	4	2	Nuclear autoantigen Sp-100 OS=Homo sapiens OX=9606 GN=SP100 PE=1 SV=3
Q9NYH9|UTP6_HUMAN	8.54	1.17	0.09	4	4	U3 small nucleolar RNA-associated protein 6 homolog OS=Homo sapiens OX=9606 GN=UTP6 PE=2 SV=2
Q9P2I0|CPSF2_HUMAN	3.83	0.97	0.24	11	11	Cleavage and polyadenylation specificity factor subunit 2 OS=Homo sapiens OX=9606 GN=CPSF2 PE=1 SV=2
P41208|CETN2_HUMAN	0.08	0.99	0.17	2	2	Centrin-2 OS=Homo sapiens OX=9606 GN=CETN2 PE=1 SV=1
Q969E4|TCAL3_HUMAN	1.04	1.09	0.05	1	1	Transcription elongation factor A protein-like 3 OS=Homo sapiens OX=9606 GN=TCEAL3 PE=1 SV=1
Q9NXH8|TOR4A_HUMAN	0.17	1	0.04	1	1	Torsin-4A OS=Homo sapiens OX=9606 GN=TOR4A PE=1 SV=2
P28715|ERCC5_HUMAN	0.65	0.85	0.04	4	4	DNA repair protein complementing XP-G cells OS=Homo sapiens OX=9606 GN=ERCC5 PE=1 SV=3
O96013|PAK4_HUMAN	0	1.02	0.02	1	1	Serine/threonine-protein kinase PAK 4 OS=Homo sapiens OX=9606 GN=PAK4 PE=1 SV=1
Q9UJW0|DCTN4_HUMAN	5.91	0.79	0.2	6	6	Dynactin subunit 4 OS=Homo sapiens OX=9606 GN=DCTN4 PE=1 SV=1
P14314|GLU2B_HUMAN	0.94	0.99	0.4	29	29	Glucosidase 2 subunit beta OS=Homo sapiens OX=9606 GN=PRKCSH PE=1 SV=2
P11169|GTR3_HUMAN	0	0.79	0.03	1	1	Solute carrier family 2, facilitated glucose transporter member 3 OS=Homo sapiens OX=9606 GN=SLC2A3 PE=1 SV=1
P50502|F10A1_HUMAN	1.97	0.99	0.11	14	5	Hsc70-interacting protein OS=Homo sapiens OX=9606 GN=ST13 PE=1 SV=2
Q9P0K7|RAI14_HUMAN	0.59	0.99	0.24	16	16	Ankycorbin OS=Homo sapiens OX=9606 GN=RAI14 PE=1 SV=2
Q9NRX2|RM17_HUMAN	0.43	0.97	0.05	1	1	39S ribosomal protein L17, mitochondrial OS=Homo sapiens OX=9606 GN=MRPL17 PE=1 SV=1
Q6UXH1|CREL2_HUMAN	0.36	0.98	0.03	1	1	Protein disulfide isomerase CRELD2 OS=Homo sapiens OX=9606 GN=CRELD2 PE=1 SV=1
Q9HCE1|MOV10_HUMAN	0.23	0.98	0.19	15	15	Helicase MOV-10 OS=Homo sapiens OX=9606 GN=MOV10 PE=1 SV=2
Q9BYD6|RM01_HUMAN	3.65	1.08	0.18	4	4	39S ribosomal protein L1, mitochondrial OS=Homo sapiens OX=9606 GN=MRPL1 PE=1 SV=2
O96008|TOM40_HUMAN	3.03	0.98	0.34	11	11	Mitochondrial import receptor subunit TOM40 homolog OS=Homo sapiens OX=9606 GN=TOMM40 PE=1 SV=1
O75794|CD123_HUMAN	13.89	0.82	0.12	4	4	Cell division cycle protein 123 homolog OS=Homo sapiens OX=9606 GN=CDC123 PE=1 SV=1
Q86V48|LUZP1_HUMAN	2.73	0.99	0.16	12	12	Leucine zipper protein 1 OS=Homo sapiens OX=9606 GN=LUZP1 PE=1 SV=2
Q9UBC5|MYO1A_HUMAN	0	1.07	0.02	2	1	Unconventional myosin-Ia OS=Homo sapiens OX=9606 GN=MYO1A PE=1 SV=1
Q9UBP0|SPAST_HUMAN	0	1.09	0.02	1	1	Spastin OS=Homo sapiens OX=9606 GN=SPAST PE=1 SV=1
Q8NI60|COQ8A_HUMAN	9.38	1.36	0.07	3	3	Atypical kinase COQ8A, mitochondrial OS=Homo sapiens OX=9606 GN=COQ8A PE=1 SV=1
P21399|ACOC_HUMAN	10.23	1.04	0.3	19	19	Cytoplasmic aconitate hydratase OS=Homo sapiens OX=9606 GN=ACO1 PE=1 SV=3
O60936|NOL3_HUMAN	2.72	0.99	0.45	7	7	Nucleolar protein 3 OS=Homo sapiens OX=9606 GN=NOL3 PE=1 SV=2
P04179|SODM_HUMAN	3.46	1	0.16	3	3	Superoxide dismutase [Mn], mitochondrial OS=Homo sapiens OX=9606 GN=SOD2 PE=1 SV=3
P43307|SSRA_HUMAN	0.21	1.03	0.05	1	1	Translocon-associated protein subunit alpha OS=Homo sapiens OX=9606 GN=SSR1 PE=1 SV=3
P50402|EMD_HUMAN	1.19	0.99	0.54	9	9	Emerin OS=Homo sapiens OX=9606 GN=EMD PE=1 SV=1
Q9UFF9|CNOT8_HUMAN	0	1.24	0.05	1	1	CCR4-NOT transcription complex subunit 8 OS=Homo sapiens OX=9606 GN=CNOT8 PE=1 SV=1
Q9Y536|PAL4A_HUMAN	1.46	0.99	0.09	15	15	Peptidyl-prolyl cis-trans isomerase A-like 4A OS=Homo sapiens OX=9606 GN=PPIAL4A PE=2 SV=1
Q9UKS6|PACN3_HUMAN	4.12	0.98	0.45	18	18	Protein kinase C and casein kinase substrate in neurons protein 3 OS=Homo sapiens OX=9606 GN=PACSIN3 PE=1 SV=2
O43765|SGTA_HUMAN	8.38	0.95	0.27	9	9	Small glutamine-rich tetratricopeptide repeat-containing protein alpha OS=Homo sapiens OX=9606 GN=SGTA PE=1 SV=1
P78346|RPP30_HUMAN	4.05	1.45	0.13	2	2	Ribonuclease P protein subunit p30 OS=Homo sapiens OX=9606 GN=RPP30 PE=1 SV=1
Q14974|IMB1_HUMAN	4.12	1	0.39	33	33	Importin subunit beta-1 OS=Homo sapiens OX=9606 GN=KPNB1 PE=1 SV=2
Q9H9F9|ARP5_HUMAN	3.21	1.16	0.02	1	1	Actin-related protein 5 OS=Homo sapiens OX=9606 GN=ACTR5 PE=1 SV=2
O75151|PHF2_HUMAN	0	1.11	0.02	1	1	Lysine-specific demethylase PHF2 OS=Homo sapiens OX=9606 GN=PHF2 PE=1 SV=4
Q9H1D9|RPC6_HUMAN	5.69	1.29	0.11	3	3	DNA-directed RNA polymerase III subunit RPC6 OS=Homo sapiens OX=9606 GN=POLR3F PE=1 SV=1
Q9H0W8|SMG9_HUMAN	2.03	1.04	0.06	2	2	Protein SMG9 OS=Homo sapiens OX=9606 GN=SMG9 PE=1 SV=1
P08648|ITA5_HUMAN	0.06	0.95	0.16	10	10	Integrin alpha-5 OS=Homo sapiens OX=9606 GN=ITGA5 PE=1 SV=2
Q92797|SYMPK_HUMAN	1.92	1	0.1	8	8	Symplekin OS=Homo sapiens OX=9606 GN=SYMPK PE=1 SV=2
Q9P2W1|HOP2_HUMAN	2.85	0.93	0.07	1	1	Homologous-pairing protein 2 homolog OS=Homo sapiens OX=9606 GN=PSMC3IP PE=1 SV=1
Q9H6R4|NOL6_HUMAN	2.05	1.1	0.09	8	8	Nucleolar protein 6 OS=Homo sapiens OX=9606 GN=NOL6 PE=1 SV=2
Q99714|HCD2_HUMAN	0.59	1	0.77	20	20	3-hydroxyacyl-CoA dehydrogenase type-2 OS=Homo sapiens OX=9606 GN=HSD17B10 PE=1 SV=3
Q9HAU0|PKHA5_HUMAN	0.8	0.93	0.14	10	10	Pleckstrin homology domain-containing family A member 5 OS=Homo sapiens OX=9606 GN=PLEKHA5 PE=1 SV=1
Q9UKM7|MA1B1_HUMAN	4.64	1.04	0.09	4	4	Endoplasmic reticulum mannosyl-oligosaccharide 1,2-alpha-mannosidase OS=Homo sapiens OX=9606 GN=MAN1B1 PE=1 SV=2
P14859|PO2F1_HUMAN	0.82	0.94	0.02	2	1	POU domain, class 2, transcription factor 1 OS=Homo sapiens OX=9606 GN=POU2F1 PE=1 SV=2
Q96HQ2|C2AIL_HUMAN	4.56	1.14	0.16	1	1	CDKN2AIP N-terminal-like protein OS=Homo sapiens OX=9606 GN=CDKN2AIPNL PE=1 SV=1
Q96D53|COQ8B_HUMAN	9.78	0.96	0.13	4	4	Atypical kinase COQ8B, mitochondrial OS=Homo sapiens OX=9606 GN=COQ8B PE=1 SV=2
Q6I9Y2|THOC7_HUMAN	3.49	1.16	0.25	5	5	THO complex subunit 7 homolog OS=Homo sapiens OX=9606 GN=THOC7 PE=1 SV=3
Q16637|SMN_HUMAN	14.45	0.82	0.16	4	4	Survival motor neuron protein OS=Homo sapiens OX=9606 GN=SMN1 PE=1 SV=1
Q66K14|TBC9B_HUMAN	0	1.45	0.01	1	1	TBC1 domain family member 9B OS=Homo sapiens OX=9606 GN=TBC1D9B PE=1 SV=3
Q8N0Z3|SPICE_HUMAN	0	0.76	0.02	1	1	Spindle and centriole-associated protein 1 OS=Homo sapiens OX=9606 GN=SPICE1 PE=1 SV=1
O43865|SAHH2_HUMAN	0.2	0.99	0.08	14	5	S-adenosylhomocysteine hydrolase-like protein 1 OS=Homo sapiens OX=9606 GN=AHCYL1 PE=1 SV=2
Q9H2H9|S38A1_HUMAN	17.66	1.04	0.02	1	1	Sodium-coupled neutral amino acid transporter 1 OS=Homo sapiens OX=9606 GN=SLC38A1 PE=1 SV=1
Q9BQC3|DPH2_HUMAN	0	1	0.03	1	1	2-(3-amino-3-carboxypropyl)histidine synthase subunit 2 OS=Homo sapiens OX=9606 GN=DPH2 PE=1 SV=1
Q4VXU2|PAP1L_HUMAN	1.55	1.01	0.01	6	1	Polyadenylate-binding protein 1-like OS=Homo sapiens OX=9606 GN=PABPC1L PE=2 SV=1
Q9Y2H1|ST38L_HUMAN	21.29	1.16	0.07	2	2	Serine/threonine-protein kinase 38-like OS=Homo sapiens OX=9606 GN=STK38L PE=1 SV=3
P19338|NUCL_HUMAN	5.85	1	0.24	22	22	Nucleolin OS=Homo sapiens OX=9606 GN=NCL PE=1 SV=3
O94952|FBX21_HUMAN	2.87	0.84	0.06	2	2	F-box only protein 21 OS=Homo sapiens OX=9606 GN=FBXO21 PE=2 SV=2
Q8N0Z6|TTC5_HUMAN	0.66	1.06	0.03	1	1	Tetratricopeptide repeat protein 5 OS=Homo sapiens OX=9606 GN=TTC5 PE=1 SV=2
Q8N3R9|MPP5_HUMAN	1.57	1.28	0.06	2	2	MAGUK p55 subfamily member 5 OS=Homo sapiens OX=9606 GN=MPP5 PE=1 SV=3
O15397|IPO8_HUMAN	7.01	1.03	0.12	9	9	Importin-8 OS=Homo sapiens OX=9606 GN=IPO8 PE=1 SV=2
Q9BU02|THTPA_HUMAN	0.27	0.96	0.07	1	1	Thiamine-triphosphatase OS=Homo sapiens OX=9606 GN=THTPA PE=1 SV=3
Q92615|LAR4B_HUMAN	4.82	0.92	0.02	1	1	La-related protein 4B OS=Homo sapiens OX=9606 GN=LARP4B PE=1 SV=3
Q96A72|MGN2_HUMAN	0.42	0.97	0.31	3	3	Protein mago nashi homolog 2 OS=Homo sapiens OX=9606 GN=MAGOHB PE=1 SV=1
Q9BUM1|G6PC3_HUMAN	7.21	1.26	0.06	2	2	Glucose-6-phosphatase 3 OS=Homo sapiens OX=9606 GN=G6PC3 PE=1 SV=2
O75436|VP26A_HUMAN	0.15	1	0.27	7	7	Vacuolar protein sorting-associated protein 26A OS=Homo sapiens OX=9606 GN=VPS26A PE=1 SV=2
Q9NUQ8|ABCF3_HUMAN	4.58	1.13	0.13	7	7	ATP-binding cassette sub-family F member 3 OS=Homo sapiens OX=9606 GN=ABCF3 PE=1 SV=2
Q9HBM6|TAF9B_HUMAN	2.04	0.95	0.04	1	1	Transcription initiation factor TFIID subunit 9B OS=Homo sapiens OX=9606 GN=TAF9B PE=1 SV=1
P10321|HLAC_HUMAN	1.2	1.01	0.05	7	2	HLA class I histocompatibility antigen, C alpha chain OS=Homo sapiens OX=9606 GN=HLA-C PE=1 SV=3
P55795|HNRH2_HUMAN	1.99	1.01	0.28	33	14	Heterogeneous nuclear ribonucleoprotein H2 OS=Homo sapiens OX=9606 GN=HNRNPH2 PE=1 SV=1
Q01415|GALK2_HUMAN	0.3	0.96	0.03	1	1	N-acetylgalactosamine kinase OS=Homo sapiens OX=9606 GN=GALK2 PE=1 SV=1
Q92599|SEPT8_HUMAN	0	0.73	0.04	4	1	Septin-8 OS=Homo sapiens OX=9606 GN=SEPTIN8 PE=1 SV=4
P49368|TCPG_HUMAN	3.45	1	0.54	51	51	T-complex protein 1 subunit gamma OS=Homo sapiens OX=9606 GN=CCT3 PE=1 SV=4
P43007|SATT_HUMAN	0.75	1.1	0.02	1	1	Neutral amino acid transporter A OS=Homo sapiens OX=9606 GN=SLC1A4 PE=1 SV=1
A0A096LP55|QCR6L_HUMAN	2.27	1.06	0.23	1	1	Cytochrome b-c1 complex subunit 6-like, mitochondrial OS=Homo sapiens OX=9606 GN=UQCRHL PE=3 SV=1
Q86VN1|VPS36_HUMAN	7.83	0.77	0.07	2	2	Vacuolar protein-sorting-associated protein 36 OS=Homo sapiens OX=9606 GN=VPS36 PE=1 SV=1
Q8IY21|DDX60_HUMAN	15.51	1.13	0.05	6	6	Probable ATP-dependent RNA helicase DDX60 OS=Homo sapiens OX=9606 GN=DDX60 PE=1 SV=3
O94992|HEXI1_HUMAN	0.04	1	0.12	4	4	Protein HEXIM1 OS=Homo sapiens OX=9606 GN=HEXIM1 PE=1 SV=1
P15531|NDKA_HUMAN	11.43	0.97	0.35	23	11	Nucleoside diphosphate kinase A OS=Homo sapiens OX=9606 GN=NME1 PE=1 SV=1
Q96FZ2|HMCES_HUMAN	6.89	1.36	0.04	1	1	Abasic site processing protein HMCES OS=Homo sapiens OX=9606 GN=HMCES PE=1 SV=1
P15941|MUC1_HUMAN	1.62	0.8	0.01	1	1	Mucin-1 OS=Homo sapiens OX=9606 GN=MUC1 PE=1 SV=3
Q08379|GOGA2_HUMAN	12.45	1.05	0.35	26	26	Golgin subfamily A member 2 OS=Homo sapiens OX=9606 GN=GOLGA2 PE=1 SV=3
Q15645|PCH2_HUMAN	7.1	1	0.41	19	19	Pachytene checkpoint protein 2 homolog OS=Homo sapiens OX=9606 GN=TRIP13 PE=1 SV=2
Q2VIR3|IF2GL_HUMAN	4.74	1.26	0.04	17	1	Eukaryotic translation initiation factor 2 subunit 3B OS=Homo sapiens OX=9606 GN=EIF2S3B PE=2 SV=2
Q9BTE3|MCMBP_HUMAN	6.55	1.07	0.09	4	4	Mini-chromosome maintenance complex-binding protein OS=Homo sapiens OX=9606 GN=MCMBP PE=1 SV=2
Q01831|XPC_HUMAN	0	0.64	0.02	1	1	DNA repair protein complementing XP-C cells OS=Homo sapiens OX=9606 GN=XPC PE=1 SV=4
O15260|SURF4_HUMAN	7.4	1	0.14	4	4	Surfeit locus protein 4 OS=Homo sapiens OX=9606 GN=SURF4 PE=1 SV=3
Q8N8Y2|VA0D2_HUMAN	4.44	0.89	0.04	1	1	V-type proton ATPase subunit d 2 OS=Homo sapiens OX=9606 GN=ATP6V0D2 PE=1 SV=1
Q04917|1433F_HUMAN	0.42	1.02	0.46	20	16	14-3-3 protein eta OS=Homo sapiens OX=9606 GN=YWHAH PE=1 SV=4
P06756|ITAV_HUMAN	4.68	1.04	0.15	14	14	Integrin alpha-V OS=Homo sapiens OX=9606 GN=ITGAV PE=1 SV=2
Q9H9B4|SFXN1_HUMAN	4.77	0.96	0.37	16	13	Sideroflexin-1 OS=Homo sapiens OX=9606 GN=SFXN1 PE=1 SV=4
O75525|KHDR3_HUMAN	0	0.99	0.03	2	1	KH domain-containing, RNA-binding, signal transduction-associated protein 3 OS=Homo sapiens OX=9606 GN=KHDRBS3 PE=1 SV=1
Q96CW5|GCP3_HUMAN	5.65	1	0.1	6	6	Gamma-tubulin complex component 3 OS=Homo sapiens OX=9606 GN=TUBGCP3 PE=1 SV=2
O14964|HGS_HUMAN	6.01	0.94	0.07	6	6	Hepatocyte growth factor-regulated tyrosine kinase substrate OS=Homo sapiens OX=9606 GN=HGS PE=1 SV=1
Q9BU89|DOHH_HUMAN	6.44	1.08	0.17	3	3	Deoxyhypusine hydroxylase OS=Homo sapiens OX=9606 GN=DOHH PE=1 SV=1
Q9UBU9|NXF1_HUMAN	0.45	1.02	0.17	8	8	Nuclear RNA export factor 1 OS=Homo sapiens OX=9606 GN=NXF1 PE=1 SV=1
P63151|2ABA_HUMAN	1.31	0.99	0.28	12	7	Serine/threonine-protein phosphatase 2A 55 kDa regulatory subunit B alpha isoform OS=Homo sapiens OX=9606 GN=PPP2R2A PE=1 SV=1
Q6P1X6|CH082_HUMAN	0	1.43	0.07	1	1	UPF0598 protein C8orf82 OS=Homo sapiens OX=9606 GN=C8orf82 PE=1 SV=2
P10301|RRAS_HUMAN	4.56	0.97	0.15	3	2	Ras-related protein R-Ras OS=Homo sapiens OX=9606 GN=RRAS PE=1 SV=1
O60476|MA1A2_HUMAN	2.1	0.95	0.03	1	1	Mannosyl-oligosaccharide 1,2-alpha-mannosidase IB OS=Homo sapiens OX=9606 GN=MAN1A2 PE=1 SV=1
Q14683|SMC1A_HUMAN	0.11	1.01	0.45	53	53	Structural maintenance of chromosomes protein 1A OS=Homo sapiens OX=9606 GN=SMC1A PE=1 SV=2
P48047|ATPO_HUMAN	2.09	1.02	0.47	8	8	ATP synthase subunit O, mitochondrial OS=Homo sapiens OX=9606 GN=ATP5PO PE=1 SV=1
Q96KF7|SMIM8_HUMAN	0.32	0.97	0.15	1	1	Small integral membrane protein 8 OS=Homo sapiens OX=9606 GN=SMIM8 PE=1 SV=2
P23786|CPT2_HUMAN	0.93	0.97	0.28	13	13	Carnitine O-palmitoyltransferase 2, mitochondrial OS=Homo sapiens OX=9606 GN=CPT2 PE=1 SV=2
O75208|COQ9_HUMAN	4.39	1.01	0.21	4	4	Ubiquinone biosynthesis protein COQ9, mitochondrial OS=Homo sapiens OX=9606 GN=COQ9 PE=1 SV=1
O00566|MPP10_HUMAN	2.11	1	0.11	5	5	U3 small nucleolar ribonucleoprotein protein MPP10 OS=Homo sapiens OX=9606 GN=MPHOSPH10 PE=1 SV=2
Q9UNE7|CHIP_HUMAN	1.42	1	0.27	8	8	E3 ubiquitin-protein ligase CHIP OS=Homo sapiens OX=9606 GN=STUB1 PE=1 SV=2
Q9ULJ3|ZBT21_HUMAN	2.27	1.15	0.02	1	1	Zinc finger and BTB domain-containing protein 21 OS=Homo sapiens OX=9606 GN=ZBTB21 PE=1 SV=2
Q9H4A6|GOLP3_HUMAN	0.85	0.94	0.2	6	5	Golgi phosphoprotein 3 OS=Homo sapiens OX=9606 GN=GOLPH3 PE=1 SV=1
Q9BY43|CHM4A_HUMAN	2.43	0.92	0.15	3	3	Charged multivesicular body protein 4a OS=Homo sapiens OX=9606 GN=CHMP4A PE=1 SV=3
Q9BYT8|NEUL_HUMAN	0.11	1	0.21	13	13	Neurolysin, mitochondrial OS=Homo sapiens OX=9606 GN=NLN PE=1 SV=1
Q9Y2Q3|GSTK1_HUMAN	5.19	0.95	0.3	5	5	Glutathione S-transferase kappa 1 OS=Homo sapiens OX=9606 GN=GSTK1 PE=1 SV=3
O94766|B3GA3_HUMAN	0	0.84	0.03	1	1	Galactosylgalactosylxylosylprotein 3-beta-glucuronosyltransferase 3 OS=Homo sapiens OX=9606 GN=B3GAT3 PE=1 SV=2
Q8NEY8|PPHLN_HUMAN	7.46	0.92	0.06	2	2	Periphilin-1 OS=Homo sapiens OX=9606 GN=PPHLN1 PE=1 SV=2
Q7Z3T8|ZFY16_HUMAN	9.29	0.81	0.01	1	1	Zinc finger FYVE domain-containing protein 16 OS=Homo sapiens OX=9606 GN=ZFYVE16 PE=1 SV=3
Q9UEW8|STK39_HUMAN	1.32	1.11	0.11	8	4	STE20/SPS1-related proline-alanine-rich protein kinase OS=Homo sapiens OX=9606 GN=STK39 PE=1 SV=3
Q92796|DLG3_HUMAN	0.06	0.92	0.04	3	2	Disks large homolog 3 OS=Homo sapiens OX=9606 GN=DLG3 PE=1 SV=2
Q9NVP1|DDX18_HUMAN	4.59	0.98	0.25	15	15	ATP-dependent RNA helicase DDX18 OS=Homo sapiens OX=9606 GN=DDX18 PE=1 SV=2
P50453|SPB9_HUMAN	6.64	0.98	0.12	3	3	Serpin B9 OS=Homo sapiens OX=9606 GN=SERPINB9 PE=1 SV=1
Q5F1R6|DJC21_HUMAN	8.71	0.87	0.19	7	7	DnaJ homolog subfamily C member 21 OS=Homo sapiens OX=9606 GN=DNAJC21 PE=1 SV=2
Q9UIV1|CNOT7_HUMAN	2.15	1.07	0.2	4	4	CCR4-NOT transcription complex subunit 7 OS=Homo sapiens OX=9606 GN=CNOT7 PE=1 SV=3
Q99674|CGRE1_HUMAN	2.02	0.89	0.12	2	2	Cell growth regulator with EF hand domain protein 1 OS=Homo sapiens OX=9606 GN=CGREF1 PE=2 SV=3
Q9H307|PININ_HUMAN	0.68	1.04	0.23	14	14	Pinin OS=Homo sapiens OX=9606 GN=PNN PE=1 SV=5
P18077|RL35A_HUMAN	0.93	0.97	0.23	6	6	60S ribosomal protein L35a OS=Homo sapiens OX=9606 GN=RPL35A PE=1 SV=2
P13667|PDIA4_HUMAN	0.38	1	0.51	47	46	Protein disulfide-isomerase A4 OS=Homo sapiens OX=9606 GN=PDIA4 PE=1 SV=2
Q9H3Z4|DNJC5_HUMAN	0	1.1	0.07	1	1	DnaJ homolog subfamily C member 5 OS=Homo sapiens OX=9606 GN=DNAJC5 PE=1 SV=1
P63261|ACTG_HUMAN	2.06	1.03	0.05	128	4	Actin, cytoplasmic 2 OS=Homo sapiens OX=9606 GN=ACTG1 PE=1 SV=1
Q14676|MDC1_HUMAN	11.63	0.91	0.13	15	15	Mediator of DNA damage checkpoint protein 1 OS=Homo sapiens OX=9606 GN=MDC1 PE=1 SV=3
P01112|RASH_HUMAN	0	2.76	0.05	6	1	GTPase HRas OS=Homo sapiens OX=9606 GN=HRAS PE=1 SV=1
P78406|RAE1L_HUMAN	2.01	0.97	0.44	14	14	mRNA export factor OS=Homo sapiens OX=9606 GN=RAE1 PE=1 SV=1
Q96Q11|TRNT1_HUMAN	1.7	1.04	0.19	5	5	CCA tRNA nucleotidyltransferase 1, mitochondrial OS=Homo sapiens OX=9606 GN=TRNT1 PE=1 SV=2
Q71UI9|H2AV_HUMAN	11.44	1.02	0.24	7	7	Histone H2A.V OS=Homo sapiens OX=9606 GN=H2AZ2 PE=1 SV=3
Q8N684|CPSF7_HUMAN	2.22	1.04	0.21	8	8	Cleavage and polyadenylation specificity factor subunit 7 OS=Homo sapiens OX=9606 GN=CPSF7 PE=1 SV=1
Q9NVM6|DJC17_HUMAN	5.64	0.97	0.17	3	3	DnaJ homolog subfamily C member 17 OS=Homo sapiens OX=9606 GN=DNAJC17 PE=1 SV=1
Q96QE3|ATAD5_HUMAN	0	1.31	0	1	1	ATPase family AAA domain-containing protein 5 OS=Homo sapiens OX=9606 GN=ATAD5 PE=1 SV=4
Q6R327|RICTR_HUMAN	2.02	0.98	0.05	6	6	Rapamycin-insensitive companion of mTOR OS=Homo sapiens OX=9606 GN=RICTOR PE=1 SV=1
Q9BWM7|SFXN3_HUMAN	2.04	0.97	0.25	8	5	Sideroflexin-3 OS=Homo sapiens OX=9606 GN=SFXN3 PE=1 SV=3
P62995|TRA2B_HUMAN	3.23	1.01	0.23	8	7	Transformer-2 protein homolog beta OS=Homo sapiens OX=9606 GN=TRA2B PE=1 SV=1
Q14160|SCRIB_HUMAN	3.89	0.94	0.12	12	12	Protein scribble homolog OS=Homo sapiens OX=9606 GN=SCRIB PE=1 SV=4
Q14573|ITPR3_HUMAN	4.05	0.94	0.1	21	18	Inositol 1,4,5-trisphosphate receptor type 3 OS=Homo sapiens OX=9606 GN=ITPR3 PE=1 SV=2
P36969|GPX4_HUMAN	3.17	0.92	0.18	4	4	Phospholipid hydroperoxide glutathione peroxidase OS=Homo sapiens OX=9606 GN=GPX4 PE=1 SV=3
Q9Y5K8|VATD_HUMAN	2.83	2.36	0.06	1	1	V-type proton ATPase subunit D OS=Homo sapiens OX=9606 GN=ATP6V1D PE=1 SV=1
P54886|P5CS_HUMAN	6.94	0.97	0.41	31	31	Delta-1-pyrroline-5-carboxylate synthase OS=Homo sapiens OX=9606 GN=ALDH18A1 PE=1 SV=2
O60427|FADS1_HUMAN	3.07	1	0.2	5	5	Acyl-CoA (8-3)-desaturase OS=Homo sapiens OX=9606 GN=FADS1 PE=1 SV=3
P16083|NQO2_HUMAN	3.39	1.05	0.32	5	5	Ribosyldihydronicotinamide dehydrogenase [quinone] OS=Homo sapiens OX=9606 GN=NQO2 PE=1 SV=5
P11177|ODPB_HUMAN	10.14	1.02	0.49	17	17	Pyruvate dehydrogenase E1 component subunit beta, mitochondrial OS=Homo sapiens OX=9606 GN=PDHB PE=1 SV=3
P82970|HMGN5_HUMAN	2.21	1.03	0.34	10	10	High mobility group nucleosome-binding domain-containing protein 5 OS=Homo sapiens OX=9606 GN=HMGN5 PE=1 SV=1
Q9NV06|DCA13_HUMAN	11.77	1.14	0.16	5	5	DDB1- and CUL4-associated factor 13 OS=Homo sapiens OX=9606 GN=DCAF13 PE=1 SV=2
Q8WUH6|TM263_HUMAN	3.34	1.03	0.71	5	5	Transmembrane protein 263 OS=Homo sapiens OX=9606 GN=TMEM263 PE=1 SV=1
Q9Y6B6|SAR1B_HUMAN	5.36	0.94	0.36	6	4	GTP-binding protein SAR1b OS=Homo sapiens OX=9606 GN=SAR1B PE=1 SV=1
Q9BRT8|CBWD1_HUMAN	0	1.08	0.04	1	1	COBW domain-containing protein 1 OS=Homo sapiens OX=9606 GN=CBWD1 PE=1 SV=1
Q8NFH3|NUP43_HUMAN	3.27	1	0.08	3	3	Nucleoporin Nup43 OS=Homo sapiens OX=9606 GN=NUP43 PE=1 SV=1
Q13724|MOGS_HUMAN	5.94	1.05	0.08	4	4	Mannosyl-oligosaccharide glucosidase OS=Homo sapiens OX=9606 GN=MOGS PE=1 SV=5
Q9Y399|RT02_HUMAN	7.01	1.14	0.1	3	3	28S ribosomal protein S2, mitochondrial OS=Homo sapiens OX=9606 GN=MRPS2 PE=1 SV=1
Q13418|ILK_HUMAN	5.3	0.94	0.14	8	8	Integrin-linked protein kinase OS=Homo sapiens OX=9606 GN=ILK PE=1 SV=2
Q15392|DHC24_HUMAN	1.84	1.05	0.09	6	6	Delta(24)-sterol reductase OS=Homo sapiens OX=9606 GN=DHCR24 PE=1 SV=2
Q96QE2|MYCT_HUMAN	0.84	1.04	0.02	1	1	Proton myo-inositol cotransporter OS=Homo sapiens OX=9606 GN=SLC2A13 PE=1 SV=3
Q9BSU3|NAA11_HUMAN	7.73	1.08	0.06	3	3	N-alpha-acetyltransferase 11 OS=Homo sapiens OX=9606 GN=NAA11 PE=1 SV=3
Q9Y5S2|MRCKB_HUMAN	2.38	0.97	0.07	10	10	Serine/threonine-protein kinase MRCK beta OS=Homo sapiens OX=9606 GN=CDC42BPB PE=1 SV=2
Q9P1F3|ABRAL_HUMAN	2	1.02	0.36	4	4	Costars family protein ABRACL OS=Homo sapiens OX=9606 GN=ABRACL PE=1 SV=1
O15031|PLXB2_HUMAN	1.04	1.02	0.11	14	14	Plexin-B2 OS=Homo sapiens OX=9606 GN=PLXNB2 PE=1 SV=3
Q9H7Z6|KAT8_HUMAN	8.03	1.28	0.06	2	2	Histone acetyltransferase KAT8 OS=Homo sapiens OX=9606 GN=KAT8 PE=1 SV=2
P62993|GRB2_HUMAN	2.86	1.05	0.33	6	6	Growth factor receptor-bound protein 2 OS=Homo sapiens OX=9606 GN=GRB2 PE=1 SV=1
Q96IY1|NSL1_HUMAN	0	1.19	0.06	1	1	Kinetochore-associated protein NSL1 homolog OS=Homo sapiens OX=9606 GN=NSL1 PE=1 SV=3
Q9NTJ5|SAC1_HUMAN	0.56	1.12	0.13	6	6	Phosphatidylinositol-3-phosphatase SAC1 OS=Homo sapiens OX=9606 GN=SACM1L PE=1 SV=2
P25440|BRD2_HUMAN	0.05	0.99	0.03	4	2	Bromodomain-containing protein 2 OS=Homo sapiens OX=9606 GN=BRD2 PE=1 SV=2
P55283|CADH4_HUMAN	0.15	1.06	0.02	1	1	Cadherin-4 OS=Homo sapiens OX=9606 GN=CDH4 PE=2 SV=2
P53618|COPB_HUMAN	11.03	0.98	0.39	35	35	Coatomer subunit beta OS=Homo sapiens OX=9606 GN=COPB1 PE=1 SV=3
Q53FV1|ORML2_HUMAN	8.29	1.04	0.1	2	2	ORM1-like protein 2 OS=Homo sapiens OX=9606 GN=ORMDL2 PE=1 SV=2
P04083|ANXA1_HUMAN	0.04	1.02	0.58	42	42	Annexin A1 OS=Homo sapiens OX=9606 GN=ANXA1 PE=1 SV=2
Q9UHL4|DPP2_HUMAN	2.26	0.94	0.16	6	6	Dipeptidyl peptidase 2 OS=Homo sapiens OX=9606 GN=DPP7 PE=1 SV=3
P08134|RHOC_HUMAN	0.87	0.99	0.12	10	2	Rho-related GTP-binding protein RhoC OS=Homo sapiens OX=9606 GN=RHOC PE=1 SV=1
O43813|LANC1_HUMAN	5.66	0.89	0.19	6	6	Glutathione S-transferase LANCL1 OS=Homo sapiens OX=9606 GN=LANCL1 PE=1 SV=1
Q5T0F9|C2D1B_HUMAN	2.53	0.92	0.05	2	2	Coiled-coil and C2 domain-containing protein 1B OS=Homo sapiens OX=9606 GN=CC2D1B PE=1 SV=1
Q8N490|PNKD_HUMAN	0	0.96	0.06	1	1	Probable hydrolase PNKD OS=Homo sapiens OX=9606 GN=PNKD PE=1 SV=2
P0C7V7|SC11B_HUMAN	1.29	1	0.08	1	1	Putative signal peptidase complex catalytic subunit SEC11B OS=Homo sapiens OX=9606 GN=SEC11B PE=5 SV=1
P61960|UFM1_HUMAN	0.07	0.99	0.18	1	1	Ubiquitin-fold modifier 1 OS=Homo sapiens OX=9606 GN=UFM1 PE=1 SV=1
Q9BW66|CINP_HUMAN	0.1	1.1	0.33	5	5	Cyclin-dependent kinase 2-interacting protein OS=Homo sapiens OX=9606 GN=CINP PE=1 SV=1
Q8NB90|AFG2H_HUMAN	2.44	0.97	0.07	5	4	ATPase family protein 2 homolog OS=Homo sapiens OX=9606 GN=SPATA5 PE=1 SV=3
Q76FK4|NOL8_HUMAN	3.5	1.12	0.01	1	1	Nucleolar protein 8 OS=Homo sapiens OX=9606 GN=NOL8 PE=1 SV=1
Q9Y5P6|GMPPB_HUMAN	1.32	1.08	0.17	4	4	Mannose-1-phosphate guanyltransferase beta OS=Homo sapiens OX=9606 GN=GMPPB PE=1 SV=2
Q13642|FHL1_HUMAN	7.1	1.14	0.08	2	2	Four and a half LIM domains protein 1 OS=Homo sapiens OX=9606 GN=FHL1 PE=1 SV=4
Q9Y3C4|TPRKB_HUMAN	0.19	1.01	0.11	1	1	EKC/KEOPS complex subunit TPRKB OS=Homo sapiens OX=9606 GN=TPRKB PE=1 SV=1
Q96A05|VATE2_HUMAN	2.66	1.1	0.06	1	1	V-type proton ATPase subunit E 2 OS=Homo sapiens OX=9606 GN=ATP6V1E2 PE=1 SV=1
P21283|VATC1_HUMAN	2.14	1.05	0.16	5	5	V-type proton ATPase subunit C 1 OS=Homo sapiens OX=9606 GN=ATP6V1C1 PE=1 SV=4
Q53FT3|HIKES_HUMAN	4.27	0.97	0.23	4	4	Protein Hikeshi OS=Homo sapiens OX=9606 GN=HIKESHI PE=1 SV=2
O00429|DNM1L_HUMAN	0.67	1.02	0.38	18	18	Dynamin-1-like protein OS=Homo sapiens OX=9606 GN=DNM1L PE=1 SV=2
Q8NFD5|ARI1B_HUMAN	2.57	1.2	0.04	8	5	AT-rich interactive domain-containing protein 1B OS=Homo sapiens OX=9606 GN=ARID1B PE=1 SV=2
P22033|MUTA_HUMAN	5.46	0.84	0.18	9	9	Methylmalonyl-CoA mutase, mitochondrial OS=Homo sapiens OX=9606 GN=MMUT PE=1 SV=4
Q9UPW0|FOXJ3_HUMAN	10.31	1.08	0.03	1	1	Forkhead box protein J3 OS=Homo sapiens OX=9606 GN=FOXJ3 PE=1 SV=2
Q8N8A6|DDX51_HUMAN	4.69	1.03	0.05	2	2	ATP-dependent RNA helicase DDX51 OS=Homo sapiens OX=9606 GN=DDX51 PE=1 SV=3
Q08945|SSRP1_HUMAN	3.06	1	0.21	15	15	FACT complex subunit SSRP1 OS=Homo sapiens OX=9606 GN=SSRP1 PE=1 SV=1
Q5T7V8|GORAB_HUMAN	1.42	0.95	0.1	2	2	RAB6-interacting golgin OS=Homo sapiens OX=9606 GN=GORAB PE=1 SV=1
Q6N069|NAA16_HUMAN	0	0.49	0.02	3	1	N-alpha-acetyltransferase 16, NatA auxiliary subunit OS=Homo sapiens OX=9606 GN=NAA16 PE=1 SV=2
O43396|TXNL1_HUMAN	6.5	0.92	0.44	11	11	Thioredoxin-like protein 1 OS=Homo sapiens OX=9606 GN=TXNL1 PE=1 SV=3
P46020|KPB1_HUMAN	0	1.1	0.01	1	1	Phosphorylase b kinase regulatory subunit alpha, skeletal muscle isoform OS=Homo sapiens OX=9606 GN=PHKA1 PE=1 SV=2
Q6UVK1|CSPG4_HUMAN	1.4	0.78	0.01	2	2	Chondroitin sulfate proteoglycan 4 OS=Homo sapiens OX=9606 GN=CSPG4 PE=1 SV=2
Q9NTK5|OLA1_HUMAN	4.15	1	0.35	13	13	Obg-like ATPase 1 OS=Homo sapiens OX=9606 GN=OLA1 PE=1 SV=2
Q9Y4L1|HYOU1_HUMAN	13.71	0.98	0.41	34	34	Hypoxia up-regulated protein 1 OS=Homo sapiens OX=9606 GN=HYOU1 PE=1 SV=1
Q9UNH7|SNX6_HUMAN	1.76	0.98	0.18	8	8	Sorting nexin-6 OS=Homo sapiens OX=9606 GN=SNX6 PE=1 SV=1
Q8TDX7|NEK7_HUMAN	7.38	1.06	0.15	5	3	Serine/threonine-protein kinase Nek7 OS=Homo sapiens OX=9606 GN=NEK7 PE=1 SV=1
O76071|CIAO1_HUMAN	9.27	1.1	0.16	4	4	Probable cytosolic iron-sulfur protein assembly protein CIAO1 OS=Homo sapiens OX=9606 GN=CIAO1 PE=1 SV=1
Q99697|PITX2_HUMAN	0	1.13	0.03	1	1	Pituitary homeobox 2 OS=Homo sapiens OX=9606 GN=PITX2 PE=1 SV=2
P27338|AOFB_HUMAN	1.04	0.96	0.12	5	5	Amine oxidase [flavin-containing] B OS=Homo sapiens OX=9606 GN=MAOB PE=1 SV=3
Q9Y680|FKBP7_HUMAN	2.96	0.96	0.25	5	5	Peptidyl-prolyl cis-trans isomerase FKBP7 OS=Homo sapiens OX=9606 GN=FKBP7 PE=1 SV=2
Q86UY6|NAA40_HUMAN	0.54	0.89	0.11	2	2	N-alpha-acetyltransferase 40 OS=Homo sapiens OX=9606 GN=NAA40 PE=1 SV=1
Q8NBJ5|GT251_HUMAN	5.15	1.05	0.21	14	14	Procollagen galactosyltransferase 1 OS=Homo sapiens OX=9606 GN=COLGALT1 PE=1 SV=1
Q969Q0|RL36L_HUMAN	0.24	0.94	0.17	2	2	60S ribosomal protein L36a-like OS=Homo sapiens OX=9606 GN=RPL36AL PE=1 SV=3
Q8NHP1|ARK74_HUMAN	0	1.03	0.08	2	2	Aflatoxin B1 aldehyde reductase member 4 OS=Homo sapiens OX=9606 GN=AKR7L PE=2 SV=7
P48067|SC6A9_HUMAN	0	0.81	0.01	1	1	Sodium- and chloride-dependent glycine transporter 1 OS=Homo sapiens OX=9606 GN=SLC6A9 PE=1 SV=3
Q58FF8|H90B2_HUMAN	4.63	1.02	0.09	22	5	Putative heat shock protein HSP 90-beta 2 OS=Homo sapiens OX=9606 GN=HSP90AB2P PE=1 SV=2
Q6MZW2|FSTL4_HUMAN	0	0.75	0.02	1	1	Follistatin-related protein 4 OS=Homo sapiens OX=9606 GN=FSTL4 PE=2 SV=3
Q9Y6A4|CFA20_HUMAN	0	0.42	0.06	1	1	Cilia- and flagella-associated protein 20 OS=Homo sapiens OX=9606 GN=CFAP20 PE=1 SV=1
Q96AT9|RPE_HUMAN	4.07	1.02	0.46	7	7	Ribulose-phosphate 3-epimerase OS=Homo sapiens OX=9606 GN=RPE PE=1 SV=1
Q13148|TADBP_HUMAN	1.72	1.01	0.21	8	8	TAR DNA-binding protein 43 OS=Homo sapiens OX=9606 GN=TARDBP PE=1 SV=1
P11387|TOP1_HUMAN	1.76	1	0.26	24	21	DNA topoisomerase 1 OS=Homo sapiens OX=9606 GN=TOP1 PE=1 SV=2
Q6UUV7|CRTC3_HUMAN	10.61	0.94	0.02	1	1	CREB-regulated transcription coactivator 3 OS=Homo sapiens OX=9606 GN=CRTC3 PE=1 SV=2
Q9Y6D9|MD1L1_HUMAN	0.43	0.94	0.15	8	8	Mitotic spindle assembly checkpoint protein MAD1 OS=Homo sapiens OX=9606 GN=MAD1L1 PE=1 SV=2
Q99549|MPP8_HUMAN	4.6	0.81	0.05	3	3	M-phase phosphoprotein 8 OS=Homo sapiens OX=9606 GN=MPHOSPH8 PE=1 SV=2
Q13045|FLII_HUMAN	0.81	0.98	0.13	11	11	Protein flightless-1 homolog OS=Homo sapiens OX=9606 GN=FLII PE=1 SV=2
Q8WWC4|MAIP1_HUMAN	0.3	0.98	0.07	2	2	m-AAA protease-interacting protein 1, mitochondrial OS=Homo sapiens OX=9606 GN=MAIP1 PE=1 SV=1
Q9HBU6|EKI1_HUMAN	0	0.84	0.03	1	1	Ethanolamine kinase 1 OS=Homo sapiens OX=9606 GN=ETNK1 PE=1 SV=1
Q9NYL9|TMOD3_HUMAN	16.87	1.07	0.55	17	17	Tropomodulin-3 OS=Homo sapiens OX=9606 GN=TMOD3 PE=1 SV=1
P16615|AT2A2_HUMAN	0.86	1	0.23	26	20	Sarcoplasmic/endoplasmic reticulum calcium ATPase 2 OS=Homo sapiens OX=9606 GN=ATP2A2 PE=1 SV=1
O14757|CHK1_HUMAN	19.05	1.07	0.03	1	1	Serine/threonine-protein kinase Chk1 OS=Homo sapiens OX=9606 GN=CHEK1 PE=1 SV=2
Q0PNE2|ELP6_HUMAN	0	3.57	0.05	1	1	Elongator complex protein 6 OS=Homo sapiens OX=9606 GN=ELP6 PE=1 SV=1
Q96FX7|TRM61_HUMAN	3.67	0.96	0.12	2	2	tRNA (adenine(58)-N(1))-methyltransferase catalytic subunit TRMT61A OS=Homo sapiens OX=9606 GN=TRMT61A PE=1 SV=1
Q9H7B2|RPF2_HUMAN	14.5	0.89	0.18	5	5	Ribosome production factor 2 homolog OS=Homo sapiens OX=9606 GN=RPF2 PE=1 SV=2
Q9ULR0|ISY1_HUMAN	0.29	0.97	0.16	4	4	Pre-mRNA-splicing factor ISY1 homolog OS=Homo sapiens OX=9606 GN=ISY1 PE=1 SV=3
Q14653|IRF3_HUMAN	1.03	0.96	0.07	1	1	Interferon regulatory factor 3 OS=Homo sapiens OX=9606 GN=IRF3 PE=1 SV=1
P10644|KAP0_HUMAN	6.4	1.07	0.21	8	7	cAMP-dependent protein kinase type I-alpha regulatory subunit OS=Homo sapiens OX=9606 GN=PRKAR1A PE=1 SV=1
Q8NHP8|PLBL2_HUMAN	9.82	1.26	0.03	2	2	Putative phospholipase B-like 2 OS=Homo sapiens OX=9606 GN=PLBD2 PE=1 SV=2
O15269|SPTC1_HUMAN	4.67	0.94	0.15	6	6	Serine palmitoyltransferase 1 OS=Homo sapiens OX=9606 GN=SPTLC1 PE=1 SV=1
Q92600|CNOT9_HUMAN	5.75	1.06	0.15	3	3	CCR4-NOT transcription complex subunit 9 OS=Homo sapiens OX=9606 GN=CNOT9 PE=1 SV=1
P49459|UBE2A_HUMAN	3.97	1.06	0.18	2	2	Ubiquitin-conjugating enzyme E2 A OS=Homo sapiens OX=9606 GN=UBE2A PE=1 SV=2
Q14980|NUMA1_HUMAN	5.76	0.99	0.48	91	91	Nuclear mitotic apparatus protein 1 OS=Homo sapiens OX=9606 GN=NUMA1 PE=1 SV=2
P35606|COPB2_HUMAN	7.81	0.98	0.3	24	24	Coatomer subunit beta' OS=Homo sapiens OX=9606 GN=COPB2 PE=1 SV=2
P04075|ALDOA_HUMAN	3.73	0.98	0.66	80	59	Fructose-bisphosphate aldolase A OS=Homo sapiens OX=9606 GN=ALDOA PE=1 SV=2
Q01804|OTUD4_HUMAN	13.5	1.09	0.05	3	3	OTU domain-containing protein 4 OS=Homo sapiens OX=9606 GN=OTUD4 PE=1 SV=4
Q5QNW6|H2B2F_HUMAN	2.2	1	0.08	27	3	Histone H2B type 2-F OS=Homo sapiens OX=9606 GN=H2BC18 PE=1 SV=3
Q6AI08|HEAT6_HUMAN	0	0.97	0.01	1	1	HEAT repeat-containing protein 6 OS=Homo sapiens OX=9606 GN=HEATR6 PE=1 SV=1
Q8IUD2|RB6I2_HUMAN	4.21	1.27	0.08	7	7	ELKS/Rab6-interacting/CAST family member 1 OS=Homo sapiens OX=9606 GN=ERC1 PE=1 SV=1
O95235|KI20A_HUMAN	4.42	0.94	0.18	13	13	Kinesin-like protein KIF20A OS=Homo sapiens OX=9606 GN=KIF20A PE=1 SV=1
Q32MZ4|LRRF1_HUMAN	2.44	1.01	0.24	16	15	Leucine-rich repeat flightless-interacting protein 1 OS=Homo sapiens OX=9606 GN=LRRFIP1 PE=1 SV=2
Q9Y3D8|KAD6_HUMAN	4.12	0.93	0.15	2	2	Adenylate kinase isoenzyme 6 OS=Homo sapiens OX=9606 GN=AK6 PE=1 SV=1
Q13769|THOC5_HUMAN	0.26	0.85	0.1	4	4	THO complex subunit 5 homolog OS=Homo sapiens OX=9606 GN=THOC5 PE=1 SV=2
Q15393|SF3B3_HUMAN	3.15	0.99	0.32	34	34	Splicing factor 3B subunit 3 OS=Homo sapiens OX=9606 GN=SF3B3 PE=1 SV=4
P50613|CDK7_HUMAN	5.97	1.12	0.04	1	1	Cyclin-dependent kinase 7 OS=Homo sapiens OX=9606 GN=CDK7 PE=1 SV=1
Q96DV4|RM38_HUMAN	8.65	0.58	0.08	2	2	39S ribosomal protein L38, mitochondrial OS=Homo sapiens OX=9606 GN=MRPL38 PE=1 SV=2
Q6PGP7|TTC37_HUMAN	4.04	0.96	0.16	18	18	Tetratricopeptide repeat protein 37 OS=Homo sapiens OX=9606 GN=TTC37 PE=1 SV=1
O60443|GSDME_HUMAN	5.73	1.11	0.15	5	5	Gasdermin-E OS=Homo sapiens OX=9606 GN=GSDME PE=1 SV=2
Q9UIQ6|LCAP_HUMAN	2.53	0.99	0.1	6	6	Leucyl-cystinyl aminopeptidase OS=Homo sapiens OX=9606 GN=LNPEP PE=1 SV=3
P23588|IF4B_HUMAN	2.63	0.98	0.28	18	18	Eukaryotic translation initiation factor 4B OS=Homo sapiens OX=9606 GN=EIF4B PE=1 SV=2
Q9Y605|MOFA1_HUMAN	1.73	1.02	0.27	2	2	MORF4 family-associated protein 1 OS=Homo sapiens OX=9606 GN=MRFAP1 PE=1 SV=1
Q9H8M7|MINY3_HUMAN	1.23	0.93	0.03	1	1	Ubiquitin carboxyl-terminal hydrolase MINDY-3 OS=Homo sapiens OX=9606 GN=MINDY3 PE=1 SV=1
Q9BTV4|TMM43_HUMAN	4.14	1.04	0.42	14	14	Transmembrane protein 43 OS=Homo sapiens OX=9606 GN=TMEM43 PE=1 SV=1
Q71UM5|RS27L_HUMAN	2.57	1.04	0.14	7	3	40S ribosomal protein S27-like OS=Homo sapiens OX=9606 GN=RPS27L PE=1 SV=3
P42892|ECE1_HUMAN	1.3	1.02	0.23	14	14	Endothelin-converting enzyme 1 OS=Homo sapiens OX=9606 GN=ECE1 PE=1 SV=2
Q99747|SNAG_HUMAN	4.84	0.85	0.1	2	2	Gamma-soluble NSF attachment protein OS=Homo sapiens OX=9606 GN=NAPG PE=1 SV=1
Q9HBL7|PLRKT_HUMAN	3.18	0.94	0.15	2	2	Plasminogen receptor (KT) OS=Homo sapiens OX=9606 GN=PLGRKT PE=1 SV=1
Q14019|COTL1_HUMAN	0.37	1.1	0.39	4	4	Coactosin-like protein OS=Homo sapiens OX=9606 GN=COTL1 PE=1 SV=3
P13796|PLSL_HUMAN	1.39	0.99	0.05	8	4	Plastin-2 OS=Homo sapiens OX=9606 GN=LCP1 PE=1 SV=6
Q8NDC0|MISSL_HUMAN	11.57	1.03	0.07	1	1	MAPK-interacting and spindle-stabilizing protein-like OS=Homo sapiens OX=9606 GN=MAPK1IP1L PE=1 SV=4
O94925|GLSK_HUMAN	0.83	1.06	0.3	19	19	Glutaminase kidney isoform, mitochondrial OS=Homo sapiens OX=9606 GN=GLS PE=1 SV=1
Q99575|POP1_HUMAN	3.47	0.98	0.1	6	6	Ribonucleases P/MRP protein subunit POP1 OS=Homo sapiens OX=9606 GN=POP1 PE=1 SV=2
P83436|COG7_HUMAN	0.35	1.05	0.07	3	3	Conserved oligomeric Golgi complex subunit 7 OS=Homo sapiens OX=9606 GN=COG7 PE=1 SV=1
Q58FG0|HS905_HUMAN	7.36	1	0.1	7	4	Putative heat shock protein HSP 90-alpha A5 OS=Homo sapiens OX=9606 GN=HSP90AA5P PE=2 SV=1
P30566|PUR8_HUMAN	0.72	1.04	0.39	14	14	Adenylosuccinate lyase OS=Homo sapiens OX=9606 GN=ADSL PE=1 SV=2
Q6NUM9|RETST_HUMAN	0.14	0.98	0.02	1	1	All-trans-retinol 13,14-reductase OS=Homo sapiens OX=9606 GN=RETSAT PE=1 SV=2
Q9BQ52|RNZ2_HUMAN	0.11	1	0.26	15	15	Zinc phosphodiesterase ELAC protein 2 OS=Homo sapiens OX=9606 GN=ELAC2 PE=1 SV=2
Q92522|H1X_HUMAN	1.53	1.1	0.23	7	7	Histone H1.10 OS=Homo sapiens OX=9606 GN=H1-10 PE=1 SV=1
Q9BQ69|MACD1_HUMAN	4.52	1.01	0.3	7	7	ADP-ribose glycohydrolase MACROD1 OS=Homo sapiens OX=9606 GN=MACROD1 PE=1 SV=2
Q9BQB6|VKOR1_HUMAN	4.92	1.08	0.08	1	1	Vitamin K epoxide reductase complex subunit 1 OS=Homo sapiens OX=9606 GN=VKORC1 PE=1 SV=1
P38405|GNAL_HUMAN	8.16	0.88	0.04	2	1	Guanine nucleotide-binding protein G(olf) subunit alpha OS=Homo sapiens OX=9606 GN=GNAL PE=1 SV=1
O15344|TRI18_HUMAN	5.24	0.95	0.04	2	2	E3 ubiquitin-protein ligase Midline-1 OS=Homo sapiens OX=9606 GN=MID1 PE=1 SV=1
P99999|CYC_HUMAN	1.89	1.02	0.41	8	8	Cytochrome c OS=Homo sapiens OX=9606 GN=CYCS PE=1 SV=2
P62910|RL32_HUMAN	2.18	1.01	0.34	7	7	60S ribosomal protein L32 OS=Homo sapiens OX=9606 GN=RPL32 PE=1 SV=2
Q8WXF1|PSPC1_HUMAN	5.75	1.01	0.12	5	5	Paraspeckle component 1 OS=Homo sapiens OX=9606 GN=PSPC1 PE=1 SV=1
Q9Y5J7|TIM9_HUMAN	0.1	1	0.17	1	1	Mitochondrial import inner membrane translocase subunit Tim9 OS=Homo sapiens OX=9606 GN=TIMM9 PE=1 SV=1
Q13554|KCC2B_HUMAN	0	0.27	0.02	3	1	Calcium/calmodulin-dependent protein kinase type II subunit beta OS=Homo sapiens OX=9606 GN=CAMK2B PE=1 SV=3
Q86SX6|GLRX5_HUMAN	4.9	0.88	0.41	6	6	Glutaredoxin-related protein 5, mitochondrial OS=Homo sapiens OX=9606 GN=GLRX5 PE=1 SV=2
P63096|GNAI1_HUMAN	0.02	1.04	0.13	11	3	Guanine nucleotide-binding protein G(i) subunit alpha-1 OS=Homo sapiens OX=9606 GN=GNAI1 PE=1 SV=2
O75396|SC22B_HUMAN	3.02	1	0.39	13	13	Vesicle-trafficking protein SEC22b OS=Homo sapiens OX=9606 GN=SEC22B PE=1 SV=4
Q9NWV4|CZIB_HUMAN	3.67	0.99	0.35	5	5	CXXC motif containing zinc binding protein OS=Homo sapiens OX=9606 GN=CZIB PE=1 SV=1
P15104|GLNA_HUMAN	11.55	1.13	0.22	7	7	Glutamine synthetase OS=Homo sapiens OX=9606 GN=GLUL PE=1 SV=4
P23528|COF1_HUMAN	4.94	1	0.42	22	16	Cofilin-1 OS=Homo sapiens OX=9606 GN=CFL1 PE=1 SV=3
Q9BYW2|SETD2_HUMAN	0	1.36	0.01	1	1	Histone-lysine N-methyltransferase SETD2 OS=Homo sapiens OX=9606 GN=SETD2 PE=1 SV=3
Q14566|MCM6_HUMAN	7.12	0.99	0.39	34	34	DNA replication licensing factor MCM6 OS=Homo sapiens OX=9606 GN=MCM6 PE=1 SV=1
Q9Y2T2|AP3M1_HUMAN	1.54	1.02	0.19	5	5	AP-3 complex subunit mu-1 OS=Homo sapiens OX=9606 GN=AP3M1 PE=1 SV=1
P17813|EGLN_HUMAN	3.05	0.97	0.11	4	4	Endoglin OS=Homo sapiens OX=9606 GN=ENG PE=1 SV=2
Q99447|PCY2_HUMAN	1.47	1.05	0.08	2	2	Ethanolamine-phosphate cytidylyltransferase OS=Homo sapiens OX=9606 GN=PCYT2 PE=1 SV=1
Q9BVS4|RIOK2_HUMAN	4.92	1.05	0.05	2	2	Serine/threonine-protein kinase RIO2 OS=Homo sapiens OX=9606 GN=RIOK2 PE=1 SV=2
Q16777|H2A2C_HUMAN	0	1.04	0.22	19	1	Histone H2A type 2-C OS=Homo sapiens OX=9606 GN=H2AC20 PE=1 SV=4
Q7Z6V5|ADAT2_HUMAN	3.28	1.22	0.08	1	1	tRNA-specific adenosine deaminase 2 OS=Homo sapiens OX=9606 GN=ADAT2 PE=1 SV=1
Q96QR8|PURB_HUMAN	0	1.21	0.04	1	1	Transcriptional activator protein Pur-beta OS=Homo sapiens OX=9606 GN=PURB PE=1 SV=3
Q58FF3|ENPLL_HUMAN	9.15	0.95	0.03	2	2	Putative endoplasmin-like protein OS=Homo sapiens OX=9606 GN=HSP90B2P PE=5 SV=1
Q00688|FKBP3_HUMAN	7.33	1.02	0.48	13	13	Peptidyl-prolyl cis-trans isomerase FKBP3 OS=Homo sapiens OX=9606 GN=FKBP3 PE=1 SV=1
Q9NPD8|UBE2T_HUMAN	2.7	0.98	0.42	7	7	Ubiquitin-conjugating enzyme E2 T OS=Homo sapiens OX=9606 GN=UBE2T PE=1 SV=1
P40939|ECHA_HUMAN	2.06	1.02	0.42	32	32	Trifunctional enzyme subunit alpha, mitochondrial OS=Homo sapiens OX=9606 GN=HADHA PE=1 SV=2
P25788|PSA3_HUMAN	1.79	1.02	0.13	3	3	Proteasome subunit alpha type-3 OS=Homo sapiens OX=9606 GN=PSMA3 PE=1 SV=2
Q8N8S7|ENAH_HUMAN	5.19	1.02	0.32	13	13	Protein enabled homolog OS=Homo sapiens OX=9606 GN=ENAH PE=1 SV=2
Q96EK7|F120B_HUMAN	2.27	1.14	0.01	1	1	Constitutive coactivator of peroxisome proliferator-activated receptor gamma OS=Homo sapiens OX=9606 GN=FAM120B PE=1 SV=1
Q9Y3S2|ZN330_HUMAN	4.27	1.2	0.09	2	2	Zinc finger protein 330 OS=Homo sapiens OX=9606 GN=ZNF330 PE=1 SV=1
O00571|DDX3X_HUMAN	4.52	1.03	0.47	32	27	ATP-dependent RNA helicase DDX3X OS=Homo sapiens OX=9606 GN=DDX3X PE=1 SV=3
P61224|RAP1B_HUMAN	4.32	0.99	0.21	11	5	Ras-related protein Rap-1b OS=Homo sapiens OX=9606 GN=RAP1B PE=1 SV=1
Q96R06|SPAG5_HUMAN	3.02	1.04	0.04	3	3	Sperm-associated antigen 5 OS=Homo sapiens OX=9606 GN=SPAG5 PE=1 SV=2
P63244|RACK1_HUMAN	6.46	1.04	0.72	26	26	Receptor of activated protein C kinase 1 OS=Homo sapiens OX=9606 GN=RACK1 PE=1 SV=3
Q96EP5|DAZP1_HUMAN	4.69	0.96	0.18	8	8	DAZ-associated protein 1 OS=Homo sapiens OX=9606 GN=DAZAP1 PE=1 SV=1
Q15773|MLF2_HUMAN	3.63	1.08	0.11	2	2	Myeloid leukemia factor 2 OS=Homo sapiens OX=9606 GN=MLF2 PE=1 SV=1
E9PQ53|NDUCR_HUMAN	0	0.6	0.08	1	1	NADH dehydrogenase [ubiquinone] 1 subunit C2, isoform 2 OS=Homo sapiens OX=9606 GN=NDUFC2-KCTD14 PE=1 SV=1
P09651|ROA1_HUMAN	0.34	1.02	0.18	57	20	Heterogeneous nuclear ribonucleoprotein A1 OS=Homo sapiens OX=9606 GN=HNRNPA1 PE=1 SV=5
Q9P2J3|KLHL9_HUMAN	1.83	0.71	0.02	1	1	Kelch-like protein 9 OS=Homo sapiens OX=9606 GN=KLHL9 PE=1 SV=2
Q9P2B7|CFA97_HUMAN	0	0.62	0.02	1	1	Cilia- and flagella-associated protein 97 OS=Homo sapiens OX=9606 GN=CFAP97 PE=1 SV=2
Q9NQW6|ANLN_HUMAN	7.65	1.12	0.13	9	9	Anillin OS=Homo sapiens OX=9606 GN=ANLN PE=1 SV=2
Q9NXR7|BABA2_HUMAN	5.64	1	0.1	3	3	BRISC and BRCA1-A complex member 2 OS=Homo sapiens OX=9606 GN=BABAM2 PE=1 SV=2
Q99584|S10AD_HUMAN	0.21	0.99	0.23	3	3	Protein S100-A13 OS=Homo sapiens OX=9606 GN=S100A13 PE=1 SV=1
Q14C86|GAPD1_HUMAN	6.84	0.98	0.2	24	24	GTPase-activating protein and VPS9 domain-containing protein 1 OS=Homo sapiens OX=9606 GN=GAPVD1 PE=1 SV=2
Q9Y315|DEOC_HUMAN	3.84	0.93	0.29	7	7	Deoxyribose-phosphate aldolase OS=Homo sapiens OX=9606 GN=DERA PE=1 SV=2
O94804|STK10_HUMAN	1.6	0.74	0.01	2	1	Serine/threonine-protein kinase 10 OS=Homo sapiens OX=9606 GN=STK10 PE=1 SV=1
P28838|AMPL_HUMAN	2.36	0.99	0.41	17	17	Cytosol aminopeptidase OS=Homo sapiens OX=9606 GN=LAP3 PE=1 SV=3
P53999|TCP4_HUMAN	0.64	1.01	0.65	20	20	Activated RNA polymerase II transcriptional coactivator p15 OS=Homo sapiens OX=9606 GN=SUB1 PE=1 SV=3
P00568|KAD1_HUMAN	1.57	0.99	0.6	16	15	Adenylate kinase isoenzyme 1 OS=Homo sapiens OX=9606 GN=AK1 PE=1 SV=3
Q15629|TRAM1_HUMAN	3.08	0.9	0.05	2	2	Translocating chain-associated membrane protein 1 OS=Homo sapiens OX=9606 GN=TRAM1 PE=1 SV=3
Q6IAN0|DRS7B_HUMAN	2.46	0.78	0.12	3	3	Dehydrogenase/reductase SDR family member 7B OS=Homo sapiens OX=9606 GN=DHRS7B PE=1 SV=2
Q9BUP3|HTAI2_HUMAN	3.39	0.98	0.43	9	9	Oxidoreductase HTATIP2 OS=Homo sapiens OX=9606 GN=HTATIP2 PE=1 SV=2
O15145|ARPC3_HUMAN	8.54	1.03	0.44	7	7	Actin-related protein 2/3 complex subunit 3 OS=Homo sapiens OX=9606 GN=ARPC3 PE=1 SV=3
P49768|PSN1_HUMAN	2.09	1.05	0.04	1	1	Presenilin-1 OS=Homo sapiens OX=9606 GN=PSEN1 PE=1 SV=1
O95619|YETS4_HUMAN	2.04	0.92	0.05	1	1	YEATS domain-containing protein 4 OS=Homo sapiens OX=9606 GN=YEATS4 PE=1 SV=1
Q9NWU1|OXSM_HUMAN	3.81	1.03	0.06	2	2	3-oxoacyl-[acyl-carrier-protein] synthase, mitochondrial OS=Homo sapiens OX=9606 GN=OXSM PE=1 SV=1
Q9ULD0|OGDHL_HUMAN	1.68	0.93	0.01	2	2	2-oxoglutarate dehydrogenase-like, mitochondrial OS=Homo sapiens OX=9606 GN=OGDHL PE=1 SV=3
Q8N584|TT39C_HUMAN	6.53	0.82	0.06	3	3	Tetratricopeptide repeat protein 39C OS=Homo sapiens OX=9606 GN=TTC39C PE=2 SV=2
Q9Y237|PIN4_HUMAN	1.5	1.04	0.17	2	2	Peptidyl-prolyl cis-trans isomerase NIMA-interacting 4 OS=Homo sapiens OX=9606 GN=PIN4 PE=1 SV=1
Q6P1J9|CDC73_HUMAN	0.36	1	0.23	9	9	Parafibromin OS=Homo sapiens OX=9606 GN=CDC73 PE=1 SV=1
Q9H936|GHC1_HUMAN	0.71	0.95	0.11	3	3	Mitochondrial glutamate carrier 1 OS=Homo sapiens OX=9606 GN=SLC25A22 PE=1 SV=1
P41252|SYIC_HUMAN	2.56	1	0.43	50	50	Isoleucine--tRNA ligase, cytoplasmic OS=Homo sapiens OX=9606 GN=IARS1 PE=1 SV=2
Q92619|HMHA1_HUMAN	0	4.78	0.01	1	1	Rho GTPase-activating protein 45 OS=Homo sapiens OX=9606 GN=ARHGAP45 PE=1 SV=2
P49792|RBP2_HUMAN	10.23	1.03	0.16	56	39	E3 SUMO-protein ligase RanBP2 OS=Homo sapiens OX=9606 GN=RANBP2 PE=1 SV=2
Q99816|TS101_HUMAN	2.24	1.02	0.22	7	7	Tumor susceptibility gene 101 protein OS=Homo sapiens OX=9606 GN=TSG101 PE=1 SV=2
P49770|EI2BB_HUMAN	0.85	0.93	0.19	5	5	Translation initiation factor eIF-2B subunit beta OS=Homo sapiens OX=9606 GN=EIF2B2 PE=1 SV=3
Q86TB9|PATL1_HUMAN	9.04	1.1	0.03	2	2	Protein PAT1 homolog 1 OS=Homo sapiens OX=9606 GN=PATL1 PE=1 SV=2
Q9UDY4|DNJB4_HUMAN	1.37	1.1	0.15	5	4	DnaJ homolog subfamily B member 4 OS=Homo sapiens OX=9606 GN=DNAJB4 PE=1 SV=1
Q13247|SRSF6_HUMAN	4.09	1.15	0.1	5	3	Serine/arginine-rich splicing factor 6 OS=Homo sapiens OX=9606 GN=SRSF6 PE=1 SV=2
P47985|UCRI_HUMAN	0.82	0.93	0.08	8	1	Cytochrome b-c1 complex subunit Rieske, mitochondrial OS=Homo sapiens OX=9606 GN=UQCRFS1 PE=1 SV=2
Q6P3X3|TTC27_HUMAN	2.34	0.95	0.04	3	3	Tetratricopeptide repeat protein 27 OS=Homo sapiens OX=9606 GN=TTC27 PE=1 SV=1
P13984|T2FB_HUMAN	2.27	0.95	0.39	9	9	General transcription factor IIF subunit 2 OS=Homo sapiens OX=9606 GN=GTF2F2 PE=1 SV=2
Q6IPX3|TCAL6_HUMAN	1.04	1.09	0.05	1	1	Transcription elongation factor A protein-like 6 OS=Homo sapiens OX=9606 GN=TCEAL6 PE=2 SV=1
P62847|RS24_HUMAN	1.43	1	0.27	6	6	40S ribosomal protein S24 OS=Homo sapiens OX=9606 GN=RPS24 PE=1 SV=1
P49790|NU153_HUMAN	9.1	1.04	0.11	10	10	Nuclear pore complex protein Nup153 OS=Homo sapiens OX=9606 GN=NUP153 PE=1 SV=2
Q9UJS0|CMC2_HUMAN	1.11	0.97	0.26	19	14	Calcium-binding mitochondrial carrier protein Aralar2 OS=Homo sapiens OX=9606 GN=SLC25A13 PE=1 SV=2
Q6IQ49|SDE2_HUMAN	0	1.32	0.03	1	1	Replication stress response regulator SDE2 OS=Homo sapiens OX=9606 GN=SDE2 PE=1 SV=1
O75334|LIPA2_HUMAN	0	1.4	0.01	1	1	Liprin-alpha-2 OS=Homo sapiens OX=9606 GN=PPFIA2 PE=1 SV=2
Q9NTJ3|SMC4_HUMAN	2.91	1	0.29	35	35	Structural maintenance of chromosomes protein 4 OS=Homo sapiens OX=9606 GN=SMC4 PE=1 SV=2
Q9UIA9|XPO7_HUMAN	8.79	1.08	0.18	13	13	Exportin-7 OS=Homo sapiens OX=9606 GN=XPO7 PE=1 SV=3
Q06330|SUH_HUMAN	0.97	0.98	0.09	3	3	Recombining binding protein suppressor of hairless OS=Homo sapiens OX=9606 GN=RBPJ PE=1 SV=3
Q6FI13|H2A2A_HUMAN	0	1.04	0.22	19	1	Histone H2A type 2-A OS=Homo sapiens OX=9606 GN=H2AC18 PE=1 SV=3
Q8IU85|KCC1D_HUMAN	4.43	0.78	0.1	4	3	Calcium/calmodulin-dependent protein kinase type 1D OS=Homo sapiens OX=9606 GN=CAMK1D PE=1 SV=1
P49916|DNLI3_HUMAN	2.11	0.99	0.11	9	9	DNA ligase 3 OS=Homo sapiens OX=9606 GN=LIG3 PE=1 SV=2
Q8WU68|U2AF4_HUMAN	1.4	0.99	0.09	3	3	Splicing factor U2AF 26 kDa subunit OS=Homo sapiens OX=9606 GN=U2AF1L4 PE=1 SV=2
Q08378|GOGA3_HUMAN	1.58	0.98	0.17	20	20	Golgin subfamily A member 3 OS=Homo sapiens OX=9606 GN=GOLGA3 PE=1 SV=2
Q9HD33|RM47_HUMAN	1.08	0.96	0.26	7	7	39S ribosomal protein L47, mitochondrial OS=Homo sapiens OX=9606 GN=MRPL47 PE=1 SV=2
Q8TB61|S35B2_HUMAN	2.16	1.09	0.05	2	2	Adenosine 3'-phospho 5'-phosphosulfate transporter 1 OS=Homo sapiens OX=9606 GN=SLC35B2 PE=1 SV=1
Q969N2|PIGT_HUMAN	7.38	1.03	0.07	3	3	GPI transamidase component PIG-T OS=Homo sapiens OX=9606 GN=PIGT PE=1 SV=1
Q13951|PEBB_HUMAN	10.73	0.75	0.27	4	4	Core-binding factor subunit beta OS=Homo sapiens OX=9606 GN=CBFB PE=1 SV=2
P35658|NU214_HUMAN	3.11	1.02	0.19	27	27	Nuclear pore complex protein Nup214 OS=Homo sapiens OX=9606 GN=NUP214 PE=1 SV=2
Q9BQS8|FYCO1_HUMAN	2.92	1.11	0.01	1	1	FYVE and coiled-coil domain-containing protein 1 OS=Homo sapiens OX=9606 GN=FYCO1 PE=1 SV=3
Q9BS26|ERP44_HUMAN	0.03	0.95	0.2	9	9	Endoplasmic reticulum resident protein 44 OS=Homo sapiens OX=9606 GN=ERP44 PE=1 SV=1
P09497|CLCB_HUMAN	11.18	1.02	0.19	4	4	Clathrin light chain B OS=Homo sapiens OX=9606 GN=CLTB PE=1 SV=1
P06730|IF4E_HUMAN	0.97	0.98	0.22	9	9	Eukaryotic translation initiation factor 4E OS=Homo sapiens OX=9606 GN=EIF4E PE=1 SV=2
P0DMV8|HS71A_HUMAN	1.89	0.99	0.34	79	40	Heat shock 70 kDa protein 1A OS=Homo sapiens OX=9606 GN=HSPA1A PE=1 SV=1
O60613|SEP15_HUMAN	3.16	0.96	0.18	2	2	Selenoprotein F OS=Homo sapiens OX=9606 GN=SELENOF PE=1 SV=4
Q9H2H8|PPIL3_HUMAN	2.75	1.04	0.45	5	5	Peptidyl-prolyl cis-trans isomerase-like 3 OS=Homo sapiens OX=9606 GN=PPIL3 PE=1 SV=1
P63279|UBC9_HUMAN	11.95	0.98	0.56	11	11	SUMO-conjugating enzyme UBC9 OS=Homo sapiens OX=9606 GN=UBE2I PE=1 SV=1
P01893|HLAH_HUMAN	2.54	1.01	0.05	6	2	Putative HLA class I histocompatibility antigen, alpha chain H OS=Homo sapiens OX=9606 GN=HLA-H PE=5 SV=3
P11233|RALA_HUMAN	3.47	1.07	0.15	3	3	Ras-related protein Ral-A OS=Homo sapiens OX=9606 GN=RALA PE=1 SV=1
Q8TBC4|UBA3_HUMAN	0.06	1.07	0.35	11	11	NEDD8-activating enzyme E1 catalytic subunit OS=Homo sapiens OX=9606 GN=UBA3 PE=1 SV=2
O75489|NDUS3_HUMAN	2.12	0.98	0.31	6	6	NADH dehydrogenase [ubiquinone] iron-sulfur protein 3, mitochondrial OS=Homo sapiens OX=9606 GN=NDUFS3 PE=1 SV=1
Q9HBM1|SPC25_HUMAN	0.92	0.91	0.19	4	4	Kinetochore protein Spc25 OS=Homo sapiens OX=9606 GN=SPC25 PE=1 SV=1
Q9NYV4|CDK12_HUMAN	0.55	0.95	0.02	2	2	Cyclin-dependent kinase 12 OS=Homo sapiens OX=9606 GN=CDK12 PE=1 SV=2
O60645|EXOC3_HUMAN	7.18	0.92	0.07	4	4	Exocyst complex component 3 OS=Homo sapiens OX=9606 GN=EXOC3 PE=1 SV=3
Q9NVA2|SEP11_HUMAN	2.19	1.01	0.28	15	8	Septin-11 OS=Homo sapiens OX=9606 GN=SEPTIN11 PE=1 SV=3
Q9Y294|ASF1A_HUMAN	9.71	1.43	0.05	1	1	Histone chaperone ASF1A OS=Homo sapiens OX=9606 GN=ASF1A PE=1 SV=1
Q9Y4B6|DCAF1_HUMAN	10.03	0.72	0.02	2	2	DDB1- and CUL4-associated factor 1 OS=Homo sapiens OX=9606 GN=DCAF1 PE=1 SV=3
E9PAV3|NACAM_HUMAN	6.69	0.96	0.03	7	7	Nascent polypeptide-associated complex subunit alpha, muscle-specific form OS=Homo sapiens OX=9606 GN=NACA PE=1 SV=1
Q92879|CELF1_HUMAN	0.09	1.01	0.14	11	9	CUGBP Elav-like family member 1 OS=Homo sapiens OX=9606 GN=CELF1 PE=1 SV=2
P51148|RAB5C_HUMAN	3.44	0.98	0.33	10	7	Ras-related protein Rab-5C OS=Homo sapiens OX=9606 GN=RAB5C PE=1 SV=2
P01111|RASN_HUMAN	0	1.37	0.05	7	1	GTPase NRas OS=Homo sapiens OX=9606 GN=NRAS PE=1 SV=1
Q969M3|YIPF5_HUMAN	0.27	1.02	0.08	2	2	Protein YIPF5 OS=Homo sapiens OX=9606 GN=YIPF5 PE=1 SV=1
Q03518|TAP1_HUMAN	6.13	1.05	0.06	3	3	Antigen peptide transporter 1 OS=Homo sapiens OX=9606 GN=TAP1 PE=1 SV=2
O95197|RTN3_HUMAN	3.18	0.93	0.01	2	2	Reticulon-3 OS=Homo sapiens OX=9606 GN=RTN3 PE=1 SV=2
Q15059|BRD3_HUMAN	5.46	0.95	0.09	9	4	Bromodomain-containing protein 3 OS=Homo sapiens OX=9606 GN=BRD3 PE=1 SV=1
Q7Z4H3|HDDC2_HUMAN	2.14	1.03	0.18	2	2	5'-deoxynucleotidase HDDC2 OS=Homo sapiens OX=9606 GN=HDDC2 PE=1 SV=1
P05423|RPC4_HUMAN	0.73	1.15	0.07	2	2	DNA-directed RNA polymerase III subunit RPC4 OS=Homo sapiens OX=9606 GN=POLR3D PE=1 SV=2
P51116|FXR2_HUMAN	2.51	0.96	0.15	7	7	Fragile X mental retardation syndrome-related protein 2 OS=Homo sapiens OX=9606 GN=FXR2 PE=1 SV=2
P26006|ITA3_HUMAN	8.5	1.03	0.14	13	13	Integrin alpha-3 OS=Homo sapiens OX=9606 GN=ITGA3 PE=1 SV=5
Q86U70|LDB1_HUMAN	0	0.95	0.04	1	1	LIM domain-binding protein 1 OS=Homo sapiens OX=9606 GN=LDB1 PE=1 SV=2
P15927|RFA2_HUMAN	1.39	1.03	0.26	7	7	Replication protein A 32 kDa subunit OS=Homo sapiens OX=9606 GN=RPA2 PE=1 SV=1
Q9NWM8|FKB14_HUMAN	2.21	0.99	0.19	3	3	Peptidyl-prolyl cis-trans isomerase FKBP14 OS=Homo sapiens OX=9606 GN=FKBP14 PE=1 SV=1
Q96EM0|T3HPD_HUMAN	2.06	0.91	0.05	1	1	Trans-3-hydroxy-L-proline dehydratase OS=Homo sapiens OX=9606 GN=L3HYPDH PE=1 SV=2
Q7Z4G4|TRM11_HUMAN	14.45	1.16	0.1	3	3	tRNA (guanine(10)-N2)-methyltransferase homolog OS=Homo sapiens OX=9606 GN=TRMT11 PE=1 SV=1
O75351|VPS4B_HUMAN	8.82	0.96	0.19	7	6	Vacuolar protein sorting-associated protein 4B OS=Homo sapiens OX=9606 GN=VPS4B PE=1 SV=2
Q07020|RL18_HUMAN	0.79	1.02	0.29	8	8	60S ribosomal protein L18 OS=Homo sapiens OX=9606 GN=RPL18 PE=1 SV=2
Q9BWD1|THIC_HUMAN	1.5	1.05	0.32	10	10	Acetyl-CoA acetyltransferase, cytosolic OS=Homo sapiens OX=9606 GN=ACAT2 PE=1 SV=2
Q9HBH5|RDH14_HUMAN	1.61	1.02	0.05	1	1	Retinol dehydrogenase 14 OS=Homo sapiens OX=9606 GN=RDH14 PE=1 SV=1
Q15363|TMED2_HUMAN	2.16	1	0.31	9	9	Transmembrane emp24 domain-containing protein 2 OS=Homo sapiens OX=9606 GN=TMED2 PE=1 SV=1
P27448|MARK3_HUMAN	0.61	0.87	0.02	2	1	MAP/microtubule affinity-regulating kinase 3 OS=Homo sapiens OX=9606 GN=MARK3 PE=1 SV=5
Q9UIC8|LCMT1_HUMAN	2.45	0.97	0.13	3	3	Leucine carboxyl methyltransferase 1 OS=Homo sapiens OX=9606 GN=LCMT1 PE=1 SV=2
P35226|BMI1_HUMAN	0	1.03	0.09	1	1	Polycomb complex protein BMI-1 OS=Homo sapiens OX=9606 GN=BMI1 PE=1 SV=2
P26639|SYTC_HUMAN	5.94	1.01	0.47	46	45	Threonine--tRNA ligase 1, cytoplasmic OS=Homo sapiens OX=9606 GN=TARS1 PE=1 SV=3
P56211|ARP19_HUMAN	0	1.21	0.23	3	1	cAMP-regulated phosphoprotein 19 OS=Homo sapiens OX=9606 GN=ARPP19 PE=1 SV=2
O00505|IMA4_HUMAN	7.74	1.16	0.17	8	6	Importin subunit alpha-4 OS=Homo sapiens OX=9606 GN=KPNA3 PE=1 SV=2
Q6UX04|CWC27_HUMAN	2.85	1	0.15	5	5	Spliceosome-associated protein CWC27 homolog OS=Homo sapiens OX=9606 GN=CWC27 PE=1 SV=1
P00441|SODC_HUMAN	10.46	0.95	0.54	4	4	Superoxide dismutase [Cu-Zn] OS=Homo sapiens OX=9606 GN=SOD1 PE=1 SV=2
Q9Y277|VDAC3_HUMAN	0.34	0.97	0.39	10	9	Voltage-dependent anion-selective channel protein 3 OS=Homo sapiens OX=9606 GN=VDAC3 PE=1 SV=1
Q9H173|SIL1_HUMAN	3.53	0.99	0.09	3	3	Nucleotide exchange factor SIL1 OS=Homo sapiens OX=9606 GN=SIL1 PE=1 SV=1
Q15021|CND1_HUMAN	14.37	1.04	0.24	31	31	Condensin complex subunit 1 OS=Homo sapiens OX=9606 GN=NCAPD2 PE=1 SV=3
Q8NCA5|FA98A_HUMAN	0.25	1.02	0.13	5	5	Protein FAM98A OS=Homo sapiens OX=9606 GN=FAM98A PE=1 SV=2
Q15165|PON2_HUMAN	2.66	0.99	0.32	10	10	Serum paraoxonase/arylesterase 2 OS=Homo sapiens OX=9606 GN=PON2 PE=1 SV=4
P31689|DNJA1_HUMAN	1.09	1	0.41	16	16	DnaJ homolog subfamily A member 1 OS=Homo sapiens OX=9606 GN=DNAJA1 PE=1 SV=2
P53007|TXTP_HUMAN	3.86	1	0.2	6	6	Tricarboxylate transport protein, mitochondrial OS=Homo sapiens OX=9606 GN=SLC25A1 PE=1 SV=2
Q8IYU8|MICU2_HUMAN	2.29	2.03	0.07	2	2	Calcium uptake protein 2, mitochondrial OS=Homo sapiens OX=9606 GN=MICU2 PE=1 SV=2
P17026|ZNF22_HUMAN	2.37	0.94	0.06	1	1	Zinc finger protein 22 OS=Homo sapiens OX=9606 GN=ZNF22 PE=1 SV=3
P07947|YES_HUMAN	1.16	0.86	0.1	4	3	Tyrosine-protein kinase Yes OS=Homo sapiens OX=9606 GN=YES1 PE=1 SV=3
Q9Y371|SHLB1_HUMAN	3.29	1.13	0.07	2	2	Endophilin-B1 OS=Homo sapiens OX=9606 GN=SH3GLB1 PE=1 SV=1
P25789|PSA4_HUMAN	9.19	1.07	0.1	2	2	Proteasome subunit alpha type-4 OS=Homo sapiens OX=9606 GN=PSMA4 PE=1 SV=1
Q9H7D7|WDR26_HUMAN	3.91	0.98	0.12	5	5	WD repeat-containing protein 26 OS=Homo sapiens OX=9606 GN=WDR26 PE=1 SV=3
Q9H832|UBE2Z_HUMAN	3.17	0.97	0.11	3	3	Ubiquitin-conjugating enzyme E2 Z OS=Homo sapiens OX=9606 GN=UBE2Z PE=1 SV=2
Q9UL40|ZN346_HUMAN	2.27	1.01	0.06	1	1	Zinc finger protein 346 OS=Homo sapiens OX=9606 GN=ZNF346 PE=1 SV=1
O43709|BUD23_HUMAN	8.13	1.1	0.06	1	1	Probable 18S rRNA (guanine-N(7))-methyltransferase OS=Homo sapiens OX=9606 GN=BUD23 PE=1 SV=2
Q9UH65|SWP70_HUMAN	0.78	1.04	0.19	10	10	Switch-associated protein 70 OS=Homo sapiens OX=9606 GN=SWAP70 PE=1 SV=1
Q8WYH8|ING5_HUMAN	0	1.54	0.05	1	1	Inhibitor of growth protein 5 OS=Homo sapiens OX=9606 GN=ING5 PE=1 SV=1
Q6PK04|CC137_HUMAN	10.03	0.76	0.09	2	2	Coiled-coil domain-containing protein 137 OS=Homo sapiens OX=9606 GN=CCDC137 PE=1 SV=1
Q9BYC8|RM32_HUMAN	0	0.95	0.05	1	1	39S ribosomal protein L32, mitochondrial OS=Homo sapiens OX=9606 GN=MRPL32 PE=1 SV=1
Q96C57|CSTOS_HUMAN	6.5	0.68	0.18	3	3	Protein CUSTOS OS=Homo sapiens OX=9606 GN=CUSTOS PE=1 SV=2
P29590|PML_HUMAN	0	1.1	0.01	1	1	Protein PML OS=Homo sapiens OX=9606 GN=PML PE=1 SV=3
Q8TBQ9|KISHA_HUMAN	0.6	0.97	0.12	1	1	Protein kish-A OS=Homo sapiens OX=9606 GN=TMEM167A PE=1 SV=1
Q8NBN3|TM87A_HUMAN	2.97	0.69	0.06	2	2	Transmembrane protein 87A OS=Homo sapiens OX=9606 GN=TMEM87A PE=1 SV=3
P05455|LA_HUMAN	4.8	0.99	0.5	28	28	Lupus La protein OS=Homo sapiens OX=9606 GN=SSB PE=1 SV=2
P0DN76|U2AF5_HUMAN	4.55	0.98	0.35	13	13	Splicing factor U2AF 35 kDa subunit-like protein OS=Homo sapiens OX=9606 GN=U2AF1L5 PE=1 SV=1
Q9Y2W1|TR150_HUMAN	12.04	1.04	0.21	20	19	Thyroid hormone receptor-associated protein 3 OS=Homo sapiens OX=9606 GN=THRAP3 PE=1 SV=2
Q13405|RM49_HUMAN	7.66	0.97	0.3	4	4	39S ribosomal protein L49, mitochondrial OS=Homo sapiens OX=9606 GN=MRPL49 PE=1 SV=1
Q9GZL7|WDR12_HUMAN	1.54	0.95	0.47	13	13	Ribosome biogenesis protein WDR12 OS=Homo sapiens OX=9606 GN=WDR12 PE=1 SV=2
Q5T8I3|F102B_HUMAN	9.45	1.21	0.14	3	3	Protein FAM102B OS=Homo sapiens OX=9606 GN=FAM102B PE=1 SV=2
Q9BZF1|OSBL8_HUMAN	5.96	1.03	0.1	6	6	Oxysterol-binding protein-related protein 8 OS=Homo sapiens OX=9606 GN=OSBPL8 PE=1 SV=3
Q9NV70|EXOC1_HUMAN	0.97	1.13	0.08	4	4	Exocyst complex component 1 OS=Homo sapiens OX=9606 GN=EXOC1 PE=1 SV=4
P98175|RBM10_HUMAN	5.84	1.03	0.17	11	11	RNA-binding protein 10 OS=Homo sapiens OX=9606 GN=RBM10 PE=1 SV=3
Q9UIL1|SCOC_HUMAN	3.6	1.21	0.11	1	1	Short coiled-coil protein OS=Homo sapiens OX=9606 GN=SCOC PE=1 SV=2
P55060|XPO2_HUMAN	0.48	1	0.36	39	39	Exportin-2 OS=Homo sapiens OX=9606 GN=CSE1L PE=1 SV=3
P00367|DHE3_HUMAN	2.87	0.99	0.2	22	10	Glutamate dehydrogenase 1, mitochondrial OS=Homo sapiens OX=9606 GN=GLUD1 PE=1 SV=2
Q9NSD9|SYFB_HUMAN	1.42	1.01	0.26	13	13	Phenylalanine--tRNA ligase beta subunit OS=Homo sapiens OX=9606 GN=FARSB PE=1 SV=3
Q9BZH6|WDR11_HUMAN	4.71	1.05	0.06	5	5	WD repeat-containing protein 11 OS=Homo sapiens OX=9606 GN=WDR11 PE=1 SV=1
P84103|SRSF3_HUMAN	5.25	0.97	0.38	15	13	Serine/arginine-rich splicing factor 3 OS=Homo sapiens OX=9606 GN=SRSF3 PE=1 SV=1
O60841|IF2P_HUMAN	7.19	0.97	0.33	34	34	Eukaryotic translation initiation factor 5B OS=Homo sapiens OX=9606 GN=EIF5B PE=1 SV=4
Q14241|ELOA1_HUMAN	4.34	0.95	0.04	3	3	Elongin-A OS=Homo sapiens OX=9606 GN=ELOA PE=1 SV=2
Q8NBS9|TXND5_HUMAN	0.29	0.98	0.48	26	25	Thioredoxin domain-containing protein 5 OS=Homo sapiens OX=9606 GN=TXNDC5 PE=1 SV=2
Q9BW19|KIFC1_HUMAN	0.24	1	0.13	6	6	Kinesin-like protein KIFC1 OS=Homo sapiens OX=9606 GN=KIFC1 PE=1 SV=2
P06703|S10A6_HUMAN	3.74	0.95	0.29	5	5	Protein S100-A6 OS=Homo sapiens OX=9606 GN=S100A6 PE=1 SV=1
P30049|ATPD_HUMAN	1.58	1	0.08	1	1	ATP synthase subunit delta, mitochondrial OS=Homo sapiens OX=9606 GN=ATP5F1D PE=1 SV=2
P01024|CO3_HUMAN	0	0.79	0.01	1	1	Complement C3 OS=Homo sapiens OX=9606 GN=C3 PE=1 SV=2
P46937|YAP1_HUMAN	1.94	1	0.14	4	4	Transcriptional coactivator YAP1 OS=Homo sapiens OX=9606 GN=YAP1 PE=1 SV=2
P00491|PNPH_HUMAN	4.65	1	0.56	14	14	Purine nucleoside phosphorylase OS=Homo sapiens OX=9606 GN=PNP PE=1 SV=2
O60563|CCNT1_HUMAN	3.64	1.01	0.13	5	5	Cyclin-T1 OS=Homo sapiens OX=9606 GN=CCNT1 PE=1 SV=1
P50991|TCPD_HUMAN	5.78	0.97	0.52	39	37	T-complex protein 1 subunit delta OS=Homo sapiens OX=9606 GN=CCT4 PE=1 SV=4
Q2TB90|HKDC1_HUMAN	4.53	1.09	0.02	2	2	Hexokinase HKDC1 OS=Homo sapiens OX=9606 GN=HKDC1 PE=1 SV=3
Q6ICB4|SESQ2_HUMAN	5.54	1.1	0.07	1	1	Sesquipedalian-2 OS=Homo sapiens OX=9606 GN=PHETA2 PE=1 SV=1
A0AV96|RBM47_HUMAN	2	1.04	0.02	1	1	RNA-binding protein 47 OS=Homo sapiens OX=9606 GN=RBM47 PE=1 SV=2
Q9P0J0|NDUAD_HUMAN	0.35	0.93	0.23	3	3	NADH dehydrogenase [ubiquinone] 1 alpha subcomplex subunit 13 OS=Homo sapiens OX=9606 GN=NDUFA13 PE=1 SV=3
O15498|YKT6_HUMAN	9.11	0.91	0.3	5	5	Synaptobrevin homolog YKT6 OS=Homo sapiens OX=9606 GN=YKT6 PE=1 SV=1
Q9H6T3|RPAP3_HUMAN	5.23	1.17	0.2	11	11	RNA polymerase II-associated protein 3 OS=Homo sapiens OX=9606 GN=RPAP3 PE=1 SV=2
Q9P253|VPS18_HUMAN	0	1.41	0.01	1	1	Vacuolar protein sorting-associated protein 18 homolog OS=Homo sapiens OX=9606 GN=VPS18 PE=1 SV=2
Q9BT78|CSN4_HUMAN	0.83	0.97	0.64	21	21	COP9 signalosome complex subunit 4 OS=Homo sapiens OX=9606 GN=COPS4 PE=1 SV=1
O43747|AP1G1_HUMAN	6.08	0.93	0.14	9	9	AP-1 complex subunit gamma-1 OS=Homo sapiens OX=9606 GN=AP1G1 PE=1 SV=5
Q9NX24|NHP2_HUMAN	9.5	0.89	0.25	4	4	H/ACA ribonucleoprotein complex subunit 2 OS=Homo sapiens OX=9606 GN=NHP2 PE=1 SV=1
P61086|UBE2K_HUMAN	6.37	1.1	0.44	7	7	Ubiquitin-conjugating enzyme E2 K OS=Homo sapiens OX=9606 GN=UBE2K PE=1 SV=3
Q9BUQ8|DDX23_HUMAN	4.29	1	0.17	12	12	Probable ATP-dependent RNA helicase DDX23 OS=Homo sapiens OX=9606 GN=DDX23 PE=1 SV=3
P56589|PEX3_HUMAN	1.21	0.82	0.12	3	3	Peroxisomal biogenesis factor 3 OS=Homo sapiens OX=9606 GN=PEX3 PE=1 SV=1
Q96IZ7|RSRC1_HUMAN	0	3.65	0.05	1	1	Serine/Arginine-related protein 53 OS=Homo sapiens OX=9606 GN=RSRC1 PE=1 SV=1
Q9NQ88|TIGAR_HUMAN	3.9	1	0.26	5	5	Fructose-2,6-bisphosphatase TIGAR OS=Homo sapiens OX=9606 GN=TIGAR PE=1 SV=1
Q5JTV8|TOIP1_HUMAN	13.93	0.99	0.31	15	14	Torsin-1A-interacting protein 1 OS=Homo sapiens OX=9606 GN=TOR1AIP1 PE=1 SV=2
Q5BKU9|OXLD1_HUMAN	0.59	1.05	0.1	1	1	Oxidoreductase-like domain-containing protein 1 OS=Homo sapiens OX=9606 GN=OXLD1 PE=2 SV=1
P41250|GARS_HUMAN	22.07	0.98	0.32	19	19	Glycine--tRNA ligase OS=Homo sapiens OX=9606 GN=GARS1 PE=1 SV=3
Q9UNP9|PPIE_HUMAN	4.73	0.94	0.37	10	10	Peptidyl-prolyl cis-trans isomerase E OS=Homo sapiens OX=9606 GN=PPIE PE=1 SV=1
A0A0B4J2D5|GAL3B_HUMAN	1.16	1.07	0.31	6	6	Glutamine amidotransferase-like class 1 domain-containing protein 3B, mitochondrial OS=Homo sapiens OX=9606 GN=GATD3B PE=1 SV=1
P31040|SDHA_HUMAN	1.5	1	0.53	31	31	Succinate dehydrogenase [ubiquinone] flavoprotein subunit, mitochondrial OS=Homo sapiens OX=9606 GN=SDHA PE=1 SV=2
Q99797|MIPEP_HUMAN	3.27	0.73	0.03	2	2	Mitochondrial intermediate peptidase OS=Homo sapiens OX=9606 GN=MIPEP PE=1 SV=2
Q9NPF5|DMAP1_HUMAN	0.14	1.07	0.08	3	3	DNA methyltransferase 1-associated protein 1 OS=Homo sapiens OX=9606 GN=DMAP1 PE=1 SV=1
Q08211|DHX9_HUMAN	3.34	0.99	0.4	55	55	ATP-dependent RNA helicase A OS=Homo sapiens OX=9606 GN=DHX9 PE=1 SV=4
O95772|STR3N_HUMAN	5.42	0.89	0.07	1	1	STARD3 N-terminal-like protein OS=Homo sapiens OX=9606 GN=STARD3NL PE=1 SV=1
Q9UK61|TASOR_HUMAN	7.97	0.84	0.02	3	3	Protein TASOR OS=Homo sapiens OX=9606 GN=TASOR PE=1 SV=3
O60925|PFD1_HUMAN	1.65	0.96	0.25	3	3	Prefoldin subunit 1 OS=Homo sapiens OX=9606 GN=PFDN1 PE=1 SV=2
P25787|PSA2_HUMAN	4.46	0.98	0.06	1	1	Proteasome subunit alpha type-2 OS=Homo sapiens OX=9606 GN=PSMA2 PE=1 SV=2
Q96HR9|REEP6_HUMAN	0	1.2	0.06	1	1	Receptor expression-enhancing protein 6 OS=Homo sapiens OX=9606 GN=REEP6 PE=1 SV=2
Q9BUP0|EFHD1_HUMAN	0.35	0.99	0.09	2	2	EF-hand domain-containing protein D1 OS=Homo sapiens OX=9606 GN=EFHD1 PE=1 SV=1
P23246|SFPQ_HUMAN	0.74	1.01	0.31	34	33	Splicing factor, proline- and glutamine-rich OS=Homo sapiens OX=9606 GN=SFPQ PE=1 SV=2
O14773|TPP1_HUMAN	1.15	0.97	0.05	4	4	Tripeptidyl-peptidase 1 OS=Homo sapiens OX=9606 GN=TPP1 PE=1 SV=2
P32456|GBP2_HUMAN	5.09	0.91	0.04	4	2	Guanylate-binding protein 2 OS=Homo sapiens OX=9606 GN=GBP2 PE=1 SV=3
O15270|SPTC2_HUMAN	1.3	0.97	0.1	3	3	Serine palmitoyltransferase 2 OS=Homo sapiens OX=9606 GN=SPTLC2 PE=1 SV=1
P49761|CLK3_HUMAN	3.28	1.15	0.03	1	1	Dual specificity protein kinase CLK3 OS=Homo sapiens OX=9606 GN=CLK3 PE=1 SV=3
Q9Y2X7|GIT1_HUMAN	0.2	1.88	0.07	5	3	ARF GTPase-activating protein GIT1 OS=Homo sapiens OX=9606 GN=GIT1 PE=1 SV=2
Q9UKB3|DJC12_HUMAN	5.47	0.88	0.2	2	2	DnaJ homolog subfamily C member 12 OS=Homo sapiens OX=9606 GN=DNAJC12 PE=1 SV=1
Q9H7D0|DOCK5_HUMAN	2.98	0.91	0.02	2	2	Dedicator of cytokinesis protein 5 OS=Homo sapiens OX=9606 GN=DOCK5 PE=1 SV=3
Q9NV31|IMP3_HUMAN	0.3	1.07	0.35	4	4	U3 small nucleolar ribonucleoprotein protein IMP3 OS=Homo sapiens OX=9606 GN=IMP3 PE=1 SV=1
Q9BTY2|FUCO2_HUMAN	2.45	1.02	0.03	1	1	Plasma alpha-L-fucosidase OS=Homo sapiens OX=9606 GN=FUCA2 PE=1 SV=2
Q9NVN3|RIC8B_HUMAN	0	0.96	0.03	1	1	Synembryn-B OS=Homo sapiens OX=9606 GN=RIC8B PE=1 SV=2
O95248|MTMR5_HUMAN	5.82	1.07	0.03	3	3	Myotubularin-related protein 5 OS=Homo sapiens OX=9606 GN=SBF1 PE=1 SV=4
Q92896|GSLG1_HUMAN	2.46	0.93	0.09	8	8	Golgi apparatus protein 1 OS=Homo sapiens OX=9606 GN=GLG1 PE=1 SV=2
Q8NBP7|PCSK9_HUMAN	9.27	1.15	0.14	7	7	Proprotein convertase subtilisin/kexin type 9 OS=Homo sapiens OX=9606 GN=PCSK9 PE=1 SV=3
Q9NQW7|XPP1_HUMAN	8.88	0.96	0.21	10	10	Xaa-Pro aminopeptidase 1 OS=Homo sapiens OX=9606 GN=XPNPEP1 PE=1 SV=3
O94788|AL1A2_HUMAN	0	0.43	0.03	1	1	Retinal dehydrogenase 2 OS=Homo sapiens OX=9606 GN=ALDH1A2 PE=1 SV=3
O60361|NDK8_HUMAN	6.65	0.99	0.36	17	7	Putative nucleoside diphosphate kinase OS=Homo sapiens OX=9606 GN=NME2P1 PE=5 SV=1
Q9NZW5|MPP6_HUMAN	4.26	1.04	0.09	3	3	MAGUK p55 subfamily member 6 OS=Homo sapiens OX=9606 GN=MPP6 PE=1 SV=2
Q8N5K1|CISD2_HUMAN	0.14	0.98	0.3	3	3	CDGSH iron-sulfur domain-containing protein 2 OS=Homo sapiens OX=9606 GN=CISD2 PE=1 SV=1
Q9NXE4|NSMA3_HUMAN	4.2	1.09	0.12	7	7	Sphingomyelin phosphodiesterase 4 OS=Homo sapiens OX=9606 GN=SMPD4 PE=1 SV=3
Q10589|BST2_HUMAN	1.36	1.02	0.14	2	2	Bone marrow stromal antigen 2 OS=Homo sapiens OX=9606 GN=BST2 PE=1 SV=1
O15127|SCAM2_HUMAN	16.35	0.68	0.06	1	1	Secretory carrier-associated membrane protein 2 OS=Homo sapiens OX=9606 GN=SCAMP2 PE=1 SV=2
Q9BQ39|DDX50_HUMAN	2.29	0.99	0.15	11	8	ATP-dependent RNA helicase DDX50 OS=Homo sapiens OX=9606 GN=DDX50 PE=1 SV=1
Q07157|ZO1_HUMAN	2.88	1.07	0.11	13	13	Tight junction protein ZO-1 OS=Homo sapiens OX=9606 GN=TJP1 PE=1 SV=3
Q96B36|AKTS1_HUMAN	1.87	1.06	0.18	5	5	Proline-rich AKT1 substrate 1 OS=Homo sapiens OX=9606 GN=AKT1S1 PE=1 SV=1
Q15435|PP1R7_HUMAN	7.59	1	0.3	7	7	Protein phosphatase 1 regulatory subunit 7 OS=Homo sapiens OX=9606 GN=PPP1R7 PE=1 SV=1
Q75LS8|FKB9L_HUMAN	1.95	1	0.08	2	2	Putative FK506-binding protein 9-like protein OS=Homo sapiens OX=9606 GN=FKBP9P1 PE=5 SV=1
Q86UA1|PRP39_HUMAN	0.07	0.99	0.02	1	1	Pre-mRNA-processing factor 39 OS=Homo sapiens OX=9606 GN=PRPF39 PE=1 SV=3
P24941|CDK2_HUMAN	12.33	1.11	0.2	7	6	Cyclin-dependent kinase 2 OS=Homo sapiens OX=9606 GN=CDK2 PE=1 SV=2
Q53EL6|PDCD4_HUMAN	12.16	0.95	0.42	22	22	Programmed cell death protein 4 OS=Homo sapiens OX=9606 GN=PDCD4 PE=1 SV=2
O60231|DHX16_HUMAN	1.85	0.92	0.09	8	7	Pre-mRNA-splicing factor ATP-dependent RNA helicase DHX16 OS=Homo sapiens OX=9606 GN=DHX16 PE=1 SV=2
O43852|CALU_HUMAN	5.12	1.01	0.61	41	41	Calumenin OS=Homo sapiens OX=9606 GN=CALU PE=1 SV=2
Q8IWC1|MA7D3_HUMAN	0	0.84	0.01	1	1	MAP7 domain-containing protein 3 OS=Homo sapiens OX=9606 GN=MAP7D3 PE=1 SV=2
Q9HCU5|PREB_HUMAN	5.71	0.99	0.16	4	4	Prolactin regulatory element-binding protein OS=Homo sapiens OX=9606 GN=PREB PE=1 SV=2
Q02241|KIF23_HUMAN	3.93	0.92	0.1	7	7	Kinesin-like protein KIF23 OS=Homo sapiens OX=9606 GN=KIF23 PE=1 SV=3
Q9UNF1|MAGD2_HUMAN	3.35	1.02	0.18	10	9	Melanoma-associated antigen D2 OS=Homo sapiens OX=9606 GN=MAGED2 PE=1 SV=2
Q9NX08|COMD8_HUMAN	5.44	0.96	0.16	2	2	COMM domain-containing protein 8 OS=Homo sapiens OX=9606 GN=COMMD8 PE=1 SV=1
O94911|ABCA8_HUMAN	1.75	1.03	0.01	1	1	ATP-binding cassette sub-family A member 8 OS=Homo sapiens OX=9606 GN=ABCA8 PE=1 SV=3
P67809|YBOX1_HUMAN	3.84	1.01	0.37	13	6	Y-box-binding protein 1 OS=Homo sapiens OX=9606 GN=YBX1 PE=1 SV=3
Q96GC5|RM48_HUMAN	0.34	1.04	0.17	3	3	39S ribosomal protein L48, mitochondrial OS=Homo sapiens OX=9606 GN=MRPL48 PE=1 SV=2
Q9BVJ6|UT14A_HUMAN	2.18	0.86	0.08	4	4	U3 small nucleolar RNA-associated protein 14 homolog A OS=Homo sapiens OX=9606 GN=UTP14A PE=1 SV=1
O14732|IMPA2_HUMAN	3.57	1.03	0.15	3	3	Inositol monophosphatase 2 OS=Homo sapiens OX=9606 GN=IMPA2 PE=1 SV=1
P10646|TFPI1_HUMAN	0	0.94	0.06	1	1	Tissue factor pathway inhibitor OS=Homo sapiens OX=9606 GN=TFPI PE=1 SV=1
Q9Y4A5|TRRAP_HUMAN	0	1.86	0	1	1	Transformation/transcription domain-associated protein OS=Homo sapiens OX=9606 GN=TRRAP PE=1 SV=3
O95394|AGM1_HUMAN	0.07	0.97	0.26	9	9	Phosphoacetylglucosamine mutase OS=Homo sapiens OX=9606 GN=PGM3 PE=1 SV=1
P53609|PGTB1_HUMAN	2.44	0.94	0.02	1	1	Geranylgeranyl transferase type-1 subunit beta OS=Homo sapiens OX=9606 GN=PGGT1B PE=1 SV=2
P04183|KITH_HUMAN	0	0.71	0.07	1	1	Thymidine kinase, cytosolic OS=Homo sapiens OX=9606 GN=TK1 PE=1 SV=2
Q14151|SAFB2_HUMAN	1.63	0.97	0.09	13	6	Scaffold attachment factor B2 OS=Homo sapiens OX=9606 GN=SAFB2 PE=1 SV=1
P62328|TYB4_HUMAN	2.73	1.07	0.32	6	6	Thymosin beta-4 OS=Homo sapiens OX=9606 GN=TMSB4X PE=1 SV=2
P37235|HPCL1_HUMAN	2.41	1.01	0.51	9	9	Hippocalcin-like protein 1 OS=Homo sapiens OX=9606 GN=HPCAL1 PE=1 SV=3
Q13191|CBLB_HUMAN	0.3	1.44	0.02	1	1	E3 ubiquitin-protein ligase CBL-B OS=Homo sapiens OX=9606 GN=CBLB PE=1 SV=2
Q9UDW1|QCR9_HUMAN	1.86	0.96	0.27	1	1	Cytochrome b-c1 complex subunit 9 OS=Homo sapiens OX=9606 GN=UQCR10 PE=1 SV=3
Q05682|CALD1_HUMAN	11.98	1.04	0.26	21	21	Caldesmon OS=Homo sapiens OX=9606 GN=CALD1 PE=1 SV=3
P11047|LAMC1_HUMAN	18.39	1.12	0.08	9	9	Laminin subunit gamma-1 OS=Homo sapiens OX=9606 GN=LAMC1 PE=1 SV=3
O00401|WASL_HUMAN	2.31	0.9	0.07	4	4	Neural Wiskott-Aldrich syndrome protein OS=Homo sapiens OX=9606 GN=WASL PE=1 SV=2
Q8IV38|ANKY2_HUMAN	3.25	0.95	0.04	1	1	Ankyrin repeat and MYND domain-containing protein 2 OS=Homo sapiens OX=9606 GN=ANKMY2 PE=1 SV=1
Q13330|MTA1_HUMAN	1.11	0.98	0.11	9	6	Metastasis-associated protein MTA1 OS=Homo sapiens OX=9606 GN=MTA1 PE=1 SV=2
P19174|PLCG1_HUMAN	1.96	1	0.11	10	10	1-phosphatidylinositol 4,5-bisphosphate phosphodiesterase gamma-1 OS=Homo sapiens OX=9606 GN=PLCG1 PE=1 SV=1
O94919|ENDD1_HUMAN	2.32	0.76	0.03	1	1	Endonuclease domain-containing 1 protein OS=Homo sapiens OX=9606 GN=ENDOD1 PE=1 SV=2
O15381|NVL_HUMAN	1.86	0.95	0.1	6	6	Nuclear valosin-containing protein-like OS=Homo sapiens OX=9606 GN=NVL PE=1 SV=1
P62316|SMD2_HUMAN	0.59	1.02	0.65	15	15	Small nuclear ribonucleoprotein Sm D2 OS=Homo sapiens OX=9606 GN=SNRPD2 PE=1 SV=1
Q16654|PDK4_HUMAN	0	1.01	0.03	1	1	[Pyruvate dehydrogenase (acetyl-transferring)] kinase isozyme 4, mitochondrial OS=Homo sapiens OX=9606 GN=PDK4 PE=1 SV=1
Q9Y6A9|SPCS1_HUMAN	4.47	1.04	0.19	4	4	Signal peptidase complex subunit 1 OS=Homo sapiens OX=9606 GN=SPCS1 PE=1 SV=5
P62714|PP2AB_HUMAN	38.23	1.05	0.04	15	1	Serine/threonine-protein phosphatase 2A catalytic subunit beta isoform OS=Homo sapiens OX=9606 GN=PPP2CB PE=1 SV=1
Q8N2U0|TM256_HUMAN	0	1.21	0.25	1	1	Transmembrane protein 256 OS=Homo sapiens OX=9606 GN=TMEM256 PE=3 SV=1
O95163|ELP1_HUMAN	9.15	0.96	0.22	21	21	Elongator complex protein 1 OS=Homo sapiens OX=9606 GN=ELP1 PE=1 SV=3
Q9Y3A3|PHOCN_HUMAN	4.26	0.7	0.06	2	2	MOB-like protein phocein OS=Homo sapiens OX=9606 GN=MOB4 PE=1 SV=1
P10619|PPGB_HUMAN	0.52	0.99	0.11	6	6	Lysosomal protective protein OS=Homo sapiens OX=9606 GN=CTSA PE=1 SV=2
O60488|ACSL4_HUMAN	7.57	1.06	0.33	20	18	Long-chain-fatty-acid--CoA ligase 4 OS=Homo sapiens OX=9606 GN=ACSL4 PE=1 SV=2
Q15004|PAF15_HUMAN	3.88	0.9	0.29	2	2	PCNA-associated factor OS=Homo sapiens OX=9606 GN=PCLAF PE=1 SV=1
Q96LJ7|DHRS1_HUMAN	0.09	1.03	0.16	3	3	Dehydrogenase/reductase SDR family member 1 OS=Homo sapiens OX=9606 GN=DHRS1 PE=1 SV=1
O95716|RAB3D_HUMAN	4.92	0.75	0.14	4	2	Ras-related protein Rab-3D OS=Homo sapiens OX=9606 GN=RAB3D PE=1 SV=1
P10909|CLUS_HUMAN	6.53	0.92	0.24	8	8	Clusterin OS=Homo sapiens OX=9606 GN=CLU PE=1 SV=1
P47914|RL29_HUMAN	0.44	1.01	0.09	1	1	60S ribosomal protein L29 OS=Homo sapiens OX=9606 GN=RPL29 PE=1 SV=2
Q53GQ0|DHB12_HUMAN	3.59	0.99	0.21	5	5	Very-long-chain 3-oxoacyl-CoA reductase OS=Homo sapiens OX=9606 GN=HSD17B12 PE=1 SV=2
A6NDG6|PGP_HUMAN	2.21	1.01	0.24	8	8	Glycerol-3-phosphate phosphatase OS=Homo sapiens OX=9606 GN=PGP PE=1 SV=1
Q07864|DPOE1_HUMAN	0	1.21	0.01	1	1	DNA polymerase epsilon catalytic subunit A OS=Homo sapiens OX=9606 GN=POLE PE=1 SV=5
Q8ND56|LS14A_HUMAN	5.3	1.2	0.02	1	1	Protein LSM14 homolog A OS=Homo sapiens OX=9606 GN=LSM14A PE=1 SV=3
P07195|LDHB_HUMAN	11.02	0.99	0.39	39	32	L-lactate dehydrogenase B chain OS=Homo sapiens OX=9606 GN=LDHB PE=1 SV=2
Q9Y3C6|PPIL1_HUMAN	1.1	1.01	0.31	7	7	Peptidyl-prolyl cis-trans isomerase-like 1 OS=Homo sapiens OX=9606 GN=PPIL1 PE=1 SV=1
Q96EE3|SEH1_HUMAN	1.94	0.92	0.39	9	9	Nucleoporin SEH1 OS=Homo sapiens OX=9606 GN=SEH1L PE=1 SV=3
O95159|ZFPL1_HUMAN	0	0.89	0.06	1	1	Zinc finger protein-like 1 OS=Homo sapiens OX=9606 GN=ZFPL1 PE=1 SV=2
Q92504|S39A7_HUMAN	1.7	0.92	0.03	1	1	Zinc transporter SLC39A7 OS=Homo sapiens OX=9606 GN=SLC39A7 PE=1 SV=2
Q5VZK9|CARL1_HUMAN	0.23	1.03	0.05	4	4	F-actin-uncapping protein LRRC16A OS=Homo sapiens OX=9606 GN=CARMIL1 PE=1 SV=1
P11021|BIP_HUMAN	14.33	0.98	0.57	71	64	Endoplasmic reticulum chaperone BiP OS=Homo sapiens OX=9606 GN=HSPA5 PE=1 SV=2
Q9H814|PHAX_HUMAN	1.99	0.93	0.15	5	5	Phosphorylated adapter RNA export protein OS=Homo sapiens OX=9606 GN=PHAX PE=1 SV=1
Q8N4H5|TOM5_HUMAN	0	1.22	0.27	1	1	Mitochondrial import receptor subunit TOM5 homolog OS=Homo sapiens OX=9606 GN=TOMM5 PE=1 SV=1
P16333|NCK1_HUMAN	5.47	0.92	0.2	6	6	Cytoplasmic protein NCK1 OS=Homo sapiens OX=9606 GN=NCK1 PE=1 SV=1
P52756|RBM5_HUMAN	2.12	0.95	0.03	2	2	RNA-binding protein 5 OS=Homo sapiens OX=9606 GN=RBM5 PE=1 SV=2
Q7L576|CYFP1_HUMAN	19.13	1.15	0.1	17	8	Cytoplasmic FMR1-interacting protein 1 OS=Homo sapiens OX=9606 GN=CYFIP1 PE=1 SV=1
O95571|ETHE1_HUMAN	7.43	1.02	0.32	6	6	Persulfide dioxygenase ETHE1, mitochondrial OS=Homo sapiens OX=9606 GN=ETHE1 PE=1 SV=2
Q9HBI1|PARVB_HUMAN	2.15	0.65	0.07	4	2	Beta-parvin OS=Homo sapiens OX=9606 GN=PARVB PE=1 SV=1
O14744|ANM5_HUMAN	0.63	0.99	0.29	12	12	Protein arginine N-methyltransferase 5 OS=Homo sapiens OX=9606 GN=PRMT5 PE=1 SV=4
Q96SN8|CK5P2_HUMAN	1.49	1.06	0.02	4	4	CDK5 regulatory subunit-associated protein 2 OS=Homo sapiens OX=9606 GN=CDK5RAP2 PE=1 SV=5
Q15814|TBCC_HUMAN	0.26	0.94	0.08	2	2	Tubulin-specific chaperone C OS=Homo sapiens OX=9606 GN=TBCC PE=1 SV=2
P62249|RS16_HUMAN	1.16	0.99	0.36	8	8	40S ribosomal protein S16 OS=Homo sapiens OX=9606 GN=RPS16 PE=1 SV=2
Q01085|TIAR_HUMAN	1.43	1	0.35	12	9	Nucleolysin TIAR OS=Homo sapiens OX=9606 GN=TIAL1 PE=1 SV=1
O43504|LTOR5_HUMAN	3.97	1.02	0.7	6	6	Ragulator complex protein LAMTOR5 OS=Homo sapiens OX=9606 GN=LAMTOR5 PE=1 SV=1
P30101|PDIA3_HUMAN	9.26	0.99	0.61	63	62	Protein disulfide-isomerase A3 OS=Homo sapiens OX=9606 GN=PDIA3 PE=1 SV=4
P11274|BCR_HUMAN	3.29	0.7	0.02	3	2	Breakpoint cluster region protein OS=Homo sapiens OX=9606 GN=BCR PE=1 SV=2
Q9UMR2|DD19B_HUMAN	0	0.96	0.02	15	1	ATP-dependent RNA helicase DDX19B OS=Homo sapiens OX=9606 GN=DDX19B PE=1 SV=1
P29373|RABP2_HUMAN	3.2	1.15	0.12	1	1	Cellular retinoic acid-binding protein 2 OS=Homo sapiens OX=9606 GN=CRABP2 PE=1 SV=2
Q7L3B6|CD37L_HUMAN	0.41	1.02	0.09	2	2	Hsp90 co-chaperone Cdc37-like 1 OS=Homo sapiens OX=9606 GN=CDC37L1 PE=1 SV=1
P59998|ARPC4_HUMAN	9.23	0.92	0.39	9	9	Actin-related protein 2/3 complex subunit 4 OS=Homo sapiens OX=9606 GN=ARPC4 PE=1 SV=3
Q63HN8|RN213_HUMAN	6.98	1.22	0.03	13	13	E3 ubiquitin-protein ligase RNF213 OS=Homo sapiens OX=9606 GN=RNF213 PE=1 SV=3
Q969V3|NCLN_HUMAN	3.44	0.98	0.27	12	12	Nicalin OS=Homo sapiens OX=9606 GN=NCLN PE=1 SV=2
Q9Y3I0|RTCB_HUMAN	1.36	1.01	0.5	28	28	RNA-splicing ligase RtcB homolog OS=Homo sapiens OX=9606 GN=RTCB PE=1 SV=1
Q9NVN8|GNL3L_HUMAN	2.76	1.07	0.05	2	2	Guanine nucleotide-binding protein-like 3-like protein OS=Homo sapiens OX=9606 GN=GNL3L PE=1 SV=1
Q99687|MEIS3_HUMAN	1.54	0.93	0.05	2	2	Homeobox protein Meis3 OS=Homo sapiens OX=9606 GN=MEIS3 PE=1 SV=3
Q86XP3|DDX42_HUMAN	12.6	0.99	0.24	16	16	ATP-dependent RNA helicase DDX42 OS=Homo sapiens OX=9606 GN=DDX42 PE=1 SV=1
Q9Y4F1|FARP1_HUMAN	0.82	1.08	0.08	7	7	FERM, ARHGEF and pleckstrin domain-containing protein 1 OS=Homo sapiens OX=9606 GN=FARP1 PE=1 SV=1
P14384|CBPM_HUMAN	12.37	0.93	0.2	7	7	Carboxypeptidase M OS=Homo sapiens OX=9606 GN=CPM PE=1 SV=2
P30043|BLVRB_HUMAN	2.57	1.04	0.47	7	7	Flavin reductase (NADPH) OS=Homo sapiens OX=9606 GN=BLVRB PE=1 SV=3
O14981|BTAF1_HUMAN	3.02	0.9	0.04	5	5	TATA-binding protein-associated factor 172 OS=Homo sapiens OX=9606 GN=BTAF1 PE=1 SV=2
Q96C92|ENTR1_HUMAN	0	0.68	0.04	1	1	Endosome-associated-trafficking regulator 1 OS=Homo sapiens OX=9606 GN=ENTR1 PE=1 SV=3
P18206|VINC_HUMAN	4.53	1.03	0.48	57	57	Vinculin OS=Homo sapiens OX=9606 GN=VCL PE=1 SV=4
P13497|BMP1_HUMAN	0	0.64	0.02	1	1	Bone morphogenetic protein 1 OS=Homo sapiens OX=9606 GN=BMP1 PE=1 SV=2
Q9H0G5|NSRP1_HUMAN	1.62	0.92	0.08	3	3	Nuclear speckle splicing regulatory protein 1 OS=Homo sapiens OX=9606 GN=NSRP1 PE=1 SV=1
Q9BY89|K1671_HUMAN	1.25	0.84	0.01	1	1	Uncharacterized protein KIAA1671 OS=Homo sapiens OX=9606 GN=KIAA1671 PE=1 SV=2
Q9Y4Z0|LSM4_HUMAN	2.44	1.06	0.35	4	4	U6 snRNA-associated Sm-like protein LSm4 OS=Homo sapiens OX=9606 GN=LSM4 PE=1 SV=1
Q8IZT6|ASPM_HUMAN	8.25	1.15	0.01	1	1	Abnormal spindle-like microcephaly-associated protein OS=Homo sapiens OX=9606 GN=ASPM PE=1 SV=2
Q9Y5X3|SNX5_HUMAN	4.17	1.01	0.16	5	5	Sorting nexin-5 OS=Homo sapiens OX=9606 GN=SNX5 PE=1 SV=1
Q13485|SMAD4_HUMAN	3.31	1.11	0.04	1	1	Mothers against decapentaplegic homolog 4 OS=Homo sapiens OX=9606 GN=SMAD4 PE=1 SV=1
P49419|AL7A1_HUMAN	5.77	0.96	0.53	27	27	Alpha-aminoadipic semialdehyde dehydrogenase OS=Homo sapiens OX=9606 GN=ALDH7A1 PE=1 SV=5
Q9Y2R4|DDX52_HUMAN	1.8	1.1	0.11	4	4	Probable ATP-dependent RNA helicase DDX52 OS=Homo sapiens OX=9606 GN=DDX52 PE=1 SV=3
Q6DD88|ATLA3_HUMAN	2.49	0.98	0.38	19	19	Atlastin-3 OS=Homo sapiens OX=9606 GN=ATL3 PE=1 SV=1
P52735|VAV2_HUMAN	1.04	1.01	0.09	6	6	Guanine nucleotide exchange factor VAV2 OS=Homo sapiens OX=9606 GN=VAV2 PE=1 SV=2
O15294|OGT1_HUMAN	9.02	0.89	0.15	14	14	UDP-N-acetylglucosamine--peptide N-acetylglucosaminyltransferase 110 kDa subunit OS=Homo sapiens OX=9606 GN=OGT PE=1 SV=3
O95628|CNOT4_HUMAN	2.69	1.22	0.06	2	2	CCR4-NOT transcription complex subunit 4 OS=Homo sapiens OX=9606 GN=CNOT4 PE=1 SV=3
O43772|MCAT_HUMAN	0	0.79	0.04	1	1	Mitochondrial carnitine/acylcarnitine carrier protein OS=Homo sapiens OX=9606 GN=SLC25A20 PE=1 SV=1
P62136|PP1A_HUMAN	0.7	0.99	0.03	17	1	Serine/threonine-protein phosphatase PP1-alpha catalytic subunit OS=Homo sapiens OX=9606 GN=PPP1CA PE=1 SV=1
O00462|MANBA_HUMAN	2.12	1.01	0.04	2	2	Beta-mannosidase OS=Homo sapiens OX=9606 GN=MANBA PE=1 SV=3
O75935|DCTN3_HUMAN	5.47	1.13	0.11	1	1	Dynactin subunit 3 OS=Homo sapiens OX=9606 GN=DCTN3 PE=1 SV=1
Q9Y676|RT18B_HUMAN	2.2	1.06	0.18	3	3	28S ribosomal protein S18b, mitochondrial OS=Homo sapiens OX=9606 GN=MRPS18B PE=1 SV=1
Q9NVV4|PAPD1_HUMAN	0.89	0.85	0.14	5	5	Poly(A) RNA polymerase, mitochondrial OS=Homo sapiens OX=9606 GN=MTPAP PE=1 SV=1
Q9BQ70|TCF25_HUMAN	0.43	1.06	0.07	4	4	Transcription factor 25 OS=Homo sapiens OX=9606 GN=TCF25 PE=1 SV=1
O15213|WDR46_HUMAN	5.64	1.13	0.08	4	4	WD repeat-containing protein 46 OS=Homo sapiens OX=9606 GN=WDR46 PE=1 SV=3
Q9H211|CDT1_HUMAN	0	2	0.03	1	1	DNA replication factor Cdt1 OS=Homo sapiens OX=9606 GN=CDT1 PE=1 SV=3
Q8WW01|SEN15_HUMAN	0	0.87	0.13	1	1	tRNA-splicing endonuclease subunit Sen15 OS=Homo sapiens OX=9606 GN=TSEN15 PE=1 SV=1
Q00526|CDK3_HUMAN	10.13	1.23	0.05	3	2	Cyclin-dependent kinase 3 OS=Homo sapiens OX=9606 GN=CDK3 PE=1 SV=1
Q13416|ORC2_HUMAN	4.89	1.07	0.05	2	2	Origin recognition complex subunit 2 OS=Homo sapiens OX=9606 GN=ORC2 PE=1 SV=2
Q9NZL4|HPBP1_HUMAN	6.56	1.02	0.24	9	9	Hsp70-binding protein 1 OS=Homo sapiens OX=9606 GN=HSPBP1 PE=1 SV=2
Q9H2J4|PDCL3_HUMAN	7.88	0.85	0.05	1	1	Phosducin-like protein 3 OS=Homo sapiens OX=9606 GN=PDCL3 PE=1 SV=1
Q96K76|UBP47_HUMAN	9.92	0.93	0.08	8	8	Ubiquitin carboxyl-terminal hydrolase 47 OS=Homo sapiens OX=9606 GN=USP47 PE=1 SV=3
Q96KQ7|EHMT2_HUMAN	5.98	1.05	0.05	4	4	Histone-lysine N-methyltransferase EHMT2 OS=Homo sapiens OX=9606 GN=EHMT2 PE=1 SV=3
O75955|FLOT1_HUMAN	0.52	1.01	0.51	17	17	Flotillin-1 OS=Homo sapiens OX=9606 GN=FLOT1 PE=1 SV=3
Q15424|SAFB1_HUMAN	0.1	0.97	0.14	19	12	Scaffold attachment factor B1 OS=Homo sapiens OX=9606 GN=SAFB PE=1 SV=4
Q4LE39|ARI4B_HUMAN	4.03	1.52	0.02	2	2	AT-rich interactive domain-containing protein 4B OS=Homo sapiens OX=9606 GN=ARID4B PE=1 SV=2
O43237|DC1L2_HUMAN	3.69	1.02	0.21	9	7	Cytoplasmic dynein 1 light intermediate chain 2 OS=Homo sapiens OX=9606 GN=DYNC1LI2 PE=1 SV=1
Q6ZS02|DMP46_HUMAN	0	1.01	0.05	1	1	Putative GED domain-containing protein DNM1P46 OS=Homo sapiens OX=9606 GN=DNM1P46 PE=5 SV=1
Q16527|CSRP2_HUMAN	15.42	1.33	0.28	6	6	Cysteine and glycine-rich protein 2 OS=Homo sapiens OX=9606 GN=CSRP2 PE=1 SV=3
O60502|OGA_HUMAN	7.76	1.1	0.15	11	11	Protein O-GlcNAcase OS=Homo sapiens OX=9606 GN=OGA PE=1 SV=2
P05161|ISG15_HUMAN	27.36	1.09	0.43	7	7	Ubiquitin-like protein ISG15 OS=Homo sapiens OX=9606 GN=ISG15 PE=1 SV=5
Q9NRX4|PHP14_HUMAN	7.96	0.98	0.63	9	9	14 kDa phosphohistidine phosphatase OS=Homo sapiens OX=9606 GN=PHPT1 PE=1 SV=1
O75419|CDC45_HUMAN	0	0.94	0.03	1	1	Cell division control protein 45 homolog OS=Homo sapiens OX=9606 GN=CDC45 PE=1 SV=1
O14980|XPO1_HUMAN	1.6	1.01	0.35	38	38	Exportin-1 OS=Homo sapiens OX=9606 GN=XPO1 PE=1 SV=1
P54278|PMS2_HUMAN	1.4	0.98	0.09	5	5	Mismatch repair endonuclease PMS2 OS=Homo sapiens OX=9606 GN=PMS2 PE=1 SV=2
Q96B97|SH3K1_HUMAN	0	0.96	0.02	1	1	SH3 domain-containing kinase-binding protein 1 OS=Homo sapiens OX=9606 GN=SH3KBP1 PE=1 SV=2
O75607|NPM3_HUMAN	1.85	1.01	0.29	4	4	Nucleoplasmin-3 OS=Homo sapiens OX=9606 GN=NPM3 PE=1 SV=3
Q9P206|K1522_HUMAN	11.56	0.89	0.03	2	2	Uncharacterized protein KIAA1522 OS=Homo sapiens OX=9606 GN=KIAA1522 PE=1 SV=2
Q6XZF7|DNMBP_HUMAN	2.18	0.94	0.06	7	7	Dynamin-binding protein OS=Homo sapiens OX=9606 GN=DNMBP PE=1 SV=1
Q14966|ZN638_HUMAN	4.32	0.95	0.08	9	9	Zinc finger protein 638 OS=Homo sapiens OX=9606 GN=ZNF638 PE=1 SV=2
Q9UII4|HERC5_HUMAN	4.72	1.37	0.02	2	2	E3 ISG15--protein ligase HERC5 OS=Homo sapiens OX=9606 GN=HERC5 PE=1 SV=2
O76031|CLPX_HUMAN	0.02	0.95	0.15	7	7	ATP-dependent Clp protease ATP-binding subunit clpX-like, mitochondrial OS=Homo sapiens OX=9606 GN=CLPX PE=1 SV=2
P36542|ATPG_HUMAN	0.94	1	0.15	6	6	ATP synthase subunit gamma, mitochondrial OS=Homo sapiens OX=9606 GN=ATP5F1C PE=1 SV=1
P62256|UBE2H_HUMAN	2.34	1.06	0.16	2	2	Ubiquitin-conjugating enzyme E2 H OS=Homo sapiens OX=9606 GN=UBE2H PE=1 SV=1
Q16891|MIC60_HUMAN	1.88	1.01	0.4	29	29	MICOS complex subunit MIC60 OS=Homo sapiens OX=9606 GN=IMMT PE=1 SV=1
Q4G0F5|VP26B_HUMAN	0	0.95	0.03	1	1	Vacuolar protein sorting-associated protein 26B OS=Homo sapiens OX=9606 GN=VPS26B PE=1 SV=2
[truncated: 2,913 more rows]
