# Supplementary material for: Modular cytokine receptor-targeting chimeras for targeted degradation of cell surface and extracellular proteins
Source: Nat Biotechnol. 2022 Sep 22;41(2):273–81. doi: 10.1038/s41587-022-01456-2 (PMC9931583; doi:10.1038/s41587-022-01456-2)
Supplement: Source Data Fig. 1 — Statistical source data. [file 41587_2022_1456_MOESM5_ESM.xlsx]

## Sheet: Fig. 1b
	Time (s)	2 nM	2 nM fit	1 nM	1 nM fit	0.5 nM	0.5 nM fit	0.25 nM	0.25 nM fit
	0	0.00503958	0	0.0146434	0	0.00768435	0	0.00615038	0
	0.2	0.00428852	0.00020966	0.0139328	0.0001034	0.00696368	4.453e-05	0.0055711	2.122e-05
	0.4	0.00364976	0.00041927	0.0132517	0.00020678	0.00631698	8.905e-05	0.00509856	4.243e-05
	0.6	0.00346956	0.00062885	0.0131661	0.00031016	0.00588728	0.00013357	0.00485053	6.365e-05
	0.8	0.00286743	0.00083838	0.0127507	0.00041353	0.00512644	0.00017809	0.00451613	8.486e-05
	1	0.00254841	0.00104788	0.012524	0.00051688	0.0041611	0.00022261	0.00426414	0.00010607
	1.2	0.00242208	0.00125733	0.0121948	0.00062023	0.00366508	0.00026712	0.00411857	0.00012729
	1.4	0.00204698	0.00146674	0.0124148	0.00072356	0.00329221	0.00031164	0.00395956	0.0001485
	1.6	0.00248585	0.00167611	0.0127459	0.00082689	0.00324719	0.00035615	0.00397679	0.00016971
	1.8	0.00303056	0.00188544	0.0133076	0.00093021	0.00334986	0.00040066	0.00450954	0.00019093
	2	0.00356082	0.00209473	0.0139241	0.00103351	0.00357537	0.00044516	0.00508073	0.00021214
	2.2	0.00363687	0.00230398	0.0142117	0.00113681	0.00405408	0.00048967	0.00524404	0.00023335
	2.4	0.00331067	0.00251319	0.0141293	0.0012401	0.00371863	0.00053417	0.00519364	0.00025456
	2.6	0.00360434	0.00272236	0.0145829	0.00134337	0.00410084	0.00057867	0.005987	0.00027577
	2.8	0.00371461	0.00293148	0.0145086	0.00144664	0.00412113	0.00062317	0.00603631	0.00029698
	3	0.00368955	0.00314057	0.0142936	0.00154989	0.00407919	0.00066767	0.00643678	0.00031819
	3.2	0.00357635	0.00334962	0.01435	0.00165314	0.00411392	0.00071216	0.0064619	0.00033939
	3.4	0.00331757	0.00355862	0.0144211	0.00175637	0.00380942	0.00075665	0.00589767	0.0003606
	3.6	0.0035408	0.00376758	0.0143556	0.0018596	0.00424934	0.00080114	0.00564492	0.00038181
	3.8	0.00376775	0.00397651	0.0144383	0.00196282	0.00410417	0.00084563	0.00551657	0.00040302
	4	0.00314859	0.00418539	0.013945	0.00206602	0.00405287	0.00089011	0.00510132	0.00042422
	4.2	0.00280608	0.00439423	0.0138089	0.00216922	0.00431179	0.0009346	0.00453225	0.00044543
	4.4	0.00349452	0.00460303	0.0138751	0.0022724	0.00484008	0.00097908	0.00458503	0.00046663
	4.6	0.00376749	0.0048118	0.0141376	0.00237558	0.00513772	0.00102355	0.00412801	0.00048784
	4.8	0.00321947	0.00502052	0.0133837	0.00247874	0.00457847	0.00106803	0.00360612	0.00050904
	5	0.00409145	0.0052292	0.0142173	0.0025819	0.00498847	0.0011125	0.0034962	0.00053024
	5.2	0.00396405	0.00543783	0.0140844	0.00268504	0.00520521	0.00115698	0.00311381	0.00055145
	5.4	0.00479636	0.00564643	0.0149144	0.00278818	0.00553514	0.00120145	0.00377582	0.00057265
	5.6	0.00603519	0.00585499	0.0154649	0.0028913	0.00618085	0.00124591	0.00460822	0.00059385
	5.8	0.00587474	0.00606351	0.0152128	0.00299442	0.00603658	0.00129038	0.00456492	0.00061505
	6	0.00579581	0.00627199	0.0151444	0.00309753	0.00552028	0.00133484	0.0047359	0.00063625
	6.2	0.00571924	0.00648042	0.0149895	0.00320062	0.00588806	0.0013793	0.00492321	0.00065746
	6.4	0.00610956	0.00668882	0.0150169	0.00330371	0.00630782	0.00142376	0.00549289	0.00067866
	6.6	0.0068254	0.00689717	0.0149691	0.00340678	0.00661405	0.00146822	0.00591481	0.00069985
	6.8	0.00674991	0.00710549	0.0149444	0.00350985	0.00609777	0.00151268	0.0058205	0.00072105
	7	0.00708131	0.00731376	0.0152481	0.0036129	0.00674354	0.00155713	0.00562485	0.00074225
	7.2	0.00719099	0.007522	0.0154038	0.00371595	0.00691473	0.00160158	0.00514456	0.00076345
	7.4	0.00795828	0.00773019	0.0160224	0.00381898	0.00690936	0.00164603	0.00550336	0.00078465
	7.6	0.00773952	0.00793834	0.015869	0.00392201	0.00689213	0.00169047	0.00550445	0.00080584
	7.8	0.00811028	0.00814645	0.0156889	0.00402502	0.00695704	0.00173492	0.00489021	0.00082704
	8	0.00759667	0.00835452	0.0153152	0.00412803	0.00663989	0.00177936	0.00430163	0.00084824
	8.2	0.00791017	0.00856256	0.0160397	0.00423102	0.00723462	0.0018238	0.00472584	0.00086943
	8.4	0.00802524	0.00877055	0.0156175	0.00433401	0.00740719	0.00186824	0.0047878	0.00089063
	8.6	0.00782515	0.0089785	0.0159204	0.00443698	0.007708	0.00191267	0.00426444	0.00091182
	8.8	0.00731941	0.00918641	0.0153983	0.00453995	0.00746432	0.0019571	0.00402437	0.00093301
	9	0.00708192	0.00939428	0.015472	0.0046429	0.00723614	0.00200154	0.00386045	0.00095421
	9.2	0.00733158	0.0096021	0.0152285	0.00474585	0.00706577	0.00204596	0.00426126	0.0009754
	9.4	0.00821287	0.00980989	0.0158807	0.00484878	0.00711302	0.00209039	0.00507315	0.00099659
	9.6	0.00746634	0.0100176	0.0157521	0.00495171	0.00653253	0.00213482	0.00485759	0.00101778
	9.8	0.00695796	0.0102253	0.0154265	0.00505462	0.00569394	0.00217924	0.00483302	0.00103898
	10	0.00702238	0.010433	0.0154255	0.00515752	0.0053787	0.00222366	0.00473866	0.00106017
	10.2	0.00737603	0.0106406	0.0155289	0.00526042	0.00581993	0.00226808	0.00505523	0.00108136
	10.4	0.00786204	0.0108482	0.0155676	0.0053633	0.00575806	0.00231249	0.00536801	0.00110255
	10.6	0.00878071	0.0110558	0.0159414	0.00546618	0.00570419	0.00235691	0.00546084	0.00112374
	10.8	0.00895623	0.0112633	0.0163793	0.00556904	0.00580254	0.00240132	0.00538824	0.00114492
	11	0.009989	0.0114707	0.0172786	0.0056719	0.00661607	0.00244573	0.0059563	0.00116611
	11.2	0.0111449	0.0116782	0.0183099	0.00577474	0.0068653	0.00249013	0.0063641	0.0011873
	11.4	0.0117495	0.0118855	0.0186824	0.00587758	0.00704371	0.00253454	0.00681802	0.00120849
	11.6	0.0115505	0.0120929	0.0186152	0.0059804	0.00715429	0.00257894	0.00656649	0.00122967
	11.8	0.0122809	0.0123002	0.0189068	0.00608322	0.00793438	0.00262334	0.00638137	0.00125086
	12	0.011977	0.0125075	0.0190877	0.00618602	0.00881924	0.00266774	0.00629159	0.00127205
	12.2	0.0125152	0.0127147	0.0201586	0.00628882	0.00980851	0.00271214	0.00734405	0.00129323
	12.4	0.0126628	0.0129219	0.0195671	0.0063916	0.00970324	0.00275653	0.00710753	0.00131441
	12.6	0.012211	0.013129	0.0191825	0.00649438	0.00975362	0.00280092	0.00635927	0.0013356
	12.8	0.012072	0.0133361	0.0190505	0.00659714	0.00940026	0.00284531	0.00604189	0.00135678
	13	0.011646	0.0135432	0.0190098	0.0066999	0.00884906	0.0028897	0.00594843	0.00137797
	13.2	0.0118358	0.0137502	0.0187817	0.00680264	0.00868965	0.00293409	0.00610089	0.00139915
	13.4	0.011122	0.0139572	0.0185468	0.00690538	0.00788636	0.00297847	0.00556865	0.00142033
	13.6	0.0108471	0.0141641	0.0183671	0.0070081	0.00761855	0.00302285	0.00536003	0.00144151
	13.8	0.0111113	0.014371	0.0181749	0.00711081	0.00767354	0.00306723	0.00542395	0.00146269
	14	0.0116638	0.0145779	0.0178166	0.00721352	0.0077307	0.00311161	0.00524872	0.00148387
	14.2	0.0125164	0.0147847	0.0184792	0.00731621	0.00769378	0.00315598	0.00600642	0.00150505
	14.4	0.0127022	0.0149915	0.0182127	0.0074189	0.00725704	0.00320035	0.00615478	0.00152623
	14.6	0.0132233	0.0151982	0.0189039	0.00752157	0.0072782	0.00324473	0.0067208	0.00154741
	14.8	0.0138746	0.0154049	0.019459	0.00762424	0.00756738	0.00328909	0.0072275	0.00156859
	15	0.0147276	0.0156116	0.0200853	0.00772689	0.00756376	0.00333346	0.00793409	0.00158977
	15.2	0.0148941	0.0158182	0.0204543	0.00782954	0.00815712	0.00337782	0.00804765	0.00161094
	15.4	0.0154204	0.0160248	0.0209248	0.00793217	0.0084846	0.00342219	0.00863711	0.00163212
	15.6	0.0149148	0.0162313	0.0211517	0.0080348	0.00863787	0.00346655	0.00826866	0.0016533
	15.8	0.0157366	0.0164378	0.0214685	0.00813741	0.00957396	0.0035109	0.00860176	0.00167447
	16	0.0160714	0.0166443	0.0216866	0.00824002	0.0100553	0.00355526	0.00903539	0.00169565
	16.2	0.0162169	0.0168507	0.0218104	0.00834261	0.00987514	0.00359961	0.00960461	0.00171682
	16.4	0.0161025	0.0170571	0.0214224	0.0084452	0.00926308	0.00364396	0.00933849	0.001738
	16.6	0.0163378	0.0172634	0.0216602	0.00854777	0.00970005	0.00368831	0.00991059	0.00175917
	16.8	0.0160636	0.0174697	0.0216649	0.00865034	0.00993043	0.00373266	0.00990134	0.00178034
	17	0.0149297	0.017676	0.0210563	0.00875289	0.00939742	0.003777	0.00917033	0.00180152
	17.2	0.0146294	0.0178822	0.0207954	0.00885544	0.00897785	0.00382135	0.00876631	0.00182269
	17.4	0.0153416	0.0180884	0.0215557	0.00895797	0.00999258	0.00386569	0.00879501	0.00184386
	17.6	0.0157507	0.0182945	0.0218732	0.0090605	0.0107107	0.00391002	0.00888139	0.00186503
	17.8	0.0162783	0.0185006	0.0220996	0.00916301	0.01076	0.00395436	0.00917465	0.0018862
	18	0.016098	0.0187066	0.0217336	0.00926552	0.0106833	0.00399869	0.00911825	0.00190737
	18.2	0.0163547	0.0189127	0.0216297	0.00936801	0.0105855	0.00404303	0.00838974	0.00192854
	18.4	0.0159539	0.0191186	0.0210508	0.0094705	0.0102538	0.00408735	0.0081832	0.00194971
	18.6	0.0158104	0.0193246	0.0212426	0.00957297	0.0100572	0.00413168	0.00757899	0.00197088
	18.8	0.015985	0.0195305	0.021022	0.00967544	0.00985059	0.00417601	0.00657136	0.00199205
	19	0.0156769	0.0197363	0.0212762	0.00977789	0.00987876	0.00422033	0.00620325	0.00201321
	19.2	0.0145119	0.0199421	0.0212155	0.00988034	0.00949184	0.00426465	0.00540827	0.00203438
	19.4	0.014733	0.0201479	0.0208586	0.00998277	0.00885711	0.00430897	0.00518415	0.00205555
	19.6	0.0148454	0.0203537	0.020901	0.0100852	0.00842053	0.00435329	0.00561303	0.00207671
	19.8	0.015849	0.0205594	0.0207438	0.0101876	0.0087577	0.0043976	0.00650639	0.00209788
	20	0.0147677	0.020765	0.0198282	0.01029	0.00778674	0.00444191	0.00599084	0.00211904
	20.2	0.0157562	0.0209706	0.0199509	0.0103924	0.00812004	0.00448622	0.00704695	0.00214021
	20.4	0.0168085	0.0211762	0.0208992	0.0104948	0.00839843	0.00453053	0.008082	0.00216137
	20.6	0.0170139	0.0213818	0.020459	0.0105972	0.00856309	0.00457484	0.0086339	0.00218254
	20.8	0.0170924	0.0215872	0.0204545	0.0106995	0.00876693	0.00461914	0.00868128	0.0022037
	21	0.0174957	0.0217927	0.0210903	0.0108019	0.00875926	0.00466344	0.00837466	0.00222486
	21.2	0.0182384	0.0219981	0.0213383	0.0109042	0.00882861	0.00470774	0.00891812	0.00224602
	21.4	0.0192275	0.0222035	0.0215462	0.0110066	0.00984578	0.00475204	0.00976535	0.00226718
	21.6	0.0196623	0.0224088	0.0220681	0.0111089	0.0103464	0.00479633	0.0101161	0.00228835
	21.8	0.0200324	0.0226141	0.021595	0.0112112	0.0106377	0.00484063	0.00986348	0.00230951
	22	0.0205402	0.0228194	0.0218507	0.0113135	0.0111128	0.00488492	0.0102345	0.00233067
	22.2	0.0213327	0.0230246	0.0216531	0.0114158	0.0113921	0.00492921	0.0101644	0.00235182
	22.4	0.0210416	0.0232298	0.0215293	0.0115181	0.011596	0.00497349	0.00978389	0.00237298
	22.6	0.0214576	0.0234349	0.0219151	0.0116204	0.0116297	0.00501778	0.00897194	0.00239414
	22.8	0.0218887	0.02364	0.0226845	0.0117226	0.011677	0.00506206	0.00888645	0.0024153
	23	0.0219083	0.0238451	0.0228299	0.0118249	0.01172	0.00510634	0.00855925	0.00243646
	23.2	0.0217846	0.0240501	0.0228706	0.0119271	0.0112539	0.00515062	0.0082747	0.00245761
	23.4	0.0224499	0.0242551	0.0230533	0.0120294	0.0112017	0.00519489	0.00901509	0.00247877
	23.6	0.0228325	0.02446	0.0237024	0.0121316	0.0115399	0.00523917	0.00953727	0.00249993
	23.8	0.0227879	0.0246649	0.0236962	0.0122338	0.0117471	0.00528344	0.00904585	0.00252108
	24	0.0226013	0.0248697	0.0240903	0.012336	0.0116857	0.00532771	0.00948316	0.00254224
	24.2	0.0234335	0.0250746	0.0241645	0.0124382	0.0121874	0.00537197	0.0102942	0.00256339
	24.4	0.0232475	0.0252793	0.024526	0.0125404	0.0118143	0.00541624	0.0102702	0.00258454
	24.6	0.0226502	0.0254841	0.0242036	0.0126426	0.0112465	0.0054605	0.00988933	0.0026057
	24.8	0.0223785	0.0256888	0.0242975	0.0127448	0.0116852	0.00550476	0.0100844	0.00262685
	25	0.0223808	0.0258934	0.0240394	0.0128469	0.0116958	0.00554902	0.00965654	0.002648
	25.2	0.022412	0.0260981	0.0237459	0.0129491	0.0110792	0.00559328	0.00957809	0.00266915
	25.4	0.022112	0.0263026	0.0234318	0.0130512	0.0111714	0.00563753	0.00926027	0.0026903
	25.6	0.0217358	0.0265072	0.0235753	0.0131533	0.0113179	0.00568178	0.00908481	0.00271145
	25.8	0.0214706	0.0267117	0.0227347	0.0132555	0.0106895	0.00572603	0.00834407	0.0027326
	26	0.02184	0.0269161	0.0230274	0.0133576	0.0104606	0.00577028	0.00830051	0.00275375
	26.2	0.0214296	0.0271206	0.0222355	0.0134597	0.0101245	0.00581452	0.00793232	0.0027749
	26.4	0.0222368	0.0273249	0.0225666	0.0135617	0.0103844	0.00585877	0.00786834	0.00279605
	26.6	0.0228127	0.0275293	0.023304	0.0136638	0.010256	0.00590301	0.00804767	0.0028172
	26.8	0.0225753	0.0277336	0.0234727	0.0137659	0.00962605	0.00594725	0.00797692	0.00283835
	27	0.0226924	0.0279378	0.0232621	0.0138679	0.00943779	0.00599148	0.00756174	0.00285949
	27.2	0.0224603	0.0281421	0.0235116	0.01397	0.00929246	0.00603572	0.00728636	0.00288064
	27.4	0.0223794	0.0283462	0.0230571	0.014072	0.0090946	0.00607995	0.00761025	0.00290179
	27.6	0.022568	0.0285504	0.0235949	0.0141741	0.00911098	0.00612418	0.00780399	0.00292293
	27.8	0.0231702	0.0287545	0.0242017	0.0142761	0.00966651	0.00616841	0.00815573	0.00294408
	28	0.0231574	0.0289585	0.0243751	0.0143781	0.00973018	0.00621264	0.00870725	0.00296522
	28.2	0.023505	0.0291626	0.0246802	0.0144801	0.00982349	0.00625686	0.00918356	0.00298636
	28.4	0.0231389	0.0293666	0.0252967	0.0145821	0.0101303	0.00630108	0.00925523	0.00300751
	28.6	0.0232939	0.0295705	0.0253893	0.014684	0.0106558	0.0063453	0.00909173	0.00302865
	28.8	0.0238111	0.0297744	0.0258419	0.014786	0.0114413	0.00638952	0.00916128	0.00304979
	29	0.0245604	0.0299783	0.0262139	0.014888	0.0116669	0.00643374	0.00928142	0.00307093
	29.2	0.0245203	0.0301821	0.0260119	0.0149899	0.0115082	0.00647795	0.00882662	0.00309208
	29.4	0.0251407	0.0303859	0.0262937	0.0150919	0.012158	0.00652216	0.0091108	0.00311322
	29.6	0.0255076	0.0305896	0.0262471	0.0151938	0.0122477	0.00656637	0.00941304	0.00313436
	29.8	0.0253353	0.0307933	0.0255076	0.0152957	0.0117906	0.00661058	0.00867095	0.0031555
	30	0.0260527	0.030997	0.0254506	0.0153976	0.0119739	0.00665478	0.00909778	0.00317664
	30.2	0.0260462	0.0312006	0.0255733	0.0154995	0.0118969	0.00669898	0.0098754	0.00319777
	30.4	0.0262793	0.0314042	0.0254559	0.0156014	0.011875	0.00674318	0.00961076	0.00321891
	30.6	0.0267395	0.0316077	0.0260938	0.0157033	0.0116678	0.00678738	0.00970505	0.00324005
	30.8	0.0263785	0.0318112	0.0258397	0.0158051	0.0115739	0.00683158	0.00946886	0.00326119
	31	0.0261235	0.0320147	0.0250014	0.015907	0.0114287	0.00687577	0.00883331	0.00328232
	31.2	0.0263822	0.0322181	0.0252224	0.0160089	0.0113873	0.00691996	0.00879583	0.00330346
	31.4	0.0266407	0.0324215	0.0255831	0.0161107	0.0117498	0.00696415	0.00909856	0.0033246
	31.6	0.0265536	0.0326249	0.0257174	0.0162125	0.0116668	0.00700834	0.00869446	0.00334573
	31.8	0.0272312	0.0328282	0.0260724	0.0163143	0.0123458	0.00705252	0.00902904	0.00336687
	32	0.0277669	0.0330315	0.0268454	0.0164162	0.0131217	0.00709671	0.00943619	0.003388
	32.2	0.027201	0.0332347	0.0265051	0.0165179	0.0130008	0.00714089	0.0091787	0.00340913
	32.4	0.027144	0.0334379	0.0262994	0.0166197	0.0131896	0.00718507	0.00880926	0.00343027
	32.6	0.0281735	0.033641	0.0264473	0.0167215	0.0137418	0.00722924	0.00863621	0.0034514
	32.8	0.0281962	0.0338441	0.0265905	0.0168233	0.0136778	0.00727342	0.00817841	0.00347253
	33	0.0288631	0.0340472	0.0264242	0.0169251	0.013936	0.00731759	0.00874109	0.00349366
	33.2	0.029778	0.0342502	0.0268848	0.0170268	0.0142021	0.00736176	0.00881392	0.00351479
	33.4	0.0300364	0.0344532	0.0269952	0.0171285	0.0142164	0.00740593	0.00856694	0.00353592
	33.6	0.0294388	0.0346562	0.0264773	0.0172303	0.0129822	0.00745009	0.00796928	0.00355705
	33.8	0.0286537	0.0348591	0.026469	0.017332	0.0122716	0.00749426	0.0080767	0.00357818
	34	0.0285155	0.035062	0.0266715	0.0174337	0.0121706	0.00753842	0.00795759	0.00359931
	34.2	0.0282521	0.0352648	0.0270847	0.0175354	0.0116317	0.00758258	0.00742033	0.00362044
	34.4	0.0288147	0.0354676	0.0275876	0.0176371	0.0116579	0.00762674	0.0072247	0.00364157
	34.6	0.0291819	0.0356704	0.0280278	0.0177388	0.0119101	0.00767089	0.00726503	0.0036627
	34.8	0.0288349	0.0358731	0.027882	0.0178404	0.012286	0.00771505	0.00693096	0.00368382
	35	0.0291566	0.0360757	0.0281713	0.0179421	0.0119091	0.0077592	0.00711096	0.00370495
	35.2	0.0289032	0.0362784	0.0287467	0.0180438	0.0120273	0.00780334	0.00707958	0.00372607
	35.4	0.0292242	0.036481	0.0292536	0.0181454	0.0128759	0.00784749	0.00714244	0.0037472
	35.6	0.0290074	0.0366836	0.029259	0.018247	0.0129862	0.00789164	0.00750066	0.00376832
	35.8	0.0292927	0.0368861	0.0298659	0.0183487	0.0135611	0.00793578	0.00809358	0.00378945
	36	0.0299386	0.0370885	0.0299298	0.0184503	0.0142351	0.00797992	0.00824682	0.00381057
	36.2	0.0296457	0.037291	0.0290757	0.0185519	0.0140739	0.00802406	0.00830426	0.0038317
	36.4	0.0304034	0.0374934	0.0289081	0.0186534	0.014346	0.00806819	0.00870381	0.00385282
	36.6	0.0304126	0.0376958	0.0287233	0.018755	0.0143194	0.00811233	0.00846039	0.00387394
	36.8	0.0305601	0.0378981	0.0287022	0.0188566	0.0140911	0.00815646	0.00819352	0.00389506
	37	0.0308223	0.0381003	0.0284194	0.0189582	0.0140918	0.00820059	0.00827369	0.00391618
	37.2	0.0303746	0.0383026	0.0282021	0.0190597	0.0134434	0.00824471	0.00763194	0.00393731
	37.4	0.0299445	0.0385048	0.0276327	0.0191613	0.0128698	0.00828884	0.006874	0.00395843
	37.6	0.0298186	0.038707	0.027311	0.0192628	0.0123072	0.00833296	0.00647452	0.00397954
	37.8	0.0292507	0.0389091	0.0270829	0.0193643	0.0119112	0.00837708	0.00627881	0.00400066
	38	0.0297192	0.0391112	0.0274549	0.0194658	0.0118549	0.0084212	0.00624824	0.00402178
	38.2	0.0302516	0.0393132	0.027554	0.0195673	0.0113504	0.00846532	0.00646039	0.0040429
	38.4	0.0305501	0.0395152	0.027528	0.0196688	0.0117704	0.00850943	0.00719158	0.00406402
	38.6	0.0304502	0.0397172	0.0275173	0.0197703	0.0115626	0.00855354	0.00748001	0.00408514
	38.8	0.0309734	0.0399191	0.0281579	0.0198718	0.011948	0.00859765	0.00821954	0.00410625
	39	0.0309667	0.040121	0.028379	0.0199732	0.0116232	0.00864176	0.00845847	0.00412737
	39.2	0.0312637	0.0403229	0.0289242	0.0200747	0.0119547	0.00868587	0.00909572	0.00414848
	39.4	0.0316191	0.0405247	0.0292839	0.0201761	0.0122536	0.00872997	0.00986964	0.0041696
	39.6	0.0315604	0.0407264	0.0291074	0.0202776	0.0116419	0.00877407	0.00969428	0.00419071
	39.8	0.0321033	0.0409282	0.0291108	0.020379	0.0120832	0.00881817	0.0100347	0.00421183
	40	0.0331926	0.0411299	0.0294853	0.0204804	0.0130322	0.00886227	0.011159	0.00423294
	40.2	0.0332824	0.0413315	0.0295539	0.0205818	0.0135584	0.00890637	0.0110999	0.00425405
	40.4	0.0338626	0.0415331	0.0301867	0.0206832	0.0141376	0.00895046	0.0113203	0.00427517
	40.6	0.0339594	0.0417347	0.0307925	0.0207846	0.0143204	0.00899455	0.0114627	0.00429628
	40.8	0.0340003	0.0419363	0.0301993	0.020886	0.0144528	0.00903864	0.0109228	0.00431739
	41	0.0343631	0.0421378	0.0300761	0.0209873	0.0145788	0.00908272	0.0107476	0.0043385
	41.2	0.0347316	0.0423392	0.0302787	0.0210887	0.0149435	0.00912681	0.0104927	0.00435961
	41.4	0.0345255	0.0425406	0.0298313	0.02119	0.0150205	0.00917089	0.00977991	0.00438072
	41.6	0.0350779	0.042742	0.0300888	0.0212914	0.0152193	0.00921497	0.00950976	0.00440183
	41.8	0.035223	0.0429433	0.0304399	0.0213927	0.0152761	0.00925905	0.00981785	0.00442294
	42	0.0350921	0.0431446	0.0302026	0.021494	0.0155457	0.00930312	0.00972876	0.00444405
	42.2	0.0348468	0.0433459	0.0295754	0.0215953	0.0148894	0.0093472	0.00931538	0.00446516
	42.4	0.0346547	0.0435471	0.0290674	0.0216966	0.014493	0.00939127	0.00927355	0.00448626
	42.6	0.0344743	0.0437483	0.0291264	0.0217979	0.0144911	0.00943534	0.00889092	0.00450737
	42.8	0.0344552	0.0439495	0.0288187	0.0218992	0.0143544	0.00947941	0.00868141	0.00452848
	43	0.0350637	0.0441506	0.0291701	0.0220004	0.0137775	0.00952347	0.00895847	0.00454958
	43.2	0.0351354	0.0443516	0.0292877	0.0221017	0.0135543	0.00956753	0.00892501	0.00457069
	43.4	0.0348192	0.0445527	0.0289764	0.0222029	0.0135541	0.00961159	0.00925673	0.00459179
	43.6	0.0357104	0.0447536	0.0296928	0.0223042	0.0137807	0.00965565	0.00974344	0.0046129
	43.8	0.0353761	0.0449546	0.0299297	0.0224054	0.0142538	0.00969971	0.0104647	0.004634
	44	0.0361952	0.0451555	0.0309426	0.0225066	0.0147289	0.00974376	0.0114862	0.0046551
	44.2	0.0363469	0.0453564	0.0318962	0.0226078	0.0156672	0.00978782	0.0123637	0.00467621
	44.4	0.0363633	0.0455572	0.0324587	0.022709	0.0160083	0.00983187	0.0127412	0.00469731
	44.6	0.0362892	0.045758	0.0327602	0.0228102	0.0157746	0.00987591	0.0128157	0.00471841
	44.8	0.0363787	0.0459588	0.0327911	0.0229114	0.0157396	0.00991996	0.0131627	0.00473951
	45	0.0369008	0.0461595	0.0336084	0.0230126	0.0165577	0.009964	0.0136768	0.00476061
	45.2	0.0371011	0.0463602	0.0335868	0.0231137	0.016955	0.010008	0.013541	0.00478171
	45.4	0.0375256	0.0465608	0.0338498	0.0232149	0.0167409	0.0100521	0.0134678	0.00480281
	45.6	0.0383564	0.0467614	0.0338737	0.023316	0.0169489	0.0100961	0.0132737	0.00482391
	45.8	0.0380579	0.0469619	0.0332277	0.0234171	0.0168357	0.0101402	0.0126947	0.00484501
	46	0.0380761	0.0471625	0.0328005	0.0235183	0.0166008	0.0101842	0.0121472	0.00486611
	46.2	0.0380023	0.0473629	0.0325172	0.0236194	0.0157488	0.0102282	0.0119035	0.00488721
	46.4	0.0382635	0.0475634	0.0320903	0.0237205	0.0158385	0.0102723	0.0114095	0.0049083
	46.6	0.038762	0.0477638	0.0322014	0.0238215	0.0161431	0.0103163	0.0113278	0.0049294
	46.8	0.0385512	0.0479641	0.0315402	0.0239226	0.0153983	0.0103603	0.0109759	0.0049505
	47	0.0387704	0.0481645	0.0310679	0.0240237	0.0148861	0.0104043	0.0106312	0.00497159
	47.2	0.0387111	0.0483648	0.0310995	0.0241248	0.0149516	0.0104483	0.0102963	0.00499269
	47.4	0.0387702	0.048565	0.0310767	0.0242258	0.0143357	0.0104924	0.0103918	0.00501378
	47.6	0.0383336	0.0487652	0.0304071	0.0243268	0.0133977	0.0105364	0.00988481	0.00503487
	47.8	0.0383042	0.0489654	0.0305251	0.0244279	0.0130583	0.0105804	0.00983395	0.00505597
	48	0.0387841	0.0491655	0.031086	0.0245289	0.0130585	0.0106244	0.00993542	0.00507706
	48.2	0.0377674	0.0493656	0.0303276	0.0246299	0.0127395	0.0106684	0.00915931	0.00509815
	48.4	0.0378333	0.0495657	0.029937	0.0247309	0.0122297	0.0107124	0.00853122	0.00511925
	48.6	0.0382672	0.0497657	0.0305949	0.0248319	0.0124949	0.0107564	0.00862803	0.00514034
	48.8	0.0375366	0.0499656	0.0299805	0.0249329	0.0119003	0.0108004	0.00841552	0.00516143
	49	0.0378911	0.0501656	0.0302013	0.0250338	0.0124215	0.0108444	0.00841929	0.00518252
	49.2	0.0390202	0.0503655	0.0307633	0.0251348	0.0126057	0.0108884	0.00886639	0.00520361
	49.4	0.0392525	0.0505653	0.0308277	0.0252358	0.0121993	0.0109324	0.00883608	0.0052247
	49.6	0.0395558	0.0507652	0.0311012	0.0253367	0.0123328	0.0109764	0.00898627	0.00524579
	49.8	0.0407166	0.0509649	0.0325633	0.0254376	0.0130308	0.0110204	0.00959747	0.00526688
	50	0.0416953	0.0511647	0.0335449	0.0255386	0.0137711	0.0110644	0.010059	0.00528796
	50.2	0.0421335	0.0513644	0.034286	0.0256395	0.014103	0.0111084	0.0105964	0.00530905
	50.4	0.0432114	0.051564	0.0347597	0.0257404	0.015047	0.0111524	0.0110159	0.00533014
	50.6	0.0430454	0.0517637	0.0346407	0.0258412	0.0151221	0.0111964	0.010799	0.00535122
	50.8	0.0432603	0.0519632	0.0342905	0.0259421	0.0151839	0.0112403	0.010981	0.00537231
	51	0.0438983	0.0521628	0.0345848	0.026043	0.0151669	0.0112843	0.0116859	0.00539339
	51.2	0.0445054	0.0523623	0.0350239	0.0261439	0.0157466	0.0113283	0.0119955	0.00541448
	51.4	0.0448819	0.0525618	0.0348439	0.0262447	0.0156942	0.0113723	0.0120532	0.00543556
	51.6	0.0449854	0.0527612	0.0343195	0.0263456	0.015772	0.0114162	0.0126912	0.00545665
	51.8	0.0451864	0.0529606	0.0343924	0.0264464	0.0164898	0.0114602	0.0126272	0.00547773
	52	0.044987	0.0531599	0.0337187	0.0265472	0.0166933	0.0115042	0.0119267	0.00549881
	52.2	0.0446219	0.0533592	0.0336341	0.026648	0.0169415	0.0115482	0.0121841	0.0055199
	52.4	0.0445176	0.0535585	0.033369	0.0267488	0.0173266	0.0115921	0.0122667	0.00554098
	52.6	0.0442431	0.0537578	0.0335293	0.0268496	0.0175144	0.0116361	0.0116769	0.00556206
	52.8	0.0438755	0.053957	0.0332967	0.0269504	0.0173615	0.01168	0.0118922	0.00558314
	53	0.0439896	0.0541561	0.0339014	0.0270512	0.018274	0.011724	0.0126865	0.00560422
	53.2	0.0442798	0.0543552	0.0341147	0.027152	0.0181701	0.0117679	0.0129201	0.0056253
	53.4	0.0442498	0.0545543	0.0345051	0.0272527	0.0175771	0.0118119	0.012773	0.00564638
	53.6	0.0444717	0.0547534	0.0352306	0.0273535	0.0174282	0.0118558	0.0130937	0.00566746
	53.8	0.0448622	0.0549524	0.0356802	0.0274542	0.0172399	0.0118998	0.0127465	0.00568853
	54	0.0449719	0.0551513	0.0358016	0.0275549	0.0168692	0.0119437	0.0123029	0.00570961
	54.2	0.0449713	0.0553502	0.0362101	0.0276556	0.0169692	0.0119877	0.0119834	0.00573069
	54.4	0.0444172	0.0555491	0.0355448	0.0277563	0.0164872	0.0120316	0.0109438	0.00575177
	54.6	0.0450924	0.055748	0.0364078	0.027857	0.0163985	0.0120756	0.0109524	0.00577284
	54.8	0.0455634	0.0559468	0.0366617	0.0279577	0.0159468	0.0121195	0.0110886	0.00579392
	55	0.0455983	0.0561456	0.0370862	0.0280584	0.0154932	0.0121635	0.0114255	0.00581499
	55.2	0.0456386	0.0563443	0.0371403	0.0281591	0.0152534	0.0122074	0.0112456	0.00583607
	55.4	0.0453693	0.056543	0.0366481	0.0282597	0.0147839	0.0122513	0.0110348	0.00585714
	55.6	0.0450328	0.0567416	0.036143	0.0283604	0.0140693	0.0122953	0.0107884	0.00587821
	55.8	0.0449104	0.0569403	0.0360308	0.028461	0.0145876	0.0123392	0.0109937	0.00589929
	56	0.0454998	0.0571388	0.0363075	0.0285616	0.0151491	0.0123831	0.0112677	0.00592036
	56.2	0.0454923	0.0573374	0.0363621	0.0286623	0.0149711	0.012427	0.0115187	0.00594143
	56.4	0.0452406	0.0575359	0.0357911	0.0287629	0.0150358	0.0124709	0.0114877	0.0059625
	56.6	0.0455154	0.0577343	0.0359864	0.0288635	0.0154643	0.0125149	0.0115496	0.00598357
	56.8	0.0460952	0.0579328	0.0360957	0.0289641	0.0155101	0.0125588	0.0121394	0.00600465
	57	0.0464169	0.0581312	0.0361598	0.0290646	0.0154319	0.0126027	0.0125104	0.00602572
	57.2	0.0465709	0.0583295	0.0360962	0.0291652	0.0149311	0.0126466	0.0119911	0.00604678
	57.4	0.0472835	0.0585278	0.0364769	0.0292658	0.0149474	0.0126905	0.012218	0.00606785
	57.6	0.0480496	0.0587261	0.0366628	0.0293663	0.0150612	0.0127344	0.0123687	0.00608892
	57.8	0.0487822	0.0589243	0.0374876	0.0294668	0.0153583	0.0127783	0.0127579	0.00610999
	58	0.0486355	0.0591225	0.0375023	0.0295674	0.0157005	0.0128223	0.0120674	0.00613106
	58.2	0.0490658	0.0593207	0.0380589	0.0296679	0.016296	0.0128661	0.0122412	0.00615212
	58.4	0.0492462	0.0595188	0.038465	0.0297684	0.0161388	0.01291	0.012311	0.00617319
	58.6	0.0497678	0.0597168	0.0387954	0.0298689	0.0163892	0.012954	0.0123129	0.00619426
	58.8	0.0501419	0.0599149	0.0391731	0.0299694	0.0167177	0.0129978	0.0124369	0.00621532
	59	0.0502519	0.0601129	0.0402165	0.0300699	0.0172157	0.0130417	0.0130339	0.00623639
	59.2	0.0498391	0.0603108	0.0401891	0.0301703	0.0171067	0.0130856	0.0123031	0.00625745
	59.4	0.0500397	0.0605088	0.0400201	0.0302708	0.0173836	0.0131295	0.0126911	0.00627851
	59.6	0.0509134	0.0607067	0.0412078	0.0303713	0.0180925	0.0131734	0.0136438	0.00629958
	59.8	0.0509063	0.0609045	0.0408561	0.0304717	0.0184963	0.0132173	0.0136272	0.00632064
	60	0.0508475	0.0611023	0.0405679	0.0305721	0.018472	0.0132612	0.0134229	0.0063417
	60.2	0.0508248	0.0613001	0.0403983	0.0306726	0.0180543	0.0133051	0.0132063	0.00636276
	60.4	0.0500466	0.0614978	0.0398712	0.030773	0.0177539	0.0133489	0.0127127	0.00638383
	60.6	0.0501811	0.0616955	0.0393554	0.0308734	0.0170364	0.0133928	0.0126462	0.00640489
	60.8	0.0507814	0.0618931	0.0396125	0.0309738	0.0163678	0.0134367	0.0132068	0.00642595
	61	0.0503661	0.0620908	0.0390057	0.0310741	0.0163855	0.0134806	0.0124967	0.00644701
	61.2	0.0502962	0.0622883	0.0386465	0.0311745	0.0163843	0.0135244	0.0120556	0.00646806
	61.4	0.0510454	0.0624859	0.0389537	0.0312749	0.0165612	0.0135683	0.0127258	0.00648912
	61.6	0.0509393	0.0626834	0.0385166	0.0313752	0.0165196	0.0136122	0.0123662	0.00651018
	61.8	0.0502602	0.0628808	0.0380699	0.0314756	0.0162628	0.013656	0.0120535	0.00653124
	62	0.0496876	0.0630783	0.0375321	0.0315759	0.0162095	0.0136999	0.0110362	0.0065523
	62.2	0.0499722	0.0632756	0.0378115	0.0316763	0.0164208	0.0137438	0.0116916	0.00657335
	62.4	0.0496599	0.063473	0.0373333	0.0317766	0.0165889	0.0137876	0.0113402	0.00659441
	62.6	0.0500031	0.0636703	0.037468	0.0318769	0.0171209	0.0138315	0.0115075	0.00661546
	62.8	0.0508054	0.0638675	0.0391022	0.0319772	0.0184516	0.0138753	0.0123524	0.00663652
	63	0.0510036	0.0640648	0.0399576	0.0320775	0.019068	0.0139192	0.0124969	0.00665757
	63.2	0.0512908	0.064262	0.0404547	0.0321777	0.0191765	0.013963	0.0123959	0.00667863
	63.4	0.0515372	0.0644591	0.0410105	0.032278	0.0195307	0.0140069	0.0132592	0.00669968
	63.6	0.0512295	0.0646562	0.0409707	0.0323782	0.0195369	0.0140507	0.0126938	0.00672073
	63.8	0.0514729	0.0648533	0.0404243	0.0324785	0.0189112	0.0140946	0.0119952	0.00674179
	64	0.0514743	0.0650504	0.04034	0.0325787	0.0187463	0.0141384	0.0119813	0.00676284
	64.2	0.0509982	0.0652474	0.039972	0.0326789	0.0182441	0.0141822	0.0112128	0.00678389
	64.4	0.0508043	0.0654443	0.0400728	0.0327792	0.0178857	0.0142261	0.0114824	0.00680494
	64.6	0.0512981	0.0656412	0.0406824	0.0328794	0.0179701	0.0142699	0.012028	0.00682599
	64.8	0.051335	0.0658381	0.0407481	0.0329796	0.0177184	0.0143137	0.011649	0.00684704
	65	0.0512182	0.066035	0.0403621	0.0330798	0.0176723	0.0143576	0.0111563	0.00686809
	65.2	0.051939	0.0662318	0.0406566	0.0331799	0.0178728	0.0144014	0.011358	0.00688914
	65.4	0.0514837	0.0664286	0.0400202	0.0332801	0.017311	0.0144452	0.0108682	0.00691019
	65.6	0.0518736	0.0666253	0.0397288	0.0333803	0.0172413	0.014489	0.0104969	0.00693124
	65.8	0.0518188	0.066822	0.0396744	0.0334804	0.0168087	0.0145329	0.0101261	0.00695228
	66	0.0519346	0.0670186	0.0394103	0.0335806	0.0166449	0.0145767	0.0098602	0.00697333
	66.2	0.0520944	0.0672153	0.0392915	0.0336807	0.0162892	0.0146205	0.0103762	0.00699438
	66.4	0.0525158	0.0674118	0.0393071	0.0337808	0.0162899	0.0146643	0.0105537	0.00701542
	66.6	0.0526003	0.0676084	0.0393718	0.0338809	0.0164096	0.0147081	0.0105076	0.00703647
	66.8	0.0532524	0.0678049	0.0399098	0.033981	0.0169448	0.0147519	0.010728	0.00705751
	67	0.0537545	0.0680013	0.0403676	0.0340811	0.0164857	0.0147957	0.0107478	0.00707856
	67.2	0.0533332	0.0681978	0.0400058	0.0341812	0.0162882	0.0148395	0.0103833	0.0070996
	67.4	0.0534261	0.0683942	0.0399	0.0342813	0.01624	0.0148834	0.010214	0.00712064
	67.6	0.0536604	0.0685905	0.0397354	0.0343813	0.0161794	0.0149272	0.00993964	0.00714169
	67.8	0.0536286	0.0687868	0.0396158	0.0344814	0.016036	0.014971	0.00952394	0.00716273
	68	0.0533055	0.0689831	0.0398355	0.0345814	0.0163908	0.0150148	0.00933608	0.00718377
	68.2	0.0535879	0.0691793	0.0408292	0.0346815	0.016994	0.0150586	0.0100903	0.00720481
	68.4	0.0541477	0.0693755	0.0415519	0.0347815	0.017667	0.0151023	0.0108789	0.00722585
	68.6	0.0549345	0.0695717	0.0422508	0.0348815	0.0181667	0.0151461	0.0109439	0.00724689
	68.8	0.0556486	0.0697678	0.0427718	0.0349815	0.0184072	0.0151899	0.0118841	0.00726793
	69	0.0565225	0.0699639	0.0434474	0.0350815	0.0195298	0.0152337	0.0128008	0.00728897
	69.2	0.0574129	0.0701599	0.0439018	0.0351815	0.0204772	0.0152775	0.0131385	0.00731001
	69.4	0.057508	0.0703559	0.0440964	0.0352814	0.0204932	0.0153213	0.0135295	0.00733105
	69.6	0.0579555	0.0705519	0.0438989	0.0353814	0.0204967	0.0153651	0.0136292	0.00735209
	69.8	0.0579766	0.0707478	0.0436593	0.0354814	0.0202126	0.0154088	0.0135871	0.00737312
	70	0.0583746	0.0709437	0.0442937	0.0355813	0.0205883	0.0154526	0.0144566	0.00739416
	70.2	0.0584452	0.0711396	0.0443871	0.0356812	0.0205786	0.0154964	0.01509	0.0074152
	70.4	0.0583264	0.0713354	0.0441753	0.0357812	0.020497	0.0155402	0.0152513	0.00743623
	70.6	0.0583584	0.0715312	0.0443714	0.0358811	0.0206854	0.0155839	0.0153171	0.00745727
	70.8	0.0587473	0.0717269	0.0445674	0.035981	0.0211281	0.0156277	0.0157037	0.0074783
	71	0.0583546	0.0719226	0.0441891	0.0360809	0.0204687	0.0156715	0.0155628	0.00749934
	71.2	0.0584488	0.0721183	0.0443976	0.0361808	0.0209782	0.0157152	0.0157566	0.00752037
	71.4	0.058575	0.0723139	0.0445065	0.0362806	0.0209138	0.015759	0.0156659	0.0075414
	71.6	0.0581518	0.0725095	0.0439584	0.0363805	0.0206942	0.0158028	0.0152689	0.00756244
	71.8	0.0577268	0.072705	0.0434947	0.0364804	0.0205101	0.0158465	0.0150626	0.00758347
	72	0.057822	0.0729005	0.0433383	0.0365802	0.0203461	0.0158903	0.0148291	0.0076045
	72.2	0.0579027	0.073096	0.0430304	0.03668	0.0200344	0.015934	0.0146025	0.00762553
	72.4	0.0579247	0.0732914	0.0425633	0.0367799	0.0193081	0.0159778	0.0143091	0.00764656
	72.6	0.0578286	0.0734868	0.0420341	0.0368797	0.0186761	0.0160215	0.013507	0.00766759
	72.8	0.0584563	0.0736822	0.0418458	0.0369795	0.0187362	0.0160653	0.0138521	0.00768862
	73	0.0588006	0.0738775	0.0418562	0.0370793	0.0188066	0.016109	0.0136494	0.00770965
	73.2	0.059245	0.0740728	0.0419641	0.0371791	0.0189812	0.0161528	0.0135696	0.00773068
	73.4	0.0586061	0.074268	0.0414381	0.0372789	0.0182054	0.0161965	0.0130669	0.00775171
	73.6	0.0589921	0.0744632	0.0410426	0.0373786	0.0175539	0.0162402	0.0131028	0.00777273
	73.8	0.059121	0.0746584	0.0416729	0.0374784	0.0175205	0.016284	0.0134158	0.00779376
	74	0.0590666	0.0748536	0.0421457	0.0375781	0.0174293	0.0163277	0.0134885	0.00781479
	74.2	0.0589491	0.0750486	0.0419448	0.0376779	0.0169486	0.0163714	0.0132401	0.00783581
	74.4	0.0592016	0.0752437	0.0427912	0.0377776	0.0170328	0.0164152	0.0138104	0.00785684
	74.6	0.0591659	0.0754387	0.0429899	0.0378773	0.0171976	0.0164589	0.013725	0.00787786
	74.8	0.059484	0.0756337	0.0431854	0.0379771	0.017411	0.0165026	0.0141195	0.00789889
	75	0.0601221	0.0758286	0.0441897	0.0380768	0.017432	0.0165463	0.014566	0.00791991
	75.2	0.0607495	0.0760235	0.0453729	0.0381765	0.0178162	0.0165901	0.0151041	0.00794093
	75.4	0.061358	0.0762184	0.0452297	0.0382761	0.0182684	0.0166338	0.0152216	0.00796196
	75.6	0.061951	0.0764132	0.0455712	0.0383758	0.0189303	0.0166775	0.0153947	0.00798298
	75.8	0.0613428	0.076608	0.0450361	0.0384755	0.0185683	0.0167212	0.0149264	0.008004
	76	0.0616182	0.0768028	0.0453125	0.0385751	0.0192301	0.0167649	0.0150557	0.00802502
	76.2	0.062156	0.0769975	0.0454842	0.0386748	0.0194017	0.0168086	0.0150849	0.00804604
	76.4	0.0624632	0.0771922	0.04565	0.0387744	0.0197367	0.0168523	0.0154719	0.00806706
	76.6	0.0627583	0.0773868	0.0452103	0.038874	0.0197396	0.016896	0.0154023	0.00808808
	76.8	0.0640306	0.0775814	0.0462741	0.0389736	0.021175	0.0169398	0.0164693	0.0081091
	77	0.0641243	0.0777759	0.0466832	0.0390732	0.0214113	0.0169835	0.0163927	0.00813012
	77.2	0.0644015	0.0779705	0.0466174	0.0391728	0.0216394	0.0170272	0.016621	0.00815114
	77.4	0.0635192	0.078165	0.0460672	0.0392724	0.0208054	0.0170709	0.0164242	0.00817216
	77.6	0.0637122	0.0783594	0.0462156	0.039372	0.0210783	0.0171145	0.0165969	0.00819317
	77.8	0.0638798	0.0785538	0.0466309	0.0394716	0.021415	0.0171582	0.0162927	0.00821419
	78	0.0645143	0.0787482	0.0472275	0.0395711	0.0217096	0.0172019	0.0167213	0.00823521
	78.2	0.0642262	0.0789425	0.0471478	0.0396707	0.0215824	0.0172456	0.015878	0.00825622
	78.4	0.0647587	0.0791368	0.0475773	0.0397702	0.0218399	0.0172893	0.0158225	0.00827724
	78.6	0.0649415	0.0793311	0.0477162	0.0398697	0.0215851	0.017333	0.0157075	0.00829825
	78.8	0.0656435	0.0795253	0.0479431	0.0399692	0.0215256	0.0173767	0.0158533	0.00831927
	79	0.0665814	0.0797195	0.0487079	0.0400688	0.0217599	0.0174204	0.015682	0.00834028
	79.2	0.0674232	0.0799136	0.0493024	0.0401683	0.0223349	0.017464	0.0160269	0.00836129
	79.4	0.0679701	0.0801077	0.0492088	0.0402677	0.0230782	0.0175077	0.0159821	0.00838231
	79.6	0.06827	0.0803018	0.0492406	0.0403672	0.023518	0.0175514	0.0159383	0.00840332
	79.8	0.0682211	0.0804958	0.0493364	0.0404667	0.0235529	0.0175951	0.0152124	0.00842433
	80	0.0686336	0.0806898	0.0493591	0.0405662	0.0241191	0.0176387	0.0153405	0.00844534
	80.2	0.0687636	0.0808838	0.0490805	0.0406656	0.0237244	0.0176824	0.0146538	0.00846635
	80.4	0.0694903	0.0810777	0.0494651	0.040765	0.0242126	0.0177261	0.0151937	0.00848736
	80.6	0.0696165	0.0812716	0.0494181	0.0408645	0.0242066	0.0177697	0.0154875	0.00850837
	80.8	0.0693554	0.0814654	0.0493031	0.0409639	0.0240791	0.0178134	0.0154441	0.00852938
	81	0.0689268	0.0816593	0.0488721	0.0410633	0.0232103	0.017857	0.0149736	0.00855039
	81.2	0.0680743	0.081853	0.0480303	0.0411627	0.0226099	0.0179007	0.014345	0.0085714
	81.4	0.0674339	0.0820468	0.0477066	0.0412621	0.0217907	0.0179444	0.0138813	0.0085924
	81.6	0.067679	0.0822404	0.047949	0.0413615	0.0218502	0.017988	0.0143276	0.00861341
	81.8	0.0678531	0.0824341	0.0482339	0.0414609	0.0220453	0.0180317	0.0145556	0.00863442
	82	0.0672296	0.0826277	0.0476731	0.0415602	0.0212698	0.0180753	0.0140645	0.00865542
	82.2	0.0664749	0.0828213	0.0470411	0.0416596	0.0205288	0.018119	0.013273	0.00867643
	82.4	0.0669569	0.0830148	0.047065	0.0417589	0.0205043	0.0181626	0.013717	0.00869743
	82.6	0.0669939	0.0832083	0.0471678	0.0418582	0.0204104	0.0182063	0.0140369	0.00871844
	82.8	0.0674654	0.0834018	0.0470667	0.0419576	0.0204259	0.0182499	0.0139635	0.00873944
	83	0.0682877	0.0835952	0.0479323	0.0420569	0.0210699	0.0182935	0.0144647	0.00876045
	83.2	0.0689843	0.0837886	0.0487129	0.0421562	0.0222824	0.0183372	0.0154461	0.00878145
	83.4	0.0693841	0.083982	0.0489691	0.0422555	0.0225881	0.0183808	0.0158886	0.00880245
	83.6	0.0696586	0.0841753	0.049203	0.0423548	0.0230793	0.0184244	0.0161289	0.00882345
	83.8	0.0699028	0.0843686	0.0495404	0.0424541	0.0232532	0.0184681	0.015455	0.00884445
	84	0.0699522	0.0845618	0.0493402	0.0425533	0.0233325	0.0185117	0.0153431	0.00886545
	84.2	0.0700358	0.084755	0.050141	0.0426526	0.0236041	0.0185553	0.015663	0.00888645
	84.4	0.0694584	0.0849482	0.0498409	0.0427518	0.0233795	0.0185989	0.0158973	0.00890745
	84.6	0.0689682	0.0851413	0.049806	0.0428511	0.0230189	0.0186426	0.0153876	0.00892845
	84.8	0.0686029	0.0853344	0.0494869	0.0429503	0.0224182	0.0186862	0.0149011	0.00894945
	85	0.0677965	0.0855275	0.0492784	0.0430495	0.0218747	0.0187298	0.0139358	0.00897045
	85.2	0.0677026	0.0857205	0.0490778	0.0431487	0.0217166	0.0187734	0.0140438	0.00899145
	85.4	0.0677769	0.0859135	0.0493417	0.0432479	0.0214224	0.018817	0.0141704	0.00901245
	85.6	0.0671783	0.0861064	0.0491568	0.0433471	0.0214197	0.0188606	0.0145955	0.00903344
	85.8	0.0674571	0.0862993	0.0492373	0.0434463	0.0221123	0.0189043	0.0149917	0.00905444
	86	0.067369	0.0864922	0.0488473	0.0435454	0.0215379	0.0189479	0.014479	0.00907543
	86.2	0.0670604	0.086685	0.048288	0.0436446	0.0217634	0.0189915	0.0144555	0.00909643
	86.4	0.0675654	0.0868778	0.0481936	0.0437438	0.0219178	0.0190351	0.014669	0.00911742
	86.6	0.0682344	0.0870705	0.048632	0.0438429	0.0222785	0.0190787	0.0150188	0.00913842
	86.8	0.0687899	0.0872633	0.0483028	0.043942	0.0225868	0.0191223	0.0149417	0.00915941
	87	0.0696491	0.0874559	0.0484989	0.0440412	0.0230132	0.0191659	0.0156217	0.00918041
	87.2	0.0707513	0.0876486	0.0494051	0.0441403	0.0237502	0.0192094	0.0163986	0.0092014
	87.4	0.0709213	0.0878412	0.0494016	0.0442394	0.0237859	0.019253	0.0159492	0.00922239
	87.6	0.0710102	0.0880337	0.0494047	0.0443385	0.0236543	0.0192966	0.0157137	0.00924338
	87.8	0.0716823	0.0882263	0.0497958	0.0444375	0.0234629	0.0193402	0.0154062	0.00926437
	88	0.0719435	0.0884188	0.0500935	0.0445366	0.0237982	0.0193838	0.0150009	0.00928536
	88.2	0.0718722	0.0886112	0.050557	0.0446357	0.0233883	0.0194274	0.014902	0.00930635
	88.4	0.0721915	0.0888036	0.0511807	0.0447347	0.0233118	0.019471	0.0147011	0.00932734
	88.6	0.0724738	0.088996	0.0514238	0.0448338	0.0234581	0.0195145	0.0144179	0.00934833
	88.8	0.072737	0.0891883	0.0514277	0.0449328	0.0233618	0.0195581	0.0144751	0.00936932
	89	0.0730964	0.0893807	0.0522178	0.0450318	0.0235772	0.0196017	0.0150249	0.00939031
	89.2	0.0733756	0.0895729	0.0528375	0.0451309	0.0244289	0.0196453	0.0157478	0.0094113
	89.4	0.0735603	0.0897651	0.0525616	0.0452299	0.0245943	0.0196888	0.0152599	0.00943228
	89.6	0.0740335	0.0899573	0.0530874	0.0453288	0.0249954	0.0197324	0.0160421	0.00945327
	89.8	0.0741267	0.0901495	0.0530415	0.0454278	0.025557	0.019776	0.0161155	0.00947426
	90	0.0736481	0.0903416	0.0522018	0.0455268	0.0252342	0.0198195	0.015398	0.00949524
	90.2	0.0734719	0.0905337	0.0519207	0.0456258	0.0254106	0.0198631	0.0154593	0.00951623
	90.4	0.0739991	0.0907257	0.0518826	0.0457247	0.0254406	0.0199067	0.0162626	0.00953721
	90.6	0.0742717	0.0909177	0.0518246	0.0458237	0.0253816	0.0199502	0.0161303	0.0095582
	90.8	0.0741998	0.0911097	0.0512779	0.0459226	0.0249518	0.0199938	0.0157149	0.00957918
	91	0.0746308	0.0913016	0.0514434	0.0460216	0.0246495	0.0200373	0.0160428	0.00960016
	91.2	0.0744463	0.0914935	0.0518628	0.0461205	0.0247483	0.0200809	0.0157879	0.00962114
	91.4	0.0741473	0.0916854	0.0516489	0.0462194	0.0244207	0.0201244	0.0153922	0.00964213
	91.6	0.0744153	0.0918772	0.051814	0.0463183	0.0240034	0.020168	0.0159902	0.00966311
	91.8	0.0744719	0.092069	0.0516386	0.0464172	0.023949	0.0202115	0.0161562	0.00968409
	92	0.0753684	0.0922607	0.0523225	0.0465161	0.0242085	0.0202551	0.0163975	0.00970507
	92.2	0.0756843	0.0924524	0.0527082	0.0466149	0.023778	0.0202986	0.0168123	0.00972605
	92.4	0.0752653	0.0926441	0.0524018	0.0467138	0.0233499	0.0203421	0.0162213	0.00974703
	92.6	0.0752172	0.0928357	0.0520966	0.0468126	0.0233879	0.0203857	0.0163723	0.00976801
	92.8	0.0758227	0.0930273	0.0526834	0.0469115	0.0236178	0.0204292	0.0165199	0.00978899
	93	0.0756816	0.0932189	0.0527509	0.0470103	0.0238939	0.0204728	0.0166295	0.00980996
	93.2	0.0756185	0.0934104	0.0524087	0.0471091	0.0240608	0.0205163	0.016539	0.00983094
	93.4	0.0761351	0.0936019	0.0526513	0.0472079	0.0243031	0.0205598	0.0164991	0.00985192
	93.6	0.0754764	0.0937933	0.0523712	0.0473068	0.0239688	0.0206033	0.0156988	0.00987289
	93.8	0.0749559	0.0939847	0.0516711	0.0474055	0.0235898	0.0206469	0.0152798	0.00989387
	94	0.0752184	0.0941761	0.0516894	0.0475043	0.0237043	0.0206904	0.0154543	0.00991485
	94.2	0.0747474	0.0943674	0.05166	0.0476031	0.0234798	0.0207339	0.0150645	0.00993582
	94.4	0.0755201	0.0945587	0.0523284	0.0477019	0.0235208	0.0207774	0.0154612	0.00995679
	94.6	0.0756151	0.09475	0.0529425	0.0478006	0.023504	0.0208209	0.0153507	0.00997777
	94.8	0.0754103	0.0949412	0.052405	0.0478994	0.0234514	0.0208644	0.0147436	0.00999874
	95	0.0756491	0.0951324	0.0529	0.0479981	0.0239188	0.020908	0.0147731	0.0100197
	95.2	0.0757789	0.0953235	0.0534886	0.0480968	0.0241148	0.0209515	0.0150024	0.0100407
	95.4	0.0756932	0.0955146	0.0535092	0.0481956	0.0241318	0.020995	0.0153583	0.0100617
	95.6	0.0760901	0.0957057	0.0540149	0.0482943	0.0243573	0.0210385	0.0162055	0.0100826
	95.8	0.0762715	0.0958968	0.0539395	0.048393	0.0244221	0.021082	0.0163382	0.0101036
	96	0.076768	0.0960877	0.0540276	0.0484916	0.02448	0.0211255	0.0166141	0.0101246
	96.2	0.0769593	0.0962787	0.0544685	0.0485903	0.0247527	0.021169	0.0165962	0.0101455
	96.4	0.0770095	0.0964696	0.054686	0.048689	0.0247836	0.0212125	0.0162068	0.0101665
	96.6	0.0777841	0.0966605	0.0555187	0.0487877	0.0256094	0.021256	0.0169858	0.0101875
	96.8	0.0781911	0.0968514	0.0554411	0.0488863	0.0257839	0.0212995	0.0175215	0.0102085
	97	0.0787823	0.0970422	0.0554293	0.0489849	0.0265762	0.0213429	0.0180345	0.0102294
	97.2	0.0788973	0.097233	0.0554442	0.0490836	0.0267618	0.0213864	0.0182929	0.0102504
	97.4	0.0786591	0.0974237	0.0549011	0.0491822	0.0262557	0.0214299	0.0178118	0.0102714
	97.6	0.0787897	0.0976144	0.0540149	0.0492808	0.0259246	0.0214734	0.0173661	0.0102923
	97.8	0.0790061	0.0978051	0.0537321	0.0493794	0.0259938	0.0215169	0.0176642	0.0103133
	98	0.079472	0.0979957	0.0534725	0.049478	0.0260334	0.0215604	0.0177047	0.0103342
	98.2	0.0796707	0.0981863	0.0535695	0.0495766	0.0258138	0.0216039	0.0177332	0.0103552
	98.4	0.0804651	0.0983768	0.0535193	0.0496752	0.0262367	0.0216473	0.0176707	0.0103762
	98.6	0.0803611	0.0985673	0.0532484	0.0497737	0.026256	0.0216908	0.0178157	0.0103971
	98.8	0.0806874	0.0987578	0.0529208	0.0498723	0.026195	0.0217343	0.0172175	0.0104181
	99	0.0805924	0.0989483	0.0541148	0.0499708	0.0265699	0.0217777	0.017391	0.0104391
	99.2	0.0805058	0.0991387	0.0545478	0.0500694	0.026423	0.0218212	0.0171291	0.01046
	99.4	0.0800422	0.099329	0.0546661	0.0501679	0.0260123	0.0218647	0.0174167	0.010481
	99.6	0.0803923	0.0995194	0.0553558	0.0502664	0.0265902	0.0219081	0.0175923	0.0105019
	99.8	0.0803787	0.0997097	0.0552718	0.0503649	0.0264997	0.0219516	0.0175471	0.0105229
	100	0.0803376	0.0998999	0.0561055	0.0504634	0.0268761	0.021995	0.0181243	0.0105439
	100.2	0.0805014	0.10009	0.0570797	0.0505619	0.0269761	0.0220385	0.0180977	0.0105648
	100.4	0.0803416	0.10028	0.0572975	0.0506604	0.0268776	0.022082	0.0181664	0.0105858
	100.6	0.0812342	0.10047	0.0581534	0.0507588	0.0271788	0.0221254	0.0190475	0.0106067
	100.8	0.0812753	0.100661	0.0583024	0.0508573	0.0270157	0.0221689	0.0189277	0.0106277
	101	0.0811384	0.100851	0.0575322	0.0509558	0.0264776	0.0222123	0.0177337	0.0106487
	101.2	0.0810018	0.101041	0.0572393	0.0510542	0.0255105	0.0222558	0.0174445	0.0106696
	101.4	0.0814206	0.101231	0.0565536	0.0511526	0.0248637	0.0222992	0.0173442	0.0106906
	101.6	0.0820128	0.101421	0.0564783	0.051251	0.0255264	0.0223426	0.017083	0.0107115
	101.8	0.0819432	0.101611	0.0562189	0.0513494	0.0255239	0.0223861	0.0166028	0.0107325
	102	0.0825396	0.1018	0.0561632	0.0514479	0.0254126	0.0224295	0.0166585	0.0107534
	102.2	0.0823332	0.10199	0.0556569	0.0515462	0.0251528	0.0224729	0.0161884	0.0107744
	102.4	0.0830014	0.10218	0.0557635	0.0516446	0.0255015	0.0225164	0.0161685	0.0107954
	102.6	0.0830108	0.10237	0.0560329	0.051743	0.0254773	0.0225598	0.0165329	0.0108163
	102.8	0.0823919	0.10256	0.0556093	0.0518414	0.025583	0.0226032	0.0154885	0.0108372
	103	0.082282	0.102749	0.056188	0.0519397	0.0259462	0.0226467	0.0159668	0.0108582
	103.2	0.0828331	0.102939	0.0561125	0.0520381	0.0262137	0.0226901	0.0161362	0.0108792
	103.4	0.0825336	0.103129	0.0552311	0.0521364	0.0259122	0.0227335	0.0157611	0.0109001
	103.6	0.0830874	0.103318	0.0559268	0.0522347	0.0270261	0.0227769	0.0165609	0.0109211
	103.8	0.0833784	0.103508	0.0561434	0.052333	0.0273647	0.0228204	0.0171113	0.010942
	104	0.0833495	0.103697	0.0564985	0.0524313	0.0277361	0.0228638	0.0170165	0.010963
	104.2	0.0838479	0.103887	0.0565079	0.0525296	0.027356	0.0229072	0.0173219	0.0109839
	104.4	0.0847348	0.104076	0.0573185	0.0526279	0.0276077	0.0229506	0.0183924	0.0110049
	104.6	0.0853359	0.104266	0.0572756	0.0527262	0.0278953	0.022994	0.0181214	0.0110258
	104.8	0.0856351	0.104455	0.0571206	0.0528245	0.0275824	0.0230374	0.0177606	0.0110468
	105	0.0859442	0.104644	0.0569593	0.0529227	0.0269367	0.0230808	0.0178902	0.0110677
	105.2	0.0863361	0.104834	0.0578054	0.053021	0.027799	0.0231242	0.0186941	0.0110887
	105.4	0.0865221	0.105023	0.0574878	0.0531192	0.0278158	0.0231676	0.0186414	0.0111096
	105.6	0.0869492	0.105212	0.058462	0.0532174	0.0285529	0.023211	0.0189527	0.0111305
	105.8	0.0872473	0.105401	0.0586701	0.0533156	0.0285557	0.0232544	0.0192449	0.0111515
	106	0.0877886	0.10559	0.0588406	0.0534139	0.0286765	0.0232978	0.0192024	0.0111724
	106.2	0.0880867	0.10578	0.0592087	0.0535121	0.0286649	0.0233412	0.0194768	0.0111934
	106.4	0.0876917	0.105969	0.0592954	0.0536102	0.0288162	0.0233846	0.0192656	0.0112143
	106.6	0.0872902	0.106158	0.0587826	0.0537084	0.0288593	0.023428	0.0187445	0.0112353
	106.8	0.0878053	0.106347	0.0591125	0.0538066	0.0290245	0.0234714	0.0186067	0.0112562
	107	0.0882246	0.106536	0.0593698	0.0539048	0.0292704	0.0235148	0.0186775	0.0112771
	107.2	0.0882697	0.106725	0.0591615	0.0540029	0.0296064	0.0235581	0.0185531	0.0112981
	107.4	0.0886439	0.106913	0.0595406	0.054101	0.0295219	0.0236015	0.0182751	0.011319
	107.6	0.0888278	0.107102	0.0600943	0.0541992	0.0302181	0.0236449	0.0192497	0.01134
	107.8	0.0888706	0.107291	0.0600272	0.0542973	0.0298059	0.0236883	0.0186889	0.0113609
	108	0.0896443	0.10748	0.0603843	0.0543954	0.02989	0.0237316	0.0188198	0.0113819
	108.2	0.0908195	0.107669	0.0610939	0.0544935	0.0304198	0.023775	0.0198162	0.0114028
	108.4	0.0910105	0.107857	0.0608766	0.0545916	0.0306786	0.0238184	0.0200664	0.0114237
	108.6	0.0916337	0.108046	0.0606614	0.0546897	0.0308478	0.0238618	0.0195231	0.0114447
	108.8	0.0923242	0.108235	0.0615715	0.0547878	0.0306846	0.0239051	0.0199188	0.0114656
	109	0.0916814	0.108423	0.0612045	0.0548858	0.0299391	0.0239485	0.0194122	0.0114865
	109.2	0.0914712	0.108612	0.0612654	0.0549839	0.0301116	0.0239918	0.0193026	0.0115075
	109.4	0.0915571	0.1088	0.0608381	0.055082	0.0293844	0.0240352	0.0191476	0.0115284
	109.6	0.0920836	0.108989	0.0615371	0.05518	0.0292749	0.0240786	0.0194816	0.0115493
	109.8	0.0921265	0.109177	0.0612131	0.055278	0.0288903	0.0241219	0.0193587	0.0115703
	110	0.0916423	0.109366	0.0610306	0.055376	0.0286441	0.0241653	0.0188874	0.0115912
	110.2	0.0910049	0.109554	0.0609879	0.055474	0.0281959	0.0242086	0.0186341	0.0116121
	110.4	0.0904369	0.109742	0.0605033	0.055572	0.0276419	0.024252	0.0179189	0.0116331
	110.6	0.0901835	0.109931	0.0603756	0.05567	0.0273637	0.0242953	0.0179247	0.011654
	110.8	0.0896282	0.110119	0.0596824	0.055768	0.0268995	0.0243387	0.0172396	0.0116749
	111	0.0889665	0.110307	0.0595537	0.055866	0.0265719	0.024382	0.0167042	0.0116959
	111.2	0.0892198	0.110495	0.060228	0.0559639	0.0272891	0.0244253	0.0176084	0.0117168
	111.4	0.0891844	0.110684	0.0604223	0.0560619	0.0273758	0.0244687	0.0178548	0.0117377
	111.6	0.0892958	0.110872	0.0605832	0.0561598	0.0275703	0.024512	0.0182504	0.0117587
	111.8	0.0899347	0.11106	0.0614673	0.0562578	0.0276621	0.0245554	0.0185178	0.0117796
	112	0.0904918	0.111248	0.0615368	0.0563557	0.0286503	0.0245987	0.0188631	0.0118005
	112.2	0.0908178	0.111436	0.0616213	0.0564536	0.0290315	0.024642	0.0187628	0.0118215
	112.4	0.0915935	0.111624	0.0615356	0.0565515	0.0291915	0.0246853	0.018644	0.0118424
	112.6	0.0917176	0.111812	0.0610893	0.0566494	0.0289082	0.0247287	0.0178293	0.0118633
	112.8	0.0914565	0.112	0.0610212	0.0567473	0.028885	0.024772	0.0175043	0.0118843
	113	0.0922059	0.112187	0.0611614	0.0568452	0.0291881	0.0248153	0.0176283	0.0119052
	113.2	0.092411	0.112375	0.0608547	0.056943	0.0295219	0.0248586	0.0174247	0.0119261
	113.4	0.0932024	0.112563	0.0609821	0.0570409	0.0296542	0.0249019	0.0176993	0.011947
	113.6	0.0939059	0.112751	0.0614862	0.0571388	0.0297886	0.0249453	0.0181498	0.0119679
	113.8	0.0933941	0.112939	0.0608737	0.0572366	0.0299229	0.0249886	0.0176936	0.0119889
	114	0.0931294	0.113126	0.0605207	0.0573344	0.0296809	0.0250319	0.0176526	0.0120098
	114.2	0.0940025	0.113314	0.0609436	0.0574322	0.0299004	0.0250752	0.0183767	0.0120307
	114.4	0.0940018	0.113502	0.0607649	0.05753	0.0303938	0.0251185	0.0181931	0.0120517
	114.6	0.0934054	0.113689	0.0602951	0.0576278	0.0303002	0.0251618	0.018406	0.0120726
	114.8	0.0932559	0.113877	0.060002	0.0577256	0.0299998	0.0252051	0.0183773	0.0120935
	115	0.0931382	0.114064	0.0611993	0.0578234	0.030447	0.0252484	0.0188774	0.0121144
	115.2	0.093298	0.114252	0.0612539	0.0579212	0.0307019	0.0252917	0.0192	0.0121353
	115.4	0.0933731	0.114439	0.0616642	0.0580189	0.0307344	0.025335	0.0198999	0.0121563
	115.6	0.0935031	0.114626	0.0616235	0.0581167	0.0304985	0.0253783	0.0196511	0.0121772
	115.8	0.0937729	0.114814	0.0616435	0.0582144	0.0307318	0.0254216	0.0195643	0.0121981
	116	0.0938587	0.115001	0.0612096	0.0583122	0.0303583	0.0254649	0.0193659	0.012219
	116.2	0.0939424	0.115188	0.0615049	0.0584099	0.0307332	0.0255082	0.0189006	0.0122399
	116.4	0.0944979	0.115376	0.0618043	0.0585076	0.0306851	0.0255514	0.0186716	0.0122609
	116.6	0.094149	0.115563	0.0618923	0.0586053	0.0300888	0.0255947	0.0185309	0.0122818
	116.8	0.094698	0.11575	0.0621154	0.058703	0.0303048	0.025638	0.018619	0.0123027
	117	0.0956866	0.115937	0.0625514	0.0588007	0.0305569	0.0256813	0.0184045	0.0123236
	117.2	0.0952232	0.116124	0.0621291	0.0588984	0.0299901	0.0257246	0.0179705	0.0123445
	117.4	0.0954779	0.116311	0.0626553	0.058996	0.03002	0.0257678	0.0185382	0.0123654
	117.6	0.0953076	0.116498	0.0624601	0.0590937	0.0299768	0.0258111	0.0181975	0.0123864
	117.8	0.0953137	0.116685	0.062709	0.0591913	0.0303373	0.0258544	0.0182087	0.0124073
	118	0.0963038	0.116872	0.063304	0.059289	0.0305589	0.0258977	0.0188748	0.0124282
	118.2	0.0966528	0.117059	0.0633667	0.0593866	0.0309877	0.0259409	0.0190359	0.0124491
	118.4	0.0967459	0.117246	0.0643589	0.0594842	0.0316314	0.0259842	0.0189671	0.01247
	118.6	0.0967006	0.117433	0.0640768	0.0595818	0.0310566	0.0260275	0.0190229	0.0124909
	118.8	0.0957873	0.11762	0.0637593	0.0596794	0.0302613	0.0260707	0.0185496	0.0125118
	119	0.0955407	0.117806	0.0638478	0.059777	0.0303319	0.026114	0.0184907	0.0125328
	119.2	0.095447	0.117993	0.0632269	0.0598746	0.0301966	0.0261572	0.0180979	0.0125537
	119.4	0.0950202	0.11818	0.0625685	0.0599722	0.0297894	0.0262005	0.0179994	0.0125746
	119.6	0.0948624	0.118367	0.0613888	0.0600697	0.0293038	0.0262437	0.0173959	0.0125955
	119.8	0.0953814	0.118553	0.0618042	0.0601673	0.0296453	0.026287	0.0177445	0.0126164
	120	0.0945059	0.11874	0.0606421	0.0602648	0.02888	0.0263302	0.0170137	0.0126373
	120.2	0.0942832	0.118926	0.0606255	0.0603624	0.0292911	0.0263735	0.0171757	0.0126582
	120.4	0.0947383	0.119113	0.0609127	0.0604599	0.0292436	0.0264167	0.0172555	0.0126791
	120.6	0.0951749	0.119299	0.0605749	0.0605574	0.0289477	0.0264599	0.0172131	0.0127
	120.8	0.0955508	0.119486	0.0599055	0.0606549	0.0284245	0.0265032	0.0168323	0.0127209
	121	0.095865	0.119672	0.0604763	0.0607524	0.0283978	0.0265464	0.0167555	0.0127418
	121.2	0.0957281	0.119859	0.060101	0.0608499	0.0278754	0.0265897	0.0168774	0.0127627
	121.4	0.0960322	0.120045	0.0606817	0.0609474	0.0284997	0.0266329	0.017166	0.0127837
	121.6	0.0964193	0.120231	0.0614629	0.0610448	0.0288191	0.0266761	0.0173551	0.0128045
	121.8	0.0973172	0.120417	0.0622257	0.0611423	0.0298407	0.0267194	0.0177226	0.0128255
	122	0.0983027	0.120604	0.0634009	0.0612397	0.0306769	0.0267626	0.0180725	0.0128464
	122.2	0.0984438	0.12079	0.0643513	0.0613372	0.0311015	0.0268058	0.0186172	0.0128673
	122.4	0.0986269	0.120976	0.0651904	0.0614346	0.0314864	0.026849	0.0188648	0.0128882
	122.6	0.0988652	0.121162	0.0650826	0.061532	0.0314938	0.0268922	0.0189373	0.0129091
	122.8	0.0981899	0.121348	0.0643618	0.0616294	0.0311151	0.0269355	0.0187861	0.01293
	123	0.0979017	0.121534	0.0635025	0.0617268	0.0309824	0.0269787	0.018435	0.0129509
	123.2	0.0975918	0.12172	0.063422	0.0618242	0.0309355	0.0270219	0.0180254	0.0129718
	123.4	0.0979546	0.121906	0.0628829	0.0619216	0.0306997	0.0270651	0.0182319	0.0129927
	123.6	0.0977743	0.122092	0.0625451	0.062019	0.0305944	0.0271083	0.0182857	0.0130136
	123.8	0.0977596	0.122278	0.0623873	0.0621164	0.0306259	0.0271515	0.0181639	0.0130345
	124	0.0981333	0.122464	0.0622849	0.0622137	0.0310943	0.0271947	0.0184633	0.0130554
	124.2	0.0985282	0.12265	0.0626883	0.062311	0.0314522	0.0272379	0.0189536	0.0130763
	124.4	0.0989321	0.122836	0.0626199	0.0624084	0.031235	0.0272811	0.0186924	0.0130972
	124.6	0.0994238	0.123021	0.0626387	0.0625057	0.0301669	0.0273243	0.018649	0.0131181
	124.8	0.0995446	0.123207	0.0625061	0.062603	0.029729	0.0273675	0.0185432	0.013139
	125	0.0991562	0.123393	0.0623815	0.0627003	0.0291479	0.0274107	0.018205	0.0131599
	125.2	0.0994759	0.123578	0.0627561	0.0627976	0.0292717	0.0274539	0.0183721	0.0131808
	125.4	0.0995196	0.123764	0.0634397	0.0628949	0.029818	0.0274971	0.0182893	0.0132017
	125.6	0.0993082	0.12395	0.0633502	0.0629922	0.0295551	0.0275403	0.0182699	0.0132225
	125.8	0.100072	0.124135	0.0639911	0.0630895	0.0299797	0.0275835	0.0186716	0.0132434
	126	0.100133	0.124321	0.0647892	0.0631867	0.0302922	0.0276267	0.0191078	0.0132643
	126.2	0.0989063	0.124506	0.0637857	0.063284	0.0293472	0.0276698	0.0186782	0.0132852
	126.4	0.0988132	0.124692	0.0633968	0.0633812	0.0284727	0.027713	0.0183673	0.0133061
	126.6	0.0991951	0.124877	0.0637248	0.0634784	0.0287883	0.0277562	0.0184845	0.013327
	126.8	0.0993829	0.125062	0.0632319	0.0635756	0.0283569	0.0277994	0.0181388	0.0133479
	127	0.0996922	0.125248	0.0634005	0.0636729	0.0279488	0.0278426	0.0181513	0.0133688
	127.2	0.100169	0.125433	0.0644709	0.0637701	0.0283428	0.0278857	0.0184361	0.0133897
	127.4	0.100632	0.125618	0.0644219	0.0638673	0.0287873	0.0279289	0.0185845	0.0134106
	127.6	0.101142	0.125803	0.0650913	0.0639644	0.0288269	0.0279721	0.0188214	0.0134315
	127.8	0.102098	0.125989	0.0661401	0.0640616	0.0298901	0.0280152	0.0191979	0.0134524
	128	0.102746	0.126174	0.0668717	0.0641588	0.0309304	0.0280584	0.0197231	0.0134732
	128.2	0.103051	0.126359	0.0671213	0.0642559	0.0310319	0.0281016	0.0200816	0.0134941
	128.4	0.10295	0.126544	0.0670898	0.0643531	0.03086	0.0281447	0.0201257	0.013515
	128.6	0.102707	0.126729	0.0665219	0.0644502	0.0304943	0.0281879	0.0198959	0.0135359
	128.8	0.103371	0.126914	0.0663974	0.0645473	0.0309971	0.028231	0.0201957	0.0135568
	129	0.103718	0.127099	0.0667714	0.0646445	0.0312427	0.0282742	0.0205655	0.0135777
	129.2	0.104038	0.127284	0.0667878	0.0647416	0.0317139	0.0283173	0.0204556	0.0135986
	129.4	0.103901	0.127469	0.0661414	0.0648387	0.0316007	0.0283605	0.0204705	0.0136194
	129.6	0.104088	0.127654	0.0666358	0.0649358	0.0320841	0.0284036	0.0210793	0.0136403
	129.8	0.104444	0.127838	0.0669453	0.0650328	0.0324172	0.0284468	0.0216873	0.0136612
	130	0.103984	0.128023	0.0666242	0.0651299	0.0320864	0.0284899	0.021318	0.0136821
	130.2	0.103356	0.128208	0.0664711	0.065227	0.0315358	0.0285331	0.0209031	0.013703
	130.4	0.103449	0.128393	0.0665673	0.065324	0.0313308	0.0285762	0.0207818	0.0137239
	130.6	0.103792	0.128577	0.0665289	0.065421	0.0321497	0.0286193	0.0210425	0.0137448
	130.8	0.104418	0.128762	0.0668027	0.0655181	0.0321336	0.0286625	0.0208652	0.0137656
	131	0.104195	0.128947	0.0666694	0.0656151	0.0321895	0.0287056	0.0208249	0.0137865
	131.2	0.1041	0.129131	0.0669139	0.0657121	0.0325143	0.0287487	0.0203204	0.0138074
	131.4	0.104164	0.129316	0.0666737	0.0658091	0.0325462	0.0287919	0.0199395	0.0138283
	131.6	0.105168	0.1295	0.0673549	0.0659061	0.0329268	0.028835	0.0195986	0.0138492
	131.8	0.1056	0.129685	0.0675378	0.0660031	0.0331999	0.0288781	0.0195089	0.01387
	132	0.106128	0.129869	0.0676127	0.0661001	0.0335937	0.0289212	0.0201325	0.0138909
	132.2	0.106553	0.130053	0.0677884	0.066197	0.0338825	0.0289643	0.0202425	0.0139118
	132.4	0.106454	0.130238	0.0670534	0.066294	0.0333664	0.0290075	0.0193164	0.0139327
	132.6	0.10705	0.130422	0.0672721	0.066391	0.0330581	0.0290506	0.0194647	0.0139536
	132.8	0.108025	0.130606	0.0680343	0.0664879	0.0335334	0.0290937	0.01943	0.0139744
	133	0.108607	0.130791	0.0688354	0.0665848	0.0339407	0.0291368	0.0203749	0.0139953
	133.2	0.108642	0.130975	0.0693372	0.0666817	0.0333955	0.0291799	0.020467	0.0140162
	133.4	0.108108	0.131159	0.069692	0.0667786	0.0337459	0.029223	0.0202504	0.0140371
	133.6	0.108435	0.131343	0.0706231	0.0668755	0.0341289	0.0292661	0.0207647	0.0140579
	133.8	0.108676	0.131527	0.0710888	0.0669724	0.0340803	0.0293092	0.0207083	0.0140788
	134	0.108178	0.131711	0.0711494	0.0670693	0.0340403	0.0293523	0.0202729	0.0140997
	134.2	0.107833	0.131895	0.0710171	0.0671662	0.0342222	0.0293954	0.0200928	0.0141205
	134.4	0.107707	0.132079	0.071016	0.0672631	0.034404	0.0294385	0.0200826	0.0141414
	134.6	0.107184	0.132263	0.0704221	0.0673599	0.0342964	0.0294816	0.019668	0.0141623
	134.8	0.106898	0.132447	0.0702246	0.0674567	0.0341464	0.0295247	0.0190852	0.0141832
	135	0.107031	0.132631	0.0700574	0.0675536	0.0341841	0.0295678	0.0187098	0.014204
	135.2	0.106818	0.132815	0.0692537	0.0676504	0.0340256	0.0296109	0.0180157	0.0142249
	135.4	0.107017	0.132999	0.0685862	0.0677472	0.0343429	0.029654	0.0180709	0.0142458
	135.6	0.107829	0.133183	0.0685046	0.067844	0.0345811	0.029697	0.0178505	0.0142666
	135.8	0.108451	0.133366	0.0683061	0.0679408	0.0348752	0.0297401	0.018407	0.0142875
	136	0.108596	0.13355	0.0680928	0.0680376	0.0349578	0.0297832	0.0188782	0.0143084
	136.2	0.108661	0.133734	0.0676027	0.0681344	0.0345245	0.0298263	0.0181171	0.0143292
	136.4	0.109166	0.133917	0.0675989	0.0682312	0.0344622	0.0298694	0.0181018	0.0143501
	136.6	0.109152	0.134101	0.0677677	0.0683279	0.0342941	0.0299124	0.0183942	0.014371
	136.8	0.109693	0.134284	0.0681365	0.0684247	0.0339972	0.0299555	0.0188556	0.0143918
	137	0.109949	0.134468	0.068554	0.0685214	0.0340207	0.0299986	0.0197359	0.0144127
	137.2	0.109047	0.134651	0.0684717	0.0686181	0.0332091	0.0300416	0.0191227	0.0144336
	137.4	0.109816	0.134835	0.0693072	0.0687148	0.0340398	0.0300847	0.0197468	0.0144544
	137.6	0.110598	0.135018	0.0696062	0.0688116	0.034071	0.0301278	0.0205208	0.0144753
	137.8	0.110742	0.135202	0.0698887	0.0689083	0.0340572	0.0301708	0.0200278	0.0144962
	138	0.110853	0.135385	0.0705344	0.0690049	0.0341453	0.0302139	0.0205234	0.014517
	138.2	0.110484	0.135568	0.070796	0.0691016	0.0338881	0.030257	0.0206172	0.0145379
	138.4	0.110463	0.135752	0.0709513	0.0691983	0.0339974	0.0303	0.020189	0.0145588
	138.6	0.109847	0.135935	0.0704997	0.069295	0.0332187	0.030343	0.0197813	0.0145796
	138.8	0.10976	0.136118	0.0705447	0.0693916	0.0333097	0.0303861	0.0200421	0.0146005
	139	0.10933	0.136301	0.0702325	0.0694883	0.0332411	0.0304291	0.019348	0.0146213
	139.2	0.108996	0.136484	0.0701107	0.0695849	0.0332006	0.0304722	0.0196672	0.0146422
	139.4	0.109082	0.136668	0.070103	0.0696815	0.0332099	0.0305152	0.0197239	0.0146631
	139.6	0.108574	0.136851	0.0700048	0.0697782	0.0329167	0.0305583	0.0194656	0.0146839
	139.8	0.108695	0.137034	0.0699709	0.0698748	0.0331826	0.0306013	0.0199131	0.0147048
	140	0.108449	0.137217	0.0698542	0.0699714	0.0327984	0.0306444	0.0201201	0.0147256
	140.2	0.108169	0.1374	0.069533	0.070068	0.0325714	0.0306874	0.0195367	0.0147465
	140.4	0.108293	0.137583	0.0695216	0.0701645	0.0325887	0.0307304	0.019705	0.0147674
	140.6	0.108543	0.137765	0.0697305	0.0702611	0.032213	0.0307735	0.0195106	0.0147882
	140.8	0.108588	0.137948	0.0696299	0.0703577	0.0318083	0.0308165	0.0193056	0.0148091
	141	0.109	0.138131	0.069738	0.0704542	0.0323268	0.0308595	0.0190667	0.0148299
	141.2	0.109782	0.138314	0.0708192	0.0705508	0.0328844	0.0309025	0.0198318	0.0148508
	141.4	0.11112	0.138497	0.0714976	0.0706473	0.0340999	0.0309456	0.0203039	0.0148716
	141.6	0.111231	0.138679	0.0714013	0.0707438	0.0341144	0.0309886	0.0201485	0.0148925
	141.8	0.112151	0.138862	0.0725069	0.0708403	0.0346177	0.0310316	0.0204146	0.0149133
	142	0.112815	0.139045	0.072859	0.0709368	0.0353029	0.0310746	0.0210115	0.0149342
	142.2	0.113482	0.139227	0.0725992	0.0710333	0.0357687	0.0311176	0.0211461	0.014955
	142.4	0.114795	0.13941	0.0732378	0.0711298	0.0369063	0.0311607	0.0215509	0.0149759
	142.6	0.114797	0.139592	0.0730297	0.0712263	0.0367781	0.0312037	0.0215492	0.0149967
	142.8	0.115126	0.139775	0.0733062	0.0713228	0.0371833	0.0312467	0.0219176	0.0150176
	143	0.115424	0.139957	0.0736295	0.0714192	0.0369196	0.0312897	0.021812	0.0150385
	143.2	0.11502	0.14014	0.0738898	0.0715157	0.0367359	0.0313327	0.021853	0.0150593
	143.4	0.115079	0.140322	0.0737346	0.0716121	0.0366014	0.0313757	0.0218143	0.0150802
	143.6	0.115123	0.140504	0.0742062	0.0717085	0.036264	0.0314187	0.0226078	0.015101
	143.8	0.115132	0.140687	0.0738563	0.071805	0.0358357	0.0314617	0.0226344	0.0151218
	144	0.115554	0.140869	0.0739739	0.0719014	0.0355862	0.0315047	0.0233036	0.0151427
	144.2	0.115537	0.141051	0.0740995	0.0719978	0.0346783	0.0315477	0.0232741	0.0151635
	144.4	0.115125	0.141234	0.0733744	0.0720941	0.0340567	0.0315907	0.023051	0.0151844
	144.6	0.114859	0.141416	0.0731793	0.0721905	0.0332617	0.0316336	0.0220499	0.0152052
	144.8	0.114836	0.141598	0.0729774	0.0722869	0.0324208	0.0316766	0.0218648	0.0152261
	145	0.115089	0.14178	0.0733753	0.0723833	0.0326251	0.0317196	0.0218045	0.0152469
	145.2	0.114687	0.141962	0.0731242	0.0724796	0.0323259	0.0317626	0.0214221	0.0152678
	145.4	0.114598	0.142144	0.0728096	0.072576	0.0323798	0.0318056	0.0209242	0.0152886
	145.6	0.114655	0.142326	0.0727884	0.0726723	0.0319458	0.0318486	0.0209142	0.0153095
	145.8	0.113672	0.142508	0.0718517	0.0727686	0.030815	0.0318915	0.0199879	0.0153303
	146	0.11364	0.14269	0.0711747	0.0728649	0.0305703	0.0319345	0.0201603	0.0153511
	146.2	0.113974	0.142872	0.0712495	0.0729613	0.0309712	0.0319775	0.0201584	0.015372
	146.4	0.113558	0.143054	0.0710525	0.0730576	0.0310422	0.0320205	0.0195663	0.0153928
	146.6	0.113107	0.143236	0.070291	0.0731539	0.0302541	0.0320634	0.0187923	0.0154137
	146.8	0.113743	0.143417	0.0708737	0.0732501	0.0302451	0.0321064	0.0188912	0.0154345
	147	0.113061	0.143599	0.0701647	0.0733464	0.0296039	0.0321494	0.0178431	0.0154554
	147.2	0.113276	0.143781	0.0703951	0.0734427	0.0300215	0.0321923	0.0180969	0.0154762
	147.4	0.114544	0.143962	0.0717299	0.0735389	0.0308074	0.0322353	0.0193803	0.015497
	147.6	0.114962	0.144144	0.0719304	0.0736351	0.0307246	0.0322782	0.0196381	0.0155179
	147.8	0.116328	0.144326	0.0726699	0.0737314	0.0318694	0.0323212	0.0205129	0.0155387
	148	0.117878	0.144507	0.0739575	0.0738276	0.0333909	0.0323642	0.021629	0.0155596
	148.2	0.118424	0.144689	0.0746427	0.0739238	0.0341542	0.0324071	0.0218806	0.0155804
	148.4	0.11888	0.14487	0.0749661	0.07402	0.0349857	0.0324501	0.0224431	0.0156012
	148.6	0.119095	0.145052	0.0753945	0.0741162	0.0351334	0.032493	0.0224625	0.0156221
	148.8	0.119661	0.145233	0.0755604	0.0742124	0.035838	0.0325359	0.0229768	0.0156429
	149	0.120044	0.145415	0.0759317	0.0743086	0.0367248	0.0325789	0.0230489	0.0156637
	149.2	0.120571	0.145596	0.076354	0.0744048	0.0374108	0.0326218	0.0235492	0.0156846
	149.4	0.120095	0.145777	0.0764069	0.0745009	0.0376956	0.0326648	0.0236119	0.0157054
	149.6	0.119953	0.145959	0.0764925	0.0745971	0.0375742	0.0327077	0.0238993	0.0157262
	149.8	0.11905	0.14614	0.0755674	0.0746932	0.0366516	0.0327506	0.0236843	0.0157471
	150	0.119059	0.146321	0.0752876	0.0747893	0.0373459	0.0327936	0.0242242	0.0157679
	150.2	0.1194	0.146502	0.0755007	0.0748855	0.0377986	0.0328365	0.0238719	0.0157887
	150.4	0.119257	0.146683	0.0752584	0.0749816	0.0374179	0.0328794	0.0234792	0.0158096
	150.6	0.118913	0.146865	0.0746442	0.0750777	0.0369021	0.0329224	0.023375	0.0158304
	150.8	0.119662	0.147046	0.0752056	0.0751737	0.037195	0.0329653	0.0232523	0.0158512
	151	0.119789	0.147227	0.0757597	0.0752698	0.0368915	0.0330082	0.0233003	0.0158721
	151.2	0.119789	0.147408	0.076023	0.0753659	0.0368496	0.0330511	0.0238589	0.0158929
	151.4	0.119499	0.147589	0.076116	0.075462	0.0362864	0.033094	0.023287	0.0159137
	151.6	0.119919	0.14777	0.0761758	0.075558	0.0358983	0.033137	0.0227209	0.0159346
	151.8	0.120634	0.147951	0.0766414	0.0756541	0.0362378	0.0331799	0.0227637	0.0159554
	152	0.120668	0.148131	0.0768196	0.0757501	0.0359969	0.0332228	0.0225224	0.0159762
	152.2	0.120616	0.148312	0.0770736	0.0758461	0.0359317	0.0332657	0.0229525	0.015997
	152.4	0.120119	0.148493	0.0766797	0.0759421	0.0353314	0.0333086	0.0228252	0.0160179
	152.6	0.119463	0.148674	0.0758994	0.0760382	0.0347162	0.0333515	0.022446	0.0160387
	152.8	0.119952	0.148855	0.0762276	0.0761342	0.0348713	0.0333944	0.0223586	0.0160595
	153	0.1203	0.149035	0.0767026	0.0762301	0.0351539	0.0334373	0.0222546	0.0160803
	153.2	0.120396	0.149216	0.0764085	0.0763261	0.0353778	0.0334802	0.022434	0.0161012
	153.4	0.119954	0.149396	0.0762145	0.0764221	0.0352937	0.0335231	0.0222256	0.016122
	153.6	0.120391	0.149577	0.0763455	0.0765181	0.0356273	0.033566	0.0225181	0.0161428
	153.8	0.120643	0.149758	0.0761193	0.076614	0.0358088	0.0336089	0.0224477	0.0161636
	154	0.120984	0.149938	0.0765459	0.07671	0.0364967	0.0336518	0.0231108	0.0161845
	154.2	0.121422	0.150119	0.0769122	0.0768059	0.0364499	0.0336947	0.0228724	0.0162053
	154.4	0.121692	0.150299	0.0769438	0.0769018	0.0366734	0.0337376	0.0232725	0.0162261
	154.6	0.122652	0.150479	0.0779056	0.0769977	0.0371855	0.0337804	0.0239878	0.0162469
	154.8	0.123278	0.15066	0.078964	0.0770936	0.0373633	0.0338233	0.0239255	0.0162678
	155	0.123196	0.15084	0.078813	0.0771895	0.036703	0.0338662	0.0239323	0.0162886
	155.2	0.123227	0.151021	0.0781429	0.0772854	0.0365055	0.0339091	0.0236102	0.0163094
	155.4	0.123784	0.151201	0.0784062	0.0773813	0.0361858	0.033952	0.0236356	0.0163302
	155.6	0.124057	0.151381	0.0781229	0.0774772	0.0357088	0.0339949	0.0232051	0.016351
	155.8	0.124922	0.151561	0.0783832	0.077573	0.0353602	0.0340377	0.0230151	0.0163719
	156	0.12557	0.151741	0.0790356	0.0776689	0.0355794	0.0340806	0.0236233	0.0163927
	156.2	0.125357	0.151922	0.0784753	0.0777647	0.0357327	0.0341235	0.0233755	0.0164135
	156.4	0.125474	0.152102	0.0779248	0.0778606	0.0353101	0.0341663	0.0228782	0.0164343
	156.6	0.125495	0.152282	0.0776075	0.0779564	0.0352331	0.0342092	0.0225248	0.0164551
	156.8	0.124994	0.152462	0.0769567	0.0780522	0.034895	0.034252	0.0211904	0.0164759
	157	0.125356	0.152642	0.0767944	0.078148	0.0350911	0.0342949	0.0209213	0.0164967
	157.2	0.125644	0.152822	0.076312	0.0782438	0.0351515	0.0343378	0.0209602	0.0165176
	157.4	0.125127	0.153002	0.0760407	0.0783396	0.034982	0.0343806	0.0205704	0.0165384
	157.6	0.12573	0.153181	0.0763518	0.0784353	0.0352287	0.0344235	0.0213826	0.0165592
	157.8	0.126103	0.153361	0.0764553	0.0785311	0.035498	0.0344663	0.0218162	0.01658
	158	0.12582	0.153541	0.0762849	0.0786269	0.0353455	0.0345092	0.0218192	0.0166008
	158.2	0.126253	0.153721	0.0765632	0.0787226	0.0356197	0.034552	0.022336	0.0166216
	158.4	0.126984	0.153901	0.0776225	0.0788183	0.0364206	0.0345949	0.0232994	0.0166424
	158.6	0.127001	0.15408	0.0777812	0.0789141	0.0360812	0.0346377	0.0233085	0.0166633
	158.8	0.126869	0.15426	0.0773198	0.0790098	0.0361313	0.0346806	0.0235991	0.0166841
	159	0.127127	0.15444	0.0774048	0.0791055	0.0365232	0.0347234	0.024137	0.0167049
	159.2	0.127217	0.154619	0.077834	0.0792012	0.0368043	0.0347662	0.0241662	0.0167257
	159.4	0.127429	0.154799	0.0780593	0.0792969	0.0362222	0.0348091	0.0243053	0.0167465
	159.6	0.127827	0.154978	0.07833	0.0793926	0.0362259	0.0348519	0.024342	0.0167673
	159.8	0.128502	0.155158	0.0790518	0.0794882	0.0365732	0.0348947	0.0242389	0.0167881
	160	0.1283	0.155337	0.079183	0.0795839	0.0368002	0.0349376	0.0245356	0.0168089
	160.2	0.128146	0.155517	0.079342	0.0796796	0.0371712	0.0349804	0.0242445	0.0168297
	160.4	0.127579	0.155696	0.079739	0.0797752	0.0379365	0.0350232	0.0240403	0.0168505
	160.6	0.126734	0.155876	0.0794695	0.0798708	0.0376802	0.035066	0.0229832	0.0168713
	160.8	0.126754	0.156055	0.0799066	0.0799665	0.0379668	0.0351089	0.022735	0.0168921
	161	0.127089	0.156234	0.0803045	0.0800621	0.0385144	0.0351517	0.0227594	0.0169129
	161.2	0.127082	0.156413	0.0800081	0.0801577	0.0388816	0.0351945	0.0223039	0.0169338
	161.4	0.127499	0.156593	0.0807209	0.0802533	0.0389872	0.0352373	0.0226874	0.0169545
	161.6	0.127853	0.156772	0.0809252	0.0803489	0.0390761	0.0352801	0.0228189	0.0169754
	161.8	0.12798	0.156951	0.080795	0.0804445	0.0389808	0.0353229	0.0222875	0.0169962
	162	0.128812	0.15713	0.0815789	0.08054	0.0390723	0.0353657	0.0225311	0.017017
	162.2	0.128469	0.157309	0.0815928	0.0806356	0.0388562	0.0354085	0.0231681	0.0170378
	162.4	0.128383	0.157488	0.081139	0.0807311	0.0380605	0.0354513	0.0226357	0.0170586
	162.6	0.128478	0.157667	0.0807384	0.0808267	0.0373013	0.0354942	0.0221755	0.0170794
	162.8	0.128607	0.157846	0.080346	0.0809222	0.0372233	0.0355369	0.0221969	0.0171002
	163	0.128142	0.158025	0.0804133	0.0810177	0.0363956	0.0355797	0.0217004	0.017121
	163.2	0.128509	0.158204	0.080617	0.0811133	0.035995	0.0356225	0.0213147	0.0171418
	163.4	0.128935	0.158383	0.0807967	0.0812088	0.0354066	0.0356653	0.021598	0.0171626
	163.6	0.129172	0.158562	0.0805326	0.0813043	0.0351118	0.0357081	0.0214586	0.0171834
	163.8	0.129292	0.158741	0.0810349	0.0813997	0.0352153	0.0357509	0.0216804	0.0172042
	164	0.130147	0.158919	0.0819992	0.0814952	0.0358369	0.0357937	0.0225428	0.017225
	164.2	0.130508	0.159098	0.0824755	0.0815907	0.0368616	0.0358365	0.0229917	0.0172458
	164.4	0.130424	0.159277	0.0829301	0.0816861	0.0371273	0.0358793	0.0233726	0.0172665
	164.6	0.130589	0.159456	0.0831135	0.0817816	0.0369569	0.035922	0.0233003	0.0172873
	164.8	0.131216	0.159634	0.0835495	0.081877	0.0376533	0.0359648	0.0236645	0.0173081
	165	0.131422	0.159813	0.0834946	0.0819725	0.0376503	0.0360076	0.0233825	0.0173289
	165.2	0.132137	0.159991	0.0842298	0.0820679	0.0386495	0.0360504	0.0239155	0.0173497
	165.4	0.132628	0.16017	0.0849521	0.0821633	0.0387322	0.0360931	0.0242824	0.0173705
	165.6	0.132999	0.160348	0.084756	0.0822587	0.0388532	0.0361359	0.0243217	0.0173913
	165.8	0.133202	0.160527	0.0852311	0.0823541	0.0393865	0.0361787	0.0248171	0.0174121
	166	0.1333	0.160705	0.0853125	0.0824495	0.0390912	0.0362215	0.0249802	0.0174329
	166.2	0.133005	0.160884	0.0852902	0.0825449	0.0388824	0.0362642	0.0254157	0.0174537
	166.4	0.132906	0.161062	0.0851226	0.0826402	0.0386247	0.036307	0.025123	0.0174745
	166.6	0.132394	0.16124	0.0844029	0.0827356	0.0380316	0.0363497	0.0244141	0.0174953
	166.8	0.132494	0.161419	0.084102	0.0828309	0.037597	0.0363925	0.024608	0.0175161
	167	0.132158	0.161597	0.0842559	0.0829263	0.0367872	0.0364353	0.0244516	0.0175369
	167.2	0.132082	0.161775	0.0841108	0.0830216	0.0370485	0.036478	0.0243916	0.0175577
	167.4	0.131543	0.161953	0.0838493	0.0831169	0.0365271	0.0365208	0.0243184	0.0175784
	167.6	0.131856	0.162131	0.083995	0.0832122	0.0366999	0.0365635	0.0241442	0.0175992
	167.8	0.131338	0.162309	0.0836668	0.0833075	0.0370662	0.0366063	0.0240794	0.01762
	168	0.132221	0.162488	0.0838624	0.0834028	0.0373783	0.036649	0.0241614	0.0176408
	168.2	0.132217	0.162666	0.0840165	0.0834981	0.0376565	0.0366918	0.0243651	0.0176616
	168.4	0.132324	0.162844	0.0839922	0.0835934	0.0379245	0.0367345	0.024046	0.0176824
	168.6	0.132611	0.163022	0.0838192	0.0836886	0.0383175	0.0367772	0.0237766	0.0177032
	168.8	0.133044	0.1632	0.0839233	0.0837839	0.0383972	0.03682	0.0230526	0.0177239
	169	0.132904	0.163377	0.0837129	0.0838791	0.038378	0.0368627	0.0227581	0.0177447
	169.2	0.133003	0.163555	0.0835523	0.0839744	0.0388066	0.0369054	0.0227605	0.0177655
	169.4	0.133989	0.163733	0.0840193	0.0840696	0.039149	0.0369482	0.0228248	0.0177863
	169.6	0.134123	0.163911	0.083629	0.0841648	0.039543	0.0369909	0.0228104	0.0178071
	169.8	0.133947	0.164089	0.0833788	0.08426	0.0398309	0.0370336	0.0227137	0.0178279
	170	0.134943	0.164266	0.0834366	0.0843552	0.0401728	0.0370763	0.0230018	0.0178487
	170.2	0.135064	0.164444	0.0836415	0.0844504	0.040716	0.0371191	0.0235148	0.0178694
	170.4	0.134915	0.164622	0.0832523	0.0845456	0.0402311	0.0371618	0.0234551	0.0178902
	170.6	0.135739	0.164799	0.0833741	0.0846408	0.0396757	0.0372045	0.0237179	0.017911
	170.8	0.136026	0.164977	0.0837777	0.0847359	0.0394606	0.0372472	0.0241955	0.0179318
	171	0.135196	0.165155	0.083417	0.0848311	0.0387088	0.0372899	0.0236189	0.0179526
	171.2	0.13582	0.165332	0.0839633	0.0849262	0.0394736	0.0373327	0.0242882	0.0179733
	171.4	0.136073	0.16551	0.0842943	0.0850214	0.0396203	0.0373754	0.0244029	0.0179941
	171.6	0.135942	0.165687	0.0845184	0.0851165	0.0393473	0.0374181	0.0239862	0.0180149
	171.8	0.136237	0.165864	0.0845496	0.0852116	0.0393866	0.0374608	0.0245974	0.0180357
	172	0.136624	0.166042	0.0849908	0.0853067	0.0398318	0.0375035	0.0248433	0.0180564
	172.2	0.136579	0.166219	0.08524	0.0854018	0.0398643	0.0375462	0.0247388	0.0180772
	172.4	0.136688	0.166397	0.0852113	0.0854969	0.0397589	0.0375889	0.0246087	0.018098
	172.6	0.136144	0.166574	0.0849667	0.085592	0.0390208	0.0376316	0.024445	0.0181188
	172.8	0.13517	0.166751	0.0842028	0.085687	0.0381562	0.0376743	0.023466	0.0181396
	173	0.13452	0.166928	0.0835016	0.0857821	0.0373349	0.037717	0.0233529	0.0181603
	173.2	0.134305	0.167105	0.0833784	0.0858771	0.0376177	0.0377596	0.0230119	0.0181811
	173.4	0.134106	0.167283	0.0831193	0.0859722	0.0377281	0.0378023	0.0222859	0.0182019
	173.6	0.134248	0.16746	0.0834042	0.0860672	0.0382239	0.037845	0.0222237	0.0182226
	173.8	0.134207	0.167637	0.0837611	0.0861622	0.038774	0.0378877	0.0222172	0.0182434
	174	0.133997	0.167814	0.0829329	0.0862573	0.0382642	0.0379304	0.0215288	0.0182642
	174.2	0.134195	0.167991	0.082946	0.0863523	0.0379885	0.0379731	0.0216883	0.018285
	174.4	0.134576	0.168168	0.0833173	0.0864473	0.0376065	0.0380158	0.021627	0.0183057
	174.6	0.134491	0.168345	0.0831672	0.0865423	0.0369646	0.0380584	0.0209804	0.0183265
	174.8	0.134138	0.168522	0.0826394	0.0866372	0.0365983	0.0381011	0.0207226	0.0183473
	175	0.134855	0.168698	0.083059	0.0867322	0.0366583	0.0381438	0.0204947	0.018368
	175.2	0.135621	0.168875	0.0832824	0.0868272	0.0368691	0.0381864	0.0209302	0.0183888
	175.4	0.136128	0.169052	0.0838754	0.0869221	0.0371808	0.0382291	0.0213259	0.0184096
	175.6	0.136717	0.169229	0.0840544	0.087017	0.0369862	0.0382718	0.0213827	0.0184304
	175.8	0.1375	0.169406	0.0846444	0.087112	0.0377848	0.0383144	0.0223722	0.0184511
	176	0.13759	0.169582	0.0845327	0.0872069	0.0380175	0.0383571	0.0223666	0.0184719
	176.2	0.138553	0.169759	0.0855498	0.0873018	0.0382806	0.0383998	0.0231211	0.0184926
	176.4	0.139152	0.169936	0.0860289	0.0873967	0.0386354	0.0384424	0.023283	0.0185134
	176.6	0.13969	0.170112	0.0864196	0.0874916	0.0389782	0.0384851	0.023982	0.0185342
	176.8	0.140467	0.170289	0.0872319	0.0875865	0.0398516	0.0385277	0.0242591	0.018555
	177	0.140824	0.170465	0.0875102	0.0876814	0.0400105	0.0385704	0.0244995	0.0185757
	177.2	0.141735	0.170642	0.0880995	0.0877762	0.0409367	0.0386131	0.0251805	0.0185965
	177.4	0.141999	0.170818	0.0883053	0.0878711	0.0410925	0.0386557	0.0252397	0.0186172
	177.6	0.142974	0.170995	0.0897606	0.0879659	0.0423268	0.0386983	0.0260607	0.018638
	177.8	0.142967	0.171171	0.0893165	0.0880608	0.0421522	0.038741	0.0261256	0.0186588
	178	0.143266	0.171347	0.089011	0.0881556	0.041738	0.0387836	0.0264392	0.0186795
	178.2	0.143644	0.171524	0.0895307	0.0882504	0.0418823	0.0388263	0.0265539	0.0187003
	178.4	0.144202	0.1717	0.0896573	0.0883452	0.041795	0.0388689	0.0264169	0.018721
	178.6	0.144173	0.171876	0.0896318	0.08844	0.0414782	0.0389115	0.0268411	0.0187418
	178.8	0.143853	0.172052	0.0894358	0.0885348	0.0413882	0.0389542	0.0266363	0.0187626
	179	0.144513	0.172229	0.0899415	0.0886296	0.0416969	0.0389968	0.0266881	0.0187833
	179.2	0.144203	0.172405	0.0898579	0.0887244	0.0412857	0.0390394	0.0268746	0.0188041
	179.4	0.143745	0.172581	0.0904285	0.0888191	0.0416545	0.0390821	0.0267147	0.0188249
	179.6	0.143262	0.172757	0.0899808	0.0889139	0.0411595	0.0391247	0.026316	0.0188456
	179.8	0.143526	0.172933	0.0906108	0.0890086	0.0413542	0.0391673	0.0263294	0.0188664
	180	0.143954	0.173109	0.0908024	0.0891034	0.0414303	0.0392099	0.0262572	0.0188871
	180.2	0.14469	0.173285	0.0915083	0.0891981	0.0416591	0.0392525	0.0263415	0.0189079
	180.4	0.144958	0.173461	0.0919284	0.0892928	0.0419913	0.0392952	0.0265157	0.0189286
	180.6	0.144791	0.173637	0.0916982	0.0893875	0.0421278	0.0393378	0.0266454	0.0189494
	180.8	0.144819	0.173813	0.0915835	0.0894822	0.0422587	0.0393804	0.0259965	0.0189701
	181	0.145186	0.173989	0.0918	0.0895769	0.0422673	0.039423	0.0263103	0.0189909
	181.2	0.145693	0.174164	0.0919923	0.0896716	0.0422606	0.0394656	0.0262158	0.0190117
	181.4	0.145072	0.17434	0.0918838	0.0897663	0.0419185	0.0395082	0.0257892	0.0190324
	181.6	0.145532	0.174516	0.0921707	0.0898609	0.0419788	0.0395508	0.0256334	0.0190532
	181.8	0.145317	0.174692	0.0916219	0.0899556	0.0418425	0.0395934	0.0256466	0.0190739
	182	0.145313	0.174867	0.0911736	0.0900502	0.0415606	0.039636	0.0253869	0.0190947
	182.2	0.145912	0.175043	0.0912348	0.0901449	0.0417549	0.0396786	0.0252625	0.0191154
	182.4	0.146349	0.175218	0.0911889	0.0902395	0.0420046	0.0397212	0.0254501	0.0191362
	182.6	0.145502	0.175394	0.0905683	0.0903341	0.0418578	0.0397638	0.0252951	0.0191569
	182.8	0.145344	0.17557	0.0902172	0.0904287	0.0416159	0.0398064	0.0246808	0.0191777
	183	0.145852	0.175745	0.0903834	0.0905233	0.0421709	0.039849	0.025178	0.0191984
	183.2	0.145306	0.17592	0.0901191	0.0906179	0.0420158	0.0398916	0.0246714	0.0192192
	183.4	0.145523	0.176096	0.0901078	0.0907125	0.0424191	0.0399342	0.0248168	0.0192399
	183.6	0.145809	0.176271	0.0896909	0.0908071	0.042226	0.0399767	0.0249167	0.0192607
	183.8	0.146562	0.176447	0.0895753	0.0909016	0.0425715	0.0400193	0.0249514	0.0192814
	184	0.147236	0.176622	0.0897088	0.0909962	0.0430435	0.0400619	0.0257049	0.0193022
	184.2	0.14709	0.176797	0.0893626	0.0910907	0.0429626	0.0401045	0.0260113	0.0193229
	184.4	0.146822	0.176973	0.0892438	0.0911853	0.0433945	0.0401471	0.025918	0.0193437
	184.6	0.147695	0.177148	0.0890298	0.0912798	0.043432	0.0401896	0.0254403	0.0193644
	184.8	0.148276	0.177323	0.0896666	0.0913743	0.0439215	0.0402322	0.0254867	0.0193851
	185	0.149318	0.177498	0.0903969	0.0914688	0.044466	0.0402748	0.0258006	0.0194059
	185.2	0.149668	0.177673	0.090758	0.0915633	0.0440058	0.0403173	0.0256598	0.0194266
	185.4	0.149223	0.177848	0.0907809	0.0916578	0.0437385	0.0403599	0.0258335	0.0194474
	185.6	0.148621	0.178023	0.0901001	0.0917523	0.0431486	0.0404025	0.0252735	0.0194681
	185.8	0.148921	0.178198	0.0903993	0.0918468	0.043444	0.040445	0.0259315	0.0194889
	186	0.149395	0.178373	0.0905391	0.0919412	0.0430161	0.0404876	0.0258759	0.0195096
	186.2	0.148881	0.178548	0.0906711	0.0920357	0.0428941	0.0405302	0.025157	0.0195303
	186.4	0.148075	0.178723	0.0903046	0.0921301	0.0422944	0.0405727	0.0248582	0.0195511
	186.6	0.148187	0.178898	0.0904369	0.0922245	0.0423694	0.0406152	0.0250339	0.0195718
	186.8	0.147887	0.179073	0.0904327	0.092319	0.0420323	0.0406578	0.0250751	0.0195926
	187	0.147707	0.179248	0.0903599	0.0924134	0.0420054	0.0407004	0.0250644	0.0196133
	187.2	0.148036	0.179423	0.0911643	0.0925078	0.0419237	0.0407429	0.025258	0.019634
	187.4	0.147869	0.179597	0.0907444	0.0926022	0.0416798	0.0407854	0.0251833	0.0196548
	187.6	0.147355	0.179772	0.090193	0.0926966	0.0416428	0.040828	0.0249124	0.0196755
	187.8	0.147673	0.179947	0.0909352	0.0927909	0.0419805	0.0408705	0.0248602	0.0196962
	188	0.148081	0.180121	0.0915019	0.0928853	0.0421733	0.0409131	0.0251279	0.019717
	188.2	0.147878	0.180296	0.0908007	0.0929797	0.0416871	0.0409556	0.0243009	0.0197377
	188.4	0.14954	0.180471	0.0919552	0.093074	0.0431534	0.0409981	0.0249542	0.0197585
	188.6	0.150238	0.180645	0.091328	0.0931684	0.0431717	0.0410407	0.0246937	0.0197792
	188.8	0.150352	0.18082	0.0917393	0.0932627	0.0437336	0.0410832	0.02506	0.0197999
	189	0.151687	0.180994	0.0922884	0.093357	0.0445401	0.0411257	0.0261598	0.0198207
	189.2	0.151457	0.181169	0.0925677	0.0934513	0.0446592	0.0411683	0.026568	0.0198414
	189.4	0.151335	0.181343	0.0916514	0.0935456	0.0443498	0.0412108	0.0263088	0.0198621
	189.6	0.151575	0.181517	0.0915351	0.0936399	0.0445327	0.0412533	0.0270299	0.0198829
	189.8	0.152716	0.181692	0.0924666	0.0937342	0.0458454	0.0412958	0.0278202	0.0199036
	190	0.152273	0.181866	0.0923406	0.0938285	0.0454417	0.0413383	0.0274217	0.0199243
	190.2	0.151911	0.18204	0.0924139	0.0939228	0.0451618	0.0413808	0.0271207	0.0199451
	190.4	0.151695	0.182214	0.0922135	0.094017	0.0454192	0.0414234	0.0276374	0.0199658
	190.6	0.152003	0.182389	0.0922066	0.0941113	0.0456514	0.0414659	0.0273038	0.0199865
	190.8	0.152421	0.182563	0.0921193	0.0942055	0.0453232	0.0415084	0.0278683	0.0200073
	191	0.152375	0.182737	0.0920799	0.0942998	0.045471	0.0415509	0.0275784	0.020028
	191.2	0.153028	0.182911	0.0931453	0.094394	0.0454328	0.0415934	0.0275117	0.0200487
	191.4	0.153211	0.183085	0.0930287	0.0944882	0.0455632	0.0416359	0.0275836	0.0200694
	191.6	0.152873	0.183259	0.0926467	0.0945824	0.0449132	0.0416784	0.0270929	0.0200902
	191.8	0.152515	0.183433	0.0931381	0.0946766	0.0444173	0.0417209	0.0259559	0.0201109
	192	0.152867	0.183607	0.093086	0.0947708	0.0439038	0.0417634	0.0260601	0.0201316
	192.2	0.152381	0.183781	0.0925244	0.094865	0.0435831	0.0418059	0.0255709	0.0201523
	192.4	0.152216	0.183955	0.0922234	0.0949591	0.0439693	0.0418484	0.0257653	0.0201731
	192.6	0.151795	0.184129	0.0914468	0.0950533	0.0433044	0.0418909	0.0253537	0.0201938
	192.8	0.152084	0.184303	0.0916539	0.0951474	0.0435873	0.0419334	0.0256754	0.0202145
	193	0.151787	0.184476	0.0912034	0.0952416	0.0438066	0.0419758	0.0261017	0.0202352
	193.2	0.151187	0.18465	0.0913222	0.0953357	0.0435677	0.0420183	0.0257914	0.020256
	193.4	0.151616	0.184824	0.0911358	0.0954298	0.0437692	0.0420608	0.0260952	0.0202767
	193.6	0.151626	0.184998	0.0915903	0.0955239	0.0443627	0.0421033	0.0270596	0.0202974
	193.8	0.152063	0.185171	0.0922885	0.095618	0.0449544	0.0421458	0.0270741	0.0203181
	194	0.152155	0.185345	0.0925995	0.0957121	0.0446449	0.0421882	0.0272488	0.0203389
	194.2	0.152367	0.185519	0.0925964	0.0958062	0.0450176	0.0422307	0.0275186	0.0203596
	194.4	0.152266	0.185692	0.0922284	0.0959003	0.0455369	0.0422732	0.027433	0.0203803
	194.6	0.153057	0.185866	0.0931149	0.0959944	0.0460061	0.0423157	0.0277806	0.020401
	194.8	0.153604	0.186039	0.0932434	0.0960884	0.045772	0.0423581	0.0279766	0.0204217
	195	0.153791	0.186213	0.0936381	0.0961825	0.0460464	0.0424006	0.0277639	0.0204425
	195.2	0.154356	0.186386	0.0946986	0.0962765	0.0457893	0.0424431	0.0281113	0.0204632
	195.4	0.154328	0.186559	0.0943026	0.0963705	0.0458594	0.0424855	0.0281186	0.0204839
	195.6	0.154051	0.186733	0.0939081	0.0964645	0.0453122	0.042528	0.0273088	0.0205046
	195.8	0.154171	0.186906	0.094589	0.0965586	0.0451684	0.0425704	0.0270877	0.0205253
	196	0.154391	0.187079	0.0947163	0.0966526	0.0450319	0.0426129	0.0269928	0.020546
	196.2	0.154069	0.187253	0.0945871	0.0967466	0.0449981	0.0426553	0.0267441	0.0205668
	196.4	0.15486	0.187426	0.09445	0.0968405	0.0451801	0.0426978	0.0266968	0.0205875
	196.6	0.155724	0.187599	0.0948198	0.0969345	0.0453822	0.0427402	0.0268268	0.0206082
	196.8	0.156103	0.187772	0.0951159	0.0970285	0.0454644	0.0427827	0.0267721	0.0206289
	197	0.156428	0.187945	0.0955929	0.0971224	0.0458675	0.0428251	0.0273201	0.0206496
	197.2	0.156409	0.188118	0.0957444	0.0972164	0.0462971	0.0428676	0.0274198	0.0206703
	197.4	0.156935	0.188291	0.0954252	0.0973103	0.0465264	0.04291	0.0275297	0.0206911
	197.6	0.157558	0.188464	0.0956761	0.0974042	0.0464658	0.0429525	0.0282282	0.0207118
	197.8	0.157094	0.188637	0.0950085	0.0974982	0.0461566	0.0429949	0.0278488	0.0207325
	198	0.157405	0.18881	0.0947714	0.0975921	0.0460517	0.0430373	0.0278202	0.0207532
	198.2	0.157259	0.188983	0.0941793	0.097686	0.0455013	0.0430798	0.0273798	0.0207739
	198.4	0.155898	0.189156	0.0935161	0.0977799	0.044942	0.0431222	0.0265091	0.0207946
	198.6	0.155953	0.189329	0.0938098	0.0978738	0.0450616	0.0431646	0.026527	0.0208153
	198.8	0.156082	0.189502	0.0937617	0.0979676	0.0448735	0.043207	0.0262993	0.020836
	199	0.15635	0.189675	0.0939235	0.0980615	0.0455661	0.0432495	0.0271461	0.0208567
	199.2	0.156194	0.189847	0.0936875	0.0981554	0.0451818	0.0432919	0.0268529	0.0208774
	199.4	0.156843	0.19002	0.0938805	0.0982492	0.0459697	0.0433343	0.0269414	0.0208982
	199.6	0.157449	0.190193	0.09424	0.0983431	0.0465033	0.0433767	0.0270752	0.0209189
	199.8	0.15747	0.190365	0.0941341	0.0984369	0.0463104	0.0434191	0.0269333	0.0209396
	200	0.158164	0.190538	0.0949218	0.0985307	0.0472273	0.0434616	0.0269998	0.0209603
	200.2	0.158651	0.190711	0.0952132	0.0986245	0.0476045	0.043504	0.0272629	0.020981
	200.4	0.159106	0.190883	0.0954391	0.0987183	0.047405	0.0435464	0.0270594	0.0210017
	200.6	0.15919	0.191056	0.0957265	0.0988121	0.0474791	0.0435888	0.0273461	0.0210224
	200.8	0.159231	0.191228	0.0960949	0.0989059	0.0477584	0.0436312	0.0275996	0.0210431
	201	0.159534	0.191401	0.0959106	0.0989997	0.047819	0.0436736	0.0279929	0.0210638
	201.2	0.159134	0.191573	0.0956335	0.0990934	0.0469607	0.043716	0.0281752	0.0210845
	201.4	0.159237	0.191745	0.0955825	0.0991872	0.0462011	0.0437584	0.0278747	0.0211052
	201.6	0.158903	0.191918	0.0950696	0.0992809	0.0453991	0.0438008	0.0278197	0.0211259
	201.8	0.158754	0.19209	0.094648	0.0993747	0.0447191	0.0438432	0.0277732	0.0211466
	202	0.159244	0.192262	0.0946427	0.0994684	0.0446873	0.0438856	0.0275366	0.0211673
	202.2	0.15885	0.192435	0.0944894	0.0995621	0.0444535	0.043928	0.0270663	0.021188
	202.4	0.158154	0.192607	0.0939339	0.0996558	0.0441397	0.0439704	0.0267601	0.0212087
	202.6	0.159386	0.192779	0.0947431	0.0997495	0.044727	0.0440128	0.0273143	0.0212294
	202.8	0.159733	0.192951	0.0946947	0.0998432	0.0448404	0.0440551	0.0273882	0.0212501
	203	0.161021	0.193123	0.0953803	0.0999369	0.0454644	0.0440975	0.0282866	0.0212708
	203.2	0.161111	0.193295	0.0950571	0.100031	0.0451788	0.0441399	0.0274464	0.0212915
	203.4	0.162096	0.193467	0.0954711	0.100124	0.0466527	0.0441823	0.0275614	0.0213122
	203.6	0.162429	0.193639	0.0956399	0.100218	0.046479	0.0442247	0.0272719	0.0213329
	203.8	0.162267	0.193811	0.0952697	0.100312	0.0465033	0.044267	0.0267827	0.0213536
	204	0.161932	0.193983	0.0954133	0.100405	0.0464018	0.0443094	0.0259673	0.0213743
	204.2	0.162357	0.194155	0.0956713	0.100499	0.0468499	0.0443518	0.0259336	0.021395
	204.4	0.162053	0.194327	0.0961081	0.100592	0.0466956	0.0443942	0.02626	0.0214157
	204.6	0.161535	0.194499	0.0956205	0.100686	0.0465195	0.0444365	0.0261677	0.0214364
	204.8	0.161775	0.194671	0.0958363	0.10078	0.0467708	0.0444789	0.0261446	0.0214571
	205	0.16282	0.194843	0.0965584	0.100873	0.0471303	0.0445212	0.0267567	0.0214778
	205.2	0.162631	0.195014	0.0970696	0.100967	0.0470387	0.0445636	0.0267227	0.0214985
	205.4	0.162153	0.195186	0.0967941	0.10106	0.0467446	0.044606	0.0260952	0.0215192
	205.6	0.162842	0.195358	0.0976858	0.101154	0.0473096	0.0446483	0.0271034	0.0215399
	205.8	0.163724	0.195529	0.0985219	0.101248	0.0479895	0.0446907	0.0277851	0.0215606
	206	0.163847	0.195701	0.0988013	0.101341	0.0483351	0.044733	0.0276547	0.0215812
	206.2	0.164656	0.195873	0.100087	0.101435	0.0489169	0.0447754	0.0282177	0.0216019
	206.4	0.164544	0.196044	0.0999921	0.101528	0.048696	0.0448177	0.0279973	0.0216226
	206.6	0.165541	0.196216	0.10109	0.101622	0.0491186	0.0448601	0.0288851	0.0216433
	206.8	0.165802	0.196387	0.101379	0.101715	0.0492712	0.0449024	0.0292637	0.021664
	207	0.165875	0.196559	0.101745	0.101809	0.0493229	0.0449447	0.0290826	0.0216847
	207.2	0.165706	0.19673	0.101294	0.101902	0.0488089	0.0449871	0.0283874	0.0217054
	207.4	0.166141	0.196901	0.101693	0.101996	0.0491016	0.0450294	0.0288651	0.0217261
	207.6	0.165664	0.197073	0.101217	0.102089	0.0483937	0.0450718	0.0281748	0.0217468
	207.8	0.165223	0.197244	0.100539	0.102183	0.0483041	0.0451141	0.0278573	0.0217675
	208	0.165219	0.197415	0.100798	0.102276	0.0481144	0.0451564	0.0279997	0.0217881
	208.2	0.165981	0.197587	0.101304	0.102369	0.0490991	0.0451988	0.0287614	0.0218088
	208.4	0.165682	0.197758	0.101214	0.102463	0.0487865	0.0452411	0.028704	0.0218295
	208.6	0.16605	0.197929	0.100867	0.102556	0.0490505	0.0452834	0.0285465	0.0218502
	208.8	0.166169	0.1981	0.100641	0.10265	0.0494569	0.0453257	0.0280518	0.0218709
	209	0.166751	0.198271	0.100557	0.102743	0.0496523	0.0453681	0.0278813	0.0218916
	209.2	0.167171	0.198442	0.100767	0.102837	0.049289	0.0454104	0.0276899	0.0219122
	209.4	0.167483	0.198613	0.100351	0.10293	0.0488394	0.0454527	0.02739	0.0219329
	209.6	0.168031	0.198784	0.101047	0.103023	0.0493176	0.045495	0.0276425	0.0219536
	209.8	0.168788	0.198955	0.101604	0.103117	0.0496159	0.0455373	0.0273448	0.0219743
	210	0.168697	0.199126	0.101457	0.10321	0.0492815	0.0455796	0.027213	0.021995
	210.2	0.16868	0.199297	0.101177	0.103303	0.0493252	0.0456219	0.027316	0.0220157
	210.4	0.167977	0.199468	0.101007	0.103397	0.0485722	0.0456643	0.0270702	0.0220363
	210.6	0.168125	0.199639	0.100849	0.10349	0.0483135	0.0457065	0.0271757	0.022057
	210.8	0.16735	0.19981	0.100205	0.103583	0.0473752	0.0457489	0.0265063	0.0220777
	211	0.167677	0.199981	0.100147	0.103677	0.0468748	0.0457912	0.0262303	0.0220984
	211.2	0.168424	0.200151	0.100441	0.10377	0.0469095	0.0458335	0.0263916	0.0221191
	211.4	0.168162	0.200322	0.0997607	0.103863	0.0469523	0.0458757	0.0264782	0.0221397
	211.6	0.168045	0.200493	0.0998328	0.103957	0.0464217	0.0459181	0.0261247	0.0221604
	211.8	0.168041	0.200663	0.0998581	0.10405	0.0465636	0.0459603	0.0265312	0.0221811
	212	0.168482	0.200834	0.0999968	0.104143	0.0465166	0.0460026	0.0267338	0.0222018
	212.2	0.16892	0.201005	0.100072	0.104236	0.0466575	0.0460449	0.0273356	0.0222224
	212.4	0.169057	0.201175	0.100404	0.10433	0.0469755	0.0460872	0.0275412	0.0222431
	212.6	0.169249	0.201346	0.100128	0.104423	0.0476467	0.0461295	0.0277039	0.0222638
	212.8	0.169706	0.201516	0.0999535	0.104516	0.0476197	0.0461718	0.0278873	0.0222845
	213	0.170376	0.201687	0.100337	0.104609	0.0477178	0.046214	0.0282645	0.0223051
	213.2	0.170394	0.201857	0.100322	0.104703	0.0475276	0.0462563	0.0281904	0.0223258
	213.4	0.170334	0.202027	0.100565	0.104796	0.0480583	0.0462986	0.0285972	0.0223465
	213.6	0.169754	0.202198	0.101113	0.104889	0.0481388	0.0463409	0.0287706	0.0223671
	213.8	0.170139	0.202368	0.10204	0.104982	0.0488217	0.0463831	0.0287965	0.0223878
	214	0.169844	0.202538	0.102087	0.105075	0.0488659	0.0464254	0.0293079	0.0224085
	214.2	0.169334	0.202709	0.101945	0.105169	0.0487139	0.0464677	0.029167	0.0224292
	214.4	0.16818	0.202879	0.102328	0.105262	0.0485933	0.04651	0.0290127	0.0224498
	214.6	0.168351	0.203049	0.102081	0.105355	0.0489923	0.0465522	0.0283381	0.0224705
	214.8	0.168644	0.203219	0.102578	0.105448	0.048892	0.0465945	0.0284666	0.0224912
	215	0.168646	0.203389	0.102747	0.105541	0.0492335	0.0466367	0.0283182	0.0225118
	215.2	0.168712	0.203559	0.103208	0.105634	0.0498344	0.046679	0.0281431	0.0225325
	215.4	0.168833	0.203729	0.103138	0.105727	0.0496421	0.0467212	0.0282707	0.0225532
	215.6	0.168121	0.203899	0.102257	0.105821	0.0487364	0.0467635	0.0273426	0.0225738
	215.8	0.168275	0.204069	0.101899	0.105914	0.0491378	0.0468058	0.0278512	0.0225945
	216	0.169064	0.204239	0.102016	0.106007	0.0487907	0.046848	0.0278824	0.0226152
	216.2	0.168737	0.204409	0.101784	0.1061	0.0488999	0.0468903	0.0277184	0.0226358
	216.4	0.16897	0.204579	0.101831	0.106193	0.0494196	0.0469325	0.0278011	0.0226565
	216.6	0.170072	0.204749	0.102388	0.106286	0.0498783	0.0469747	0.0280153	0.0226772
	216.8	0.170487	0.204919	0.101994	0.106379	0.0493952	0.047017	0.0279063	0.0226978
	217	0.170376	0.205089	0.102046	0.106472	0.0497722	0.0470592	0.027574	0.0227185
	217.2	0.170831	0.205258	0.102332	0.106565	0.0501331	0.0471015	0.027977	0.0227392
	217.4	0.171378	0.205428	0.102762	0.106658	0.0507949	0.0471437	0.0284424	0.0227598
	217.6	0.171176	0.205598	0.102279	0.106751	0.0500666	0.0471859	0.0278212	0.0227805
	217.8	0.172018	0.205767	0.103036	0.106844	0.0503355	0.0472282	0.0279019	0.0228012
	218	0.172417	0.205937	0.102917	0.106937	0.0507073	0.0472704	0.0279173	0.0228218
	218.2	0.172122	0.206107	0.102326	0.10703	0.0500567	0.0473126	0.0272283	0.0228425
	218.4	0.171981	0.206276	0.102854	0.107123	0.0501642	0.0473548	0.027719	0.0228631
	218.6	0.171979	0.206446	0.102927	0.107216	0.0506587	0.0473971	0.0275046	0.0228838
	218.8	0.172684	0.206615	0.103639	0.107309	0.0508051	0.0474393	0.0279823	0.0229045
	219	0.17256	0.206785	0.103654	0.107402	0.0507517	0.0474815	0.0286087	0.0229251
	219.2	0.172965	0.206954	0.103952	0.107495	0.0507197	0.0475237	0.0290568	0.0229458
	219.4	0.17272	0.207123	0.103515	0.107588	0.0499387	0.0475659	0.0289934	0.0229664
	219.6	0.172025	0.207293	0.10316	0.107681	0.0494231	0.0476081	0.0289592	0.0229871
	219.8	0.171785	0.207462	0.103693	0.107774	0.049895	0.0476504	0.0295315	0.0230078
	220	0.172011	0.207631	0.103789	0.107867	0.0500917	0.0476926	0.0293827	0.0230284
	220.2	0.171774	0.207801	0.103836	0.10796	0.0497816	0.0477348	0.0293949	0.0230491
	220.4	0.171751	0.20797	0.10369	0.108053	0.049572	0.047777	0.029722	0.0230697
	220.6	0.171793	0.208139	0.10351	0.108145	0.048945	0.0478192	0.028966	0.0230904
	220.8	0.171587	0.208308	0.103048	0.108238	0.0488327	0.0478614	0.0289908	0.023111
	221	0.171985	0.208477	0.103359	0.108331	0.0499067	0.0479036	0.0293885	0.0231317
	221.2	0.171625	0.208646	0.102462	0.108424	0.0495368	0.0479458	0.0290334	0.0231523
	221.4	0.172253	0.208815	0.102324	0.108517	0.0495972	0.047988	0.0292545	0.023173
	221.6	0.172438	0.208984	0.102241	0.10861	0.04899	0.0480302	0.0290053	0.0231936
	221.8	0.172427	0.209153	0.102153	0.108703	0.0487727	0.0480723	0.0287522	0.0232143
	222	0.172676	0.209322	0.102097	0.108795	0.0487462	0.0481145	0.027812	0.0232349
	222.2	0.172597	0.209491	0.102103	0.108888	0.0480836	0.0481567	0.0274586	0.0232556
	222.4	0.1726	0.20966	0.102609	0.108981	0.0485032	0.0481989	0.0274007	0.0232762
	222.6	0.172925	0.209829	0.102544	0.109074	0.0487582	0.0482411	0.0272353	0.0232969
	222.8	0.173972	0.209998	0.103481	0.109167	0.0489354	0.0482833	0.0271527	0.0233175
	223	0.173819	0.210167	0.103311	0.109259	0.0487522	0.0483254	0.0270401	0.0233382
	223.2	0.174336	0.210336	0.103871	0.109352	0.0487935	0.0483676	0.027	0.0233588
	223.4	0.174449	0.210504	0.10433	0.109445	0.0492094	0.0484098	0.0271227	0.0233795
	223.6	0.174997	0.210673	0.105018	0.109538	0.0498326	0.048452	0.0273834	0.0234001
	223.8	0.175545	0.210842	0.105015	0.10963	0.0502216	0.0484941	0.0275606	0.0234208
	224	0.176011	0.21101	0.105461	0.109723	0.0501579	0.0485363	0.0280823	0.0234414
	224.2	0.176099	0.211179	0.105088	0.109816	0.0495481	0.0485785	0.0278562	0.0234621
	224.4	0.177007	0.211347	0.105145	0.109908	0.0499679	0.0486206	0.0281905	0.0234827
	224.6	0.177645	0.211516	0.105498	0.110001	0.0499699	0.0486628	0.0283825	0.0235034
	224.8	0.177859	0.211684	0.105593	0.110094	0.0501826	0.0487049	0.0287782	0.023524
	225	0.178104	0.211853	0.105553	0.110187	0.0500433	0.0487471	0.0286003	0.0235447
	225.2	0.178231	0.212021	0.105582	0.110279	0.0495245	0.0487892	0.0291032	0.0235653
	225.4	0.178701	0.21219	0.106037	0.110372	0.0496144	0.0488314	0.0297866	0.0235859
	225.6	0.178634	0.212358	0.106042	0.110465	0.0492477	0.0488736	0.0291034	0.0236066
	225.8	0.17833	0.212526	0.105899	0.110557	0.0490973	0.0489157	0.0290176	0.0236272
	226	0.17816	0.212695	0.105564	0.11065	0.048951	0.0489578	0.0281931	0.0236479
	226.2	0.178263	0.212863	0.105664	0.110742	0.0493246	0.049	0.0285232	0.0236685
	226.4	0.178048	0.213031	0.105998	0.110835	0.0494452	0.0490421	0.028277	0.0236891
	226.6	0.17748	0.2132	0.105073	0.110928	0.0493579	0.0490843	0.0279238	0.0237098
	226.8	0.176437	0.213368	0.104841	0.11102	0.0494786	0.0491264	0.0274145	0.0237304
	227	0.176375	0.213536	0.104697	0.111113	0.0497203	0.0491686	0.0276797	0.0237511
	227.2	0.176463	0.213704	0.104758	0.111206	0.0499373	0.0492107	0.0280497	0.0237717
	227.4	0.175978	0.213872	0.10433	0.111298	0.0502589	0.0492528	0.0279184	0.0237923
	227.6	0.176444	0.21404	0.104468	0.111391	0.0505743	0.0492949	0.0279892	0.023813
	227.8	0.176692	0.214208	0.104239	0.111483	0.0512677	0.0493371	0.0282274	0.0238336
	228	0.17659	0.214376	0.103805	0.111576	0.0511702	0.0493792	0.0282035	0.0238543
	228.2	0.177344	0.214544	0.104433	0.111668	0.0516763	0.0494213	0.0283463	0.0238749
	228.4	0.178142	0.214712	0.104416	0.111761	0.0517722	0.0494634	0.0280829	0.0238955
	228.6	0.177796	0.21488	0.104711	0.111853	0.0512873	0.0495056	0.0284735	0.0239162
	228.8	0.178083	0.215048	0.105402	0.111946	0.0508438	0.0495477	0.0284887	0.0239368
	229	0.178456	0.215215	0.10583	0.112038	0.0509774	0.0495898	0.0282209	0.0239574
	229.2	0.178944	0.215383	0.105705	0.112131	0.0508107	0.0496319	0.0287021	0.0239781
	229.4	0.17951	0.215551	0.106147	0.112223	0.0511483	0.049674	0.0287545	0.0239987
	229.6	0.180173	0.215719	0.107046	0.112316	0.0521326	0.0497161	0.0292052	0.0240193
	229.8	0.180265	0.215886	0.107144	0.112408	0.0519066	0.0497582	0.0293476	0.02404
	230	0.180605	0.216054	0.107488	0.112501	0.0518118	0.0498004	0.0290602	0.0240606
	230.2	0.18112	0.216222	0.108428	0.112593	0.0522472	0.0498425	0.0297848	0.0240812
	230.4	0.181007	0.216389	0.108695	0.112686	0.0522549	0.0498846	0.0295393	0.0241018
	230.6	0.180837	0.216557	0.108192	0.112778	0.0520491	0.0499267	0.0295859	0.0241225
	230.8	0.180669	0.216724	0.10896	0.112871	0.051841	0.0499688	0.0298601	0.0241431
	231	0.181252	0.216892	0.109399	0.112963	0.0517058	0.0500109	0.0299603	0.0241637
	231.2	0.181646	0.217059	0.109421	0.113055	0.0510981	0.0500529	0.0299764	0.0241844
	231.4	0.1816	0.217227	0.109383	0.113148	0.0513004	0.050095	0.0298393	0.024205
	231.6	0.181602	0.217394	0.109428	0.11324	0.0515426	0.0501371	0.0297872	0.0242256
	231.8	0.182153	0.217561	0.109589	0.113333	0.0519241	0.0501792	0.02978	0.0242462
	232	0.182047	0.217729	0.109287	0.113425	0.0516275	0.0502213	0.0296763	0.0242669
	232.2	0.18148	0.217896	0.109284	0.113517	0.051325	0.0502634	0.0288115	0.0242875
	232.4	0.181888	0.218063	0.10913	0.11361	0.0509925	0.0503055	0.0287745	0.0243081
	232.6	0.182438	0.218231	0.109947	0.113702	0.0513157	0.0503475	0.030283	0.0243287
	232.8	0.182185	0.218398	0.109007	0.113794	0.0508164	0.0503896	0.0293573	0.0243494
	233	0.181949	0.218565	0.108324	0.113887	0.0510326	0.0504317	0.0290899	0.02437
	233.2	0.182026	0.218732	0.108076	0.113979	0.050675	0.0504738	0.0294029	0.0243906
	233.4	0.181464	0.218899	0.108049	0.114071	0.0508027	0.0505158	0.0289911	0.0244112
	233.6	0.180904	0.219066	0.107739	0.114164	0.0507372	0.0505579	0.0286922	0.0244319
	233.8	0.181539	0.219233	0.107936	0.114256	0.0503834	0.0506	0.0286233	0.0244525
	234	0.182181	0.2194	0.108342	0.114348	0.0508353	0.050642	0.0289811	0.0244731
	234.2	0.182585	0.219567	0.108724	0.11444	0.0514088	0.0506841	0.0294639	0.0244937
	234.4	0.18342	0.219734	0.109468	0.114533	0.0518825	0.0507262	0.0295943	0.0245143
	234.6	0.18354	0.219901	0.109598	0.114625	0.0516217	0.0507682	0.0291287	0.024535
	234.8	0.184228	0.220068	0.11046	0.114717	0.0517273	0.0508103	0.0297726	0.0245556
	235	0.185955	0.220235	0.111436	0.114809	0.0522015	0.0508523	0.030607	0.0245762
	235.2	0.186736	0.220402	0.111526	0.114902	0.0522717	0.0508944	0.0308027	0.0245968
	235.4	0.187733	0.220568	0.111983	0.114994	0.0532255	0.0509364	0.0313293	0.0246174
	235.6	0.188534	0.220735	0.112366	0.115086	0.0536239	0.0509785	0.031488	0.0246381
	235.8	0.189118	0.220902	0.112331	0.115178	0.0537314	0.0510205	0.0313023	0.0246587
	236	0.189405	0.221068	0.111998	0.11527	0.0533216	0.0510626	0.0314794	0.0246793
	236.2	0.18976	0.221235	0.112563	0.115363	0.0532426	0.0511046	0.0315744	0.0246999
	236.4	0.190811	0.221402	0.113251	0.115455	0.0535306	0.0511467	0.032041	0.0247205
	236.6	0.190978	0.221568	0.113316	0.115547	0.0534528	0.0511887	0.0323916	0.0247411
	236.8	0.190637	0.221735	0.11294	0.115639	0.0531738	0.0512307	0.0321504	0.0247617
	237	0.190403	0.221901	0.113095	0.115731	0.0537641	0.0512728	0.0322673	0.0247824
	237.2	0.189346	0.222068	0.112455	0.115823	0.053214	0.0513148	0.0314213	0.024803
	237.4	0.188944	0.222234	0.112299	0.115916	0.0527959	0.0513568	0.030823	0.0248236
	237.6	0.188344	0.222401	0.111808	0.116008	0.05256	0.0513989	0.0305935	0.0248442
	237.8	0.188138	0.222567	0.11175	0.1161	0.0527311	0.0514409	0.0305391	0.0248648
	238	0.188218	0.222733	0.112127	0.116192	0.0525196	0.0514829	0.0304907	0.0248854
	238.2	0.186768	0.2229	0.111673	0.116284	0.0523582	0.0515249	0.0296665	0.024906
	238.4	0.186572	0.223066	0.111704	0.116376	0.0522729	0.051567	0.0289719	0.0249266
	238.6	0.186329	0.223232	0.111836	0.116468	0.0519992	0.051609	0.028809	0.0249473
	238.8	0.18633	0.223399	0.112183	0.11656	0.0523564	0.051651	0.0293345	0.0249679
	239	0.186798	0.223565	0.112191	0.116652	0.0526126	0.051693	0.0291125	0.0249885
	239.2	0.186542	0.223731	0.111645	0.116744	0.0523091	0.051735	0.028208	0.0250091
	239.4	0.187142	0.223897	0.11195	0.116836	0.0529506	0.051777	0.0284921	0.0250297
	239.6	0.186611	0.224063	0.111578	0.116928	0.0525116	0.051819	0.0282299	0.0250503
	239.8	0.187238	0.224229	0.112144	0.11702	0.052683	0.051861	0.0287551	0.0250709
	240	0.187561	0.224395	0.112596	0.117112	0.0522644	0.051903	0.0291827	0.0250915
	240.2	0.187672	0.224561	0.113121	0.117204	0.0524875	0.051945	0.0294082	0.0251121
	240.4	0.187966	0.224727	0.11331	0.117296	0.05246	0.051987	0.0295764	0.0251327
	240.6	0.18846	0.224893	0.114029	0.117388	0.0529309	0.052029	0.0307126	0.0251533
	240.8	0.188632	0.225059	0.113763	0.11748	0.0534426	0.052071	0.0315638	0.0251739
	241	0.18924	0.225225	0.113957	0.117572	0.0540063	0.052113	0.0324994	0.0251945
	241.2	0.18933	0.225391	0.113836	0.117664	0.0536195	0.052155	0.0328748	0.0252151
	241.4	0.189671	0.225556	0.11346	0.117756	0.0529811	0.052197	0.0329555	0.0252357
	241.6	0.189077	0.225722	0.112563	0.117848	0.0520153	0.052239	0.0328092	0.0252563
	241.8	0.189158	0.225888	0.112607	0.11794	0.0517596	0.052281	0.0328544	0.0252769
	242	0.189193	0.226054	0.112142	0.118032	0.051103	0.052323	0.0324668	0.0252975
	242.2	0.18875	0.226219	0.111391	0.118124	0.0508416	0.0523649	0.0324121	0.0253181
	242.4	0.189086	0.226385	0.11165	0.118216	0.0508971	0.0524069	0.032017	0.0253387
	242.6	0.188758	0.226551	0.111656	0.118308	0.0508532	0.0524489	0.0316699	0.0253593
	242.8	0.188848	0.226716	0.111485	0.1184	0.0514111	0.0524909	0.031675	0.0253799
	243	0.189462	0.226882	0.111657	0.118491	0.0516128	0.0525328	0.0311445	0.0254005
	243.2	0.190077	0.227047	0.111781	0.118583	0.0523158	0.0525748	0.0313787	0.0254211
	243.4	0.190766	0.227213	0.11245	0.118675	0.0530675	0.0526168	0.0321555	0.0254417
	243.6	0.191225	0.227378	0.112646	0.118767	0.0532307	0.0526587	0.0327177	0.0254623
	243.8	0.191441	0.227544	0.113638	0.118859	0.0540188	0.0527007	0.0326697	0.0254829
	244	0.191602	0.227709	0.11411	0.118951	0.0541296	0.0527427	0.0327776	0.0255035
	244.2	0.192613	0.227874	0.115161	0.119043	0.0551214	0.0527846	0.0337221	0.0255241
	244.4	0.19285	0.22804	0.115582	0.119134	0.0559359	0.0528266	0.0339653	0.0255447
	244.6	0.193975	0.228205	0.116596	0.119226	0.0564898	0.0528685	0.0347636	0.0255653
	244.8	0.194582	0.22837	0.116905	0.119318	0.057106	0.0529105	0.035654	0.0255859
	245	0.195812	0.228535	0.117457	0.11941	0.0577081	0.0529524	0.0364903	0.0256065
	245.2	0.195641	0.228701	0.116981	0.119502	0.0570632	0.0529944	0.03547	0.0256271
	245.4	0.195804	0.228866	0.116644	0.119593	0.0565719	0.0530364	0.0352831	0.0256477
	245.6	0.195542	0.229031	0.116072	0.119685	0.0559232	0.0530783	0.0346735	0.0256683
	245.8	0.195399	0.229196	0.115714	0.119777	0.055926	0.0531202	0.034346	0.0256889
	246	0.194918	0.229361	0.115192	0.119869	0.0551784	0.0531622	0.0335574	0.0257095
	246.2	0.19458	0.229526	0.114877	0.11996	0.0545882	0.0532041	0.0333353	0.0257301
	246.4	0.193781	0.229691	0.114265	0.120052	0.0541201	0.0532461	0.0322355	0.0257506
	246.6	0.193643	0.229856	0.114784	0.120144	0.0538363	0.053288	0.0322101	0.0257712
	246.8	0.193656	0.230021	0.114427	0.120235	0.0539449	0.0533299	0.0323183	0.0257918
	247	0.193369	0.230186	0.114165	0.120327	0.0535017	0.0533719	0.0316764	0.0258124
	247.2	0.194282	0.230351	0.11479	0.120419	0.0540739	0.0534138	0.0323348	0.025833
	247.4	0.194118	0.230516	0.114862	0.120511	0.0539258	0.0534557	0.0321736	0.0258536
	247.6	0.19432	0.23068	0.11479	0.120602	0.053816	0.0534977	0.032159	0.0258742
	247.8	0.194709	0.230845	0.11567	0.120694	0.0541493	0.0535396	0.0325769	0.0258948
	248	0.195959	0.23101	0.116884	0.120786	0.0547415	0.0535815	0.0333434	0.0259153
	248.2	0.196253	0.231175	0.117176	0.120877	0.0549815	0.0536234	0.0335473	0.0259359
	248.4	0.196327	0.231339	0.116878	0.120969	0.0549303	0.0536653	0.0333863	0.0259565
	248.6	0.196646	0.231504	0.11729	0.12106	0.0555545	0.0537072	0.0338145	0.0259771
	248.8	0.197122	0.231669	0.116972	0.121152	0.0560837	0.0537492	0.033974	0.0259977
	249	0.197932	0.231833	0.117419	0.121244	0.0565568	0.0537911	0.0344391	0.0260183
	249.2	0.197609	0.231998	0.116943	0.121335	0.056359	0.053833	0.0334877	0.0260388
	249.4	0.197376	0.232162	0.116608	0.121427	0.0560473	0.0538749	0.0336062	0.0260594
	249.6	0.197036	0.232327	0.116518	0.121518	0.0556755	0.0539168	0.0328348	0.02608
	249.8	0.197009	0.232491	0.116328	0.12161	0.0555634	0.0539587	0.0326432	0.0261006
	250	0.196295	0.232656	0.115949	0.121702	0.0549362	0.0540006	0.0319088	0.0261212
	250.2	0.196805	0.23282	0.115945	0.121793	0.0545236	0.0540425	0.0321866	0.0261418
	250.4	0.196992	0.232984	0.116063	0.121885	0.054365	0.0540844	0.0320776	0.0261623
	250.6	0.196244	0.233149	0.115987	0.121976	0.0540597	0.0541263	0.0317196	0.0261829
	250.8	0.195762	0.233313	0.115406	0.122068	0.0534888	0.0541682	0.0313224	0.0262035
	251	0.195813	0.233477	0.115634	0.122159	0.0530364	0.0542101	0.0315444	0.0262241
	251.2	0.19552	0.233641	0.115848	0.122251	0.0531269	0.054252	0.0314383	0.0262447
	251.4	0.194945	0.233806	0.115334	0.122342	0.0525861	0.0542938	0.0313018	0.0262652
	251.6	0.19548	0.23397	0.115879	0.122434	0.0525539	0.0543357	0.0317359	0.0262858
	251.8	0.195621	0.234134	0.115914	0.122525	0.0524221	0.0543776	0.0315705	0.0263064
	252	0.196109	0.234298	0.116165	0.122617	0.0523609	0.0544195	0.0315776	0.026327
	252.2	0.196756	0.234462	0.116178	0.122708	0.0522212	0.0544614	0.0316106	0.0263475
	252.4	0.197169	0.234626	0.115546	0.1228	0.0521123	0.0545033	0.0310184	0.0263681
	252.6	0.198071	0.23479	0.116053	0.122891	0.0527511	0.0545451	0.0313099	0.0263887
	252.8	0.199491	0.234954	0.116694	0.122983	0.0536289	0.054587	0.0320635	0.0264093
	253	0.200169	0.235118	0.117767	0.123074	0.0543989	0.0546289	0.0326362	0.0264298
	253.2	0.200662	0.235282	0.117648	0.123165	0.0544715	0.0546707	0.0320714	0.0264504
	253.4	0.200699	0.235446	0.11817	0.123257	0.0547884	0.0547126	0.0322678	0.026471
	253.6	0.201294	0.23561	0.118711	0.123348	0.0554666	0.0547545	0.0319802	0.0264915
	253.8	0.201735	0.235774	0.118232	0.12344	0.0555285	0.0547963	0.0320389	0.0265121
	254	0.201554	0.235937	0.119071	0.123531	0.0558241	0.0548382	0.0323265	0.0265327
	254.2	0.202185	0.236101	0.119401	0.123622	0.0565293	0.05488	0.0324066	0.0265533
	254.4	0.202373	0.236265	0.11947	0.123714	0.0571787	0.0549219	0.0325255	0.0265738
	254.6	0.201784	0.236428	0.119236	0.123805	0.0574216	0.0549638	0.0324508	0.0265944
	254.8	0.201291	0.236592	0.119167	0.123896	0.057216	0.0550056	0.032266	0.026615
	255	0.200934	0.236756	0.118633	0.123988	0.0569884	0.0550475	0.0320443	0.0266355
	255.2	0.200555	0.236919	0.118535	0.124079	0.0575585	0.0550893	0.0325551	0.0266561
	255.4	0.200578	0.237083	0.118698	0.12417	0.0575114	0.0551312	0.0326358	0.0266767
	255.6	0.200662	0.237246	0.118804	0.124262	0.0576492	0.055173	0.0323744	0.0266972
	255.8	0.200762	0.23741	0.118962	0.124353	0.0573866	0.0552149	0.0320473	0.0267178
	256	0.201467	0.237573	0.119238	0.124444	0.0575134	0.0552567	0.0321101	0.0267384
	256.2	0.20145	0.237737	0.119394	0.124536	0.0574087	0.0552985	0.0318685	0.0267589
	256.4	0.202314	0.2379	0.119607	0.124627	0.0575535	0.0553404	0.0321119	0.0267795
	256.6	0.20348	0.238064	0.120454	0.124718	0.0584923	0.0553822	0.0331899	0.0268001
	256.8	0.203259	0.238227	0.120014	0.124809	0.0584512	0.055424	0.0324358	0.0268206
	257	0.203826	0.23839	0.12035	0.124901	0.0580083	0.0554659	0.0320883	0.0268412
	257.2	0.203495	0.238553	0.11979	0.124992	0.0576939	0.0555077	0.0315539	0.0268618
	257.4	0.203344	0.238717	0.119908	0.125083	0.0578544	0.0555495	0.0314116	0.0268823
	257.6	0.203543	0.23888	0.119821	0.125174	0.0575846	0.0555913	0.0310567	0.0269029
	257.8	0.20297	0.239043	0.119642	0.125266	0.0569436	0.0556332	0.0309471	0.0269235
	258	0.202574	0.239206	0.120118	0.125357	0.0569328	0.055675	0.0308578	0.026944
	258.2	0.203034	0.239369	0.119306	0.125448	0.0568571	0.0557168	0.0305128	0.0269646
	258.4	0.20326	0.239532	0.119142	0.125539	0.0564259	0.0557586	0.0302853	0.0269851
	258.6	0.203678	0.239696	0.118483	0.12563	0.0557131	0.0558004	0.0299476	0.0270057
	258.8	0.203745	0.239859	0.11836	0.125722	0.0549925	0.0558422	0.0301376	0.0270263
	259	0.204442	0.240022	0.11886	0.125813	0.0554586	0.055884	0.0310265	0.0270468
	259.2	0.204537	0.240184	0.119359	0.125904	0.0552427	0.0559259	0.0317809	0.0270674
	259.4	0.204642	0.240347	0.119572	0.125995	0.0547649	0.0559677	0.0316526	0.0270879
	259.6	0.204898	0.24051	0.120172	0.126086	0.0550135	0.0560095	0.031802	0.0271085
	259.8	0.205051	0.240673	0.120668	0.126177	0.0546319	0.0560513	0.0320077	0.027129
	260	0.205026	0.240836	0.120433	0.126268	0.0542804	0.0560931	0.0319707	0.0271496
	260.2	0.20541	0.240999	0.120948	0.12636	0.0546172	0.0561349	0.0328974	0.0271702
	260.4	0.206508	0.241162	0.121659	0.126451	0.0551814	0.0561767	0.0333902	0.0271907
	260.6	0.20705	0.241324	0.121416	0.126542	0.0554312	0.0562185	0.0333274	0.0272113
	260.8	0.206273	0.241487	0.12127	0.126633	0.0542309	0.0562602	0.0326197	0.0272318
	261	0.206786	0.24165	0.121937	0.126724	0.0547269	0.056302	0.033418	0.0272524
	261.2	0.206458	0.241812	0.121999	0.126815	0.0548379	0.0563438	0.0336258	0.0272729
	261.4	0.206207	0.241975	0.122211	0.126906	0.0551269	0.0563856	0.0336604	0.0272935
	261.6	0.2057	0.242137	0.122095	0.126997	0.0551367	0.0564274	0.0333967	0.027314
	261.8	0.205311	0.2423	0.122398	0.127088	0.055308	0.0564692	0.0337204	0.0273346
	262	0.205603	0.242463	0.122603	0.127179	0.0555314	0.0565109	0.0340512	0.0273551
	262.2	0.205178	0.242625	0.121529	0.12727	0.0555992	0.0565527	0.0334225	0.0273757
	262.4	0.20537	0.242787	0.121829	0.127361	0.0558773	0.0565945	0.0331649	0.0273962
	262.6	0.206242	0.24295	0.121952	0.127452	0.0561822	0.0566363	0.0336259	0.0274168
	262.8	0.205506	0.243112	0.121955	0.127543	0.056397	0.0566781	0.0331536	0.0274373
	263	0.205422	0.243275	0.121683	0.127634	0.0566836	0.0567198	0.0329248	0.0274579
	263.2	0.205576	0.243437	0.121761	0.127725	0.0562631	0.0567616	0.0327593	0.0274784
	263.4	0.206248	0.243599	0.122001	0.127816	0.0570998	0.0568034	0.0332699	0.027499
	263.6	0.206113	0.243761	0.122143	0.127907	0.0568336	0.0568451	0.0324996	0.0275195
	263.8	0.206181	0.243924	0.122011	0.127998	0.0568592	0.0568869	0.0322237	0.0275401
	264	0.20636	0.244086	0.121961	0.128089	0.0573991	0.0569286	0.0318397	0.0275606
	264.2	0.20741	0.244248	0.122614	0.12818	0.058202	0.0569704	0.0322422	0.0275812
	264.4	0.208354	0.24441	0.12339	0.128271	0.0590258	0.0570121	0.0326326	0.0276017
	264.6	0.208976	0.244572	0.123361	0.128362	0.059285	0.0570539	0.0331178	0.0276223
	264.8	0.209358	0.244734	0.123872	0.128453	0.0593493	0.0570956	0.0334254	0.0276428
	265	0.210503	0.244896	0.124312	0.128544	0.0603734	0.0571374	0.0340742	0.0276633
	265.2	0.21046	0.245058	0.124205	0.128635	0.0603271	0.0571791	0.0338525	0.0276839
	265.4	0.210723	0.24522	0.124154	0.128725	0.0603723	0.0572209	0.0341589	0.0277044
	265.6	0.211863	0.245382	0.124397	0.128816	0.0605934	0.0572626	0.0344444	0.027725
	265.8	0.212072	0.245544	0.124799	0.128907	0.0611668	0.0573044	0.0348792	0.0277455
	266	0.212305	0.245706	0.12434	0.128998	0.0609364	0.0573461	0.0348387	0.027766
	266.2	0.21263	0.245868	0.124373	0.129089	0.0611607	0.0573878	0.035343	0.0277866
	266.4	0.212339	0.24603	0.124266	0.12918	0.0607593	0.0574296	0.0350835	0.0278071
	266.6	0.212251	0.246192	0.123801	0.129271	0.0602998	0.0574713	0.0351308	0.0278277
	266.8	0.212427	0.246353	0.123648	0.129361	0.0599145	0.057513	0.0351885	0.0278482
	267	0.212456	0.246515	0.123621	0.129452	0.0597953	0.0575548	0.0360612	0.0278687
	267.2	0.212588	0.246677	0.123995	0.129543	0.0596033	0.0575965	0.0362253	0.0278893
	267.4	0.212274	0.246838	0.123986	0.129634	0.0591031	0.0576382	0.0362729	0.0279098
	267.6	0.210921	0.247	0.123826	0.129725	0.0583116	0.0576799	0.0353578	0.0279304
	267.8	0.210433	0.247162	0.123597	0.129815	0.058315	0.0577217	0.0353145	0.0279509
	268	0.210694	0.247323	0.124165	0.129906	0.0581113	0.0577634	0.0356343	0.0279714
	268.2	0.210667	0.247485	0.124229	0.129997	0.0579377	0.0578051	0.0356666	0.027992
	268.4	0.210875	0.247646	0.124722	0.130088	0.0584139	0.0578468	0.0356289	0.0280125
	268.6	0.21106	0.247808	0.124855	0.130178	0.0584149	0.0578885	0.035449	0.028033
	268.8	0.211614	0.247969	0.125209	0.130269	0.0587163	0.0579302	0.0352206	0.0280536
	269	0.211174	0.248131	0.124906	0.13036	0.0584253	0.0579719	0.0344793	0.0280741
	269.2	0.211071	0.248292	0.124793	0.13045	0.0583492	0.0580136	0.0338093	0.0280946
	269.4	0.211983	0.248453	0.1251	0.130541	0.0589204	0.0580553	0.0339132	0.0281152
	269.6	0.212332	0.248615	0.124746	0.130632	0.0590601	0.058097	0.0332607	0.0281357
	269.8	0.213213	0.248776	0.125486	0.130723	0.0599924	0.0581388	0.033948	0.0281562
	270	0.213804	0.248937	0.125492	0.130813	0.0602024	0.0581805	0.0341815	0.0281768
	270.2	0.214189	0.249098	0.125878	0.130904	0.0605802	0.0582222	0.0343858	0.0281973
	270.4	0.214376	0.24926	0.125187	0.130995	0.060611	0.0582638	0.0337548	0.0282178
	270.6	0.214758	0.249421	0.125333	0.131085	0.0606719	0.0583055	0.0340839	0.0282383
	270.8	0.214751	0.249582	0.125123	0.131176	0.0606694	0.0583472	0.0340592	0.0282589
	271	0.214893	0.249743	0.124714	0.131267	0.0607834	0.0583889	0.0343775	0.0282794
	271.2	0.214915	0.249904	0.124637	0.131357	0.0604472	0.0584306	0.0337692	0.0282999
	271.4	0.214782	0.250065	0.124865	0.131448	0.0607134	0.0584723	0.0340681	0.0283205
	271.6	0.214653	0.250226	0.124893	0.131538	0.0604925	0.058514	0.0343627	0.028341
	271.8	0.215203	0.250387	0.125196	0.131629	0.0606305	0.0585556	0.0347616	0.0283615
	272	0.215075	0.250548	0.12567	0.13172	0.0608034	0.0585973	0.0347578	0.028382
	272.2	0.215611	0.250709	0.125808	0.13181	0.0610106	0.058639	0.0345321	0.0284026
	272.4	0.215711	0.25087	0.125947	0.131901	0.0609724	0.0586807	0.0343712	0.0284231
	272.6	0.215495	0.251031	0.125582	0.131991	0.0612809	0.0587223	0.034395	0.0284436
	272.8	0.215536	0.251191	0.125823	0.132082	0.0617425	0.058764	0.0343594	0.0284642
	273	0.214793	0.251352	0.125696	0.132172	0.0614118	0.0588057	0.0337314	0.0284847
	273.2	0.214768	0.251513	0.1255	0.132263	0.061527	0.0588473	0.0337133	0.0285052
	273.4	0.215141	0.251674	0.125763	0.132353	0.0618455	0.058889	0.0338839	0.0285257
	273.6	0.215329	0.251834	0.126103	0.132444	0.0615176	0.0589307	0.0341488	0.0285462
	273.8	0.215582	0.251995	0.126678	0.132534	0.0617249	0.0589723	0.0343944	0.0285668
	274	0.214722	0.252156	0.126172	0.132625	0.06073	0.059014	0.0333863	0.0285873
	274.2	0.214464	0.252316	0.125864	0.132715	0.0603312	0.0590556	0.0331699	0.0286078
	274.4	0.213971	0.252477	0.125021	0.132806	0.0598776	0.0590973	0.032667	0.0286283
	274.6	0.21359	0.252637	0.12524	0.132896	0.0596141	0.059139	0.0324211	0.0286488
	274.8	0.214272	0.252798	0.125846	0.132987	0.0598541	0.0591806	0.032821	0.0286694
	275	0.214708	0.252958	0.125724	0.133077	0.0595913	0.0592222	0.032924	0.0286899
	275.2	0.214968	0.253119	0.126166	0.133168	0.060059	0.0592639	0.0328984	0.0287104
	275.4	0.215805	0.253279	0.127288	0.133258	0.0610148	0.0593055	0.0338359	0.0287309
	275.6	0.216406	0.25344	0.127432	0.133349	0.0609253	0.0593472	0.0337203	0.0287514
	275.8	0.216653	0.2536	0.127731	0.133439	0.0610702	0.0593888	0.0338691	0.028772
	276	0.217154	0.25376	0.128023	0.13353	0.0613327	0.0594305	0.0340354	0.0287925
	276.2	0.218078	0.25392	0.128236	0.13362	0.0614417	0.0594721	0.0339268	0.028813
	276.4	0.217723	0.254081	0.127807	0.13371	0.0610134	0.0595137	0.0334802	0.0288335
	276.6	0.218198	0.254241	0.128514	0.133801	0.0615275	0.0595553	0.0344312	0.028854
	276.8	0.218522	0.254401	0.129091	0.133891	0.0620685	0.059597	0.0344086	0.0288745
	277	0.218447	0.254561	0.129034	0.133981	0.0617938	0.0596386	0.0344597	0.028895
	277.2	0.218375	0.254721	0.128686	0.134072	0.0612709	0.0596802	0.0346301	0.0289156
	277.4	0.218649	0.254882	0.129403	0.134162	0.0612727	0.0597218	0.0345798	0.0289361
	277.6	0.218086	0.255042	0.128995	0.134253	0.0600509	0.0597635	0.0342168	0.0289566
	277.8	0.217551	0.255202	0.128414	0.134343	0.0587699	0.0598051	0.0334336	0.0289771
	278	0.217287	0.255362	0.127944	0.134433	0.0585184	0.0598467	0.0332518	0.0289976
	278.2	0.217062	0.255522	0.127779	0.134523	0.0585473	0.0598883	0.0331898	0.0290181
	278.4	0.217086	0.255682	0.12817	0.134614	0.0588152	0.0599299	0.0332769	0.0290386
	278.6	0.218291	0.255841	0.129108	0.134704	0.0595049	0.0599715	0.0338657	0.0290591
	278.8	0.218186	0.256001	0.129433	0.134794	0.0599974	0.0600132	0.0338401	0.0290796
	279	0.218931	0.256161	0.129559	0.134885	0.0606359	0.0600548	0.0340406	0.0291002
	279.2	0.219959	0.256321	0.130142	0.134975	0.0613211	0.0600964	0.0343106	0.0291207
	279.4	0.219917	0.256481	0.130018	0.135065	0.061542	0.060138	0.0342553	0.0291412
	279.6	0.220791	0.256641	0.130204	0.135155	0.0615278	0.0601796	0.0339961	0.0291617
	279.8	0.221263	0.2568	0.130366	0.135246	0.0618679	0.0602212	0.0341204	0.0291822
	280	0.221712	0.25696	0.130571	0.135336	0.0628267	0.0602628	0.0341367	0.0292027
	280.2	0.221909	0.25712	0.130644	0.135426	0.0627751	0.0603044	0.0340383	0.0292232
	280.4	0.222128	0.257279	0.131274	0.135516	0.0634638	0.060346	0.0346853	0.0292437
	280.6	0.222015	0.257439	0.131268	0.135607	0.0641134	0.0603875	0.0351683	0.0292642
	280.8	0.221984	0.257598	0.130377	0.135697	0.064378	0.0604291	0.0352362	0.0292847
	281	0.222507	0.257758	0.13108	0.135787	0.0645103	0.0604707	0.036172	0.0293052
	281.2	0.221552	0.257917	0.130187	0.135877	0.063851	0.0605123	0.0355327	0.0293257
	281.4	0.222406	0.258077	0.130457	0.135967	0.0639675	0.0605539	0.0358366	0.0293462
	281.6	0.221699	0.258236	0.129639	0.136058	0.0632132	0.0605955	0.0355559	0.0293667
	281.8	0.221752	0.258396	0.129448	0.136148	0.0632668	0.060637	0.0354679	0.0293872
	282	0.221615	0.258555	0.128868	0.136238	0.0634212	0.0606786	0.0351325	0.0294077
	282.2	0.221609	0.258715	0.129313	0.136328	0.0631695	0.0607202	0.0353705	0.0294282
	282.4	0.221473	0.258874	0.129489	0.136418	0.0634786	0.0607618	0.0355498	0.0294487
	282.6	0.222105	0.259033	0.129169	0.136508	0.0633799	0.0608033	0.0354125	0.0294692
	282.8	0.221885	0.259192	0.129875	0.136598	0.0635851	0.0608449	0.0353513	0.0294897
	283	0.222366	0.259352	0.130164	0.136688	0.0634039	0.0608865	0.0352106	0.0295102
	283.2	0.222359	0.259511	0.13023	0.136779	0.0628612	0.060928	0.0348573	0.0295307
	283.4	0.221789	0.25967	0.129932	0.136869	0.0625197	0.0609696	0.0345252	0.0295512
	283.6	0.222457	0.259829	0.130766	0.136959	0.0628709	0.0610112	0.0343053	0.0295717
	283.8	0.221992	0.259988	0.130564	0.137049	0.062622	0.0610527	0.0338847	0.0295922
	284	0.222341	0.260147	0.131033	0.137139	0.0629917	0.0610943	0.0343352	0.0296127
	284.2	0.221804	0.260306	0.130617	0.137229	0.0628133	0.0611358	0.0338333	0.0296332
	284.4	0.221884	0.260465	0.1311	0.137319	0.0635211	0.0611774	0.0338412	0.0296537
	284.6	0.222402	0.260624	0.1315	0.137409	0.0631881	0.0612189	0.0341267	0.0296742
	284.8	0.222248	0.260783	0.131345	0.137499	0.0628527	0.0612605	0.0339542	0.0296947
	285	0.222793	0.260942	0.132021	0.137589	0.0630004	0.061302	0.0336696	0.0297152
	285.2	0.222731	0.261101	0.131558	0.137679	0.0630644	0.0613436	0.0334486	0.0297357
	285.4	0.223765	0.26126	0.131672	0.137769	0.063214	0.0613851	0.0340195	0.0297562
	285.6	0.223337	0.261419	0.131265	0.137859	0.0632843	0.0614266	0.0339796	0.0297767
	285.8	0.224484	0.261578	0.132008	0.137949	0.0641701	0.0614682	0.0349622	0.0297971
	286	0.224706	0.261736	0.131783	0.138039	0.0638844	0.0615097	0.0349367	0.0298176
	286.2	0.224828	0.261895	0.131936	0.138129	0.0640738	0.0615513	0.0354368	0.0298381
	286.4	0.22559	0.262054	0.132227	0.138219	0.0645253	0.0615928	0.0358478	0.0298586
	286.6	0.226536	0.262212	0.132686	0.138309	0.0646777	0.0616343	0.0363638	0.0298791
	286.8	0.226439	0.262371	0.132685	0.138399	0.0650298	0.0616758	0.0365753	0.0298996
	287	0.227529	0.26253	0.133168	0.138489	0.0651738	0.0617174	0.0370753	0.0299201
	287.2	0.228313	0.262688	0.133437	0.138579	0.0653913	0.0617589	0.0375906	0.0299406
	287.4	0.228225	0.262847	0.133056	0.138669	0.065278	0.0618004	0.0373086	0.0299611
	287.6	0.228573	0.263005	0.133263	0.138759	0.0651805	0.0618419	0.0372091	0.0299815
	287.8	0.22872	0.263164	0.133429	0.138848	0.0652513	0.0618835	0.0374061	0.030002
	288	0.228447	0.263322	0.132775	0.138938	0.0650114	0.061925	0.0368191	0.0300225
	288.2	0.228195	0.263481	0.132281	0.139028	0.0645184	0.0619665	0.0369423	0.030043
	288.4	0.228348	0.263639	0.133125	0.139118	0.064164	0.062008	0.0371077	0.0300635
	288.6	0.227626	0.263797	0.132881	0.139208	0.0634651	0.0620495	0.0368237	0.030084
	288.8	0.227234	0.263956	0.132631	0.139298	0.0628719	0.062091	0.0364647	0.0301045
	289	0.227334	0.264114	0.133389	0.139388	0.0633084	0.0621325	0.0364523	0.0301249
	289.2	0.227456	0.264272	0.133855	0.139477	0.0640008	0.062174	0.0368634	0.0301454
	289.4	0.227812	0.264431	0.134151	0.139567	0.0641294	0.0622155	0.0373265	0.0301659
	289.6	0.227735	0.264589	0.134261	0.139657	0.0640462	0.062257	0.0377544	0.0301864
	289.8	0.227755	0.264747	0.13459	0.139747	0.0646647	0.0622985	0.0380513	0.0302069
	290	0.227468	0.264905	0.134178	0.139837	0.0641778	0.06234	0.037376	0.0302274
	290.2	0.227405	0.265063	0.134014	0.139927	0.0645673	0.0623815	0.0374339	0.0302478
	290.4	0.227985	0.265221	0.134129	0.140016	0.0651038	0.062423	0.0375957	0.0302683
	290.6	0.228493	0.265379	0.134287	0.140106	0.0655996	0.0624645	0.0374255	0.0302888
	290.8	0.229062	0.265537	0.134037	0.140196	0.0658524	0.062506	0.0375225	0.0303093
	291	0.22945	0.265695	0.134476	0.140286	0.0657126	0.0625475	0.0374841	0.0303297
	291.2	0.229327	0.265853	0.134192	0.140375	0.0654624	0.062589	0.0367908	0.0303502
	291.4	0.229413	0.266011	0.134411	0.140465	0.0656969	0.0626304	0.0366364	0.0303707
	291.6	0.229032	0.266169	0.133861	0.140555	0.0651613	0.0626719	0.036038	0.0303912
	291.8	0.229281	0.266327	0.133906	0.140645	0.0655462	0.0627134	0.0356702	0.0304117
	292	0.229403	0.266485	0.133216	0.140734	0.0645774	0.0627549	0.0350489	0.0304321
	292.2	0.230063	0.266643	0.133232	0.140824	0.0645638	0.0627963	0.0357249	0.0304526
	292.4	0.230465	0.2668	0.133918	0.140914	0.0645569	0.0628378	0.0358847	0.0304731
	292.6	0.230906	0.266958	0.134058	0.141003	0.0645	0.0628793	0.036171	0.0304936
	292.8	0.231595	0.267116	0.134151	0.141093	0.0646384	0.0629207	0.0359338	0.030514
	293	0.231744	0.267274	0.134613	0.141183	0.0654436	0.0629622	0.0358237	0.0305345
	293.2	0.23341	0.267431	0.135214	0.141272	0.0665502	0.0630037	0.0365763	0.030555
	293.4	0.23332	0.267589	0.134967	0.141362	0.0663655	0.0630451	0.0364949	0.0305755
	293.6	0.232944	0.267746	0.134477	0.141452	0.0658032	0.0630866	0.0360228	0.0305959
	293.8	0.232604	0.267904	0.134298	0.141541	0.0663293	0.0631281	0.035789	0.0306164
	294	0.233054	0.268062	0.13438	0.141631	0.066517	0.0631695	0.0361065	0.0306369
	294.2	0.232986	0.268219	0.134008	0.141721	0.0658253	0.063211	0.0363413	0.0306573
	294.4	0.233792	0.268376	0.134778	0.14181	0.0658274	0.0632524	0.0368555	0.0306778
	294.6	0.233873	0.268534	0.134799	0.1419	0.0655863	0.0632939	0.0364447	0.0306983
	294.8	0.233151	0.268691	0.134148	0.141989	0.0645482	0.0633353	0.0361502	0.0307188
	295	0.232342	0.268849	0.133926	0.142079	0.0641112	0.0633768	0.0360773	0.0307392
	295.2	0.232083	0.269006	0.133935	0.142168	0.0644231	0.0634182	0.0359628	0.0307597
	295.4	0.232289	0.269163	0.13419	0.142258	0.0645919	0.0634596	0.0362204	0.0307802
	295.6	0.232581	0.269321	0.134076	0.142348	0.0645383	0.0635011	0.0365019	0.0308006
	295.8	0.233036	0.269478	0.134777	0.142437	0.0652217	0.0635425	0.0368855	0.0308211
	296	0.23284	0.269635	0.134223	0.142527	0.0645279	0.063584	0.037086	0.0308416
	296.2	0.23314	0.269792	0.135307	0.142616	0.0651007	0.0636254	0.0380676	0.030862
	296.4	0.233462	0.269949	0.136152	0.142706	0.0655668	0.0636668	0.0385884	0.0308825
	296.6	0.233222	0.270107	0.13585	0.142795	0.0660412	0.0637082	0.0385533	0.030903
	296.8	0.23366	0.270264	0.13604	0.142885	0.0663676	0.0637497	0.0386906	0.0309234
	297	0.233639	0.270421	0.136704	0.142974	0.0672735	0.0637911	0.0388561	0.0309439
	297.2	0.23355	0.270578	0.136298	0.143064	0.0675321	0.0638325	0.0382665	0.0309644
	297.4	0.232974	0.270735	0.136093	0.143153	0.0670192	0.0638739	0.0377481	0.0309848
	297.6	0.233116	0.270892	0.136386	0.143243	0.0669605	0.0639154	0.0370847	0.0310053
	297.8	0.232485	0.271049	0.136552	0.143332	0.0670634	0.0639568	0.0369111	0.0310257
	298	0.233497	0.271206	0.137361	0.143422	0.0667546	0.0639982	0.0374702	0.0310462
	298.2	0.23389	0.271363	0.137475	0.143511	0.0663743	0.0640396	0.0372546	0.0310667
	298.4	0.234383	0.271519	0.137459	0.1436	0.0666211	0.064081	0.0368177	0.0310871
	298.6	0.234279	0.271676	0.1366	0.14369	0.0661684	0.0641224	0.0356665	0.0311076
	298.8	0.233679	0.271833	0.136004	0.143779	0.0657902	0.0641638	0.0357262	0.031128
	299	0.233313	0.27199	0.135453	0.143869	0.0660571	0.0642052	0.0357644	0.0311485
	299.2	0.233845	0.272147	0.135489	0.143958	0.0663399	0.0642466	0.0358822	0.031169
	299.4	0.234851	0.272303	0.135562	0.144048	0.0662492	0.064288	0.0362209	0.0311894
	299.6	0.234524	0.27246	0.135135	0.144137	0.0662437	0.0643294	0.036455	0.0312099
	299.8	0.234701	0.272617	0.135536	0.144226	0.0668786	0.0643708	0.0365885	0.0312303
	300	0.234762	0.272773	0.135389	0.144316	0.0662086	0.0644122	0.0365315	0.0312508
	300.2	0.234853	0.27293	0.135701	0.144405	0.0662904	0.0644536	0.0364543	0.0312712
	300.4	0.235113	0.273086	0.13547	0.144494	0.0666573	0.064495	0.036661	0.0312917
	300.6	0.235959	0.273243	0.135724	0.144584	0.0673904	0.0645364	0.0373052	0.0313121
	300.8	0.236151	0.273399	0.135717	0.144673	0.0671824	0.0645778	0.0373377	0.0313326
	301	0.235604	0.273556	0.135351	0.144762	0.0671426	0.0646192	0.0371623	0.0313531
	301.2	0.23628	0.273712	0.135795	0.144852	0.0672501	0.0646606	0.0373844	0.0313735
	301.4	0.236923	0.273869	0.136592	0.144941	0.0675187	0.0647019	0.0375207	0.031394
	301.6	0.236948	0.274025	0.136823	0.14503	0.0677246	0.0647433	0.0374398	0.0314144
	301.8	0.237233	0.274181	0.137432	0.14512	0.0681446	0.0647847	0.0379027	0.0314349
	302	0.238225	0.274338	0.137442	0.145209	0.0683676	0.0648261	0.0381197	0.0314553
	302.2	0.238333	0.274494	0.137146	0.145298	0.0683476	0.0648674	0.0376495	0.0314758
	302.4	0.237859	0.27465	0.137118	0.145387	0.0682636	0.0649088	0.0374528	0.0314962
	302.6	0.237269	0.274806	0.137388	0.145477	0.0682408	0.0649502	0.037116	0.0315167
	302.8	0.236821	0.274963	0.137283	0.145566	0.0680813	0.0649915	0.0378246	0.0315371
	303	0.236447	0.275119	0.137268	0.145655	0.0675902	0.0650329	0.0380508	0.0315576
	303.2	0.236714	0.275275	0.137562	0.145744	0.0674168	0.0650743	0.0380455	0.031578
	303.4	0.236636	0.275431	0.137391	0.145834	0.067126	0.0651156	0.037678	0.0315985
	303.6	0.236349	0.275587	0.137362	0.145923	0.0670158	0.065157	0.0376771	0.0316189
	303.8	0.236934	0.275743	0.138135	0.146012	0.0677327	0.0651984	0.0379763	0.0316394
	304	0.237205	0.275899	0.138265	0.146101	0.0670974	0.0652397	0.0380619	0.0316598
	304.2	0.237652	0.276055	0.138088	0.14619	0.0674464	0.0652811	0.0380043	0.0316803
	304.4	0.23808	0.276211	0.138162	0.146279	0.0679415	0.0653224	0.0381947	0.0317007
	304.6	0.238729	0.276367	0.138167	0.146369	0.0681811	0.0653638	0.0381198	0.0317211
	304.8	0.238844	0.276523	0.137898	0.146458	0.0677714	0.0654051	0.0380044	0.0317416
	305	0.239494	0.276679	0.137877	0.146547	0.0677288	0.0654465	0.0380176	0.031762
	305.2	0.24009	0.276834	0.13846	0.146636	0.0678731	0.0654878	0.0376797	0.0317825
	305.4	0.240692	0.27699	0.138753	0.146725	0.0679611	0.0655291	0.0373811	0.0318029
	305.6	0.240849	0.277146	0.138381	0.146814	0.0677884	0.0655705	0.0370684	0.0318234
	305.8	0.240643	0.277302	0.138215	0.146903	0.0674287	0.0656118	0.0364453	0.0318438
	306	0.24099	0.277457	0.137752	0.146993	0.0669886	0.0656531	0.03588	0.0318642
	306.2	0.240747	0.277613	0.137898	0.147082	0.067025	0.0656945	0.0353926	0.0318847
	306.4	0.24062	0.277769	0.138426	0.147171	0.0672697	0.0657358	0.0353921	0.0319051
	306.6	0.241225	0.277924	0.139151	0.14726	0.0672734	0.0657771	0.0352554	0.0319256
	306.8	0.241829	0.27808	0.139664	0.147349	0.0674071	0.0658185	0.035783	0.031946
	307	0.241757	0.278236	0.139735	0.147438	0.0673733	0.0658598	0.0356963	0.0319664
	307.2	0.242772	0.278391	0.14071	0.147527	0.0679579	0.0659011	0.0358559	0.0319869
	307.4	0.242844	0.278547	0.140914	0.147616	0.0679193	0.0659424	0.0358762	0.0320073
	307.6	0.243029	0.278702	0.140788	0.147705	0.0677179	0.0659837	0.0357288	0.0320278
	307.8	0.243321	0.278857	0.141654	0.147794	0.0681166	0.0660251	0.0360825	0.0320482
	308	0.243176	0.279013	0.141555	0.147883	0.0680727	0.0660664	0.0363764	0.0320686
	308.2	0.243431	0.279168	0.141504	0.147972	0.0684118	0.0661077	0.0362423	0.0320891
	308.4	0.242903	0.279324	0.140938	0.148061	0.067646	0.066149	0.0359537	0.0321095
	308.6	0.243412	0.279479	0.141174	0.14815	0.067786	0.0661903	0.0364327	0.0321299
	308.8	0.24417	0.279634	0.141269	0.148239	0.0679615	0.0662316	0.0372011	0.0321504
	309	0.244788	0.279789	0.141363	0.148328	0.0680241	0.0662729	0.0376125	0.0321708
	309.2	0.244266	0.279945	0.141951	0.148417	0.0676271	0.0663142	0.0380122	0.0321912
	309.4	0.244654	0.2801	0.142541	0.148506	0.0678224	0.0663555	0.0385747	0.0322117
	309.6	0.244607	0.280255	0.142551	0.148595	0.0673113	0.0663968	0.0387272	0.0322321
	309.8	0.244374	0.28041	0.142818	0.148684	0.0670435	0.0664381	0.0392629	0.0322525
	310	0.244363	0.280565	0.142585	0.148773	0.0674232	0.0664794	0.0388115	0.032273
	310.2	0.244309	0.28072	0.142778	0.148862	0.0675547	0.0665207	0.0388269	0.0322934
	310.4	0.244727	0.280875	0.143128	0.148951	0.0677105	0.066562	0.0390513	0.0323138
	310.6	0.244641	0.28103	0.143093	0.14904	0.0680396	0.0666033	0.0387171	0.0323343
	310.8	0.244496	0.281185	0.14322	0.149128	0.0682283	0.0666446	0.038592	0.0323547
	311	0.244699	0.28134	0.143162	0.149217	0.0679661	0.0666859	0.0388958	0.0323751
	311.2	0.244197	0.281495	0.143156	0.149306	0.0673643	0.0667271	0.0378949	0.0323955
	311.4	0.243882	0.28165	0.143171	0.149395	0.0675107	0.0667684	0.0376879	0.032416
	311.6	0.244206	0.281805	0.143199	0.149484	0.0676324	0.0668097	0.0374998	0.0324364
	311.8	0.244455	0.28196	0.143616	0.149573	0.0685765	0.066851	0.037576	0.0324568
	312	0.244743	0.282115	0.143478	0.149662	0.0687446	0.0668922	0.0375967	0.0324772
	312.2	0.245508	0.282269	0.144145	0.14975	0.069403	0.0669335	0.0377642	0.0324977
	312.4	0.245361	0.282424	0.143305	0.149839	0.0693499	0.0669748	0.0374437	0.0325181
	312.6	0.246037	0.282579	0.143503	0.149928	0.0701375	0.067016	0.0376514	0.0325385
	312.8	0.247207	0.282733	0.144249	0.150017	0.0710127	0.0670573	0.0387144	0.032559
	313	0.246873	0.282888	0.143755	0.150106	0.0708298	0.0670986	0.0387658	0.0325794
	313.2	0.24647	0.283043	0.144164	0.150195	0.0705777	0.0671399	0.0387762	0.0325998
	313.4	0.247203	0.283197	0.144508	0.150283	0.0706475	0.0671811	0.0388233	0.0326202
	313.6	0.24707	0.283352	0.144326	0.150372	0.0705834	0.0672224	0.0388419	0.0326407
	313.8	0.246953	0.283506	0.143536	0.150461	0.0706525	0.0672636	0.0389959	0.0326611
	314	0.247283	0.283661	0.143039	0.15055	0.071216	0.0673049	0.0385857	0.0326815
	314.2	0.24701	0.283815	0.142587	0.150638	0.0707479	0.0673461	0.0384463	0.0327019
	314.4	0.246801	0.28397	0.141668	0.150727	0.0702982	0.0673874	0.0381284	0.0327223
	314.6	0.246747	0.284124	0.141981	0.150816	0.0698895	0.0674286	0.0380677	0.0327428
	314.8	0.246697	0.284278	0.141786	0.150905	0.0696564	0.0674699	0.0377168	0.0327632
	315	0.24699	0.284433	0.14129	0.150993	0.0687565	0.0675111	0.0377048	0.0327836
	315.2	0.247273	0.284587	0.141513	0.151082	0.0687248	0.0675524	0.037914	0.032804
	315.4	0.247887	0.284741	0.14221	0.151171	0.0693271	0.0675936	0.0386006	0.0328244
	315.6	0.248443	0.284896	0.142295	0.151259	0.0691705	0.0676348	0.0388594	0.0328449
	315.8	0.249362	0.28505	0.143298	0.151348	0.0697817	0.0676761	0.0395228	0.0328653
	316	0.249205	0.285204	0.143891	0.151437	0.0696969	0.0677173	0.0399467	0.0328857
	316.2	0.249793	0.285358	0.144979	0.151525	0.0700277	0.0677585	0.0404144	0.0329061
	316.4	0.249865	0.285512	0.144955	0.151614	0.0695892	0.0677998	0.0404677	0.0329265
	316.6	0.249418	0.285667	0.145594	0.151703	0.0690254	0.067841	0.0403046	0.0329469
	316.8	0.249185	0.285821	0.145933	0.151791	0.0687343	0.0678822	0.0404619	0.0329673
	317	0.2484	0.285975	0.145013	0.15188	0.0677673	0.0679234	0.0398625	0.0329878
	317.2	0.248084	0.286129	0.145742	0.151969	0.0681275	0.0679647	0.0400161	0.0330082
	317.4	0.24769	0.286283	0.145592	0.152057	0.0682896	0.0680059	0.0398208	0.0330286
	317.6	0.24762	0.286437	0.145814	0.152146	0.0687948	0.0680471	0.0400148	0.033049
	317.8	0.248014	0.286591	0.145599	0.152234	0.0692708	0.0680883	0.0400666	0.0330694
	318	0.247961	0.286744	0.145654	0.152323	0.0698357	0.0681295	0.0397553	0.0330898
	318.2	0.247142	0.286898	0.145194	0.152412	0.0690358	0.0681708	0.0388693	0.0331102
	318.4	0.247658	0.287052	0.144734	0.1525	0.0687759	0.068212	0.0386607	0.0331306
	318.6	0.247185	0.287206	0.144236	0.152589	0.0687174	0.0682532	0.0384712	0.0331511
	318.8	0.246657	0.28736	0.143336	0.152677	0.0686878	0.0682944	0.0380378	0.0331715
	319	0.247201	0.287513	0.143603	0.152766	0.0686963	0.0683356	0.0385883	0.0331919
	319.2	0.247249	0.287667	0.14373	0.152854	0.0692728	0.0683768	0.0391526	0.0332123
	319.4	0.247051	0.287821	0.143829	0.152943	0.0690634	0.068418	0.0390889	0.0332327
	319.6	0.247688	0.287975	0.144671	0.153031	0.069134	0.0684592	0.0397887	0.0332531
	319.8	0.247922	0.288128	0.144898	0.15312	0.0686391	0.0685004	0.039678	0.0332735
	320	0.248297	0.288282	0.144898	0.153208	0.0684409	0.0685416	0.039606	0.0332939
	320.2	0.249253	0.288435	0.145674	0.153297	0.0677748	0.0685828	0.0396611	0.0333143
	320.4	0.249156	0.288589	0.145087	0.153385	0.0669615	0.068624	0.0391271	0.0333347
	320.6	0.249364	0.288742	0.145525	0.153474	0.0667065	0.0686651	0.0393402	0.0333551
	320.8	0.250129	0.288896	0.145957	0.153562	0.0671952	0.0687063	0.0398166	0.0333755
	321	0.249949	0.289049	0.145923	0.153651	0.0671775	0.0687475	0.0395604	0.0333959
	321.2	0.251127	0.289203	0.146383	0.153739	0.0684084	0.0687887	0.0405411	0.0334163
	321.4	0.25196	0.289356	0.146511	0.153828	0.0688401	0.0688299	0.0406745	0.0334367
	321.6	0.252919	0.289509	0.147296	0.153916	0.0697814	0.068871	0.0411109	0.0334571
	321.8	0.253876	0.289663	0.147685	0.154004	0.0703935	0.0689122	0.0417667	0.0334775
	322	0.254604	0.289816	0.148028	0.154093	0.0709559	0.0689534	0.0418965	0.0334979
	322.2	0.254517	0.289969	0.147271	0.154181	0.0706862	0.0689946	0.0412225	0.0335184
	322.4	0.25499	0.290123	0.147156	0.15427	0.0712405	0.0690357	0.0407642	0.0335387
	322.6	0.254641	0.290276	0.146767	0.154358	0.0713619	0.0690769	0.0408011	0.0335592
	322.8	0.254421	0.290429	0.146678	0.154446	0.0717409	0.0691181	0.0400607	0.0335795
	323	0.255036	0.290582	0.14676	0.154535	0.0722104	0.0691592	0.0401996	0.0336
	323.2	0.254997	0.290735	0.14652	0.154623	0.0721231	0.0692004	0.0398552	0.0336204
	323.4	0.255101	0.290888	0.146309	0.154712	0.0717394	0.0692416	0.0394554	0.0336407
	323.6	0.255244	0.291041	0.145995	0.1548	0.0714385	0.0692827	0.0388741	0.0336611
	323.8	0.255015	0.291194	0.145366	0.154888	0.0705204	0.0693239	0.037928	0.0336815
	324	0.254951	0.291347	0.144739	0.154977	0.0702281	0.069365	0.0375268	0.0337019
	324.2	0.254808	0.2915	0.144625	0.155065	0.0695833	0.0694062	0.0374794	0.0337223
	324.4	0.25482	0.291653	0.144633	0.155153	0.06934	0.0694473	0.0374986	0.0337427
	324.6	0.255442	0.291806	0.144889	0.155241	0.0696265	0.0694885	0.0381052	0.0337631
	324.8	0.255638	0.291959	0.144712	0.15533	0.0698741	0.0695296	0.0383027	0.0337835
	325	0.255385	0.292112	0.14494	0.155418	0.0701407	0.0695708	0.0387483	0.0338039
	325.2	0.25693	0.292265	0.145157	0.155506	0.0713259	0.0696119	0.040374	0.0338243
	325.4	0.257294	0.292418	0.145782	0.155595	0.0713798	0.069653	0.0408307	0.0338447
	325.6	0.257996	0.29257	0.147446	0.155683	0.0718647	0.0696942	0.0417434	0.0338651
	325.8	0.258334	0.292723	0.148222	0.155771	0.0721242	0.0697353	0.0422837	0.0338855
	326	0.258327	0.292876	0.14863	0.155859	0.0725332	0.0697765	0.0423704	0.0339059
	326.2	0.258178	0.293028	0.149294	0.155948	0.072196	0.0698176	0.042082	0.0339263
	326.4	0.258391	0.293181	0.150047	0.156036	0.0724345	0.0698587	0.0421799	0.0339467
	326.6	0.258071	0.293334	0.149433	0.156124	0.0717027	0.0698998	0.0418291	0.033967
	326.8	0.257819	0.293486	0.149352	0.156212	0.0711541	0.069941	0.0410913	0.0339874
	327	0.257948	0.293639	0.14988	0.1563	0.0707319	0.0699821	0.0412177	0.0340078
	327.2	0.257833	0.293791	0.149891	0.156389	0.0699717	0.0700232	0.0406894	0.0340282
	327.4	0.257447	0.293944	0.149574	0.156477	0.0692509	0.0700643	0.0399854	0.0340486
	327.6	0.256894	0.294096	0.149473	0.156565	0.0683578	0.0701054	0.0391389	0.034069
	327.8	0.255835	0.294249	0.149097	0.156653	0.0676084	0.0701466	0.0382142	0.0340894
	328	0.255632	0.294401	0.148784	0.156741	0.067057	0.0701877	0.0376024	0.0341098
	328.2	0.255792	0.294554	0.149144	0.156829	0.0671976	0.0702288	0.0375856	0.0341301
	328.4	0.255183	0.294706	0.148717	0.156918	0.0663939	0.0702699	0.0364839	0.0341505
	328.6	0.255891	0.294858	0.148136	0.157006	0.0666098	0.070311	0.0367139	0.0341709
	328.8	0.25585	0.29501	0.148135	0.157094	0.0673009	0.0703521	0.0370526	0.0341913
	329	0.255794	0.295163	0.148039	0.157182	0.0677695	0.0703932	0.0370359	0.0342117
	329.2	0.256916	0.295315	0.148311	0.15727	0.0683081	0.0704343	0.0373455	0.0342321
	329.4	0.257773	0.295467	0.149115	0.157358	0.0692503	0.0704754	0.0379104	0.0342525
	329.6	0.257839	0.295619	0.149328	0.157446	0.069856	0.0705165	0.0379794	0.0342728
	329.8	0.258178	0.295771	0.14959	0.157534	0.0707557	0.0705576	0.0385733	0.0342932
	330	0.259024	0.295924	0.149792	0.157622	0.0716459	0.0705987	0.0394184	0.0343136
	330.2	0.258258	0.296076	0.149063	0.15771	0.0708356	0.0706398	0.0385294	0.034334
	330.4	0.259131	0.296228	0.149352	0.157799	0.0713796	0.0706809	0.039079	0.0343544
	330.6	0.259448	0.29638	0.14943	0.157887	0.0710471	0.070722	0.0390874	0.0343748
	330.8	0.259733	0.296532	0.149654	0.157975	0.0707426	0.0707631	0.0391407	0.0343951
	331	0.260257	0.296684	0.149985	0.158063	0.0707013	0.0708041	0.0395388	0.0344155
	331.2	0.26111	0.296836	0.150282	0.158151	0.071181	0.0708452	0.0401653	0.0344359
	331.4	0.261395	0.296988	0.150048	0.158239	0.0714552	0.0708863	0.039977	0.0344563
	331.6	0.261204	0.297139	0.14968	0.158327	0.0707844	0.0709274	0.0396409	0.0344766
	331.8	0.261036	0.297291	0.1497	0.158415	0.0706598	0.0709685	0.0396002	0.034497
	332	0.2612	0.297443	0.149722	0.158503	0.0706353	0.0710095	0.0394787	0.0345174
	332.2	0.261171	0.297595	0.14964	0.158591	0.070677	0.0710506	0.0397112	0.0345378
	332.4	0.261344	0.297747	0.149807	0.158679	0.0705355	0.0710917	0.039864	0.0345582
	332.6	0.262154	0.297898	0.150314	0.158767	0.0713651	0.0711327	0.0406312	0.0345785
	332.8	0.262342	0.29805	0.150612	0.158854	0.071676	0.0711738	0.0403402	0.0345989
	333	0.262774	0.298202	0.151479	0.158942	0.0721516	0.0712149	0.0406622	0.0346193
	333.2	0.263057	0.298353	0.151868	0.15903	0.0730622	0.0712559	0.0413198	0.0346397
	333.4	0.26348	0.298505	0.151989	0.159118	0.0741198	0.071297	0.0420634	0.03466
	333.6	0.264174	0.298656	0.152332	0.159206	0.0748059	0.0713381	0.0429521	0.0346804
	333.8	0.26435	0.298808	0.152904	0.159294	0.0754411	0.0713791	0.0433993	0.0347008
	334	0.264376	0.29896	0.153008	0.159382	0.0755228	0.0714202	0.0432364	0.0347211
	334.2	0.263589	0.299111	0.152672	0.15947	0.0748934	0.0714612	0.0424017	0.0347415
	334.4	0.263951	0.299262	0.153442	0.159558	0.075392	0.0715023	0.04293	0.0347619
	334.6	0.263575	0.299414	0.153212	0.159646	0.0747991	0.0715433	0.0422678	0.0347823
	334.8	0.263686	0.299565	0.153147	0.159734	0.0742796	0.0715844	0.0419891	0.0348026
	335	0.263352	0.299717	0.152941	0.159821	0.0739958	0.0716254	0.0419487	0.034823
	335.2	0.26349	0.299868	0.15312	0.159909	0.0744303	0.0716665	0.0421193	0.0348434
	335.4	0.263279	0.300019	0.152438	0.159997	0.0737248	0.0717075	0.0417029	0.0348637
	335.6	0.262194	0.300171	0.151487	0.160085	0.072857	0.0717485	0.0408348	0.0348841
	335.8	0.262553	0.300322	0.151688	0.160173	0.0731393	0.0717896	0.0407067	0.0349045
	336	0.262765	0.300473	0.151328	0.160261	0.072946	0.0718306	0.0407347	0.0349248
	336.2	0.262973	0.300624	0.151599	0.160348	0.0729686	0.0718716	0.0407596	0.0349452
	336.4	0.263447	0.300775	0.152238	0.160436	0.073471	0.0719127	0.0413757	0.0349656
	336.6	0.263946	0.300927	0.152828	0.160524	0.0736656	0.0719537	0.0416147	0.0349859
	336.8	0.263714	0.301078	0.152577	0.160612	0.0736804	0.0719947	0.0414962	0.0350063
	337	0.263926	0.301229	0.152936	0.160699	0.0743887	0.0720357	0.0423454	0.0350267
	337.2	0.26488	0.30138	0.153328	0.160787	0.0749914	0.0720768	0.0431738	0.035047
	337.4	0.265695	0.301531	0.153708	0.160875	0.075541	0.0721178	0.0432811	0.0350674
	337.6	0.266309	0.301682	0.153573	0.160963	0.0758273	0.0721588	0.0437406	0.0350878
	337.8	0.266338	0.301833	0.153604	0.16105	0.0759427	0.0721998	0.0436749	0.0351081
	338	0.266704	0.301984	0.15405	0.161138	0.0760327	0.0722408	0.0437871	0.0351285
	338.2	0.266613	0.302135	0.153883	0.161226	0.0758546	0.0722818	0.0435289	0.0351488
	338.4	0.266209	0.302285	0.153597	0.161314	0.075414	0.0723228	0.0431127	0.0351692
	338.6	0.266694	0.302436	0.154186	0.161401	0.0755422	0.0723639	0.0424975	0.0351896
	338.8	0.266618	0.302587	0.154161	0.161489	0.0750985	0.0724049	0.0420605	0.0352099
	339	0.26692	0.302738	0.154279	0.161577	0.0753173	0.0724459	0.0418342	0.0352303
	339.2	0.267215	0.302889	0.154717	0.161664	0.0755685	0.0724869	0.0416406	0.0352506
	339.4	0.267351	0.303039	0.15411	0.161752	0.0753479	0.0725279	0.0408489	0.035271
	339.6	0.26735	0.30319	0.153942	0.16184	0.0748403	0.0725689	0.0400469	0.0352913
	339.8	0.267777	0.303341	0.154104	0.161927	0.074653	0.0726099	0.0397014	0.0353117
	340	0.267735	0.303491	0.153679	0.162015	0.0744497	0.0726509	0.0394671	0.0353321
	340.2	0.267437	0.303642	0.1537	0.162103	0.0745097	0.0726919	0.0392436	0.0353524
	340.4	0.267633	0.303793	0.153973	0.16219	0.0744323	0.0727328	0.0396688	0.0353728
	340.6	0.267043	0.303943	0.153903	0.162278	0.0742404	0.0727738	0.0391539	0.0353931
	340.8	0.266752	0.304094	0.153351	0.162365	0.0739372	0.0728148	0.0392727	0.0354135
	341	0.267428	0.304244	0.153631	0.162453	0.0737749	0.0728558	0.0398158	0.0354339
	341.2	0.26762	0.304395	0.153992	0.162541	0.0736504	0.0728968	0.040108	0.0354542
	341.4	0.26734	0.304545	0.154095	0.162628	0.0736856	0.0729378	0.0402345	0.0354746
	341.6	0.267864	0.304695	0.154588	0.162716	0.0739155	0.0729787	0.0411945	0.0354949
	341.8	0.268066	0.304846	0.155139	0.162803	0.0743445	0.0730197	0.0417159	0.0355153
	342	0.268292	0.304996	0.155653	0.162891	0.0742789	0.0730607	0.0421688	0.0355356
	342.2	0.268343	0.305146	0.155941	0.162979	0.0742984	0.0731017	0.042515	0.035556
	342.4	0.267705	0.305297	0.155054	0.163066	0.0742919	0.0731426	0.042162	0.0355763
	342.6	0.268006	0.305447	0.155317	0.163154	0.0745904	0.0731836	0.0418698	0.0355967
	342.8	0.268246	0.305597	0.155271	0.163241	0.0742582	0.0732246	0.0418477	0.035617
	343	0.268045	0.305747	0.154835	0.163329	0.074196	0.0732655	0.041518	0.0356374
	343.2	0.267344	0.305898	0.154618	0.163416	0.0741179	0.0733065	0.0411926	0.0356577
	343.4	0.267445	0.306048	0.154588	0.163504	0.0741886	0.0733474	0.0411328	0.0356781
	343.6	0.267114	0.306198	0.154265	0.163591	0.0738783	0.0733884	0.0408112	0.0356984
	343.8	0.26706	0.306348	0.153573	0.163679	0.0738543	0.0734294	0.0403137	0.0357188
	344	0.267935	0.306498	0.154026	0.163766	0.0748467	0.0734703	0.0407564	0.0357391
	344.2	0.267918	0.306648	0.153686	0.163854	0.0747157	0.0735113	0.0404964	0.0357594
	344.4	0.268106	0.306798	0.153316	0.163941	0.0745448	0.0735522	0.0400319	0.0357798
	344.6	0.267711	0.306948	0.153278	0.164028	0.0745935	0.0735932	0.0399526	0.0358001
	344.8	0.268031	0.307098	0.152912	0.164116	0.0745577	0.0736341	0.040224	0.0358205
	345	0.268549	0.307248	0.153331	0.164203	0.0744453	0.0736751	0.0404499	0.0358408
	345.2	0.268842	0.307398	0.153869	0.164291	0.0747576	0.073716	0.0404878	0.0358612
	345.4	0.269107	0.307548	0.154638	0.164378	0.0749434	0.0737569	0.0405783	0.0358815
	345.6	0.269503	0.307697	0.154457	0.164466	0.0747835	0.0737979	0.0407833	0.0359019
	345.8	0.270075	0.307847	0.154967	0.164553	0.074794	0.0738388	0.0407752	0.0359222
	346	0.269879	0.307997	0.15559	0.16464	0.0747756	0.0738797	0.0411392	0.0359425
	346.2	0.269894	0.308147	0.155318	0.164728	0.0748496	0.0739207	0.0409473	0.0359629
	346.4	0.270228	0.308296	0.155744	0.164815	0.0754813	0.0739616	0.0415804	0.0359832
	346.6	0.270215	0.308446	0.156038	0.164902	0.0755295	0.0740025	0.0412942	0.0360036
	346.8	0.26968	0.308596	0.156031	0.16499	0.0751038	0.0740435	0.0410431	0.0360239
	347	0.269832	0.308745	0.156015	0.165077	0.0751797	0.0740844	0.0410865	0.0360442
	347.2	0.269601	0.308895	0.1564	0.165164	0.0754598	0.0741253	0.0407872	0.0360646
	347.4	0.269833	0.309044	0.156501	0.165252	0.0754693	0.0741662	0.0409029	0.0360849
	347.6	0.270388	0.309194	0.157054	0.165339	0.0754767	0.0742071	0.0414941	0.0361053
	347.8	0.270783	0.309343	0.157165	0.165426	0.0749757	0.0742481	0.0414452	0.0361256
	348	0.270666	0.309493	0.156913	0.165514	0.0750718	0.074289	0.0408857	0.036146
	348.2	0.271	0.309642	0.1567	0.165601	0.0744376	0.0743299	0.0408355	0.0361663
	348.4	0.271251	0.309792	0.156406	0.165688	0.0739781	0.0743708	0.0406452	0.0361866
	348.6	0.271235	0.309941	0.156401	0.165776	0.0738556	0.0744117	0.0405029	0.036207
	348.8	0.271831	0.31009	0.156702	0.165863	0.0739596	0.0744526	0.0405964	0.0362273
	349	0.272983	0.31024	0.15708	0.16595	0.0742679	0.0744935	0.0408588	0.0362476
	349.2	0.272934	0.310389	0.156363	0.166037	0.0742212	0.0745344	0.0399985	0.036268
	349.4	0.27264	0.310538	0.15641	0.166125	0.073967	0.0745753	0.039533	0.0362883
	349.6	0.273477	0.310688	0.156148	0.166212	0.0741482	0.0746162	0.0395342	0.0363086
	349.8	0.273159	0.310837	0.155619	0.166299	0.0741128	0.0746571	0.0383394	0.036329
	350	0.273127	0.310986	0.155351	0.166386	0.074782	0.074698	0.0386857	0.0363493
	350.2	0.273752	0.311135	0.155806	0.166473	0.0758801	0.0747389	0.0391401	0.0363696
	350.4	0.273295	0.311284	0.155944	0.166561	0.0761553	0.0747798	0.0392568	0.0363899
	350.6	0.273709	0.311433	0.155597	0.166648	0.0763301	0.0748207	0.0392679	0.0364103
	350.8	0.274408	0.311582	0.156427	0.166735	0.0770746	0.0748616	0.0395637	0.0364306
	351	0.27532	0.311731	0.156713	0.166822	0.0780912	0.0749025	0.039972	0.036451
	351.2	0.275298	0.31188	0.156917	0.166909	0.0780805	0.0749433	0.0400014	0.0364713
	351.4	0.275426	0.312029	0.157756	0.166997	0.0782283	0.0749842	0.0409104	0.0364916
	351.6	0.276145	0.312178	0.158745	0.167084	0.0785804	0.0750251	0.0417059	0.0365119
	351.8	0.276084	0.312327	0.158441	0.167171	0.0778859	0.075066	0.0417298	0.0365323
	352	0.27589	0.312476	0.158775	0.167258	0.0773585	0.0751069	0.0415016	0.0365526
	352.2	0.276521	0.312625	0.15979	0.167345	0.0774297	0.0751477	0.0422823	0.0365729
	352.4	0.276684	0.312774	0.159765	0.167432	0.0773529	0.0751886	0.0422181	0.0365932
	352.6	0.277288	0.312923	0.160878	0.167519	0.0778511	0.0752295	0.0423547	0.0366136
	352.8	0.277949	0.313071	0.16163	0.167606	0.0784314	0.0752703	0.0426556	0.0366339
	353	0.278049	0.31322	0.161559	0.167694	0.0782637	0.0753112	0.0426663	0.0366542
	353.2	0.278116	0.313369	0.161261	0.167781	0.0779164	0.0753521	0.0421672	0.0366745
	353.4	0.277731	0.313518	0.161366	0.167868	0.0777064	0.0753929	0.0418928	0.0366949
	353.6	0.278256	0.313666	0.161226	0.167955	0.0781109	0.0754338	0.0421253	0.0367152
	353.8	0.27723	0.313815	0.160262	0.168042	0.0774725	0.0754746	0.0414113	0.0367355
	354	0.277365	0.313963	0.160439	0.168129	0.0780381	0.0755155	0.0421475	0.0367558
	354.2	0.277243	0.314112	0.16065	0.168216	0.0784808	0.0755563	0.0423231	0.0367762
	354.4	0.277641	0.314261	0.160646	0.168303	0.0788032	0.0755972	0.04285	0.0367965
	354.6	0.278478	0.314409	0.160886	0.16839	0.079774	0.075638	0.0434514	0.0368168
	354.8	0.278836	0.314558	0.160915	0.168477	0.08057	0.0756789	0.0434944	0.0368371
	355	0.279727	0.314706	0.161097	0.168564	0.0809374	0.0757197	0.0441606	0.0368574
	355.2	0.279352	0.314854	0.16031	0.168651	0.080184	0.0757606	0.0438464	0.0368778
	355.4	0.278853	0.315003	0.160469	0.168738	0.0806945	0.0758014	0.0440116	0.0368981
	355.6	0.279702	0.315151	0.160713	0.168825	0.0809438	0.0758422	0.0443866	0.0369184
	355.8	0.279215	0.3153	0.159823	0.168912	0.0794882	0.0758831	0.0440792	0.0369387
	356	0.279214	0.315448	0.159917	0.168999	0.0795272	0.0759239	0.0439401	0.036959
	356.2	0.279854	0.315596	0.160712	0.169086	0.0804568	0.0759648	0.0441833	0.0369794
	356.4	0.280338	0.315744	0.16086	0.169173	0.0809597	0.0760056	0.0442282	0.0369997
	356.6	0.280578	0.315893	0.16092	0.16926	0.0806799	0.0760464	0.0438209	0.03702
	356.8	0.281125	0.316041	0.161499	0.169347	0.0803876	0.0760872	0.0440657	0.0370403
	357	0.280594	0.316189	0.161406	0.169434	0.0795243	0.0761281	0.0437599	0.0370606
	357.2	0.280537	0.316337	0.161169	0.16952	0.0792969	0.0761689	0.0428445	0.0370809
	357.4	0.280186	0.316485	0.161414	0.169607	0.0790882	0.0762097	0.0428808	0.0371012
	357.6	0.280363	0.316633	0.161808	0.169694	0.0793135	0.0762505	0.0431923	0.0371216
	357.8	0.279598	0.316781	0.160952	0.169781	0.0782399	0.0762913	0.0423917	0.0371419
	358	0.280032	0.316929	0.16125	0.169868	0.0783285	0.0763322	0.0429329	0.0371622
	358.2	0.28004	0.317077	0.161617	0.169955	0.0787451	0.076373	0.0431819	0.0371825
	358.4	0.28025	0.317225	0.162128	0.170042	0.07875	0.0764138	0.0436622	0.0372028
	358.6	0.280555	0.317373	0.161538	0.170129	0.0783354	0.0764546	0.0434582	0.0372231
	358.8	0.28114	0.317521	0.161685	0.170215	0.0782252	0.0764954	0.0435504	0.0372434
	359	0.281058	0.317669	0.161195	0.170302	0.0781571	0.0765362	0.0432115	0.0372637
	359.2	0.280398	0.317817	0.16017	0.170389	0.0771637	0.076577	0.0428091	0.037284
	359.4	0.280883	0.317965	0.160642	0.170476	0.07757	0.0766178	0.0437075	0.0373044
	359.6	0.281286	0.318112	0.160705	0.170563	0.0775155	0.0766586	0.0437984	0.0373247
	359.8	0.281708	0.31826	0.160676	0.17065	0.0772324	0.0766994	0.0442444	0.037345
	360	0.282513	0.318408	0.161266	0.170736	0.0781904	0.0767402	0.0449367	0.0373653
	360.2	0.282181	0.318556	0.161325	0.170823	0.0788117	0.076781	0.0443264	0.0373856
	360.4	0.282651	0.318703	0.161058	0.17091	0.07872	0.0768218	0.0444797	0.0374059
	360.6	0.282508	0.318851	0.160403	0.170997	0.0778815	0.0768626	0.0439169	0.0374262
	360.8	0.282311	0.318999	0.160909	0.171083	0.0780701	0.0769034	0.0440521	0.0374465
	361	0.281982	0.319146	0.160385	0.17117	0.077783	0.0769442	0.0431638	0.0374668
	361.2	0.282428	0.319294	0.160837	0.171257	0.0780828	0.0769849	0.0433163	0.0374871
	361.4	0.282218	0.319441	0.160527	0.171344	0.0779766	0.0770257	0.043369	0.0375074
	361.6	0.282482	0.319589	0.161248	0.17143	0.078596	0.0770665	0.0435222	0.0375277
	361.8	0.28265	0.319736	0.161543	0.171517	0.0788912	0.0771073	0.0434814	0.037548
	362	0.283136	0.319884	0.161562	0.171604	0.0796376	0.077148	0.0433249	0.0375683
	362.2	0.282798	0.320031	0.161543	0.171691	0.0800403	0.0771888	0.0431802	0.0375886
	362.4	0.283837	0.320179	0.162371	0.171777	0.0807775	0.0772296	0.0436793	0.0376089
	362.6	0.284354	0.320326	0.161997	0.171864	0.0814949	0.0772704	0.0434408	0.0376292
	362.8	0.284865	0.320473	0.162587	0.171951	0.0817069	0.0773111	0.0431054	0.0376495
	363	0.285285	0.320621	0.162886	0.172037	0.0820347	0.0773519	0.0434078	0.0376698
	363.2	0.285474	0.320768	0.163049	0.172124	0.0815566	0.0773927	0.0434292	0.0376901
	363.4	0.285715	0.320915	0.163326	0.172211	0.0815556	0.0774334	0.0436806	0.0377104
	363.6	0.285617	0.321062	0.163746	0.172297	0.081657	0.0774742	0.0434962	0.0377307
	363.8	0.285886	0.321209	0.163814	0.172384	0.0814301	0.0775149	0.0432327	0.037751
	364	0.285759	0.321357	0.163177	0.17247	0.081051	0.0775557	0.0428208	0.0377713
	364.2	0.285422	0.321504	0.162714	0.172557	0.0809869	0.0775964	0.0424328	0.0377916
	364.4	0.285777	0.321651	0.162723	0.172644	0.0808556	0.0776372	0.0426886	0.0378119
	364.6	0.285325	0.321798	0.162386	0.17273	0.0803358	0.0776779	0.0423169	0.0378322
	364.8	0.285313	0.321945	0.162799	0.172817	0.0802971	0.0777187	0.0428919	0.0378525
	365	0.285191	0.322092	0.162666	0.172903	0.0799195	0.0777594	0.0427068	0.0378728
	365.2	0.284657	0.322239	0.162487	0.17299	0.0795306	0.0778002	0.0428921	0.0378931
	365.4	0.284418	0.322386	0.162434	0.173077	0.0791926	0.0778409	0.0426882	0.0379134
	365.6	0.284772	0.322533	0.163574	0.173163	0.0801131	0.0778817	0.0431239	0.0379337
	365.8	0.284899	0.32268	0.163079	0.17325	0.080134	0.0779224	0.0428921	0.037954
	366	0.285334	0.322827	0.163293	0.173336	0.0800951	0.0779631	0.0430159	0.0379743
	366.2	0.285312	0.322973	0.163893	0.173423	0.0805865	0.0780039	0.0436394	0.0379946
	366.4	0.285688	0.32312	0.164098	0.173509	0.0812258	0.0780446	0.0437082	0.0380149
	366.6	0.286728	0.323267	0.164634	0.173596	0.0817642	0.0780853	0.0441842	0.0380351
	366.8	0.286966	0.323414	0.165664	0.173682	0.0813843	0.0781261	0.0444777	0.0380554
	367	0.286082	0.323561	0.166219	0.173769	0.0816508	0.0781668	0.0446493	0.0380757
	367.2	0.286403	0.323707	0.166903	0.173855	0.0816321	0.0782075	0.0448345	0.038096
	367.4	0.286218	0.323854	0.166908	0.173942	0.0809245	0.0782482	0.0447459	0.0381163
	367.6	0.285252	0.324001	0.165981	0.174028	0.0805538	0.0782889	0.0438067	0.0381366
	367.8	0.285311	0.324147	0.166035	0.174115	0.0803449	0.0783297	0.0437435	0.0381569
	368	0.285379	0.324294	0.16548	0.174201	0.0799971	0.0783704	0.043416	0.0381772
	368.2	0.285585	0.32444	0.164911	0.174288	0.0798347	0.0784111	0.0429352	0.0381975
	368.4	0.285884	0.324587	0.165653	0.174374	0.0799789	0.0784518	0.0431786	0.0382178
	368.6	0.286242	0.324733	0.165647	0.174461	0.0792862	0.0784925	0.0432012	0.038238
	368.8	0.285729	0.32488	0.165088	0.174547	0.0784294	0.0785332	0.042255	0.0382583
	369	0.285771	0.325026	0.165519	0.174633	0.0782831	0.0785739	0.0423562	0.0382786
	369.2	0.286188	0.325173	0.165466	0.17472	0.0780161	0.0786146	0.0425034	0.0382989
	369.4	0.286446	0.325319	0.165178	0.174806	0.0778075	0.0786553	0.0418377	0.0383192
	369.6	0.287257	0.325465	0.165303	0.174893	0.0781261	0.078696	0.0421228	0.0383395
	369.8	0.287864	0.325612	0.165094	0.174979	0.0784237	0.0787367	0.0423342	0.0383597
	370	0.288048	0.325758	0.165147	0.175065	0.0779905	0.0787774	0.042448	0.03838
	370.2	0.288484	0.325904	0.165023	0.175152	0.0786365	0.0788181	0.0425523	0.0384003
	370.4	0.288594	0.326051	0.164695	0.175238	0.0787473	0.0788588	0.042773	0.0384206
	370.6	0.289063	0.326197	0.165325	0.175324	0.0794537	0.0788995	0.0428426	0.0384409
	370.8	0.288607	0.326343	0.165582	0.175411	0.0795518	0.0789402	0.0426981	0.0384612
	371	0.288518	0.326489	0.165394	0.175497	0.0796255	0.0789809	0.0423578	0.0384814
	371.2	0.288965	0.326635	0.165529	0.175583	0.079465	0.0790216	0.0424392	0.0385017
	371.4	0.2887	0.326781	0.164399	0.17567	0.0788783	0.0790623	0.0416668	0.038522
	371.6	0.288675	0.326928	0.163727	0.175756	0.0793647	0.0791029	0.0417966	0.0385423
	371.8	0.289431	0.327074	0.164458	0.175842	0.0798595	0.0791436	0.0425524	0.0385626
	372	0.290146	0.32722	0.16432	0.175929	0.079912	0.0791843	0.0427125	0.0385828
	372.2	0.290951	0.327366	0.164817	0.176015	0.0801931	0.079225	0.0434769	0.0386031
	372.4	0.290869	0.327512	0.165218	0.176101	0.0803221	0.0792656	0.0432684	0.0386234
	372.6	0.291243	0.327657	0.165415	0.176187	0.0804153	0.0793063	0.0434336	0.0386437
	372.8	0.291526	0.327803	0.165622	0.176274	0.0804316	0.079347	0.0436234	0.0386639
	373	0.290914	0.327949	0.165573	0.17636	0.0805098	0.0793876	0.0440485	0.0386842
	373.2	0.2909	0.328095	0.16541	0.176446	0.0805897	0.0794283	0.0437979	0.0387045
	373.4	0.291139	0.328241	0.165528	0.176532	0.0802145	0.079469	0.0436177	0.0387248
	373.6	0.291568	0.328387	0.165948	0.176619	0.0802238	0.0795096	0.0440423	0.038745
	373.8	0.291399	0.328532	0.16656	0.176705	0.0806295	0.0795503	0.0444358	0.0387653
	374	0.291019	0.328678	0.166839	0.176791	0.0799221	0.0795909	0.0440698	0.0387856
	374.2	0.290973	0.328824	0.166977	0.176877	0.0803647	0.0796316	0.043818	0.0388059
	374.4	0.290129	0.32897	0.166562	0.176963	0.079892	0.0796722	0.0429403	0.0388261
	374.6	0.29006	0.329115	0.167131	0.17705	0.0799047	0.0797129	0.0422161	0.0388464
	374.8	0.290533	0.329261	0.167703	0.177136	0.08026	0.0797535	0.0424797	0.0388667
	375	0.290505	0.329406	0.167223	0.177222	0.0796095	0.0797942	0.0420398	0.0388869
	375.2	0.291042	0.329552	0.168052	0.177308	0.0801651	0.0798348	0.0424449	0.0389072
	375.4	0.291573	0.329698	0.168238	0.177394	0.0805681	0.0798755	0.042877	0.0389275
	375.6	0.292003	0.329843	0.168403	0.17748	0.0808626	0.0799161	0.0434273	0.0389478
	375.8	0.29234	0.329989	0.168755	0.177567	0.0806886	0.0799568	0.0441297	0.038968
	376	0.293029	0.330134	0.168791	0.177653	0.0809253	0.0799974	0.0445054	0.0389883
	376.2	0.293495	0.330279	0.169067	0.177739	0.0814656	0.080038	0.044593	0.0390086
	376.4	0.293686	0.330425	0.168827	0.177825	0.0810909	0.0800787	0.0443266	0.0390288
	376.6	0.294001	0.33057	0.16918	0.177911	0.0817439	0.0801193	0.045099	0.0390491
	376.8	0.29406	0.330716	0.16863	0.177997	0.0812741	0.0801599	0.04475	0.0390694
	377	0.293317	0.330861	0.1686	0.178083	0.0806255	0.0802005	0.0442756	0.0390896
	377.2	0.294557	0.331006	0.169542	0.178169	0.0809084	0.0802412	0.044474	0.0391099
	377.4	0.294692	0.331151	0.169585	0.178255	0.0806526	0.0802818	0.04424	0.0391302
	377.6	0.29511	0.331297	0.169651	0.178341	0.08048	0.0803224	0.0439073	0.0391504
	377.8	0.294633	0.331442	0.17	0.178427	0.0805885	0.080363	0.0443083	0.0391707
	378	0.294507	0.331587	0.169481	0.178513	0.0802864	0.0804036	0.0435194	0.0391909
	378.2	0.29443	0.331732	0.16905	0.178599	0.0796844	0.0804443	0.0430632	0.0392112
	378.4	0.294602	0.331877	0.169242	0.178685	0.0797757	0.0804849	0.0431206	0.0392315
	378.6	0.293736	0.332022	0.169266	0.178771	0.0794796	0.0805255	0.0424378	0.0392517
	378.8	0.294251	0.332167	0.169214	0.178857	0.0798093	0.0805661	0.0427508	0.039272
	379	0.294191	0.332312	0.168709	0.178943	0.079578	0.0806067	0.0425	0.0392923
	379.2	0.294034	0.332457	0.168868	0.179029	0.0798675	0.0806473	0.0426029	0.0393125
	379.4	0.293947	0.332602	0.169099	0.179115	0.0800651	0.0806879	0.0435182	0.0393328
	379.6	0.293801	0.332747	0.168518	0.179201	0.0797642	0.0807285	0.043325	0.039353
	379.8	0.293054	0.332892	0.167964	0.179287	0.0794613	0.0807691	0.0431335	0.0393733
	380	0.293448	0.333037	0.168268	0.179373	0.0804715	0.0808097	0.0435591	0.0393935
	380.2	0.293832	0.333182	0.168895	0.179459	0.0808497	0.0808503	0.0443083	0.0394138
	380.4	0.293937	0.333327	0.168928	0.179545	0.0805175	0.0808909	0.0444976	0.0394341
	380.6	0.29378	0.333472	0.169267	0.179631	0.080976	0.0809315	0.0444221	0.0394543
	380.8	0.29453	0.333616	0.170048	0.179717	0.0811305	0.0809721	0.0449318	0.0394746
	381	0.294123	0.333761	0.169962	0.179803	0.0809899	0.0810127	0.0446256	0.0394948
	381.2	0.294676	0.333906	0.170379	0.179889	0.0814914	0.0810532	0.0444106	0.0395151
	381.4	0.295082	0.33405	0.170881	0.179975	0.0818249	0.0810938	0.0448139	0.0395353
	381.6	0.295156	0.334195	0.170433	0.180061	0.0815432	0.0811344	0.0447555	0.0395556
	381.8	0.295731	0.33434	0.170723	0.180147	0.0821628	0.081175	0.0455217	0.0395759
	382	0.297	0.334484	0.171314	0.180232	0.0821303	0.0812156	0.0455835	0.0395961
	382.2	0.297732	0.334629	0.171521	0.180318	0.0821628	0.0812561	0.0453873	0.0396164
	382.4	0.298571	0.334774	0.171655	0.180404	0.0824471	0.0812967	0.0455818	0.0396366
	382.6	0.29854	0.334918	0.171652	0.18049	0.0822252	0.0813373	0.0450781	0.0396569
	382.8	0.299221	0.335063	0.171656	0.180576	0.0824559	0.0813779	0.045259	0.0396771
	383	0.299344	0.335207	0.171169	0.180662	0.082198	0.0814184	0.0448882	0.0396974
	383.2	0.299727	0.335351	0.171656	0.180747	0.0822934	0.081459	0.045816	0.0397176
	383.4	0.299485	0.335496	0.171973	0.180833	0.0822751	0.0814996	0.0461412	0.0397379
	383.6	0.299586	0.33564	0.171704	0.180919	0.0823407	0.0815401	0.0456471	0.0397581
	383.8	0.299715	0.335785	0.171955	0.181005	0.0825482	0.0815807	0.0461073	0.0397784
	384	0.299766	0.335929	0.17235	0.181091	0.0831371	0.0816212	0.0467442	0.0397986
	384.2	0.299851	0.336073	0.172316	0.181176	0.0828996	0.0816618	0.0465047	0.0398189
	384.4	0.29995	0.336217	0.172429	0.181262	0.0827396	0.0817024	0.0462359	0.0398391
	384.6	0.299105	0.336362	0.172384	0.181348	0.0827974	0.0817429	0.0459598	0.0398594
	384.8	0.298461	0.336506	0.172135	0.181434	0.0824089	0.0817834	0.0453531	0.0398796
	385	0.298069	0.33665	0.171802	0.181519	0.0823075	0.081824	0.0446578	0.0398998
	385.2	0.297947	0.336794	0.171913	0.181605	0.0825199	0.0818645	0.044268	0.0399201
	385.4	0.29752	0.336938	0.171575	0.181691	0.0824078	0.0819051	0.0446083	0.0399403
	385.6	0.29778	0.337082	0.171472	0.181777	0.0826565	0.0819456	0.0450473	0.0399606
	385.8	0.298151	0.337227	0.171532	0.181862	0.0826285	0.0819862	0.0453579	0.0399808
	386	0.298349	0.337371	0.171846	0.181948	0.0824302	0.0820267	0.0453442	0.0400011
	386.2	0.298162	0.337515	0.171378	0.182034	0.0825403	0.0820672	0.0448021	0.0400213
	386.4	0.298176	0.337659	0.171241	0.182119	0.0818856	0.0821078	0.0447558	0.0400416
	386.6	0.297901	0.337803	0.17107	0.182205	0.0813943	0.0821483	0.0444362	0.0400618
	386.8	0.297901	0.337946	0.170816	0.182291	0.0809434	0.0821888	0.0440308	0.040082
	387	0.298758	0.33809	0.171163	0.182376	0.0809828	0.0822294	0.0445869	0.0401023
	387.2	0.299175	0.338234	0.171383	0.182462	0.0810228	0.0822699	0.045096	0.0401225
	387.4	0.299154	0.338378	0.172008	0.182548	0.080579	0.0823104	0.0449239	0.0401428
	387.6	0.299989	0.338522	0.172389	0.182633	0.0811078	0.0823509	0.045241	0.040163
	387.8	0.300462	0.338666	0.17208	0.182719	0.080965	0.0823915	0.0454512	0.0401832
	388	0.300773	0.338809	0.171923	0.182805	0.0810143	0.082432	0.0452786	0.0402035
	388.2	0.301845	0.338953	0.172416	0.18289	0.0814869	0.0824725	0.0450785	0.0402237
	388.4	0.301925	0.339097	0.172719	0.182976	0.0813575	0.082513	0.0450606	0.040244
	388.6	0.30162	0.339241	0.172557	0.183061	0.0812232	0.0825535	0.0445132	0.0402642
	388.8	0.302055	0.339384	0.172721	0.183147	0.0814386	0.082594	0.0442956	0.0402844
	389	0.302567	0.339528	0.173009	0.183233	0.0821927	0.0826345	0.0446105	0.0403047
	389.2	0.30247	0.339671	0.172424	0.183318	0.0822507	0.082675	0.0448799	0.0403249
	389.4	0.302395	0.339815	0.172142	0.183404	0.0819058	0.0827155	0.0452792	0.0403451
	389.6	0.302584	0.339959	0.172641	0.183489	0.0823493	0.082756	0.0451256	0.0403654
	389.8	0.302592	0.340102	0.172744	0.183575	0.0820478	0.0827965	0.0449165	0.0403856
	390	0.30309	0.340246	0.173198	0.18366	0.0823407	0.082837	0.0454876	0.0404058
	390.2	0.302655	0.340389	0.17268	0.183746	0.082447	0.0828775	0.0454847	0.0404261
	390.4	0.303475	0.340532	0.17332	0.183831	0.0828791	0.082918	0.04618	0.0404463
	390.6	0.303332	0.340676	0.173193	0.183917	0.0826304	0.0829585	0.0461812	0.0404665
	390.8	0.303534	0.340819	0.173527	0.184002	0.0830942	0.082999	0.0460466	0.0404868
	391	0.304155	0.340963	0.174653	0.184088	0.083612	0.0830395	0.0466856	0.040507
	391.2	0.304264	0.341106	0.175051	0.184173	0.0835623	0.08308	0.0467342	0.0405272
	391.4	0.303723	0.341249	0.174982	0.184259	0.0831327	0.0831205	0.0464042	0.0405475
	391.6	0.303526	0.341392	0.174558	0.184344	0.0832724	0.083161	0.0462075	0.0405677
	391.8	0.304421	0.341536	0.174994	0.18443	0.0836073	0.0832014	0.0466567	0.0405879
	392	0.304869	0.341679	0.175078	0.184515	0.0837388	0.0832419	0.0464089	0.0406081
	392.2	0.305418	0.341822	0.175565	0.184601	0.0843403	0.0832824	0.0464885	0.0406284
	392.4	0.304993	0.341965	0.175127	0.184686	0.08397	0.0833229	0.0461656	0.0406486
	392.6	0.30487	0.342108	0.174116	0.184772	0.0840433	0.0833634	0.0457835	0.0406688
	392.8	0.305043	0.342251	0.173605	0.184857	0.0839168	0.0834038	0.0456746	0.040689
	393	0.305596	0.342394	0.17375	0.184942	0.0840767	0.0834443	0.0458948	0.0407093
	393.2	0.305925	0.342538	0.173216	0.185028	0.0839949	0.0834848	0.045583	0.0407295
	393.4	0.306348	0.342681	0.173554	0.185113	0.0838	0.0835252	0.0452789	0.0407497
	393.6	0.307249	0.342824	0.174414	0.185199	0.084378	0.0835657	0.0459483	0.04077
	393.8	0.308154	0.342966	0.174588	0.185284	0.0843877	0.0836062	0.0468266	0.0407902
	394	0.308358	0.343109	0.174402	0.185369	0.0846823	0.0836466	0.0473835	0.0408104
	394.2	0.308497	0.343252	0.174536	0.185455	0.0849903	0.0836871	0.0476901	0.0408306
	394.4	0.308244	0.343395	0.175072	0.18554	0.085163	0.0837275	0.0477052	0.0408509
	394.6	0.30817	0.343538	0.174634	0.185625	0.0847277	0.083768	0.047629	0.0408711
	394.8	0.308951	0.343681	0.17627	0.185711	0.0853582	0.0838084	0.0481212	0.0408913
	395	0.309193	0.343824	0.176861	0.185796	0.0855075	0.0838489	0.0479944	0.0409115
	395.2	0.309094	0.343966	0.176611	0.185881	0.0856329	0.0838893	0.0478867	0.0409317
	395.4	0.30905	0.344109	0.176325	0.185967	0.085188	0.0839298	0.0472632	0.040952
	395.6	0.309401	0.344252	0.177136	0.186052	0.0855928	0.0839702	0.0475033	0.0409722
	395.8	0.309742	0.344394	0.177279	0.186137	0.0854401	0.0840107	0.0474036	0.0409924
	396	0.30933	0.344537	0.177009	0.186223	0.084715	0.0840511	0.0471198	0.0410126
	396.2	0.30937	0.34468	0.177464	0.186308	0.0853143	0.0840915	0.0472388	0.0410328
	396.4	0.307741	0.344822	0.176429	0.186393	0.0840339	0.084132	0.0458348	0.0410531
	396.6	0.307605	0.344965	0.176226	0.186478	0.0837888	0.0841724	0.0457159	0.0410733
	396.8	0.307895	0.345107	0.17662	0.186564	0.0836803	0.0842128	0.0459782	0.0410935
	397	0.307757	0.34525	0.176908	0.186649	0.0832451	0.0842533	0.0456927	0.0411137
	397.2	0.308053	0.345392	0.177181	0.186734	0.0833528	0.0842937	0.0458523	0.0411339
	397.4	0.308539	0.345535	0.177531	0.186819	0.0833145	0.0843341	0.0464146	0.0411541
	397.6	0.308436	0.345677	0.176984	0.186905	0.0831248	0.0843745	0.0466444	0.0411743
	397.8	0.309167	0.34582	0.177272	0.18699	0.083317	0.084415	0.0471991	0.0411946
	398	0.309101	0.345962	0.177458	0.187075	0.0835408	0.0844554	0.04733	0.0412148
	398.2	0.309053	0.346104	0.176866	0.18716	0.083377	0.0844958	0.0468667	0.041235
	398.4	0.309179	0.346247	0.17677	0.187245	0.0834666	0.0845362	0.0467557	0.0412552
	398.6	0.310459	0.346389	0.177304	0.187331	0.0836952	0.0845766	0.0471278	0.0412754
	398.8	0.310599	0.346531	0.177825	0.187416	0.0843628	0.084617	0.0470342	0.0412956
	399	0.310676	0.346674	0.177457	0.187501	0.0846061	0.0846574	0.0469396	0.0413158
	399.2	0.311147	0.346816	0.177716	0.187586	0.0849807	0.0846979	0.0473249	0.041336
	399.4	0.311122	0.346958	0.177523	0.187671	0.0845154	0.0847383	0.0468457	0.0413563
	399.6	0.311435	0.3471	0.177218	0.187756	0.0842275	0.0847787	0.0468968	0.0413765
[truncated: 10,001 more rows]

## Sheet: Fig. 1e
		% PD-L1 relative to PBS control
	CXCL12-Atz (nM)	Replicate 1	Replicate 2	Replicate 3	Mean
	100	33	29	32	31.3333
	50	45	35	35	38.3333
	10	63	40	42	48.3333
	1	64	55	42	53.6667
	0.1	100	100	100	100

## Sheet: Fig. 1f
		% PD-L1 relative to PBS control
		Replicate 1	Replicate 2	Replicate 3	Replicate 4	Replicate 5	Replicate 6	Mean	t test (two tailed)
	Atz Fab	138	119	136	115			127	-
	CXCL12 isotype	130	124	122				125.333	0.8262	CXCL12 isotype to Tec Fab
	Atz Fab + CXCL12 isotype	124	112	85				107	0.1946	Tec Fab + CXCL12 isotype to CXCL12 isotype
	CXCL12-Atz	20	22	21	20	46	33	27	<0.0001	CXCL12-Tec to Tec Fab + CXCL12 isotype

## Sheet: Fig. 1h
		% HER2 relative to PBS control
		SK-BR-3			MDA-MB-175VII			MCF7
	CXCL12-Tras (nM)	Replicate 1	Replicate 2	Mean	Replicate 1	Replicate 2	Mean	Replicate 1	Replicate 2	Mean
	100	80	69	74.5	36	40	38	59	52	55.5
	50	83	75	79	40	46	43	46	56	51
	10	86	97	91.5	58	62	60	54	59	56.5
	1	117	108	112.5	88	75	81.5	69	64	66.5
	0.1	100	100	100	100	100	100	100	100	100

## Sheet: Fig. 1j
		% EGFR relative to PBS control
		A431			NCI-H292			MDA-MB-231			HeLa
	CXCL12-Ctx (nM)	Replicate 1	Replicate 2	Mean	Replicate 1	Replicate 2	Mean	Replicate 1	Replicate 2	Mean	Replicate 1	Replicate 2	Replicate 3	Mean
	100	49	43	46	33	22	27.5	39	44	41.5	23	21	16	22
	50	71	43	57	41	20	30.5	39	33	36	18	17	14	17.5
	10	91	70	80.5	56	27	41.5	36	35	35.5	21	18	19	19.5
	1	104	82	93	76	65	70.5	72	55	63.5	39	48	57	43.5
	0.1	100	100	100	100	100	100	100	100	100	100	100	100	100

## Sheet: Fig. 1k
		% PD-1 relative to PBS control
		Replicate 1	Replicate 2	Replicate 3	Mean	t test (two-tailed)
	PBS	100	100	100	100	-
	Nivo Isotype	55	56	34	48.3333	0.002	Nivo isotype to PBS
	CXCL12-Nivo	23	28	4	18.3333	0.0428	CXCL12-Nivo to Nivo isotype
