# Supplementary material for: Modular cytokine receptor-targeting chimeras for targeted degradation of cell surface and extracellular proteins
Source: Nat Biotechnol. 2022 Sep 22;41(2):273–81. doi: 10.1038/s41587-022-01456-2 (PMC9931583; doi:10.1038/s41587-022-01456-2)
Supplement: Source Data Fig. 2 — Statistical source data. [file 41587_2022_1456_MOESM7_ESM.xlsx]

## Sheet: Fig. 2b
		% PD-L1 relative to PBS control
		WT				∆KP			R8E			∆KPVS
	CXCL12-Atz variant (nM)	Replicate 1	Replicate 2	Replicate 3	Mean	Replicate 1	Replicate 2	Mean	Replicate 1	Replicate 2	Mean	Replicate 1	Replicate 2	Mean
	100	33	29	32	31.3333	25	16	20.5	23	24	23.5	28	33	30.5
	50	45	35	35	38.3333	32	18	25	30	28	29	31	38	34.5
	10	63	40	42	48.3333	30	22	26	32	28	30	35	30	32.5
	1	64	55	42	53.6667	47	31	39	33	30	31.5	62	35	48.5
	0.1	100	100	100	100	100	100	100	100	100	100	100	100	100

## Sheet: Fig. 2c
		% PD-L1 relative to PBS control
	Binding affinity (nM)	Replicate 1	Replicate 2	Replicate 3	Mean
	0.33	40	22	25	29
	0.52	59	32	27	39.3333
	1.23	49	59	36	48
	1.4	54	37	31	40.6667
	2.73	83	87	125	98.3333
	4.93	100	65	53	72.6667
	5.12	70	52	105	75.6667
	63.1	137	137	155	143
	458	131	102	107	113.333

## Sheet: Fig. 2d
			% PD-L1 relative to PBS control
	Atz Ala Mutant	Kd (nM)	Replicate 1	Replicate 2	Replicate 3	Mean
	wt	0.334	40	22	25	29
	182	0.518	59	32	27	39.3333
	183	4.93	49	59	36	48
	184	1.4	54	37	31	40.6667
	186	63.1	83	87	125	98.3333
	187	458	100	65	53	72.6667
	188	1.23	70	52	105	75.6667
	189	5.12	137	137	155	143
	190	2.73	131	102	107	113.333
		R^2:	0.6376

## Sheet: Fig. 2e
			% PD-L1 relative to PBS control
	Atz Ala Mutant	Kon (M-1s-1)	Replicate 1	Replicate 2	Replicate 3	Mean
	wt	187000	40	22	25	29
	182	253000	59	32	27	39.3333
	183	110000	49	59	36	48
	184	43600	54	37	31	40.6667
	186	138000	83	87	125	98.3333
	187	11000	100	65	53	72.6667
	188	84800	70	52	105	75.6667
	189	216000	137	137	155	143
	190	288000	131	102	107	113.333
		R^2:	0.03617

## Sheet: Fig. 2f
			% PD-L1 relative to PBS control
	Atz Ala Mutant	Koff (s-1)	Replicate 1	Replicate 2	Replicate 3	Mean
	wt	6.24e-05	40	22	25	29
	182	0.000131	59	32	27	39.3333
	183	0.000544	49	59	36	48
	184	6.09e-05	54	37	31	40.6667
	186	0.00869	83	87	125	98.3333
	187	0.00502	100	65	53	72.6667
	188	0.000105	70	52	105	75.6667
	189	0.0011	137	137	155	143
	190	0.000786	131	102	107	113.333
		R^2:	0.8035

## Sheet: Fig. 2h
		% HER2 relative to PBS control
		CXCL12-Tras			CXCL12-Ptz
	Treatment (nM)	Replicate 1	Replicate 2	Mean	Replicate 1	Replicate 2	Mean
	100	59	52	55.5	51	57	54
	50	46	56	51	55	60	57.5
	10	54	59	56.5	77	77	77
	1	69	64	66.5	89	110	99.5
	0.1	100	100	100	100	100	100

## Sheet: Fig. 2i
		% EGFR relative to PBS control
		Isotype control				KineTAC
	EGFR binder	Replicate 1	Replicate 2	Replicate 3	Mean	Replicate 1	Replicate 2	Replicate 3	Mean	t test (two-tailed)
	Ctx	79	69	71	73	34	26	33	31	0.000446	KineTAC to isotype control
	Depa	95	80	109	94.6667	94	84	97	91.6667	0.761935	KineTAC to isotype control
	Nimo	95	101	89	95	90	92	92	91.3333	0.357316	KineTAC to isotype control
	Matu	115	111	87	104.333	21	28	25	24.6667	0.00089	KineTAC to isotype control
	Neci	123	134	84	113.667	31	37	30	32.6667	0.006149	KineTAC to isotype control
	Pani	122	143		132.5	55	79	48	60.6667	0.015566	KineTAC to isotype control
