# Supplementary material for: Modular cytokine receptor-targeting chimeras for targeted degradation of cell surface and extracellular proteins
Source: Nat Biotechnol. 2022 Sep 22;41(2):273–81. doi: 10.1038/s41587-022-01456-2 (PMC9931583; doi:10.1038/s41587-022-01456-2)
Supplement: Source Data Fig. 3 — Statistical source data. [file 41587_2022_1456_MOESM9_ESM.xlsx]

## Sheet: Fig. 3d
		% PD-L1 relative to PBS control
	Time (hrs)	Replicate 1	Replicate 2	Replicate 3	Mean
	0	100	100	100	100
	6	52	103	72	75.6667
	12	34	36	43	37.6667
	24	13	21	37	23.6667
	48	3	16	14	11

## Sheet: Fig. 3g
		% PD-L1 relative to PBS control					% EGFR relative to PBS control
		PD-L1					EGFR
	Treatment	Replicate 1	Replicate 2	Replicate 3	Mean	t test (two-tailed)	Replicate 1	Replicate 2	Replicate 3	Mean	t test (two-tailed)
	Isotype Control	127	123	139	129.667	-	78	79	85	80.6667	-
	CXCL11 KineTAC	17	19	24	20	0.0008	52	51	40	47.6667	0.0318
	CXCL12 KineTAC	45	66	19	43.3333	0.2643	36	24	21	27	0.0243

## Sheet: Fig. 3h
	Protein ID	Fold change log2(CXCL12-Tec/Control)	Significance
	P54764|EPHA4_HUMAN	0.918386	6.35
	O75844|FACE1_HUMAN	0.0565835	9.82
	Q5VY43|PEAR1_HUMAN	-0.168123	0
	P49257|LMAN1_HUMAN	0.137504	4.39
	Q6DD88|ATLA3_HUMAN	-0.0291463	3.97
	P21796|VDAC1_HUMAN	0.137504	6.09
	Q9BVK6|TMED9_HUMAN	0.214125	9.33
	Q15771|RAB30_HUMAN	0.62293	0
	P18827|SDC1_HUMAN	-0.0588937	3.13
	Q53TN4|CYBR1_HUMAN	-0.494109	0
	Q6EMK4|VASN_HUMAN	0.176323	4.53
	Q9UM00|TMCO1_HUMAN	-0.104697	0
	Q03519|TAP2_HUMAN	0.250962	20.34
	O60603|TLR2_HUMAN	0.250962	24.97
	Q9HDC9|APMAP_HUMAN	-0.0144996	5.46
	P49768|PSN1_HUMAN	0.111031	2.95
	Q9NYP7|ELOV5_HUMAN	0.250962	3.44
	Q86SF2|GALT7_HUMAN	0.163499	0.08
	Q9NZH0|GPC5B_HUMAN	0.344828	4.44
	Q9BTX1|NDC1_HUMAN	-0.136062	1.17
	Q9H553|ALG2_HUMAN	-0.0439433	3.29
	Q4G148|GXLT1_HUMAN	-0.184425	18.59
	Q8WVX9|FACR1_HUMAN	0.124328	4.88
	P36894|BMR1A_HUMAN	0.0565835	0.36
	Q96T83|SL9A7_HUMAN	0.0285692	0
	Q96J02|ITCH_HUMAN	0.111031	0.04
	Q13492|PICAL_HUMAN	0.214125	5.7
	P57088|TMM33_HUMAN	0.137504	2.52
	Q6U841|S4A10_HUMAN	0.286881	0.53
	P00846|ATP6_HUMAN	0.226509	1.86
	Q9UGP8|SEC63_HUMAN	0.137504	4.84
	Q7Z7N9|T179B_HUMAN	-0.0588937	0
	Q9UMY4|SNX12_HUMAN	-0.0291463	0.93
	Q12907|LMAN2_HUMAN	0.0285692	0
	Q16625|OCLN_HUMAN	0.137504	3.82
	O94923|GLCE_HUMAN	0.201634	0
	Q8IZA0|K319L_HUMAN	0.400538	0
	Q8NER5|ACV1C_HUMAN	1.32193	0
	P26572|MGAT1_HUMAN	-0.152003	0.51
	Q15303|ERBB4_HUMAN	-0.0892673	1.93
	O00220|TR10A_HUMAN	0.111031	4.77
	Q9Y6A9|SPCS1_HUMAN	-0.104697	0
	Q15035|TRAM2_HUMAN	-0.152003	1.55
	Q15904|VAS1_HUMAN	-0.0439433	6.45
	P02751|FINC_HUMAN	-0.120294	0.88
	Q9NX62|IMPA3_HUMAN	0.0976108	0.4
	Q9UNQ0|ABCG2_HUMAN	-0.0740006	3.82
	Q13423|NNTM_HUMAN	0.0840643	4.84
	Q9P2E9|RRBP1_HUMAN	0.0426443	0.81
	Q9H330|TM245_HUMAN	-0.358454	3.73
	Q9GZM5|YIPF3_HUMAN	-0.415038	11.01
	Q9Y282|ERGI3_HUMAN	-0.120294	0
	Q9H3N1|TMX1_HUMAN	0.0426443	0.87
	Q16563|SYPL1_HUMAN	0	7.93
	P22413|ENPP1_HUMAN	0.0285692	2.6
	O95674|CDS2_HUMAN	-0.599462	14.28
	Q8TED1|GPX8_HUMAN	-0.0439433	1.26
	Q14318|FKBP8_HUMAN	0.0840643	11.32
	Q8TDW0|LRC8C_HUMAN	0.137504	6.87
	Q6P9G4|TM154_HUMAN	0.0143553	0.55
	Q70UQ0|IKIP_HUMAN	0.124328	6.02
	P53801|PTTG_HUMAN	-0.0291463	0.92
	P55287|CAD11_HUMAN	0	7.82
	P10301|RRAS_HUMAN	0.137504	5.95
	Q6NUK1|SCMC1_HUMAN	0.0840643	3.68
	Q16790|CAH9_HUMAN	1.02857	0
	P78504|JAG1_HUMAN	0.422233	17.02
	P11717|MPRI_HUMAN	0.214125	11.74
	P21397|AOFA_HUMAN	0.575312	0
	P00414|COX3_HUMAN	-0.454032	6.52
	Q96K49|TM87B_HUMAN	0.321928	2.22
	O95573|ACSL3_HUMAN	0.0840643	9.08
	O14880|MGST3_HUMAN	0.176323	4.1
	Q9H061|T126A_HUMAN	-0.0291463	0.32
	Q9BZM4|N2DL3_HUMAN	0.0565835	1.63
	Q9P0S9|TM14C_HUMAN	0.0426443	1.22
	P10696|PPBN_HUMAN	-0.168123	1.63
	P33527|MRP1_HUMAN	0.189034	9.11
	Q10589|BST2_HUMAN	0.275007	5.11
	P98172|EFNB1_HUMAN	-0.643856	8.12
	P01892|1A02_HUMAN	-0.0144996	0.75
	P08138|TNR16_HUMAN	0.0565835	1.15
	Q08174|PCDH1_HUMAN	-0.184425	13.16
	O60503|ADCY9_HUMAN	0.0565835	2.12
	P08574|CY1_HUMAN	0.0703893	0.05
	P20338|RAB4A_HUMAN	1.12433	4.67
	Q9P273|TEN3_HUMAN	0	2.36
	Q8N8Z6|DCBD1_HUMAN	0.226509	3.14
	Q66K14|TBC9B_HUMAN	-0.0892673	0.64
	Q15382|RHEB_HUMAN	0.263034	1.24
	P61009|SPCS3_HUMAN	0.0840643	7.97
	Q9UIQ6|LCAP_HUMAN	0.298658	18.25
	Q5ZPR3|CD276_HUMAN	0.0426443	6.19
	Q6PIU2|NCEH1_HUMAN	0.0143553	0.57
	Q96N66|MBOA7_HUMAN	0.176323	10.76
	Q9NPF0|CD320_HUMAN	-0.152003	6.73
	Q8TC12|RDH11_HUMAN	0.201634	4.12
	O14683|P5I11_HUMAN	-1.18442	0
	Q6NZI2|PTRF_HUMAN	0.298658	1.43
	P08962|CD63_HUMAN	0.214125	5.05
	Q8WUM9|S20A1_HUMAN	-0.304006	2.17
	P04156|PRIO_HUMAN	0.201634	3.85
	P22794|EVI2A_HUMAN	0.0143553	1.94
	P15291|B4GT1_HUMAN	0	0.34
	P56134|ATPK_HUMAN	0.124328	6.49
	Q92930|RAB8B_HUMAN	0.124328	0.41
	Q14517|FAT1_HUMAN	-0.0439433	0.37
	Q8TBQ9|KISHA_HUMAN	0.575312	0
	Q0VAQ4|SMAGP_HUMAN	0.0426443	1.41
	P36268|GGT2_HUMAN	0.0285692	2.81
	P78536|ADA17_HUMAN	0.238787	8.46
	P12235|ADT1_HUMAN	0.189034	8.14
	Q8WWI5|CTL1_HUMAN	-0.434403	8.2
	P55286|CADH8_HUMAN	0.0840643	7.82
	Q8TB61|S35B2_HUMAN	0.15056	11.93
	O75326|SEM7A_HUMAN	0.0565835	0.4
	P51164|ATP4B_HUMAN	0.0840643	5.04
	P61421|VA0D1_HUMAN	0.0143553	0.95
	P20339|RAB5A_HUMAN	0.124328	0.82
	P08571|CD14_HUMAN	-0.535332	8.46
	P16989|YBOX3_HUMAN	-0.286304	29.01
	Q5JPE7|NOMO2_HUMAN	-0.0439433	10.72
	P31641|SC6A6_HUMAN	-0.104697	1.05
	P21926|CD9_HUMAN	-0.268817	3.46
	P54920|SNAA_HUMAN	0.111031	2.4
	P61619|S61A1_HUMAN	0.163499	17.62
	P17301|ITA2_HUMAN	0.111031	39.14
	O94966|UBP19_HUMAN	-1.4344	0
	P01130|LDLR_HUMAN	0.0840643	8.55
	Q9UBV2|SE1L1_HUMAN	0.226509	3.01
	P25445|TNR6_HUMAN	0.176323	4.25
	Q08431|MFGM_HUMAN	0.0426443	4.04
	Q9UHN6|TMEM2_HUMAN	0.0840643	7.3
	Q16706|MA2A1_HUMAN	0.137504	1.94
	P21589|5NTD_HUMAN	0.137504	14.21
	Q01974|ROR2_HUMAN	0.238787	0
	Q7Z4F1|LRP10_HUMAN	0.344828	0
	Q6UWV6|ENPP7_HUMAN	0.378512	0.71
	P21462|FPR1_HUMAN	0.321928	0
	O75477|ERLN1_HUMAN	0.189034	4.92
	P49757|NUMB_HUMAN	-0.234465	4.42
	Q969R2|OSBP2_HUMAN	0.298658	1.55
	P28827|PTPRM_HUMAN	0.0285692	0.64
	Q6PCB7|S27A1_HUMAN	0	0.22
	Q14789|GOGB1_HUMAN	-0.785875	0
	Q9ULC5|ACSL5_HUMAN	0.137504	3.92
	P51151|RAB9A_HUMAN	0.189034	8.21
	P09603|CSF1_HUMAN	0.250962	19.25
	Q9Y5U9|IR3IP_HUMAN	0.378512	16.36
	P01112|RASH_HUMAN	0.887525	10.84
	Q8NCW0|KREM2_HUMAN	-0.577767	0
	P05106|ITB3_HUMAN	0.250962	2.74
	Q4KMQ2|ANO6_HUMAN	0.0703893	2.39
	P19440|GGT1_HUMAN	0.0285692	2.81
	Q6Y288|B3GLT_HUMAN	-0.0439433	0.08
	P63000|RAC1_HUMAN	0	8.16
	Q7Z6M3|MILR1_HUMAN	-0.0740006	0.03
	Q8TDB8|GTR14_HUMAN	0.263034	25.76
	Q15392|DHC24_HUMAN	-0.168123	2.4
	Q14542|S29A2_HUMAN	0.0143553	0.38
	Q8IV08|PLD3_HUMAN	0.0426443	4.51
	Q9NRX5|SERC1_HUMAN	0.0426443	0.68
	Q15334|L2GL1_HUMAN	0.584963	11.64
	Q13425|SNTB2_HUMAN	0.344828	2.68
	Q93096|TP4A1_HUMAN	-0.0740006	0
	O75352|MPU1_HUMAN	-0.152003	0.86
	Q9UHW9|S12A6_HUMAN	1.28688	0
	O75581|LRP6_HUMAN	-0.0740006	2.75
	O14735|CDIPT_HUMAN	-0.577767	0
	Q7KYR7|BT2A1_HUMAN	0.0426443	2.37
	Q8TF66|LRC15_HUMAN	-0.395929	7.61
	Q9H6B4|CLMP_HUMAN	-0.340075	2.87
	O15439|MRP4_HUMAN	0.238787	32.85
	P25116|PAR1_HUMAN	0.887525	4.27
	P39656|OST48_HUMAN	0.0976108	7.74
	P29323|EPHB2_HUMAN	0.0143553	0.75
	P16144|ITB4_HUMAN	0.0976108	3.58
	Q13443|ADAM9_HUMAN	0.356144	4.45
	Q15262|PTPRK_HUMAN	0.0840643	10.92
	P61077|UB2D3_HUMAN	0.0565835	0.66
	Q9Y679|AUP1_HUMAN	-0.200913	2.12
	P53680|AP2S1_HUMAN	0.238787	2.83
	O43868|S28A2_HUMAN	0.333424	5.98
	Q5DID0|UROL1_HUMAN	0.176323	1.83
	P01116|RASK_HUMAN	0.0426443	1.47
	Q7Z7H5|TMED4_HUMAN	0.111031	2.88
	P39060|COIA1_HUMAN	1.07039	0
	Q9UHX3|AGRE2_HUMAN	-0.321928	6.9
	Q5VUB5|F1711_HUMAN	-0.0291463	8.05
	P54760|EPHB4_HUMAN	0.0426443	1.37
	O75955|FLOT1_HUMAN	0.226509	3.94
	Q9NW15|ANO10_HUMAN	0.111031	2.01
	Q13586|STIM1_HUMAN	0.238787	1.23
	Q96EU7|C1GLC_HUMAN	-0.321928	8.23
	Q9Y241|HIG1A_HUMAN	0.0285692	0.43
	P33121|ACSL1_HUMAN	-0.0892673	2.55
	O14569|C56D2_HUMAN	0.137504	6.35
	Q9Y4W6|AFG32_HUMAN	0.111031	0.89
	Q86SJ2|AMGO2_HUMAN	-0.577767	2.68
	P35052|GPC1_HUMAN	0.0143553	5.73
	O43194|GPR39_HUMAN	-0.0588937	3.44
	O14817|TSN4_HUMAN	-0.0588937	0.85
	Q9P291|ARMX1_HUMAN	0.298658	0
	Q9Y4D7|PLXD1_HUMAN	0.124328	2.2
	P08195|4F2_HUMAN	0.0565835	3.62
	Q9HC07|TM165_HUMAN	0.0285692	6.74
	P08865|RSSA_HUMAN	0.0426443	1.68
	O95858|TSN15_HUMAN	0.344828	2.25
	O60462|NRP2_HUMAN	0.111031	1.38
	Q9NP72|RAB18_HUMAN	0.0976108	1.61
	P37173|TGFR2_HUMAN	0.163499	14.01
	O43291|SPIT2_HUMAN	-0.0439433	0.79
	O15260|SURF4_HUMAN	0.0976108	2.76
	Q15800|MSMO1_HUMAN	-0.104697	1.56
	Q14108|SCRB2_HUMAN	0.0565835	5.16
	Q9UIG8|SO3A1_HUMAN	0.731183	0
	Q9Y287|ITM2B_HUMAN	-0.304006	0
	P58335|ANTR2_HUMAN	0.124328	4.58
	O95159|ZFPL1_HUMAN	0.0426443	0.23
	P05023|AT1A1_HUMAN	0.137504	6.43
	P42166|LAP2A_HUMAN	-0.168123	2.07
	P26038|MOES_HUMAN	0.275007	25.11
	Q8NC56|LEMD2_HUMAN	0.495695	7.15
	Q13308|PTK7_HUMAN	-0.0291463	1.18
	Q99829|CPNE1_HUMAN	-0.0291463	1.88
	P00533|EGFR_HUMAN	0.238787	5.14
	Q96C19|EFHD2_HUMAN	0.0976108	7.1
	Q8TED4|SPX2_HUMAN	-0.0439433	0.55
	Q9NVI7|ATD3A_HUMAN	0.201634	6.89
	Q96J84|KIRR1_HUMAN	0.0703893	5.69
	Q9BPZ7|SIN1_HUMAN	0.0976108	0
	Q13332|PTPRS_HUMAN	-1.18442	0
	Q9UBG0|MRC2_HUMAN	0.389567	12.18
	Q9Y5G3|PCDGD_HUMAN	-2.73697	0
	O15270|SPTC2_HUMAN	-0.0144996	2.02
	Q53GQ0|DHB12_HUMAN	0.0840643	7.1
	A1L0T0|ILVBL_HUMAN	-0.152003	0.9
	Q15223|PVRL1_HUMAN	0.641546	13.55
	Q8TCT9|HM13_HUMAN	0.111031	25.27
	Q9Y3B3|TMED7_HUMAN	0.189034	3.54
	Q96JJ7|TMX3_HUMAN	0.15056	5.6
	P52799|EFNB2_HUMAN	0.0565835	4.97
	Q9Y624|JAM1_HUMAN	0.0703893	0.21
	O96005|CLPT1_HUMAN	-0.0439433	4.84
	Q5VY80|RET1L_HUMAN	0.0426443	3.14
	Q53EP0|FND3B_HUMAN	-0.234465	8.96
	Q9NPH3|IL1AP_HUMAN	0.176323	28.99
	Q13564|ULA1_HUMAN	0.0976108	5.95
	Q24JP5|T132A_HUMAN	0.137504	1.53
	Q12974|TP4A2_HUMAN	-0.0740006	0
	Q86TM6|SYVN1_HUMAN	0.0143553	0.4
	Q99805|TM9S2_HUMAN	0.163499	1.9
	Q9H115|SNAB_HUMAN	0.214125	5.18
	Q07157|ZO1_HUMAN	0.0565835	2.38
	O00767|ACOD_HUMAN	0.389567	13.05
	Q96RD7|PANX1_HUMAN	0.163499	16.18
	Q9H6H4|REEP4_HUMAN	0.250962	1.88
	P13747|HLAE_HUMAN	0.0426443	0.49
	Q9Y274|SIA10_HUMAN	0.432959	1.2
	Q03405|UPAR_HUMAN	-0.0144996	4.87
	P21964|COMT_HUMAN	-0.136062	2.18
	P19075|TSN8_HUMAN	0.298658	28.67
	Q9NP58|ABCB6_HUMAN	-0.37707	0.72
	Q9NZQ7|PD1L1_HUMAN	-2.39593	120
	Q10472|GALT1_HUMAN	-0.0740006	3.48
	P11117|PPAL_HUMAN	0.111031	2.73
	O75718|CRTAP_HUMAN	0.298658	10.65
	Q13557|KCC2D_HUMAN	0.0703893	7.62
	P51159|RB27A_HUMAN	0.545968	11.47
	Q11201|SIA4A_HUMAN	0.238787	3.99
	O95070|YIF1A_HUMAN	0.389567	4.81
	P46940|IQGA1_HUMAN	0.189034	24.97
	P07942|LAMB1_HUMAN	0.15056	2.35
	Q9UIW2|PLXA1_HUMAN	0.0840643	13.66
	Q14156|EFR3A_HUMAN	-0.251539	6.51
	Q02978|M2OM_HUMAN	0.0565835	8.48
	Q15738|NSDHL_HUMAN	-0.0291463	1.05
	O75976|CBPD_HUMAN	0.163499	9.2
	Q9UBN6|TR10D_HUMAN	-0.599462	9.13
	P55011|S12A2_HUMAN	0.0976108	0.75
	P09758|TACD2_HUMAN	0.0703893	7.65
	Q2M2I8|AAK1_HUMAN	0.238787	0
	Q96A33|CCD47_HUMAN	0.0285692	1.44
	P26006|ITA3_HUMAN	0.214125	7.15
	Q8IUW5|RELL1_HUMAN	0.0565835	4.02
	P46977|STT3A_HUMAN	0.0426443	0.02
	P01893|HLAH_HUMAN	0.344828	2.45
	P08069|IGF1R_HUMAN	0.124328	1.32
	P19320|VCAM1_HUMAN	0.111031	6.08
	Q92692|PVRL2_HUMAN	-0.152003	4.79
	P08581|MET_HUMAN	0.238787	10.97
	Q8IZF2|AGRF5_HUMAN	-0.0588937	9.3
	P06213|INSR_HUMAN	-0.0439433	3.88
	Q12959|DLG1_HUMAN	-0.251539	0.52
	Q5TAT6|CODA1_HUMAN	-0.454032	0
	O00299|CLIC1_HUMAN	0.0285692	5.2
	P50851|LRBA_HUMAN	0.298658	1.65
	Q96QD8|S38A2_HUMAN	0.0143553	1.49
	Q9H7Z7|PGES2_HUMAN	-0.0740006	0.59
	P05026|AT1B1_HUMAN	-0.0291463	1.68
	O95833|CLIC3_HUMAN	0.214125	2.23
	P30536|TSPOA_HUMAN	0.333424	0.36
	O95864|FADS2_HUMAN	0.0143553	2.16
	Q00765|REEP5_HUMAN	0.226509	1.82
	Q9BTV4|TMM43_HUMAN	-0.168123	3.56
	Q9H4M9|EHD1_HUMAN	0	0.99
	O75915|PRAF3_HUMAN	-0.0291463	0.51
	P27701|CD82_HUMAN	0.298658	6.84
	O00461|GOLI4_HUMAN	0.226509	16.12
	Q96GZ6|S41A3_HUMAN	-0.251539	9.04
	Q9H0V9|LMA2L_HUMAN	0.0426443	0.63
	P15151|PVR_HUMAN	0.0426443	4.25
	P27487|DPP4_HUMAN	0.176323	1.29
	O15121|DEGS1_HUMAN	0.111031	14.27
	P15260|INGR1_HUMAN	0.298658	26.33
	Q9H223|EHD4_HUMAN	0	4.2
	Q13685|AAMP_HUMAN	0.201634	3.59
	Q08334|I10R2_HUMAN	-0.415038	6.56
	O43464|HTRA2_HUMAN	0.389567	6.48
	Q96GC9|VMP1_HUMAN	0.411426	4.84
	P10644|KAP0_HUMAN	0.275007	4.83
	Q86SR1|GLT10_HUMAN	0.356144	3.49
	Q16799|RTN1_HUMAN	-0.0439433	0.43
	P28288|ABCD3_HUMAN	-0.0291463	0.67
	P31431|SDC4_HUMAN	0.250962	29.45
	P30530|UFO_HUMAN	0.111031	0.71
	Q9NS00|C1GLT_HUMAN	0.475085	2.62
	P61006|RAB8A_HUMAN	0.0840643	6.79
	Q96HV5|TM41A_HUMAN	-0.810966	13.27
	Q9NV96|CC50A_HUMAN	-0.120294	6.75
	Q9Y639|NPTN_HUMAN	0.0426443	20.44
	P09382|LEG1_HUMAN	0.286881	17.44
	Q9C0B5|ZDHC5_HUMAN	1.52105	0
	O00264|PGRC1_HUMAN	-0.168123	6.87
	Q9H9S3|S61A2_HUMAN	0.189034	17.62
	Q9Y5G2|PCDGE_HUMAN	-0.666576	0
	Q15375|EPHA7_HUMAN	0.0143553	3.04
	O94826|TOM70_HUMAN	-0.104697	1.01
	P14384|CBPM_HUMAN	-0.0291463	1.09
	Q99650|OSMR_HUMAN	0	0
	O75084|FZD7_HUMAN	0.321928	5.58
	Q14699|RFTN1_HUMAN	-0.234465	6.42
	P84095|RHOG_HUMAN	-0.0144996	1.65
	Q10469|MGAT2_HUMAN	0	3.31
	Q9BZM5|N2DL2_HUMAN	0.0976108	3.14
	Q3MIR4|CC50B_HUMAN	0.163499	0
	O43688|PLPP2_HUMAN	0.400538	9.17
	O15118|NPC1_HUMAN	0.201634	13.51
	Q29980|MICB_HUMAN	0.0703893	0.05
	P20020|AT2B1_HUMAN	0.0840643	14.05
	Q8NFZ8|CADM4_HUMAN	0.137504	5.99
	P61586|RHOA_HUMAN	0.495695	11.88
	P11047|LAMC1_HUMAN	0.111031	10.89
	P07204|TRBM_HUMAN	0.189034	13.46
	P10620|MGST1_HUMAN	-0.0740006	0.99
	P34910|EVI2B_HUMAN	0.0143553	14.08
	Q8NFJ5|RAI3_HUMAN	-0.152003	6.41
	Q07065|CKAP4_HUMAN	0.176323	14.47
	O95782|AP2A1_HUMAN	-0.0291463	0.82
	Q9Y5Y0|FLVC1_HUMAN	-0.434403	0
	P51571|SSRD_HUMAN	0.0976108	6.77
	O15031|PLXB2_HUMAN	0.0285692	0.31
	Q7L5N7|PCAT2_HUMAN	0.0976108	0.43
	Q93050|VPP1_HUMAN	0.15056	2.18
	P11234|RALB_HUMAN	0.201634	11.34
	Q9H1E5|TMX4_HUMAN	-1.4344	0
	O14763|TR10B_HUMAN	0.0143553	0.25
	O95297|MPZL1_HUMAN	0.0840643	0.2
	Q6ZRP7|QSOX2_HUMAN	0.0143553	4.36
	Q8N6L1|KTAP2_HUMAN	-0.120294	0.87
	O15127|SCAM2_HUMAN	0.0285692	0.54
	Q9UP52|TFR2_HUMAN	0.0703893	1.95
	Q969X5|ERGI1_HUMAN	0.739848	3.89
	Q9H0X4|ITFG3_HUMAN	-0.0588937	10.56
	Q6Y1H2|HACD2_HUMAN	0.505891	7.31
	P01912|2B13_HUMAN	-0.0144996	0.34
	P35610|SOAT1_HUMAN	0.0976108	12.33
	Q9BRK3|MXRA8_HUMAN	0.238787	2.27
	P30408|T4S1_HUMAN	0.201634	0.28
	Q5VW38|GP107_HUMAN	0.15056	1.48
	O75121|MFA3L_HUMAN	0.378512	0
	Q9Y277|VDAC3_HUMAN	0.137504	1.79
	P61018|RAB4B_HUMAN	1.13093	0
	Q6P1M0|S27A4_HUMAN	-0.0588937	0.87
	P36941|TNR3_HUMAN	0.189034	0
	Q14435|GALT3_HUMAN	-0.0740006	0.11
	P13987|CD59_HUMAN	0.250962	3.17
	O75695|XRP2_HUMAN	-0.0439433	0.35
	O15321|TM9S1_HUMAN	0.695994	6.99
	O15438|MRP3_HUMAN	0.189034	29.6
	Q70E73|RAPH1_HUMAN	0.0703893	2.52
	O43657|TSN6_HUMAN	-0.0291463	0.45
	Q13444|ADA15_HUMAN	0.250962	1.43
	P60953|CDC42_HUMAN	0.15056	7.04
	P05556|ITB1_HUMAN	0.111031	25.51
	P49755|TMEDA_HUMAN	0.226509	11.91
	O60427|FADS1_HUMAN	-0.0291463	0.91
	Q06481|APLP2_HUMAN	0	0.28
	O43169|CYB5B_HUMAN	0.226509	2.23
	P16422|EPCAM_HUMAN	0.0285692	3.13
	P98194|AT2C1_HUMAN	-0.104697	0.77
	O75923|DYSF_HUMAN	0.214125	0
	Q9H3U1|UN45A_HUMAN	0.0143553	1.54
	Q9NZM1|MYOF_HUMAN	0.111031	12.74
	Q9UBX3|DIC_HUMAN	0.124328	4.74
	Q8N766|EMC1_HUMAN	0.176323	4.03
	Q14432|PDE3A_HUMAN	-0.0291463	0.39
	Q7Z739|YTHD3_HUMAN	0.0426443	1.1
	Q9Y5Z0|BACE2_HUMAN	-0.0588937	0.32
	Q9UH62|ARMX3_HUMAN	0.970854	0
	Q96S97|MYADM_HUMAN	-0.0892673	0.98
	Q969L2|MAL2_HUMAN	0.0840643	0.38
	P51809|VAMP7_HUMAN	0.238787	13.33
	Q14254|FLOT2_HUMAN	0.0976108	10.05
	Q8TCJ2|STT3B_HUMAN	0.0143553	3.18
	Q9H0U3|MAGT1_HUMAN	-0.0291463	2.04
	P63244|GBLP_HUMAN	0.15056	6.36
	Q13613|MTMR1_HUMAN	0.748461	0
	Q8NEW0|ZNT7_HUMAN	0.389567	0
	Q969V3|NCLN_HUMAN	0.238787	4.16
	Q8NE86|MCU_HUMAN	0.15056	7.26
	P48960|CD97_HUMAN	-0.0740006	10.93
	O43493|TGON2_HUMAN	0.0703893	1.53
	Q9BZH6|WDR11_HUMAN	0.286881	6.34
	Q15907|RB11B_HUMAN	0.176323	5.12
	P35367|HRH1_HUMAN	-0.971431	0
	Q92544|TM9S4_HUMAN	-0.0588937	7.33
	Q86UL3|GPAT4_HUMAN	0.475085	0
	Q14344|GNA13_HUMAN	0.189034	7.74
	Q9UNL2|SSRG_HUMAN	0.111031	2.26
	P00750|TPA_HUMAN	0.454176	8.85
	P60468|SC61B_HUMAN	0.0703893	1.46
	Q13751|LAMB3_HUMAN	0.704872	14.23
	P51805|PLXA3_HUMAN	0.0976108	9.44
	Q5T4S7|UBR4_HUMAN	0.0976108	1.54
	P12236|ADT3_HUMAN	0.176323	4.54
	P34741|SDC2_HUMAN	0.0426443	11.07
	A6NMY6|AXA2L_HUMAN	0.189034	7.79
	Q9P0L0|VAPA_HUMAN	0.0565835	1.2
	Q8NE01|CNNM3_HUMAN	0.189034	15.79
	Q10471|GALT2_HUMAN	0.15056	1.93
	Q30201|HFE_HUMAN	0.389567	4.63
	Q6UVK1|CSPG4_HUMAN	0.111031	0.31
	O75355|ENTP3_HUMAN	-2.47393	0
	Q9Y5M8|SRPRB_HUMAN	-0.120294	6.03
	Q96Q45|TM237_HUMAN	0.286881	4.99
	Q01650|LAT1_HUMAN	-0.0144996	3.01
	Q14165|MLEC_HUMAN	0.137504	12.35
	Q9P003|CNIH4_HUMAN	-0.0291463	1.33
	Q9NRP0|OSTC_HUMAN	-0.943416	0
	Q8IWT6|LRC8A_HUMAN	0.15056	0.19
	P78325|ADAM8_HUMAN	0.356144	10.54
	O15533|TPSN_HUMAN	0.163499	1.36
	Q5W0N0|CI057_HUMAN	0.226509	0.73
	P40123|CAP2_HUMAN	0.189034	9.83
	Q9UP95|S12A4_HUMAN	0.226509	3.72
	Q9BWQ6|YIPF2_HUMAN	-0.304006	0
	P19634|SL9A1_HUMAN	0.0143553	11.66
	P36897|TGFR1_HUMAN	0.0976108	0.19
	Q6ZXV5|TMTC3_HUMAN	0.344828	11.22
	P50281|MMP14_HUMAN	0.0840643	7.74
	Q6P4E1|CASC4_HUMAN	-0.0291463	1.24
	Q9H813|TM206_HUMAN	-0.340075	0
	P63010|AP2B1_HUMAN	0.15056	2.95
	P60033|CD81_HUMAN	0.111031	0.1
	Q9HBG4|VPP4_HUMAN	-0.104697	7.79
	O00421|CCRL2_HUMAN	0.0426443	8.87
	P61803|DAD1_HUMAN	0.0976108	3.46
	P08648|ITA5_HUMAN	0.163499	7.28
	Q6PI78|TMM65_HUMAN	0.137504	0
	P11279|LAMP1_HUMAN	0.238787	7.75
	Q04721|NOTC2_HUMAN	0.356144	6.25
	Q15629|TRAM1_HUMAN	0.0143553	4.77
	O60884|DNJA2_HUMAN	0.0143553	1.89
	Q9NQS3|PVRL3_HUMAN	-0.152003	2.71
	P04920|B3A2_HUMAN	-0.340075	2.17
	Q9UH99|SUN2_HUMAN	0.214125	0.03
	P14209|CD99_HUMAN	-0.943416	6.93
	Q9NZN4|EHD2_HUMAN	0.15056	0.48
	O94905|ERLN2_HUMAN	-0.0892673	7.91
	P54709|AT1B3_HUMAN	0.0143553	6.52
	Q9BUN8|DERL1_HUMAN	0.0976108	3.72
	P06756|ITAV_HUMAN	0.111031	1.96
	O95470|SGPL1_HUMAN	-0.217591	1.67
	O60449|LY75_HUMAN	-0.0144996	0.64
	Q9NZ08|ERAP1_HUMAN	0	4.66
	Q96AP7|ESAM_HUMAN	-0.0291463	0.96
	Q03518|TAP1_HUMAN	0	0.13
	Q5JTH9|RRP12_HUMAN	0.111031	6.58
	Q8WTV0|SCRB1_HUMAN	0.0703893	0.74
	Q5JRA6|MIA3_HUMAN	0.286881	4.06
	P02786|TFR1_HUMAN	0.189034	30.65
	Q7KZN9|COX15_HUMAN	-0.286304	4.36
	Q04656|ATP7A_HUMAN	0.226509	2.08
	Q01628|IFM3_HUMAN	0.739848	12.11
	O94804|STK10_HUMAN	-0.434403	1.92
	O43570|CAH12_HUMAN	0.0840643	3.82
	O94973|AP2A2_HUMAN	0.176323	2.22
	P51648|AL3A2_HUMAN	-0.0892673	5.52
	Q8WUD1|RAB2B_HUMAN	0.238787	6.31
	Q15043|S39AE_HUMAN	0.176323	2.14
	Q7L1W4|LRC8D_HUMAN	-0.200913	8.3
	Q9H0U4|RAB1B_HUMAN	0.0976108	8.62
	Q9NQC3|RTN4_HUMAN	0.0143553	7.3
	Q9Y653|GPR56_HUMAN	-0.666576	0
	P78410|BT3A2_HUMAN	0.0143553	1.23
	Q9BYC5|FUT8_HUMAN	0.124328	10.06
	P98155|VLDLR_HUMAN	0.389567	2.87
	P42892|ECE1_HUMAN	0.250962	9.67
	P32004|L1CAM_HUMAN	0.0426443	0.32
	Q9UL54|TAOK2_HUMAN	0.604071	4.34
	Q04771|ACVR1_HUMAN	0.565597	3.78
	O14966|RAB7L_HUMAN	0.111031	7.27
	P23634|AT2B4_HUMAN	0.124328	10.27
	B0I1T2|MYO1G_HUMAN	0.0285692	0.46
	Q5RI15|COX20_HUMAN	-0.599462	4.8
	Q9BXB1|LGR4_HUMAN	-0.434403	4.68
	P08582|TRFM_HUMAN	0.163499	7.7
	Q9BWM7|SFXN3_HUMAN	0.15056	20.79
	Q9HD45|TM9S3_HUMAN	0.189034	18.1
	Q5JTV8|TOIP1_HUMAN	0.0565835	2.17
	O75051|PLXA2_HUMAN	-0.0144996	0.58
	P23229|ITA6_HUMAN	0.0840643	3.24
	P07355|ANXA2_HUMAN	0.176323	7.79
	Q8IYB5|SMAP1_HUMAN	0.176323	9.81
	A0FGR8|ESYT2_HUMAN	0.0840643	3
	Q5T3F8|CSCL2_HUMAN	-0.0144996	5.44
	Q9ULC3|RAB23_HUMAN	0.275007	7.39
	P30825|CTR1_HUMAN	0.163499	3.69
	Q8NCL4|GALT6_HUMAN	0.189034	6.95
	Q8NBJ4|GOLM1_HUMAN	-0.104697	0.79
	Q92854|SEM4D_HUMAN	0.0285692	3.01
	P52569|CTR2_HUMAN	0.163499	3.69
	O75027|ABCB7_HUMAN	0.389567	20.06
	P55283|CADH4_HUMAN	0.0285692	3.84
	Q9BVC6|TM109_HUMAN	-0.599462	10.87
	Q07954|LRP1_HUMAN	0.933573	13.26
	Q6UWP7|LCLT1_HUMAN	0.238787	1.83
	Q9H1K4|GHC2_HUMAN	0.333424	2.23
	Q96HS1|PGAM5_HUMAN	0.400538	1.6
	O60641|AP180_HUMAN	0.344828	5.7
	Q96PQ0|SORC2_HUMAN	-0.535332	1.22
	Q15005|SPCS2_HUMAN	0	2.97
	O94886|CSCL1_HUMAN	0.0565835	3.61
	P50416|CPT1A_HUMAN	-0.0588937	4.53
	Q01518|CAP1_HUMAN	0.214125	17.71
	P14415|AT1B2_HUMAN	0.0840643	6.52
	P51793|CLCN4_HUMAN	1.04264	6.69
	P35613|BASI_HUMAN	0.0285692	0.31
	Q6H3X3|RET1G_HUMAN	0	3.14
	P00395|COX1_HUMAN	-0.0892673	0.66
	P35625|TIMP3_HUMAN	-0.0740006	1.74
	Q92643|GPI8_HUMAN	0.111031	5.59
	Q92859|NEO1_HUMAN	-0.184425	3.31
	Q6ZSS7|MFSD6_HUMAN	-0.136062	3.74
	Q9P2X0|DPM3_HUMAN	0.0426443	2.21
	O60779|S19A2_HUMAN	0.0426443	0.81
	Q9Y6C9|MTCH2_HUMAN	-0.0144996	1.38
	O14494|PLPP1_HUMAN	0.214125	2.49
	P01903|DRA_HUMAN	0.137504	3.39
	Q13530|SERC3_HUMAN	-0.454032	0
	O15269|SPTC1_HUMAN	-0.862496	9.66
	P08134|RHOC_HUMAN	0.555816	8.65
	O95425|SVIL_HUMAN	0.226509	6.51
	Q96TA2|YMEL1_HUMAN	0.970854	3.11
	P00403|COX2_HUMAN	0	0.01
	P35241|RADI_HUMAN	0.124328	4.81
	Q9UJS0|CMC2_HUMAN	0.124328	2.86
	P62491|RB11A_HUMAN	0.189034	5.12
	Q15125|EBP_HUMAN	0.201634	8.63
	P29317|EPHA2_HUMAN	0.189034	4.32
	Q7LGA3|HS2ST_HUMAN	1.09085	5.83
	B7ZAQ6|GPHRA_HUMAN	-0.415038	7.66
	P11169|GTR3_HUMAN	0.214125	25.76
	P51148|RAB5C_HUMAN	0.0840643	12.55
	O60353|FZD6_HUMAN	0.0285692	7.32
	Q9UHQ9|NB5R1_HUMAN	0.333424	6.62
	Q9UBY0|SL9A2_HUMAN	-0.434403	11.66
	Q96NY7|CLIC6_HUMAN	0.807355	0
	Q9Y2I1|NISCH_HUMAN	-0.0291463	6.85
	Q13740|CD166_HUMAN	0.0285692	16.23
	Q14332|FZD2_HUMAN	-0.0439433	7.69
	Q96G23|CERS2_HUMAN	0.189034	3.93
	P05067|A4_HUMAN	0.0840643	10.92
	P18433|PTPRA_HUMAN	0.0426443	3.31
	Q8NG11|TSN14_HUMAN	-0.0892673	0.44
	P54289|CA2D1_HUMAN	0.15056	2.77
	Q9ULI3|HEG1_HUMAN	-0.120294	1.26
	P49903|SPS1_HUMAN	-0.268817	0.74
	P15509|CSF2R_HUMAN	0.163499	5.24
	Q7Z3J2|CP062_HUMAN	0.176323	0
	O60313|OPA1_HUMAN	0.201634	2.12
	Q9NY35|CLDN1_HUMAN	0.137504	2.61
	Q9HCU5|PREB_HUMAN	-0.599462	3.35
	O00478|BT3A3_HUMAN	0.485427	0
	P12830|CADH1_HUMAN	0.15056	4.1
	Q00325|MPCP_HUMAN	0.137504	5.14
	Q5SWX8|ODR4_HUMAN	0.632268	0
	Q13445|TMED1_HUMAN	-0.810966	19.82
	P50895|BCAM_HUMAN	-0.0439433	1.39
	O75954|TSN9_HUMAN	0.201634	6.92
	Q9NR22|ANM8_HUMAN	0.111031	18.49
	A0PJW6|TM223_HUMAN	0.871844	4.5
	Q86SQ4|GP126_HUMAN	0.464668	2.57
	O95980|RECK_HUMAN	0.807355	0
	Q53EU6|GPAT3_HUMAN	0.0840643	3.34
	A6NGU5|GGT3_HUMAN	0.0285692	2.81
	Q8NF37|PCAT1_HUMAN	0.214125	6.63
	Q6IAN0|DRS7B_HUMAN	0.15056	7.57
	Q96HA4|CA159_HUMAN	0.201634	2.77
	Q658P3|STEA3_HUMAN	-0.0588937	0.23
	O95490|AGRL2_HUMAN	-0.268817	2.33
	Q16850|CP51A_HUMAN	0.695994	61.53
	P0CG08|GPHRB_HUMAN	-0.415038	7.66
	Q8TCZ2|C99L2_HUMAN	0	2.33
	P67812|SC11A_HUMAN	0.0426443	8.36
	Q9Y625|GPC6_HUMAN	-0.234465	7.58
	Q96AG4|LRC59_HUMAN	-0.0144996	1.52
	Q9NS69|TOM22_HUMAN	0.163499	0.46
	Q96K37|S35E1_HUMAN	-0.120294	2.13
	Q03113|GNA12_HUMAN	0.275007	2.9
	P32241|VIPR1_HUMAN	1.98914	0
	Q9NPA0|EMC7_HUMAN	-2.32193	0
	P38435|VKGC_HUMAN	0.823749	0
	Q13505|MTX1_HUMAN	-0.168123	3.43
	Q99442|SEC62_HUMAN	-0.943416	0
	Q9BU23|LMF2_HUMAN	0.201634	2.78
	Q12913|PTPRJ_HUMAN	0.0840643	6.3
	Q5TGY1|TMCO4_HUMAN	-0.395929	0
	Q8WVQ1|CANT1_HUMAN	-0.120294	9.05
	O15258|RER1_HUMAN	0	0.95
	Q6V0I7|FAT4_HUMAN	-0.0291463	1.88
	P03891|NU2M_HUMAN	-0.120294	1.61
	Q9Y2H9|MAST1_HUMAN	-0.643856	0
	Q5SRD1|TI23B_HUMAN	-0.0740006	8.17
	P42167|LAP2B_HUMAN	-0.454032	2.6
	Q969N2|PIGT_HUMAN	-0.0892673	2.09
	Q92504|S39A7_HUMAN	0.0840643	0.97
	Q7Z5R6|AB1IP_HUMAN	-0.120294	0.64
	Q03167|TGBR3_HUMAN	0.124328	2.81
	Q9H7M9|GI24_HUMAN	2.97085	0
	P11166|GTR1_HUMAN	0.15056	6.13
	P20645|MPRD_HUMAN	-0.200913	3.11
	Q9H7F0|AT133_HUMAN	0.286881	3.04
	P51157|RAB28_HUMAN	0.238787	4.11
	Q29983|MICA_HUMAN	0.226509	0.11
	Q9H1U4|MEGF9_HUMAN	-0.184425	2.25
	Q8N5M9|JAGN1_HUMAN	0.189034	3.37
	Q9P0V3|SH3B4_HUMAN	0.137504	1.71
	Q7Z3B1|NEGR1_HUMAN	-0.0439433	13.1
	Q9H936|GHC1_HUMAN	0.333424	4.48
	P45880|VDAC2_HUMAN	0.250962	16.5
	P13726|TF_HUMAN	0.214125	0.58
	Q7L804|RFIP2_HUMAN	0.163499	0.17
	Q9ULB5|CADH7_HUMAN	0.0840643	7.82
	Q8N2F6|ARM10_HUMAN	-0.340075	6.61
	Q08722|CD47_HUMAN	0.163499	2.03
	O43155|FLRT2_HUMAN	-0.340075	17.05
	P56199|ITA1_HUMAN	0.0703893	8.72
	O43674|NDUB5_HUMAN	-0.168123	0
	Q9UNN8|EPCR_HUMAN	0.176323	0.5
	P21583|SCF_HUMAN	0.367371	1.87
	Q9P0T7|TMEM9_HUMAN	0.214125	0
	Q9BZM6|N2DL1_HUMAN	0	3.14
	Q8NCG7|DGLB_HUMAN	-0.120294	0
	Q7Z460|CLAP1_HUMAN	0.286881	16.12
	Q9Y4K0|LOXL2_HUMAN	-0.915936	0
	O15431|COPT1_HUMAN	-0.321928	5.93
	Q9H0X9|OSBL5_HUMAN	-0.556393	0
	O95563|MPC2_HUMAN	-0.152003	0.62
	Q9BXS9|S26A6_HUMAN	0.333424	0.67
	Q92633|LPAR1_HUMAN	-0.104697	1.32
	P36896|ACV1B_HUMAN	1.32193	0.19
	Q969M3|YIPF5_HUMAN	0.0976108	5.55
	Q5BJF2|TMM97_HUMAN	0.238787	2.24
	Q9Y6M7|S4A7_HUMAN	0.214125	11.86
	Q13873|BMPR2_HUMAN	-0.184425	0
	P48509|CD151_HUMAN	0.31034	5.17
	Q9NTJ5|SAC1_HUMAN	0.0703893	5.78
	P05141|ADT2_HUMAN	0.201634	1.98
	P48060|GLIP1_HUMAN	-0.304006	4.69
	Q9NQ34|TMM9B_HUMAN	0.214125	0
	Q9UGT4|SUSD2_HUMAN	-0.234465	6.27
	Q9UBI6|GBG12_HUMAN	-0.340075	2.29
	Q9NZJ7|MTCH1_HUMAN	-0.0892673	5.88
	Q8NBI6|XXLT1_HUMAN	-0.321928	4.68
	O43292|GPAA1_HUMAN	-0.304006	0
	O95562|SFT2B_HUMAN	0.201634	0
	Q8NFQ8|TOIP2_HUMAN	-0.136062	8.65
	P54852|EMP3_HUMAN	0.137504	8.66
	P04843|RPN1_HUMAN	0.0565835	0.33
	Q7Z7M9|GALT5_HUMAN	0.0426443	1.73
	P27338|AOFB_HUMAN	0.575312	0
	O15173|PGRC2_HUMAN	-0.268817	1.82
	P53007|TXTP_HUMAN	0.111031	4.17
	Q5VW32|BROX_HUMAN	-0.136062	0.73
	P01111|RASN_HUMAN	0.137504	1.47
	P27105|STOM_HUMAN	0.201634	0.7
	Q9H5V8|CDCP1_HUMAN	0.0426443	2.92
	Q9BW60|ELOV1_HUMAN	0.124328	11.59
	Q15070|OXA1L_HUMAN	0.201634	0.03
	Q92673|SORL_HUMAN	0.464668	0
	Q14114|LRP8_HUMAN	-0.0144996	1.96
	Q96KA5|CLP1L_HUMAN	-0.0291463	2.79
	O15554|KCNN4_HUMAN	0.163499	0.89
	Q15286|RAB35_HUMAN	0.111031	0.81
	Q9H3K2|GHITM_HUMAN	-0.971431	0
	Q9H2H9|S38A1_HUMAN	0.422233	1.98
	O43505|B4GA1_HUMAN	0.0285692	0.12
	Q08357|S20A2_HUMAN	-0.0740006	1.31
	P43121|MUC18_HUMAN	-0.0740006	28.23
	Q9ULF5|S39AA_HUMAN	0.250962	2.75
	O43826|G6PT1_HUMAN	-1.59946	0
	Q5Y7A7|2B1D_HUMAN	-0.0144996	0.34
	P69849|NOMO3_HUMAN	-0.0439433	10.72
	A9Z1Z3|FR1L4_HUMAN	0.887525	4.68
	Q9BXP2|S12A9_HUMAN	0.0840643	0.56
	Q9Y289|SC5A6_HUMAN	-0.0144996	3.03
	Q96IX5|USMG5_HUMAN	2.14078	8.17
	Q99808|S29A1_HUMAN	-0.0588937	7.46
	P18084|ITB5_HUMAN	-0.0740006	7.96
	O14828|SCAM3_HUMAN	0.0565835	3.46
	Q9BRQ8|AIFM2_HUMAN	0.226509	5.45
	P54707|AT12A_HUMAN	0.475085	0
	P10586|PTPRF_HUMAN	-0.0439433	7.06
	P15529|MCP_HUMAN	0.0840643	2.9
	Q5BJD5|TM41B_HUMAN	0.505891	7.33
	Q9ULH0|KDIS_HUMAN	0.526069	1.57
	P27824|CALX_HUMAN	-0.0144996	3.08
	O75144|ICOSL_HUMAN	0.807355	0
	Q9ULQ1|TPC1_HUMAN	0.0565835	2.03
	Q15758|AAAT_HUMAN	0.0285692	3.39
	Q99643|C560_HUMAN	0.613532	7.98
	O94766|B3GA3_HUMAN	0.275007	6.73
	P23469|PTPRE_HUMAN	0.111031	17.54
	P61224|RAP1B_HUMAN	0.298658	7.32
	Q9H6X2|ANTR1_HUMAN	0.15056	4.42
	Q9Y673|ALG5_HUMAN	-0.0439433	3.45
	Q6NSJ5|LRC8E_HUMAN	0.0703893	2.21
	Q8IY95|TM192_HUMAN	0.250962	1.57
	P43307|SSRA_HUMAN	0.214125	3.11
	Q96PD2|DCBD2_HUMAN	0.176323	5.69
	Q14728|MFS10_HUMAN	0.0143553	1.8
	Q9UBM7|DHCR7_HUMAN	-0.0892673	0.19
	O14672|ADA10_HUMAN	0.163499	4.48
	P36269|GGT5_HUMAN	0.137504	3.1
	Q8TEM1|PO210_HUMAN	0.137504	2.23
	P19022|CADH2_HUMAN	-0.0144996	3.84
	Q9NUN5|LMBD1_HUMAN	0	4.26
	Q9P035|HACD3_HUMAN	0.0565835	1.9
	P23470|PTPRG_HUMAN	0.0143553	6.74
	P19256|LFA3_HUMAN	0.250962	2.78
	Q99523|SORT_HUMAN	0.189034	0.29
	O60610|DIAP1_HUMAN	0.137504	9.51
	P09543|CN37_HUMAN	0.15056	1.99
	O75396|SC22B_HUMAN	0.0976108	4.1
	Q14573|ITPR3_HUMAN	0.163499	13.67
	Q99943|PLCA_HUMAN	0.389567	3.28
	Q9UP38|FZD1_HUMAN	0.201634	5.2
	Q9C0H2|TTYH3_HUMAN	0.344828	9.69
	O95202|LETM1_HUMAN	0.0703893	0.81
	Q9Y696|CLIC4_HUMAN	0.0976108	1.25
	P13598|ICAM2_HUMAN	0.137504	0.07
	Q9NX47|MARH5_HUMAN	-1.2863	0
	Q04912|RON_HUMAN	0.189034	3.04
	P78310|CXAR_HUMAN	0.0426443	1.54
	Q9HD20|AT131_HUMAN	0.0840643	4.3
	O95292|VAPB_HUMAN	-0.0144996	3.44
	O76024|WFS1_HUMAN	0	4.78
	Q9NPL8|TIDC1_HUMAN	0.275007	4.86
	Q92542|NICA_HUMAN	0.0840643	4.46
	Q13433|S39A6_HUMAN	0.163499	0.97
	Q92508|PIEZ1_HUMAN	-0.0588937	4.88
	Q8WUH6|TM263_HUMAN	-0.200913	2.64
	P04233|HG2A_HUMAN	0.0426443	3.17
	Q14126|DSG2_HUMAN	-0.0291463	2.78
	P04264|K2C1_HUMAN	-0.136062	6.1
	O60831|PRAF2_HUMAN	0.344828	1.12
	Q12866|MERTK_HUMAN	-1.08927	0
	Q01973|ROR1_HUMAN	0.0426443	0.07
	Q96CW1|AP2M1_HUMAN	0.238787	4.96
	Q6UX15|LAYN_HUMAN	-0.152003	0.84
	Q8IWA5|CTL2_HUMAN	0.0426443	1.07
	Q13421|MSLN_HUMAN	-0.0588937	2.24
	Q9NUM4|T106B_HUMAN	0.31034	1.06
	P31689|DNJA1_HUMAN	0.0976108	8.4
	Q08345|DDR1_HUMAN	-0.434403	5.92
	P02458|CO2A1_HUMAN	-0.0740006	0.45
	P29992|GNA11_HUMAN	0.263034	12.64
	O14522|PTPRT_HUMAN	0.0976108	1.49
	Q8N2K0|ABD12_HUMAN	0.0426443	1.85
	O75340|PDCD6_HUMAN	-0.0439433	6.37
	Q14160|SCRIB_HUMAN	-0.136062	1.67
	Q8NBI5|S43A3_HUMAN	0.0565835	4.01
	Q5J8M3|EMC4_HUMAN	-1.02915	0
	Q8N2U0|TM256_HUMAN	-0.0740006	0.47
	Q96S52|PIGS_HUMAN	0.286881	6.19
	Q14118|DAG1_HUMAN	0.15056	4.2
	Q92896|GSLG1_HUMAN	0.0565835	2.14
	Q16891|MIC60_HUMAN	0.137504	1.53
	P57729|RAB38_HUMAN	0.111031	7.27
	Q9Y666|S12A7_HUMAN	0.275007	10.15
	Q6P1A2|MBOA5_HUMAN	-0.234465	0
	P61020|RAB5B_HUMAN	0.250962	2.61
	Q9HAB3|S52A2_HUMAN	-0.395929	5.43
	P55085|PAR2_HUMAN	1.05658	10.06
	Q8N3Y7|RDHE2_HUMAN	-0.120294	0
	Q15363|TMED2_HUMAN	0.163499	20.25
	Q13724|MOGS_HUMAN	0.176323	3.09
	Q969P0|IGSF8_HUMAN	0.0285692	0.05
	O00468|AGRIN_HUMAN	0.713696	5.98
	Q6UW68|TM205_HUMAN	0.214125	6.74
	P15514|AREG_HUMAN	-0.785875	3.63
	O15056|SYNJ2_HUMAN	-0.494109	3.36
	O60279|SUSD5_HUMAN	0.15056	6.12
	Q8N9I0|SYT2_HUMAN	0.464668	0
	O00481|BT3A1_HUMAN	0.0285692	0.27
	P04844|RPN2_HUMAN	0.201634	13.79
	P13473|LAMP2_HUMAN	0.0840643	3.94
	O15427|MOT4_HUMAN	0.137504	7.57
	Q5R3F8|PPR29_HUMAN	0.275007	0
	Q96D31|CRCM1_HUMAN	0.0565835	0.06
	Q8IY17|PLPL6_HUMAN	0.0285692	0.47
	O60488|ACSL4_HUMAN	0.15056	0.57
	Q9Y6M5|ZNT1_HUMAN	0	4.93
	P50993|AT1A2_HUMAN	0.189034	4.51
	Q14739|LBR_HUMAN	0	1.29
	Q96PN6|ADCYA_HUMAN	0.411426	0
	P37268|FDFT_HUMAN	0.0703893	1.52
	Q6RW13|ATRAP_HUMAN	-0.217591	5.22
	Q9NQ84|GPC5C_HUMAN	-0.217591	1.62
	P50402|EMD_HUMAN	-0.0892673	1.63
	Q13683|ITA7_HUMAN	0.189034	6.19
	P08174|DAF_HUMAN	0	4.7
	P62070|RRAS2_HUMAN	0.15056	2.38
	Q9NXE4|NSMA3_HUMAN	0.111031	0
	P07099|HYEP_HUMAN	0.0565835	5.72
	P50443|S26A2_HUMAN	-0.0740006	2.24
	O14786|NRP1_HUMAN	0.0143553	6.19
	Q9Y2A7|NCKP1_HUMAN	0	4.29
	O94901|SUN1_HUMAN	0.0426443	1.36
	Q6NW40|RGMB_HUMAN	1.31034	0
	Q8N967|LRTM2_HUMAN	0.0285692	2.88
	P07947|YES_HUMAN	-0.0144996	2.02
	P05362|ICAM1_HUMAN	0.0976108	17.35
	Q01970|PLCB3_HUMAN	0.250962	13.13
	Q3ZCQ8|TIM50_HUMAN	-0.168123	4.8
	Q8WWM7|ATX2L_HUMAN	-0.0740006	0.77
	Q9BT22|ALG1_HUMAN	0	2.12
	Q969E2|SCAM4_HUMAN	-0.0439433	3.64
	Q99720|SGMR1_HUMAN	0.400538	5.88
	P48426|PI42A_HUMAN	-0.104697	4.38
	P49327|FAS_HUMAN	0.0703893	10.88
	O14925|TIM23_HUMAN	-0.0740006	8.17
	P07948|LYN_HUMAN	0.765535	8.35
	P51572|BAP31_HUMAN	0.15056	0.65
	Q12797|ASPH_HUMAN	0.137504	1.62
	P40189|IL6RB_HUMAN	0.0426443	7.36
	Q9BSJ8|ESYT1_HUMAN	0.0703893	15.26
	Q53FV1|ORML2_HUMAN	-0.358454	0
	Q86UE4|LYRIC_HUMAN	0.0565835	1.22
	O00592|PODXL_HUMAN	0.0285692	1.56
	Q13641|TPBG_HUMAN	0.163499	0.63
	Q5BJH7|YIF1B_HUMAN	0.815575	0
	Q15155|NOMO1_HUMAN	-0.0439433	10.72
	Q96RQ1|ERGI2_HUMAN	0.137504	2.99
	O14684|PTGES_HUMAN	0.0143553	10.53
	Q9Y320|TMX2_HUMAN	0	1.78
	P16070|CD44_HUMAN	0.176323	32.08
	P16615|AT2A2_HUMAN	0.176323	13.46
	O15033|AREL1_HUMAN	0.214125	7.57
	P24390|ERD21_HUMAN	0.286881	1.59
	Q4ADV7|RIC1_HUMAN	0.124328	0
	P55899|FCGRN_HUMAN	0.695994	0
	P13164|IFM1_HUMAN	0.739848	12.11
	P43007|SATT_HUMAN	0.0285692	3.06
	Q86UP2|KTN1_HUMAN	0.124328	11.8
	O15126|SCAM1_HUMAN	0.83996	29.15
	P15941|MUC1_HUMAN	0.367371	8.5
	P47985|UCRI_HUMAN	0.137504	5.08
	Q6P4Q7|CNNM4_HUMAN	0	1.15
	Q9Y6X5|ENPP4_HUMAN	0.31034	6.53
	P04626|ERBB2_HUMAN	-0.0439433	9.48
	Q8TB96|TIP_HUMAN	1.0072	14.44
	P12109|CO6A1_HUMAN	0.15056	0.8
	P05187|PPB1_HUMAN	-0.234465	6.65
	Q8NHP6|MSPD2_HUMAN	0.495695	3.38
	P01906|DQA2_HUMAN	-0.340075	3.39
	Q14C86|GAPD1_HUMAN	0.799087	8.15
	P23467|PTPRB_HUMAN	0.0285692	0.62
	Q9NZ01|TECR_HUMAN	0.275007	0.05
	Q15029|U5S1_HUMAN	0.111031	4.34
	O00391|QSOX1_HUMAN	-0.286304	7.09
	Q9P0S3|ORML1_HUMAN	-0.358454	0
	Q16827|PTPRO_HUMAN	0.0285692	0.62
	Q01629|IFM2_HUMAN	0.739848	12.11
	Q9H9B4|SFXN1_HUMAN	0.137504	17.78
	Q9BUB7|TMM70_HUMAN	-0.184425	0

## Sheet: Fig. 3i
	Protein ID	Fold change log2(CXCL12-Tec/Control)	Significance
	Q01105|SET_HUMAN	0.275007	5.65
	P30520|PURA2_HUMAN	0.0976108	3.72
	Q92900|RENT1_HUMAN	-0.0291463	0.55
	Q86TG7|PEG10_HUMAN	-0.168123	5.32
	Q9Y6D5|BIG2_HUMAN	-0.0892673	2.27
	P50336|PPOX_HUMAN	-0.358454	0
	O95218|ZRAB2_HUMAN	-0.0291463	3.31
	Q13185|CBX3_HUMAN	0.0143553	5.47
	O14657|TOR1B_HUMAN	0.536053	0
	P01889|HLAB_HUMAN	0.201634	1.96
	Q9HD20|AT131_HUMAN	-0.0892673	4.51
	P11166|GTR1_HUMAN	-0.0144996	1.76
	Q13630|FCL_HUMAN	0.0840643	9.2
	Q9BVI4|NOC4L_HUMAN	-0.200913	4.72
	O00743|PPP6_HUMAN	0.0840643	5.78
	Q13137|CACO2_HUMAN	0	0.24
	P51692|STA5B_HUMAN	0.0565835	1.85
	P30876|RPB2_HUMAN	0.0565835	3.71
	Q92747|ARC1A_HUMAN	0.0143553	0.26
	Q96QK1|VPS35_HUMAN	0.0143553	6.27
	Q9UBQ5|EIF3K_HUMAN	0.0143553	1.64
	Q9NSE4|SYIM_HUMAN	0.0703893	4.31
	Q8NFH5|NUP35_HUMAN	0	1.42
	O95239|KIF4A_HUMAN	-0.136062	1.64
	P62333|PRS10_HUMAN	0.0426443	1.11
	O43670|ZN207_HUMAN	0.124328	1.34
	Q9NYJ8|TAB2_HUMAN	0.111031	1.63
	Q5BKX5|CS054_HUMAN	-0.494109	0
	Q9UBT2|SAE2_HUMAN	0.124328	6.08
	P48637|GSHB_HUMAN	-0.104697	7.94
	Q9Y3L5|RAP2C_HUMAN	0.0143553	0
	Q9NZ43|USE1_HUMAN	0.111031	5.74
	Q92764|KRT35_HUMAN	-0.268817	10.62
	Q9P2K8|E2AK4_HUMAN	0.0143553	0
	P62330|ARF6_HUMAN	0.0840643	0.43
	Q8N5N7|RM50_HUMAN	0.137504	0.15
	Q8N1G2|CMTR1_HUMAN	0.15056	0.24
	P40337|VHL_HUMAN	0	0
	Q15819|UB2V2_HUMAN	-0.184425	6.77
	P61024|CKS1_HUMAN	-0.0291463	2.28
	Q712K3|UB2R2_HUMAN	-0.0892673	4.35
	Q8NF37|PCAT1_HUMAN	0.0285692	2.78
	P52907|CAZA1_HUMAN	0.0285692	14.4
	Q03405|UPAR_HUMAN	0.0143553	1.05
	O75915|PRAF3_HUMAN	0.124328	14.13
	P10599|THIO_HUMAN	-0.0144996	2.04
	Q9UHI6|DDX20_HUMAN	0.0703893	1.99
	P50897|PPT1_HUMAN	0.0840643	2.65
	Q8IXK0|PHC2_HUMAN	-0.0144996	5.81
	Q9NTI5|PDS5B_HUMAN	0.201634	17.51
	Q04446|GLGB_HUMAN	0.0976108	14.04
	Q13347|EIF3I_HUMAN	-0.0740006	11
	Q9H3M7|TXNIP_HUMAN	0.31034	21.26
	P14868|SYDC_HUMAN	0.0703893	11.07
	Q9BV57|MTND_HUMAN	0.0565835	1.53
	Q15717|ELAV1_HUMAN	-0.0291463	0.37
	P52298|NCBP2_HUMAN	0.0565835	6.46
	P28482|MK01_HUMAN	0.0703893	2.93
	P63098|CANB1_HUMAN	-0.120294	12.35
	Q6RW13|ATRAP_HUMAN	0.678072	0.39
	Q99570|PI3R4_HUMAN	0.0840643	0.91
	P02549|SPTA1_HUMAN	-0.104697	0
	P30419|NMT1_HUMAN	0.201634	5
	Q6P996|PDXD1_HUMAN	-0.152003	3.14
	Q8TCG1|CIP2A_HUMAN	0.0703893	0.86
	Q99536|VAT1_HUMAN	0.163499	11.96
	O95273|CCDB1_HUMAN	0.0565835	3.99
	Q9H2D6|TARA_HUMAN	-0.0439433	12.5
	Q7Z4F1|LRP10_HUMAN	-0.577767	4.72
	Q8NHZ8|CDC26_HUMAN	-0.0740006	5.74
	Q9BY42|RTF2_HUMAN	0.0840643	0.8
	P98194|AT2C1_HUMAN	0.137504	8.77
	Q9H1C4|UN93B_HUMAN	-0.268817	0.56
	O43815|STRN_HUMAN	-0.0588937	5.9
	P33121|ACSL1_HUMAN	0.163499	0.17
	O43399|TPD54_HUMAN	-0.0144996	0.94
	P08240|SRPRA_HUMAN	0.0143553	4.08
	Q92692|NECT2_HUMAN	0.0703893	6.23
	Q5JNZ5|RS26L_HUMAN	-0.0291463	0.79
	O75521|ECI2_HUMAN	0.0426443	0.15
	Q92759|TF2H4_HUMAN	-0.0291463	0
	Q6ZNB6|NFXL1_HUMAN	0.201634	0
	Q15651|HMGN3_HUMAN	0.250962	13.52
	P42345|MTOR_HUMAN	0.0703893	3.71
	Q96EK5|KBP_HUMAN	-0.0588937	1.86
	Q5J8M3|EMC4_HUMAN	-0.104697	1.59
	Q9H3U1|UN45A_HUMAN	0.124328	9.26
	Q15291|RBBP5_HUMAN	0.286881	1.72
	Q9NW68|BSDC1_HUMAN	0.250962	3.65
	Q96T76|MMS19_HUMAN	0.15056	0.12
	Q16629|SRSF7_HUMAN	0.0143553	5.27
	Q13263|TIF1B_HUMAN	0	0.42
	Q9UIG0|BAZ1B_HUMAN	0	6.86
	Q13042|CDC16_HUMAN	-0.321928	4.99
	Q16513|PKN2_HUMAN	-0.0291463	1.99
	Q14258|TRI25_HUMAN	0.0840643	4.73
	Q8WXX5|DNJC9_HUMAN	0	0.01
	Q0VDF9|HSP7E_HUMAN	0.275007	7.58
	Q9H5Q4|TFB2M_HUMAN	0.0285692	0
	Q16595|FRDA_HUMAN	0.0565835	0.87
	Q9BQ95|ECSIT_HUMAN	1.10434	0
	P51648|AL3A2_HUMAN	-0.200913	3.71
	Q969X6|UTP4_HUMAN	0.0143553	0.89
	Q53H96|P5CR3_HUMAN	-0.120294	0
	Q13428|TCOF_HUMAN	-0.0291463	0.77
	Q9UKK6|NXT1_HUMAN	0.0703893	0.83
	Q96K21|ANCHR_HUMAN	-0.0291463	1.74
	Q8TF40|FNIP1_HUMAN	-0.577767	0
	P11908|PRPS2_HUMAN	0.263034	7.35
	Q9P032|NDUF4_HUMAN	-0.0588937	3.33
	Q5UCC4|EMC10_HUMAN	-0.514573	0
	P01130|LDLR_HUMAN	0.0565835	1.62
	P46734|MP2K3_HUMAN	0.0703893	2.55
	Q06323|PSME1_HUMAN	-0.0291463	1.21
	P46013|KI67_HUMAN	0.0976108	2.89
	Q9H2P0|ADNP_HUMAN	-0.234465	17.37
	Q15545|TAF7_HUMAN	0.678072	0
	Q8N5M4|TTC9C_HUMAN	-0.136062	0.55
	O75962|TRIO_HUMAN	-0.120294	0.28
	P12956|XRCC6_HUMAN	0.0143553	2.76
	Q9BZE4|NOG1_HUMAN	-0.0740006	4.12
	P05121|PAI1_HUMAN	0.286881	15.14
	Q15836|VAMP3_HUMAN	-0.0439433	1.35
	O15144|ARPC2_HUMAN	-0.0740006	0.52
	P61923|COPZ1_HUMAN	0.0285692	0.15
	Q12996|CSTF3_HUMAN	0.0143553	1.65
	P82930|RT34_HUMAN	0.124328	1.36
	Q01995|TAGL_HUMAN	-0.785875	12.13
	Q05639|EF1A2_HUMAN	-0.120294	0.59
	Q9UER7|DAXX_HUMAN	0.275007	6.68
	Q9BT22|ALG1_HUMAN	0.0565835	0.9
	O95372|LYPA2_HUMAN	0.124328	14.83
	O00410|IPO5_HUMAN	0.0285692	1.98
	Q96S59|RANB9_HUMAN	0.226509	0.78
	P61225|RAP2B_HUMAN	0.0426443	0.2
	P51805|PLXA3_HUMAN	-0.434403	1.46
	O75940|SPF30_HUMAN	0.0285692	1.37
	P00403|COX2_HUMAN	0.0976108	13.15
	P15336|ATF2_HUMAN	0.0426443	2.38
	P53004|BIEA_HUMAN	0.0426443	1.64
	Q6KB66|K2C80_HUMAN	0.0703893	5.34
	Q5T6F2|UBAP2_HUMAN	0.124328	1.46
	Q96G03|PGM2_HUMAN	-0.0144996	5.2
	O60814|H2B1K_HUMAN	-0.0892673	2.9
	Q9UKV3|ACINU_HUMAN	0.124328	5.69
	P78559|MAP1A_HUMAN	-0.0892673	1.62
	P34896|GLYC_HUMAN	0.124328	8.31
	Q9Y3D3|RT16_HUMAN	-0.340075	1.52
	Q9UL25|RAB21_HUMAN	-0.0291463	1.77
	Q9BYN8|RT26_HUMAN	0.0565835	0.02
	Q8NBJ4|GOLM1_HUMAN	-0.0439433	9.39
	O00299|CLIC1_HUMAN	0.189034	15.96
	Q8N0X7|SPART_HUMAN	0.0426443	0.23
	Q6NUK1|SCMC1_HUMAN	-0.120294	5.04
	P24666|PPAC_HUMAN	0.124328	1.91
	Q13200|PSMD2_HUMAN	0.0285692	3.49
	Q6QEF8|CORO6_HUMAN	-0.152003	16.04
	Q96KB5|TOPK_HUMAN	-0.0439433	3.51
	Q9BSC4|NOL10_HUMAN	1.24489	0
	P45974|UBP5_HUMAN	0.111031	4.28
	Q9Y6M1|IF2B2_HUMAN	-0.0291463	1.21
	Q86UP8|GTD2A_HUMAN	-0.0144996	1.82
	Q9NZN5|ARHGC_HUMAN	-0.304006	1
	Q9NRX1|PNO1_HUMAN	0.0285692	3.46
	Q16644|MAPK3_HUMAN	-0.0588937	3.82
	P17081|RHOQ_HUMAN	-0.120294	13.03
	Q8NAN2|MIGA1_HUMAN	0.790772	2.19
	P05387|RLA2_HUMAN	0	8.08
	Q96RP9|EFGM_HUMAN	0.275007	9.91
	Q6N022|TEN4_HUMAN	-0.454032	0.81
	Q9BPX5|ARP5L_HUMAN	0	0.48
	Q15438|CYH1_HUMAN	-0.104697	0
	Q5JUX0|SPIN3_HUMAN	-0.514573	0
	O75410|TACC1_HUMAN	-0.120294	8.07
	Q86XA9|HTR5A_HUMAN	0.0565835	4.88
	Q8IZF2|AGRF5_HUMAN	-0.0740006	1.08
	P11413|G6PD_HUMAN	0.0426443	4.41
	P60174|TPIS_HUMAN	0.0565835	26.96
	Q9UEY8|ADDG_HUMAN	-0.200913	2.09
	Q99471|PFD5_HUMAN	-0.0588937	0.24
	P50570|DYN2_HUMAN	0.0285692	1.99
	Q9UNZ2|NSF1C_HUMAN	0.124328	11.06
	Q86UV5|UBP48_HUMAN	1.03562	0
	P15170|ERF3A_HUMAN	0.286881	7.63
	O15431|COPT1_HUMAN	0.356144	0.32
	P49023|PAXI_HUMAN	0.124328	3.38
	Q3KQU3|MA7D1_HUMAN	-0.251539	8.54
	Q9H2U2|IPYR2_HUMAN	0.0285692	1.85
	Q6L8Q7|PDE12_HUMAN	-0.104697	4.15
	Q8IY17|PLPL6_HUMAN	-0.0439433	3.35
	Q96BM9|ARL8A_HUMAN	-0.0439433	0
	Q9C0H2|TTYH3_HUMAN	0.678072	1.68
	O75165|DJC13_HUMAN	-0.0291463	0.4
	Q8N884|CGAS_HUMAN	-0.120294	2.59
	P61221|ABCE1_HUMAN	0.0426443	6.46
	O95466|FMNL1_HUMAN	-0.0144996	0.86
	Q9P013|CWC15_HUMAN	-0.168123	4.07
	Q9BRP8|PYM1_HUMAN	-0.0439433	0.31
	Q15070|OXA1L_HUMAN	-0.0740006	0.15
	Q96KP1|EXOC2_HUMAN	0.124328	7.08
	Q9NP97|DLRB1_HUMAN	0.0976108	6.79
	Q13445|TMED1_HUMAN	-0.152003	0.01
	Q15018|ABRX2_HUMAN	0.0285692	0.1
	O75663|TIPRL_HUMAN	0.163499	2.01
	P05771|KPCB_HUMAN	0	1.9
	Q9NY61|AATF_HUMAN	0.263034	7
	P07311|ACYP1_HUMAN	0.0426443	0.9
	P41091|IF2G_HUMAN	0.298658	0.11
	P54687|BCAT1_HUMAN	0.0703893	1.47
	O15116|LSM1_HUMAN	0.0285692	1
	Q8WVC0|LEO1_HUMAN	-0.0439433	2.42
	O95084|PRS23_HUMAN	0.31034	5.95
	P49207|RL34_HUMAN	-0.217591	1.01
	A5PLN9|TPC13_HUMAN	0.863938	11.13
	O43314|VIP2_HUMAN	-0.0291463	1.5
	Q9UHR5|S30BP_HUMAN	-0.0291463	0.09
	Q13188|STK3_HUMAN	0.0840643	1.21
	Q9UHB6|LIMA1_HUMAN	0	1.61
	B5ME19|EIFCL_HUMAN	-0.0439433	3.92
	Q9BZE1|RM37_HUMAN	0.238787	3.81
	P62899|RL31_HUMAN	0.137504	3.81
	P62942|FKB1A_HUMAN	-0.0740006	0.14
	Q86X27|RGPS2_HUMAN	-0.862496	0
	P26440|IVD_HUMAN	-0.0291463	0.53
	P29692|EF1D_HUMAN	0.0703893	12.32
	Q9BW85|YJU2_HUMAN	0.895303	0
	O95359|TACC2_HUMAN	-0.0740006	1.27
	Q5SRE7|PHYD1_HUMAN	-0.0439433	5.02
	Q92973|TNPO1_HUMAN	0.111031	8.95
	Q6ZN08|ZNF66_HUMAN	0.163499	0
	Q9BRD0|BUD13_HUMAN	0.250962	4.34
	Q14493|SLBP_HUMAN	0.333424	0
	Q15404|RSU1_HUMAN	0.111031	4.29
	Q8IVM0|CCD50_HUMAN	0.0143553	3.38
	Q9Y5A9|YTHD2_HUMAN	0.0565835	0.63
	Q7Z6E9|RBBP6_HUMAN	0.214125	19.45
	P48739|PIPNB_HUMAN	-0.0740006	0.93
	P0CAP2|GRL1A_HUMAN	-1.39593	0
	Q9UNF0|PACN2_HUMAN	0	5.42
	Q9BXV9|GON7_HUMAN	0	0.12
	Q9P2C4|TM181_HUMAN	0.137504	15.11
	Q86X55|CARM1_HUMAN	0.0285692	2.38
	P30405|PPIF_HUMAN	0.201634	0.09
	P43304|GPDM_HUMAN	0.0143553	2.79
	Q9UFC0|LRWD1_HUMAN	-0.454032	8.07
	P11279|LAMP1_HUMAN	0	9.72
	P37837|TALDO_HUMAN	-0.0291463	1.53
	Q9NNX1|TUFT1_HUMAN	-1.05889	10.06
	O60884|DNJA2_HUMAN	0	0.04
	Q13308|PTK7_HUMAN	0.250962	0.74
	Q9NR56|MBNL1_HUMAN	0.0840643	2.54
	Q15233|NONO_HUMAN	0.0426443	4.82
	Q9H0U4|RAB1B_HUMAN	0	7.78
	Q9UK41|VPS28_HUMAN	0.0976108	0.79
	Q14690|RRP5_HUMAN	0.176323	13.9
	Q99496|RING2_HUMAN	0.0976108	1.58
	Q96TA1|NIBA2_HUMAN	0.0426443	4.66
	Q13443|ADAM9_HUMAN	0.0285692	7.08
	Q01581|HMCS1_HUMAN	0.0840643	6.07
	O15231|ZN185_HUMAN	0.0565835	4.59
	Q92665|RT31_HUMAN	0.137504	2.44
	Q6NW34|NEPRO_HUMAN	0.286881	0
	Q15181|IPYR_HUMAN	0.176323	2.31
	Q9Y657|SPIN1_HUMAN	-0.514573	0
	P11117|PPAL_HUMAN	0.0565835	2.94
	Q8N2F6|ARM10_HUMAN	0	1.32
	O95816|BAG2_HUMAN	-0.0740006	4.82
	Q92544|TM9S4_HUMAN	0.344828	0.01
	Q9BV29|CCD32_HUMAN	-0.599462	0
	P49221|TGM4_HUMAN	-0.152003	0.83
	O14936|CSKP_HUMAN	0.0976108	2.2
	Q15075|EEA1_HUMAN	-0.0144996	0.42
	Q08AM6|VAC14_HUMAN	0.189034	6.26
	P04792|HSPB1_HUMAN	0.0143553	0.23
	O95166|GBRAP_HUMAN	0.226509	4.54
	Q99707|METH_HUMAN	0.0426443	0
	Q5VUM1|SDHF4_HUMAN	1.18903	0
	O00264|PGRC1_HUMAN	0.189034	1.33
	Q6YP21|KAT3_HUMAN	-0.0740006	6.16
	Q6P6C2|ALKB5_HUMAN	-0.599462	0
	Q13283|G3BP1_HUMAN	-0.0439433	11.23
	P47813|IF1AX_HUMAN	0.0426443	0.28
	P0DJJ0|SRG2C_HUMAN	0.321928	4
	O75152|ZC11A_HUMAN	0.214125	10.82
	Q92990|GLMN_HUMAN	0.0976108	0.58
	Q9BZL1|UBL5_HUMAN	-0.200913	4.54
	Q16850|CP51A_HUMAN	0.516015	59.64
	Q9H3K6|BOLA2_HUMAN	-0.0144996	3.92
	P20290|BTF3_HUMAN	0.0840643	1.51
	Q9BTC0|DIDO1_HUMAN	0.0426443	0.49
	P35237|SPB6_HUMAN	-0.0439433	0.55
	Q8WXA9|SREK1_HUMAN	0.0703893	1.44
	P43487|RANG_HUMAN	0.124328	3.38
	Q9H2C0|GAN_HUMAN	0.526069	0
	P78316|NOP14_HUMAN	-0.0588937	2.31
	P35222|CTNB1_HUMAN	-0.0588937	0.76
	Q9NQX7|ITM2C_HUMAN	0.0285692	0
	Q14257|RCN2_HUMAN	0.0565835	3.76
	O94973|AP2A2_HUMAN	0.0565835	0.09
	Q15042|RB3GP_HUMAN	0	0.11
	Q00653|NFKB2_HUMAN	0.124328	6.18
	Q9P015|RM15_HUMAN	0	0.5
	Q9H7Z7|PGES2_HUMAN	0	2.3
	Q969E2|SCAM4_HUMAN	0.0143553	1.74
	P46199|IF2M_HUMAN	-0.0439433	4.05
	Q9BQG0|MBB1A_HUMAN	0.0976108	3.49
	Q9BX68|HINT2_HUMAN	0.0840643	3.22
	Q8IYS1|P20D2_HUMAN	-0.0144996	4.44
	O95825|QORL1_HUMAN	0.0840643	1.46
	P45954|ACDSB_HUMAN	0.0143553	1.84
	Q92890|UFD1_HUMAN	0.275007	4.6
	P21281|VATB2_HUMAN	-0.0144996	2.26
	Q5TFE4|NT5D1_HUMAN	0.0703893	0.67
	Q9BQ75|CMS1_HUMAN	0.176323	0.84
	P53680|AP2S1_HUMAN	-0.0439433	2.63
	Q9UNN5|FAF1_HUMAN	0.0703893	2.89
	P33991|MCM4_HUMAN	0.0703893	1.88
	P31943|HNRH1_HUMAN	0.0703893	5.25
	Q96S99|PKHF1_HUMAN	-0.0144996	0.68
	P51553|IDH3G_HUMAN	0.111031	2.96
	O14618|CCS_HUMAN	-0.152003	5.47
	Q9Y2D4|EXC6B_HUMAN	-0.268817	4.45
	O14656|TOR1A_HUMAN	0.124328	4.6
	P10253|LYAG_HUMAN	-0.415038	9.16
	P29144|TPP2_HUMAN	0.0703893	5.24
	Q8WV22|NSE1_HUMAN	-0.304006	0
	Q93045|STMN2_HUMAN	-0.136062	3.13
	Q9UEU0|VTI1B_HUMAN	-0.0892673	1.15
	Q96H20|SNF8_HUMAN	0.111031	0.15
	Q13620|CUL4B_HUMAN	0.0426443	11.22
	Q9UKF6|CPSF3_HUMAN	0.176323	1.89
	Q9NXJ5|PGPI_HUMAN	0.31034	0
	P14927|QCR7_HUMAN	-0.0588937	5.38
	P58876|H2B1D_HUMAN	-0.0892673	2.9
	Q9Y5J1|UTP18_HUMAN	0.0565835	1.98
	Q9NQE9|HINT3_HUMAN	0.176323	3.51
	O95169|NDUB8_HUMAN	0	0.91
	O95251|KAT7_HUMAN	0.0426443	0
	P47755|CAZA2_HUMAN	0.0703893	4.2
	O75925|PIAS1_HUMAN	0.163499	1.19
	Q96I99|SUCB2_HUMAN	0.0565835	2.47
	P49137|MAPK2_HUMAN	0	0.44
	Q16401|PSMD5_HUMAN	-0.0144996	0.26
	P61956|SUMO2_HUMAN	0.0703893	3.48
	P35221|CTNA1_HUMAN	-0.0144996	4.75
	P48643|TCPE_HUMAN	0.0426443	11.88
	Q15365|PCBP1_HUMAN	0.0976108	5.27
	P55268|LAMB2_HUMAN	-0.0892673	2.22
	Q15025|TNIP1_HUMAN	0.659925	3.57
	P51531|SMCA2_HUMAN	0.111031	2.11
	Q9H074|PAIP1_HUMAN	-0.0588937	3.32
	P42858|HD_HUMAN	1.93734	0
	Q16563|SYPL1_HUMAN	-0.268817	3.47
	P51991|ROA3_HUMAN	0	1.91
	Q92667|AKAP1_HUMAN	0.0703893	0
	O95486|SC24A_HUMAN	0.137504	2.83
	P37108|SRP14_HUMAN	-0.0291463	3.73
	Q86U86|PB1_HUMAN	-0.104697	3.22
	P35790|CHKA_HUMAN	0.0976108	0
	Q9Y2B9|IPKG_HUMAN	-1.35845	0
	P27361|MK03_HUMAN	-0.0588937	5
	Q9Y3B2|EXOS1_HUMAN	0.0840643	1.59
	Q8TCT9|HM13_HUMAN	0.163499	15.66
	P14866|HNRPL_HUMAN	0.0285692	2.35
	P17535|JUND_HUMAN	0	1.74
	Q9NZQ3|SPN90_HUMAN	-0.713119	0
	Q86TX2|ACOT1_HUMAN	0.137504	2.96
	P31937|3HIDH_HUMAN	0.0703893	6.35
	Q3ZAQ7|VMA21_HUMAN	0.400538	9.3
	Q93034|CUL5_HUMAN	-0.0588937	0.34
	P13995|MTDC_HUMAN	0.0976108	3.67
	P26583|HMGB2_HUMAN	0.0143553	3.63
	Q86YB8|ERO1B_HUMAN	-0.0588937	0.28
	Q9BW61|DDA1_HUMAN	0.250962	2.48
	Q9UBQ7|GRHPR_HUMAN	0.0426443	1.94
	Q5VWQ8|DAB2P_HUMAN	0.0426443	2.5
	Q8IWT6|LRC8A_HUMAN	0.356144	5.87
	Q8NCM8|DYHC2_HUMAN	-0.184425	5.85
	O43719|HTSF1_HUMAN	-0.104697	5.48
	O95399|UTS2_HUMAN	0	2.68
	O75122|CLAP2_HUMAN	-0.0740006	0.31
	O94979|SC31A_HUMAN	0.0976108	0.66
	P19404|NDUV2_HUMAN	-0.0144996	2.34
	Q9BTT6|LRRC1_HUMAN	-0.0588937	0.42
	Q9BSJ2|GCP2_HUMAN	0.0285692	0.74
	Q96QZ7|MAGI1_HUMAN	0.333424	0
	P35268|RL22_HUMAN	0	3.07
	O95630|STABP_HUMAN	-0.0291463	4.28
	O00442|RTCA_HUMAN	-0.0144996	2.59
	P06744|G6PI_HUMAN	0.0285692	8.66
	Q9NYY8|FAKD2_HUMAN	0.565597	4.45
	P08579|RU2B_HUMAN	0.0565835	1.92
	P98082|DAB2_HUMAN	0.378512	7
	Q9NVG8|TBC13_HUMAN	-0.104697	2.02
	Q96CN7|ISOC1_HUMAN	0.238787	9.01
	P16989|YBOX3_HUMAN	0.0703893	0.76
	O43924|PDE6D_HUMAN	-0.286304	2.81
	Q14108|SCRB2_HUMAN	0.286881	10.75
	P24311|COX7B_HUMAN	-0.340075	0
	Q6NXE6|ARMC6_HUMAN	0	1.12
	O00151|PDLI1_HUMAN	0.137504	4.05
	Q6KC79|NIPBL_HUMAN	-0.0439433	0.5
	Q5TC82|RC3H1_HUMAN	0.0426443	0.94
	Q8WWF6|DNJB3_HUMAN	0.0840643	5.51
	P38435|VKGC_HUMAN	-0.577767	0
	Q96AX1|VP33A_HUMAN	0.263034	10.16
	O95757|HS74L_HUMAN	-0.0439433	3.09
	O00116|ADAS_HUMAN	-0.0291463	16.14
	P33992|MCM5_HUMAN	-0.0892673	1.04
	P62854|RS26_HUMAN	-0.0144996	0.25
	Q9UKK3|PARP4_HUMAN	0.176323	25.46
	A0AVI2|FR1L5_HUMAN	0.0840643	0.5
	Q9BUH6|PAXX_HUMAN	0.0565835	1.42
	Q70J99|UN13D_HUMAN	0.111031	5.88
	Q9UBF2|COPG2_HUMAN	0.124328	14.64
	P40763|STAT3_HUMAN	0.0285692	4.15
	Q5JTJ3|COA6_HUMAN	0.0565835	2.02
	Q9UQ13|SHOC2_HUMAN	0.432959	6.72
	O43681|GET3_HUMAN	0.226509	3.74
	Q9BRT6|LLPH_HUMAN	0.111031	12
	Q86TU7|SETD3_HUMAN	0.0565835	4.82
	O75764|TCEA3_HUMAN	-0.217591	7.9
	Q9UKX7|NUP50_HUMAN	-0.152003	8.23
	Q9BZW7|TSG10_HUMAN	-0.286304	11.51
	P30838|AL3A1_HUMAN	0.0426443	0.36
	Q16270|IBP7_HUMAN	0.124328	1.57
	O15226|NKRF_HUMAN	-0.234465	7.07
	Q5QJ74|TBCEL_HUMAN	0.189034	0
	Q9HCN8|SDF2L_HUMAN	0.163499	5.92
	Q14684|RRP1B_HUMAN	-0.0144996	8.18
	Q9NZM3|ITSN2_HUMAN	-0.304006	0
	P46782|RS5_HUMAN	-0.0439433	0.2
	P42356|PI4KA_HUMAN	-0.0892673	0
	O60869|EDF1_HUMAN	-0.0439433	4.79
	Q14694|UBP10_HUMAN	0.201634	0
	Q71F23|CENPU_HUMAN	-1.68966	0
	Q8N4S0|CCD82_HUMAN	-0.0291463	2.63
	O95139|NDUB6_HUMAN	0.137504	1.71
	Q14254|FLOT2_HUMAN	0.0143553	0.49
	O95292|VAPB_HUMAN	0.250962	2.13
	P13747|HLAE_HUMAN	0.389567	4.89
	O60547|GMDS_HUMAN	0.111031	8.44
	P55769|NH2L1_HUMAN	0.0565835	3.49
	Q9NZ32|ARP10_HUMAN	-0.0439433	5.83
	O00488|ZN593_HUMAN	-0.0291463	0
	Q7L311|ARMX2_HUMAN	-0.0439433	0.42
	Q8N9N7|LRC57_HUMAN	-0.37707	2.81
	Q8IXH7|NELFD_HUMAN	0.0143553	3.01
	P14324|FPPS_HUMAN	0.0143553	1.5
	P15408|FOSL2_HUMAN	0.0565835	2.36
	P20338|RAB4A_HUMAN	-0.0892673	2.25
	Q7Z422|SZRD1_HUMAN	0.0703893	0.33
	Q9BTA9|WAC_HUMAN	0.400538	9.89
	Q15102|PA1B3_HUMAN	-0.0291463	3.08
	Q15417|CNN3_HUMAN	0.0285692	6.7
	Q15418|KS6A1_HUMAN	0.15056	7.91
	O95782|AP2A1_HUMAN	0.0840643	9.83
	Q9H1E5|TMX4_HUMAN	-0.0291463	0
	Q9NY35|CLDN1_HUMAN	-0.0144996	2.67
	O43156|TTI1_HUMAN	0.214125	19.92
	P29083|T2EA_HUMAN	0.0565835	1.56
	O75380|NDUS6_HUMAN	0.0565835	1.22
	O14613|BORG1_HUMAN	0.15056	0
	Q9Y3D7|TIM16_HUMAN	-0.136062	0
	O43493|TGON2_HUMAN	0.0703893	2.29
	P36873|PP1G_HUMAN	-0.0144996	2.79
	Q14554|PDIA5_HUMAN	-0.415038	6.89
	P07204|TRBM_HUMAN	-0.415038	4.59
	Q9HDC9|APMAP_HUMAN	0.0285692	2.78
	Q96HS1|PGAM5_HUMAN	0.0703893	3.11
	Q8IZP2|ST134_HUMAN	-0.304006	0
	Q969R2|OSBP2_HUMAN	-0.888969	0.3
	Q12769|NU160_HUMAN	0.0426443	2.59
	Q5SW79|CE170_HUMAN	0	3.95
	Q08722|CD47_HUMAN	-0.0588937	0.93
	Q15185|TEBP_HUMAN	-0.0144996	1.18
	P82914|RT15_HUMAN	0.464668	0
	Q96HY6|DDRGK_HUMAN	0.0840643	5.39
	P51809|VAMP7_HUMAN	0.0426443	2.74
	Q9H270|VPS11_HUMAN	0.176323	1.08
	Q6P1M0|S27A4_HUMAN	-0.168123	2.86
	Q13426|XRCC4_HUMAN	-0.395929	8.19
	Q99986|VRK1_HUMAN	0.0565835	3.12
	Q6NW29|RWDD4_HUMAN	-0.152003	2.63
	Q9P291|ARMX1_HUMAN	-0.304006	0
	Q9UQ16|DYN3_HUMAN	-0.184425	6.3
	Q9ULI3|HEG1_HUMAN	0.0976108	1.19
	O14929|HAT1_HUMAN	-0.0740006	6.64
	P00492|HPRT_HUMAN	0.0426443	8.2
	Q9Y6W5|WASF2_HUMAN	-0.0588937	2.73
	O15212|PFD6_HUMAN	-0.0892673	0.9
	Q9H5X1|CIA2A_HUMAN	0.432959	3.76
	P31948|STIP1_HUMAN	0	1.36
	Q9BRX2|PELO_HUMAN	0.111031	0.84
	Q8WWK9|CKAP2_HUMAN	-0.0291463	0.44
	Q9BZK7|TBL1R_HUMAN	0.0703893	1.15
	Q9NY27|PP4R2_HUMAN	0.0426443	0.51
	Q16881|TRXR1_HUMAN	-0.0439433	1.79
	Q8NBQ5|DHB11_HUMAN	-0.0291463	4.47
	P25398|RS12_HUMAN	-0.0740006	7.9
	Q14192|FHL2_HUMAN	0.0703893	0.14
	Q05048|CSTF1_HUMAN	-0.217591	9.79
	E9PRG8|CK098_HUMAN	-0.184425	1.68
	P41223|BUD31_HUMAN	-0.217591	0.38
	Q8TCE6|DEN10_HUMAN	-0.0740006	3.49
	Q15599|NHRF2_HUMAN	-0.0291463	7.41
	Q99590|SCAFB_HUMAN	0.0565835	6.48
	O94760|DDAH1_HUMAN	0	1.49
	O76024|WFS1_HUMAN	0.111031	2.39
	Q9Y2H0|DLGP4_HUMAN	0.0143553	0
	Q8NI36|WDR36_HUMAN	-0.120294	11.72
	O00178|GTPB1_HUMAN	-0.0588937	6.17
	P16152|CBR1_HUMAN	0.0565835	7.68
	Q9NV96|CC50A_HUMAN	-0.0439433	1.19
	Q9H492|MLP3A_HUMAN	0.695994	4.32
	Q66PJ3|AR6P4_HUMAN	-0.0588937	0.08
	Q9BQI3|E2AK1_HUMAN	-0.184425	0
	Q13464|ROCK1_HUMAN	0.0285692	0.55
	Q5T1J5|CHCH9_HUMAN	-0.0291463	4.31
	Q9UJU6|DBNL_HUMAN	0.124328	12.51
	P33527|MRP1_HUMAN	0.0426443	0.23
	Q99543|DNJC2_HUMAN	-0.120294	3.81
	Q13363|CTBP1_HUMAN	0.124328	0.89
	Q96B26|EXOS8_HUMAN	0.214125	4.77
	O43181|NDUS4_HUMAN	0.0976108	8.41
	Q9Y5V3|MAGD1_HUMAN	0.214125	2.77
	Q9UID3|VPS51_HUMAN	0.137504	6.75
	Q9H4Z3|CAPAM_HUMAN	0.0143553	1.02
	P54619|AAKG1_HUMAN	0	5.61
	P48426|PI42A_HUMAN	0.15056	2.21
	Q9UHB9|SRP68_HUMAN	0.0426443	0.1
	Q6DKJ4|NXN_HUMAN	0.176323	6.28
	Q9Y3B8|ORN_HUMAN	0.0426443	4.61
	P25116|PAR1_HUMAN	-0.234465	0
	O95232|LC7L3_HUMAN	-0.184425	8.23
	O43760|SNG2_HUMAN	0.111031	1.51
	Q8IVP5|FUND1_HUMAN	0.0285692	0
	Q9UPY3|DICER_HUMAN	0.214125	6.91
	A4D1E9|GTPBA_HUMAN	0.0840643	0
	Q9NRG4|SMYD2_HUMAN	-0.0588937	1.03
	Q8TDG4|HELQ_HUMAN	0.286881	5.42
	P61009|SPCS3_HUMAN	0	2.43
	P35232|PHB_HUMAN	-0.0439433	0.75
	Q14141|SEPT6_HUMAN	0.137504	3.12
	Q86YT6|MIB1_HUMAN	0.0143553	0.89
	P07711|CATL1_HUMAN	0.0840643	6
	Q99959|PKP2_HUMAN	-0.136062	0.44
	Q9Y2L1|RRP44_HUMAN	-0.0740006	0.56
	P10620|MGST1_HUMAN	0.15056	4.84
	P36578|RL4_HUMAN	0.0426443	2.9
	Q9Y5B6|PAXB1_HUMAN	-0.0291463	0.06
	Q93009|UBP7_HUMAN	0.0285692	4.95
	Q5JPE7|NOMO2_HUMAN	0.137504	4.29
	O43739|CYH3_HUMAN	-0.104697	0
	Q16831|UPP1_HUMAN	0.0840643	9.28
	Q92541|RTF1_HUMAN	-0.120294	4.94
	P48723|HSP13_HUMAN	-0.0439433	4.76
	O96000|NDUBA_HUMAN	0.0143553	0.53
	Q96H79|ZCCHL_HUMAN	0.226509	3.56
	Q8NGA1|OR1M1_HUMAN	-0.321928	0
	Q7Z4Q2|HEAT3_HUMAN	0.176323	2.3
	Q86SR1|GLT10_HUMAN	-0.340075	0
	P18124|RL7_HUMAN	0	1.04
	Q9NRA2|S17A5_HUMAN	-0.494109	0
	O75874|IDHC_HUMAN	0.0840643	8.63
	P26373|RL13_HUMAN	-0.0892673	0.33
	Q9Y5X2|SNX8_HUMAN	-0.0740006	5.06
	Q14353|GAMT_HUMAN	0.0426443	0.66
	Q96IJ6|GMPPA_HUMAN	-0.0439433	0.11
	Q9GZP8|IMUP_HUMAN	0.176323	0.72
	Q96K37|S35E1_HUMAN	0	1.43
	Q8TAE8|G45IP_HUMAN	0.0143553	1.16
	Q9H5K3|SG196_HUMAN	0.263034	5.89
	Q13190|STX5_HUMAN	0.189034	0.06
	Q9BV36|MELPH_HUMAN	0.111031	9.33
	O76021|RL1D1_HUMAN	-0.0291463	2.33
	O15382|BCAT2_HUMAN	-0.0588937	2.33
	Q96FK6|WDR89_HUMAN	-0.268817	8.85
	Q9BZQ8|NIBA1_HUMAN	0.0285692	4.91
	Q9UBK8|MTRR_HUMAN	0.0426443	0.37
	Q15208|STK38_HUMAN	0.0143553	3.74
	Q9UPN3|MACF1_HUMAN	0.0285692	3.54
	Q6P1K2|PMF1_HUMAN	0.214125	15.24
	Q6NVV1|R13P3_HUMAN	0.0976108	3.24
	Q7Z739|YTHD3_HUMAN	-0.168123	0.31
	O95456|PSMG1_HUMAN	0.250962	8.12
	Q9NS69|TOM22_HUMAN	0.0285692	8.11
	P30622|CLIP1_HUMAN	-0.0892673	2
	P07858|CATB_HUMAN	-0.0291463	0.37
	Q13077|TRAF1_HUMAN	0.275007	27.07
	O14786|NRP1_HUMAN	0	2
	P60900|PSA6_HUMAN	0.0143553	2.64
	Q5T6V5|QSPP_HUMAN	0.575312	13.67
	Q9UI10|EI2BD_HUMAN	0.238787	0.06
	O60216|RAD21_HUMAN	-0.0892673	4.4
	O60832|DKC1_HUMAN	0.0426443	0.65
	Q92947|GCDH_HUMAN	-0.136062	2.81
	P61020|RAB5B_HUMAN	-0.0291463	3.88
	Q4G0J3|LARP7_HUMAN	0	0.86
	Q96MF7|NSE2_HUMAN	-0.304006	0
	Q13888|TF2H2_HUMAN	0	0.12
	Q92783|STAM1_HUMAN	-0.0144996	1.39
	Q13043|STK4_HUMAN	0.31034	0
	Q13616|CUL1_HUMAN	-0.0144996	4.32
	Q309B1|TR16L_HUMAN	0.163499	7.19
	Q9ULT8|HECD1_HUMAN	-0.0144996	11.1
	Q52LJ0|FA98B_HUMAN	0.0565835	6.21
	Q12874|SF3A3_HUMAN	0.176323	4.12
	Q9UFG5|CS025_HUMAN	0.298658	3.42
	P23526|SAHH_HUMAN	-0.0144996	2.18
	Q00610|CLH1_HUMAN	0.0285692	24.58
	P14174|MIF_HUMAN	0.0426443	0.33
	Q92925|SMRD2_HUMAN	-0.168123	3
	P26374|RAE2_HUMAN	-0.0588937	0
	Q9UHX3|AGRE2_HUMAN	-0.0588937	0.51
	P08047|SP1_HUMAN	-0.120294	4
	Q9UM13|APC10_HUMAN	0.887525	12.79
	Q92621|NU205_HUMAN	0.0143553	4.01
	Q5T0D9|TPRGL_HUMAN	0.0426443	0.47
	O75347|TBCA_HUMAN	0.0143553	4.8
	P46939|UTRO_HUMAN	0.0143553	3.18
	Q9UBS4|DJB11_HUMAN	0	3.74
	P61970|NTF2_HUMAN	0.0285692	7.46
	Q5TBB1|RNH2B_HUMAN	0.238787	1.5
	Q9BV44|THUM3_HUMAN	0.226509	0
	P78385|KRT83_HUMAN	-0.395929	0.14
	Q14919|NC2A_HUMAN	-0.136062	2.98
	Q58WW2|DCAF6_HUMAN	0.0285692	4.81
	O94874|UFL1_HUMAN	0.0703893	7.27
	Q06587|RING1_HUMAN	0.0143553	1.48
	Q9UKV8|AGO2_HUMAN	-0.104697	5.09
	Q9Y6D6|BIG1_HUMAN	-0.120294	2.42
	O60333|KIF1B_HUMAN	-0.0740006	1.02
	O43790|KRT86_HUMAN	-0.395929	0.14
	Q9BUF5|TBB6_HUMAN	0.0426443	4.09
	Q7L2E3|DHX30_HUMAN	0.0565835	1.4
	Q8IZL8|PELP1_HUMAN	-0.120294	0.01
	P08237|PFKAM_HUMAN	0.0285692	11.47
	O60762|DPM1_HUMAN	-0.0892673	5.02
	Q86UL3|GPAT4_HUMAN	-0.286304	0
	Q9GZT3|SLIRP_HUMAN	-0.120294	15.26
	O94855|SC24D_HUMAN	0.189034	3.85
	Q7Z7K0|COXM1_HUMAN	0.0565835	2.46
	Q16537|2A5E_HUMAN	0.0143553	1.34
	Q9NQZ2|SAS10_HUMAN	-0.395929	5.83
	Q9Y3F4|STRAP_HUMAN	0.0426443	3.06
	Q8WTT2|NOC3L_HUMAN	0.0976108	3.69
	Q9Y3P9|RBGP1_HUMAN	0.0285692	0.39
	P61599|NAA20_HUMAN	0.748461	0
	O95487|SC24B_HUMAN	0.0976108	0.94
	Q5T5P2|SKT_HUMAN	-0.0291463	2
	P11498|PYC_HUMAN	0.0565835	13.38
	Q8N339|MT1M_HUMAN	-0.0740006	5.62
	Q14145|KEAP1_HUMAN	-0.358454	3.82
	P52758|RIDA_HUMAN	0.201634	0.82
	Q9UK59|DBR1_HUMAN	-0.340075	4.64
	P46821|MAP1B_HUMAN	0.0840643	11.13
	Q9UNX3|RL26L_HUMAN	0.137504	11.01
	P56545|CTBP2_HUMAN	0	0.82
	P61916|NPC2_HUMAN	-0.0291463	3.76
	Q9UBK9|UXT_HUMAN	-0.761213	0
	P68104|EF1A1_HUMAN	0.0143553	2.19
	Q9BRJ6|CG050_HUMAN	0.85599	0.02
	Q06265|EXOS9_HUMAN	-0.217591	1.13
	Q96EN8|MOCOS_HUMAN	0.226509	5.49
	Q10567|AP1B1_HUMAN	0.0426443	4.22
	P62820|RAB1A_HUMAN	-0.0144996	0.98
	P52630|STAT2_HUMAN	-0.577767	2.93
	Q8IVS2|FABD_HUMAN	-0.0439433	0
	O15121|DEGS1_HUMAN	0.137504	9.64
	Q9BSJ8|ESYT1_HUMAN	0.0840643	4.83
	P83881|RL36A_HUMAN	-0.0588937	4.81
	Q00535|CDK5_HUMAN	-0.136062	1.49
	P31150|GDIA_HUMAN	0.111031	4.89
	Q9UI09|NDUAC_HUMAN	0.176323	0
	Q99623|PHB2_HUMAN	-0.0892673	6.26
	Q6NUP7|PP4R4_HUMAN	-0.454032	2.68
	Q15155|NOMO1_HUMAN	0.137504	4.29
	P22234|PUR6_HUMAN	0.0285692	9.01
	Q9Y266|NUDC_HUMAN	-0.0291463	0.27
	Q9BRF8|CPPED_HUMAN	-0.0892673	2.02
	P17706|PTN2_HUMAN	-0.104697	11.31
	P04899|GNAI2_HUMAN	0.0143553	3.2
	P10589|COT1_HUMAN	0.0285692	1.33
	P22413|ENPP1_HUMAN	0.0840643	2.17
	Q9NRW1|RAB6B_HUMAN	-0.0144996	1.29
	Q8ND04|SMG8_HUMAN	0.454176	3.81
	Q32P44|EMAL3_HUMAN	-0.217591	0
	Q96EQ8|RN125_HUMAN	0.111031	1.3
	P43246|MSH2_HUMAN	0.0703893	1.07
	P23396|RS3_HUMAN	0.0143553	8.03
	Q9H3Q1|BORG4_HUMAN	0.321928	11.64
	Q9BZL4|PP12C_HUMAN	-0.304006	0
	O00231|PSD11_HUMAN	0.0143553	6.34
	Q9BTW9|TBCD_HUMAN	0.0840643	1.59
	Q9C0B7|TNG6_HUMAN	-0.104697	0
	Q9HD45|TM9S3_HUMAN	0.0976108	17.38
	P07305|H10_HUMAN	0.0976108	4.59
	Q10713|MPPA_HUMAN	0.0285692	0.08
	Q86VM9|ZCH18_HUMAN	0	1.08
	O14974|MYPT1_HUMAN	-0.0291463	3.16
	O95155|UBE4B_HUMAN	-0.104697	1.8
	P52701|MSH6_HUMAN	0.0565835	2.65
	O15511|ARPC5_HUMAN	0.124328	0.52
	Q9Y4W6|AFG32_HUMAN	0.0703893	1.21
	Q13435|SF3B2_HUMAN	0.0976108	5.23
	O75886|STAM2_HUMAN	-0.0439433	0.79
	O14662|STX16_HUMAN	0.176323	14.6
	Q9P016|THYN1_HUMAN	0	5.3
	Q03252|LMNB2_HUMAN	-0.136062	0.94
	Q96EY4|TMA16_HUMAN	0.0565835	2.82
	Q9NWV8|BABA1_HUMAN	-0.0740006	4.28
	O60927|PP1RB_HUMAN	0.0565835	0.27
	P49354|FNTA_HUMAN	-0.152003	0.5
	Q27J81|INF2_HUMAN	0.0285692	1.03
	P50914|RL14_HUMAN	-0.0439433	9.16
	Q09161|NCBP1_HUMAN	0.0426443	0.68
	Q9UI26|IPO11_HUMAN	-0.0588937	0.75
	O43818|U3IP2_HUMAN	-0.136062	5.36
	Q9H0H5|RGAP1_HUMAN	0.111031	1.46
	Q6P2Q9|PRP8_HUMAN	0.0143553	5.74
	Q00059|TFAM_HUMAN	0.0565835	2.36
	Q9BTV6|DPH7_HUMAN	0.163499	0.88
	O00303|EIF3F_HUMAN	0.111031	1.66
	Q9UHA4|LTOR3_HUMAN	-0.666576	2.44
	P14625|ENPL_HUMAN	0.0143553	5.85
	Q16181|SEPT7_HUMAN	0.0285692	8.77
	O14828|SCAM3_HUMAN	-0.0144996	4.32
	P63092|GNAS2_HUMAN	0.15056	3.91
	P07814|SYEP_HUMAN	0.0285692	4.93
	Q0ZGT2|NEXN_HUMAN	-0.0588937	2.85
	Q9BUR5|MIC26_HUMAN	-0.152003	0.52
	Q6NYC8|PPR18_HUMAN	0	1.72
	Q13131|AAPK1_HUMAN	0.201634	13.46
	Q00613|HSF1_HUMAN	-0.836501	1.84
	Q96GX2|A7L3B_HUMAN	-0.0892673	0.04
	P37198|NUP62_HUMAN	0.0285692	6.02
	Q8WXI9|P66B_HUMAN	0.847997	5.53
	Q99832|TCPH_HUMAN	-0.0291463	0.89
	Q92530|PSMF1_HUMAN	0.0976108	3.46
	O00233|PSMD9_HUMAN	0.0426443	2.6
	P09234|RU1C_HUMAN	0.0285692	1.11
	P46060|RAGP1_HUMAN	-0.0439433	5.6
	Q9UQ35|SRRM2_HUMAN	0.0143553	0.87
	O95297|MPZL1_HUMAN	-0.0588937	0.84
	P51858|HDGF_HUMAN	0.124328	0.14
	Q99700|ATX2_HUMAN	0.0703893	1.95
	O43143|DHX15_HUMAN	0	1.28
	P62424|RL7A_HUMAN	0.0143553	2.05
	Q14103|HNRPD_HUMAN	-0.0439433	0.35
	O75362|ZN217_HUMAN	0.799087	0
	Q96L92|SNX27_HUMAN	0.189034	1.84
	O96028|NSD2_HUMAN	-0.358454	4.79
	O75367|H2AY_HUMAN	-0.0740006	1.52
	Q92882|OSTF1_HUMAN	-0.0144996	5.02
	P80297|MT1X_HUMAN	-0.0740006	5.62
	Q15035|TRAM2_HUMAN	-0.152003	2.92
	P58107|EPIPL_HUMAN	-0.217591	0
	Q9UDY2|ZO2_HUMAN	0	7.45
	O75083|WDR1_HUMAN	0.0285692	7.7
	Q9H7E9|CH033_HUMAN	0.367371	3.94
	P49721|PSB2_HUMAN	-0.286304	0
	P52594|AGFG1_HUMAN	0.0840643	3.84
	P61978|HNRPK_HUMAN	-0.0144996	3.33
	P12004|PCNA_HUMAN	0.0143553	3.4
	P54577|SYYC_HUMAN	0.0143553	5.37
	P14406|CX7A2_HUMAN	0.0840643	2.34
	Q9Y2X9|ZN281_HUMAN	-0.286304	8.05
	Q8TD16|BICD2_HUMAN	-0.0892673	6.15
	P00390|GSHR_HUMAN	0.0426443	0.74
	Q96SZ5|AEDO_HUMAN	-0.599462	0
	Q9UPP1|PHF8_HUMAN	0.0976108	0
	P62253|UB2G1_HUMAN	0.0565835	12.08
	Q9NQ39|RS10L_HUMAN	0.0285692	5.11
	O75190|DNJB6_HUMAN	-0.104697	5.51
	Q5JPI3|CC038_HUMAN	1.24489	0
	Q9H0U9|TSYL1_HUMAN	0.432959	0
	P00533|EGFR_HUMAN	-0.104697	5.94
	Q8IWZ3|ANKH1_HUMAN	0.400538	0
	P28340|DPOD1_HUMAN	0	0.72
	Q9NQ48|LZTL1_HUMAN	-0.0740006	16.42
	P08574|CY1_HUMAN	0.0565835	3.24
	Q5VW32|BROX_HUMAN	0.422233	5.11
	Q14011|CIRBP_HUMAN	-0.0588937	0.23
	P28161|GSTM2_HUMAN	-0.136062	2.41
	Q562R1|ACTBL_HUMAN	-0.0740006	8.8
	Q9Y312|AAR2_HUMAN	-0.0144996	1.71
	Q8N6H7|ARFG2_HUMAN	0.111031	4.88
	P52943|CRIP2_HUMAN	-0.152003	2.65
	Q96S82|UBL7_HUMAN	0.201634	4.43
	O14957|QCR10_HUMAN	-0.168123	0.39
	P27695|APEX1_HUMAN	0.111031	1.68
	Q09666|AHNK_HUMAN	0.137504	38.6
	P46063|RECQ1_HUMAN	0.0285692	1.2
	Q5VY80|ULBP6_HUMAN	-0.268817	2.6
	O43617|TPPC3_HUMAN	0.111031	1.58
	Q96EI5|TCAL4_HUMAN	0.0285692	1.93
	Q99615|DNJC7_HUMAN	-0.0291463	5.78
	Q9BWS9|CHID1_HUMAN	-0.0144996	0.11
	Q16740|CLPP_HUMAN	-0.104697	7.19
	Q14320|FA50A_HUMAN	-0.0291463	0.49
	Q9Y5M8|SRPRB_HUMAN	-0.0144996	0.34
	Q5VSL9|STRP1_HUMAN	0.871844	0
	Q8IVG5|SAM9L_HUMAN	-0.454032	1.58
	Q9NYK5|RM39_HUMAN	0.176323	10.2
	P50395|GDIB_HUMAN	0	6.05
	O00629|IMA3_HUMAN	0.0976108	0.37
	P15407|FOSL1_HUMAN	0.0703893	0
	Q99567|NUP88_HUMAN	0.0143553	0.92
	Q8N1T3|MYO1H_HUMAN	-0.0439433	0
	Q4G0N4|NAKD2_HUMAN	0.111031	5.44
	Q03013|GSTM4_HUMAN	0.201634	8.58
	Q9Y244|POMP_HUMAN	-0.340075	0.43
	A5YM69|ARG35_HUMAN	0.111031	0
	Q14161|GIT2_HUMAN	-0.971431	6.73
	Q9BVC4|LST8_HUMAN	0.0703893	0.77
	P62937|PPIA_HUMAN	-0.0291463	5.53
	Q8TF72|SHRM3_HUMAN	0.565597	2.67
	P49321|NASP_HUMAN	-0.0291463	0.48
	Q15121|PEA15_HUMAN	-0.104697	1.93
	Q9NP79|VTA1_HUMAN	0.0426443	1.5
	P31949|S10AB_HUMAN	0	3.82
	O14569|C56D2_HUMAN	-0.0439433	4.04
	O14684|PTGES_HUMAN	-0.0291463	7.22
	Q86YQ8|CPNE8_HUMAN	-1.68966	0
	P62072|TIM10_HUMAN	-0.120294	6.06
	P51452|DUS3_HUMAN	0	0.16
	P06400|RB_HUMAN	-0.0291463	2.06
	Q5TEC6|H3PS2_HUMAN	-0.0439433	0.13
	Q9H0B6|KLC2_HUMAN	0.111031	2.5
	P60891|PRPS1_HUMAN	0.0565835	8.2
	Q8NHV4|NEDD1_HUMAN	0.0976108	3.7
	Q96KA5|CLP1L_HUMAN	0.0143553	1.64
	Q9NS87|KIF15_HUMAN	0.0976108	0.42
	Q9NRH2|SNRK_HUMAN	-0.0588937	0
	O75880|SCO1_HUMAN	0.111031	7.53
	Q9HC38|GLOD4_HUMAN	0.0143553	3.46
	Q8N668|COMD1_HUMAN	0.0840643	1.95
	O15155|BET1_HUMAN	0.0565835	1.71
	P19388|RPAB1_HUMAN	0.189034	6.09
	P49736|MCM2_HUMAN	-0.0291463	5.17
	Q96JH7|VCIP1_HUMAN	0.0976108	0.38
	O95551|TYDP2_HUMAN	-0.286304	5.43
	Q9Y285|SYFA_HUMAN	-0.0291463	5.19
	P46977|STT3A_HUMAN	0.0143553	8.03
	Q9UM54|MYO6_HUMAN	0.0565835	1.55
	Q9BYD2|RM09_HUMAN	0.0285692	2
	Q9BRG1|VPS25_HUMAN	-0.434403	8.3
	P23368|MAOM_HUMAN	0.0285692	5.69
	P09104|ENOG_HUMAN	-0.0588937	5.79
	P20618|PSB1_HUMAN	0	2.45
	P55327|TPD52_HUMAN	0.137504	3.32
	Q9UIW2|PLXA1_HUMAN	-0.0588937	1.46
	Q9NVX2|NLE1_HUMAN	-0.0892673	4.7
	P49643|PRI2_HUMAN	0.286881	7.43
	P48444|COPD_HUMAN	-0.0588937	2.2
	O95433|AHSA1_HUMAN	0.0565835	2.58
	O95319|CELF2_HUMAN	0.0285692	0.01
	P83916|CBX1_HUMAN	0.0426443	2.44
	O14867|BACH1_HUMAN	-0.104697	0
	O95786|DDX58_HUMAN	0.0565835	0.63
	P49821|NDUV1_HUMAN	0.137504	4.7
	P26196|DDX6_HUMAN	0.176323	4.43
	Q6YN16|HSDL2_HUMAN	-0.0439433	5.71
	P38919|IF4A3_HUMAN	0	1.32
	Q9NQR4|NIT2_HUMAN	0.0565835	15.63
	P46108|CRK_HUMAN	-0.0588937	4.75
	P47897|SYQ_HUMAN	0	0.97
	Q32P28|P3H1_HUMAN	0	3.17
	A6NCN2|KR87P_HUMAN	-0.395929	0.14
	Q5QJE6|TDIF2_HUMAN	-0.0439433	5.27
	O00170|AIP_HUMAN	0.0976108	6.49
	O43291|SPIT2_HUMAN	0.0426443	1.28
	O43169|CYB5B_HUMAN	-0.0588937	7.03
	Q6NXS1|IPP2B_HUMAN	0	0.66
	Q9Y6M7|S4A7_HUMAN	-0.0892673	0.19
	Q96RD7|PANX1_HUMAN	0.163499	7.37
	Q99798|ACON_HUMAN	0.0565835	8.97
	O15371|EIF3D_HUMAN	-0.0740006	1.96
	Q9NUM4|T106B_HUMAN	0.0703893	1.29
	Q6Y288|B3GLT_HUMAN	-0.200913	1.09
	P30740|ILEU_HUMAN	0.0143553	3.56
	Q6PD74|AAGAB_HUMAN	0.0840643	2
	P49591|SYSC_HUMAN	0.0565835	9.09
	Q96IW7|SC22A_HUMAN	0.0565835	3.12
	Q9P0V3|SH3B4_HUMAN	0.0565835	3.43
	Q8WUM4|PDC6I_HUMAN	0	0.15
	Q6IBS0|TWF2_HUMAN	0.111031	6.65
	Q16739|CEGT_HUMAN	0.367371	1.33
	Q5VTL8|PR38B_HUMAN	-0.286304	14.16
	Q2TAL8|QRIC1_HUMAN	-0.0144996	3.3
	Q92597|NDRG1_HUMAN	0.0703893	19.79
	Q12899|TRI26_HUMAN	0.263034	16.16
	Q9Y4P3|TBL2_HUMAN	-0.0291463	1.75
	Q9NY12|GAR1_HUMAN	-0.120294	2.36
	P11441|UBL4A_HUMAN	0.0285692	1.97
	Q9NQC3|RTN4_HUMAN	0.0426443	2.08
	Q9NR46|SHLB2_HUMAN	0.0565835	2.11
	P38606|VATA_HUMAN	-0.0291463	5.44
	P26641|EF1G_HUMAN	0.0285692	11.71
	O75475|PSIP1_HUMAN	0.124328	4.75
	O60701|UGDH_HUMAN	0.0565835	9.5
	P42226|STAT6_HUMAN	-0.943416	0
	P49407|ARRB1_HUMAN	0	0
	Q14116|IL18_HUMAN	-0.104697	0.04
	Q9UGV2|NDRG3_HUMAN	0.189034	28.97
	P84098|RL19_HUMAN	-0.0439433	2.5
	P20908|CO5A1_HUMAN	0.263034	3.76
	O94901|SUN1_HUMAN	0	0.17
	Q15714|T22D1_HUMAN	-0.0144996	1.74
	P36639|8ODP_HUMAN	0.124328	1.88
	Q9Y4P8|WIPI2_HUMAN	-1.18442	0
	Q9P0I2|EMC3_HUMAN	-0.104697	3.73
	Q9ULS6|KCNS2_HUMAN	-0.104697	0
	Q96GG9|DCNL1_HUMAN	0	4.73
	O60749|SNX2_HUMAN	-0.0291463	7.13
	Q14697|GANAB_HUMAN	0.0840643	11.28
	Q9NS00|C1GLT_HUMAN	-0.152003	7.6
	P09211|GSTP1_HUMAN	0	8.35
	Q96FZ7|CHMP6_HUMAN	0.111031	2.59
	P49903|SPS1_HUMAN	-0.0588937	5.9
	P49915|GUAA_HUMAN	-0.0740006	3.09
	Q9NRV9|HEBP1_HUMAN	-0.120294	1.15
	Q9Y2P8|RCL1_HUMAN	0.389567	0
	O95721|SNP29_HUMAN	0.189034	4.99
	Q15345|LRC41_HUMAN	0.286881	0
	P53384|NUBP1_HUMAN	0	0.73
	Q14376|GALE_HUMAN	0.0565835	0.11
	Q96C86|DCPS_HUMAN	-0.0144996	3.54
	O95302|FKBP9_HUMAN	0.0565835	9.51
	Q03519|TAP2_HUMAN	0.0426443	2.61
	P15924|DESP_HUMAN	0.0285692	1.13
	Q9Y5K3|PCY1B_HUMAN	-0.0144996	6.37
	Q96KP4|CNDP2_HUMAN	0.0426443	2.73
	Q7Z7H5|TMED4_HUMAN	0.0840643	0.26
	Q9NRL3|STRN4_HUMAN	-0.200913	4.58
	Q16186|ADRM1_HUMAN	0.0285692	5.58
	Q9BQ04|RBM4B_HUMAN	0.0565835	0.56
	P62191|PRS4_HUMAN	0.0426443	17.66
	P82650|RT22_HUMAN	0.0426443	5.04
	Q6EMK4|VASN_HUMAN	-0.120294	7.37
	O94906|PRP6_HUMAN	0	1.69
	P49589|SYCC_HUMAN	0	3.62
	Q96JJ3|ELMO2_HUMAN	-0.136062	2.53
	Q9NWZ5|UCKL1_HUMAN	0.485427	0
	P06396|GELS_HUMAN	0.0426443	1.91
	Q8WV24|PHLA1_HUMAN	0.0703893	5.04
	O75970|MPDZ_HUMAN	0.464668	0
	Q9BZJ0|CRNL1_HUMAN	-0.0439433	1.81
	Q96PY5|FMNL2_HUMAN	-0.340075	0
	P04439|HLAA_HUMAN	0.0565835	8.56
	Q9NNW5|WDR6_HUMAN	0.189034	1.69
	Q8IVD9|NUDC3_HUMAN	0	1.2
	Q4U2R6|RM51_HUMAN	0	0.09
	Q96I25|SPF45_HUMAN	0.176323	5.1
	Q5U5X0|LYRM7_HUMAN	0.176323	5.12
	P46776|RL27A_HUMAN	-0.0291463	8.98
	Q16822|PCKGM_HUMAN	-0.0439433	0.87
	Q93008|USP9X_HUMAN	0.0565835	18.89
	Q5VT79|AXA81_HUMAN	0.0703893	2.01
	Q13438|OS9_HUMAN	0.0976108	3.03
	Q9UHD1|CHRD1_HUMAN	0.15056	0.42
	O43592|XPOT_HUMAN	0.111031	6.37
	P40616|ARL1_HUMAN	-0.104697	1.37
	Q9H7C9|AAMDC_HUMAN	-0.0291463	0.11
	O43390|HNRPR_HUMAN	0.0703893	5.92
	Q9H0F6|SHRPN_HUMAN	-1.39593	5.53
	Q9UPT8|ZC3H4_HUMAN	-0.0740006	0
	P35914|HMGCL_HUMAN	-0.0144996	0.22
	O00161|SNP23_HUMAN	0.0426443	1.11
	Q96LB3|IFT74_HUMAN	-0.152003	0
	Q7L9L4|MOB1B_HUMAN	0.0285692	1.37
	O75832|PSD10_HUMAN	0.0565835	1.49
	P61201|CSN2_HUMAN	0	0.62
	Q8IUR0|TPPC5_HUMAN	0.0143553	2.1
	P60033|CD81_HUMAN	0.0285692	0.93
	Q15334|L2GL1_HUMAN	0.226509	1.86
	O75368|SH3L1_HUMAN	0.0840643	6.36
	Q9BRK5|CAB45_HUMAN	0.0426443	1.54
	Q99459|CDC5L_HUMAN	0.124328	6.74
	Q9H8H3|MET7A_HUMAN	0.0976108	0
	Q13112|CAF1B_HUMAN	-0.556393	15.89
	Q9NZE8|RM35_HUMAN	0.176323	4.19
	Q96T88|UHRF1_HUMAN	-0.0588937	2.44
	O00391|QSOX1_HUMAN	0.238787	1.46
	Q96RE7|NACC1_HUMAN	-0.152003	1.91
	Q92733|PRCC_HUMAN	-0.200913	0.53
	O43715|TRIA1_HUMAN	0.782409	5.45
	P10515|ODP2_HUMAN	-0.0740006	0
	P13928|ANXA8_HUMAN	0.0703893	2.01
	B2RXH8|HNRC2_HUMAN	0	1.19
	O43292|GPAA1_HUMAN	-1.12029	4.81
	Q7L014|DDX46_HUMAN	0.0565835	0.44
	P54105|ICLN_HUMAN	-0.0740006	6.68
	Q01628|IFM3_HUMAN	1.29278	12.05
	P14550|AK1A1_HUMAN	0.111031	2.66
	Q5T035|CI129_HUMAN	0.0703893	4.07
	Q8NFC6|BD1L1_HUMAN	-0.200913	2.3
	Q8N1F7|NUP93_HUMAN	-0.0144996	0.61
	O95834|EMAL2_HUMAN	-0.120294	4.96
	O60524|NEMF_HUMAN	0.0840643	5.44
	Q99880|H2B1L_HUMAN	-0.0892673	2.9
	Q9BTE6|AASD1_HUMAN	-0.104697	1.53
	Q02040|AK17A_HUMAN	-0.340075	0.8
	Q9UKI2|BORG2_HUMAN	0.226509	7.14
	O00635|TRI38_HUMAN	0.0285692	0
	P52292|IMA1_HUMAN	0.0565835	0.52
	Q9BWJ5|SF3B5_HUMAN	-0.234465	0.21
	Q01518|CAP1_HUMAN	0	5.1
	P22415|USF1_HUMAN	0.176323	0.83
	P06737|PYGL_HUMAN	-0.0144996	2.68
	Q13098|CSN1_HUMAN	0.0285692	0.09
	P30040|ERP29_HUMAN	0.0703893	3.33
	P56182|RRP1_HUMAN	0.0426443	1.96
	Q9GZT8|NIF3L_HUMAN	0.238787	1.9
	P16035|TIMP2_HUMAN	0.31034	6.03
	P31939|PUR9_HUMAN	0.0565835	0.46
	Q6IA86|ELP2_HUMAN	-0.268817	3.33
	O95070|YIF1A_HUMAN	-0.0588937	1.12
	Q92804|RBP56_HUMAN	0.0143553	0.93
	Q9HAV7|GRPE1_HUMAN	0.0285692	3.99
	Q16798|MAON_HUMAN	-0.200913	3.26
	Q9HAU8|RNPL1_HUMAN	-0.234465	0
	P01116|RASK_HUMAN	-0.0588937	18.84
	O43837|IDH3B_HUMAN	0.0565835	11.14
	Q9H6U6|BCAS3_HUMAN	-0.304006	0
	Q92979|NEP1_HUMAN	0.111031	0.97
	O96007|MOC2B_HUMAN	-0.0144996	4.81
	Q9NSA3|CNBP1_HUMAN	-0.0740006	2.92
	Q9NZ63|TLS1_HUMAN	0.765535	0
	Q92974|ARHG2_HUMAN	0.111031	2.78
	P35568|IRS1_HUMAN	-0.0892673	5.88
	Q96PU8|QKI_HUMAN	-0.321928	4.11
	P0CG08|GPHRB_HUMAN	0.214125	0
	Q12907|LMAN2_HUMAN	0.0703893	7.11
	Q8WVM8|SCFD1_HUMAN	0.0285692	2.64
	Q96KG9|SCYL1_HUMAN	0.367371	1.68
	Q9Y305|ACOT9_HUMAN	0.0143553	0.46
	P11310|ACADM_HUMAN	0.0976108	0.75
	Q96N67|DOCK7_HUMAN	-0.120294	7.74
	Q96N66|MBOA7_HUMAN	0.263034	6.53
	Q9BYX2|TBD2A_HUMAN	0	1.57
	Q6WCQ1|MPRIP_HUMAN	0.0565835	0.92
	P48556|PSMD8_HUMAN	0.0143553	0.7
	Q96CU9|FXRD1_HUMAN	-0.434403	0
	P26599|PTBP1_HUMAN	0.0840643	0.44
	Q96S52|PIGS_HUMAN	0.0565835	3.08
	O43148|MCES_HUMAN	0.201634	4.23
	P30530|UFO_HUMAN	-0.0144996	1.89
	P62269|RS18_HUMAN	-0.0439433	1.07
	Q9NV35|NUD15_HUMAN	0.0426443	3.5
	Q96ST3|SIN3A_HUMAN	-0.136062	4.88
	O00154|BACH_HUMAN	0.0565835	5.41
	Q96HE7|ERO1A_HUMAN	0.0703893	14.6
	P35813|PPM1A_HUMAN	-0.0740006	0.3
	Q12849|GRSF1_HUMAN	0.0840643	4.45
	O14545|TRAD1_HUMAN	-0.666576	0
	Q17RN3|FA98C_HUMAN	-0.434403	3.46
	Q9Y3E7|CHMP3_HUMAN	-0.0439433	3.11
	Q14240|IF4A2_HUMAN	0.0426443	2.75
	Q8TD19|NEK9_HUMAN	0.176323	3.96
	Q15084|PDIA6_HUMAN	0.137504	3.01
	Q10472|GALT1_HUMAN	0.0565835	3.81
	O75976|CBPD_HUMAN	0.0840643	4.38
	O43488|ARK72_HUMAN	0.0426443	3.43
	Q9BRU9|UTP23_HUMAN	0.201634	3.89
	Q01780|EXOSX_HUMAN	-0.0291463	1.7
	P51398|RT29_HUMAN	0.238787	2.24
	Q93050|VPP1_HUMAN	0.0976108	6.98
	Q8WXA3|RUFY2_HUMAN	-0.0588937	0.78
	Q8NFA0|UBP32_HUMAN	0.594549	0
	O15066|KIF3B_HUMAN	0.214125	2.65
	Q9Y5U9|IR3IP_HUMAN	0.0285692	0.71
	Q8N1Q1|CAH13_HUMAN	0.189034	6.54
	Q8N8N7|PTGR2_HUMAN	0.0703893	1.05
	O95396|MOCS3_HUMAN	1.35614	5.14
	P05204|HMGN2_HUMAN	-0.0588937	3.9
	P51114|FXR1_HUMAN	0.0703893	4.01
	P35580|MYH10_HUMAN	0	2.53
	Q9NUU7|DD19A_HUMAN	0.389567	3.12
	O60664|PLIN3_HUMAN	0.0285692	1.15
	P46926|GNPI1_HUMAN	-0.0291463	0.07
	P53701|CCHL_HUMAN	0.0840643	1.91
	Q14126|DSG2_HUMAN	0.0285692	2.53
	P52732|KIF11_HUMAN	-0.0439433	11.44
	Q9NYP7|ELOV5_HUMAN	-0.0291463	1.79
	Q9Y666|S12A7_HUMAN	0.516015	0
	O75146|HIP1R_HUMAN	-0.0740006	0.12
	O75787|RENR_HUMAN	0.333424	5.65
	P15291|B4GT1_HUMAN	-0.251539	0.03
	Q9H0L4|CSTFT_HUMAN	-0.184425	10.61
	O60885|BRD4_HUMAN	-0.0740006	1.07
	Q7Z434|MAVS_HUMAN	0.344828	2.98
	P11234|RALB_HUMAN	-0.0740006	4.37
	Q9BX40|LS14B_HUMAN	0.0285692	3.67
	P15259|PGAM2_HUMAN	0.0565835	1.17
	Q96PC5|MIA2_HUMAN	0.0143553	0.88
	Q9BZG1|RAB34_HUMAN	-0.0439433	0.33
	Q16864|VATF_HUMAN	0.0426443	2.82
	P39687|AN32A_HUMAN	0.0426443	11.78
	O94923|GLCE_HUMAN	-0.0588937	0
	Q92878|RAD50_HUMAN	0.0143553	3.9
	Q9UPU5|UBP24_HUMAN	0.124328	13.02
	P61586|RHOA_HUMAN	0.0565835	5.77
	Q9NV88|INT9_HUMAN	-0.395929	0
	Q9BRT2|UQCC2_HUMAN	-0.0588937	1.28
	A5YKK6|CNOT1_HUMAN	0.0426443	0.13
	Q8TAA3|PSMA8_HUMAN	0.163499	12.63
	Q9P003|CNIH4_HUMAN	0.0426443	2.76
	Q14847|LASP1_HUMAN	0.0565835	0.89
	Q30201|HFE_HUMAN	-0.0291463	0.3
	P20700|LMNB1_HUMAN	0.0285692	2.11
	P13798|ACPH_HUMAN	0.0703893	1.1
	Q7L273|KCTD9_HUMAN	-0.120294	4.23
	P49748|ACADV_HUMAN	0	2.55
	Q8N6M0|OTU6B_HUMAN	-0.136062	0.65
	Q9Y6I9|TX264_HUMAN	0.15056	4.13
	Q9UBI1|COMD3_HUMAN	-0.152003	8.17
	Q9UKL0|RCOR1_HUMAN	0.356144	9.19
	A8MWD9|RUXGL_HUMAN	0.111031	4.09
	Q9BQP7|MGME1_HUMAN	0.137504	0.87
	Q9Y613|FHOD1_HUMAN	0.0840643	7.34
	P15151|PVR_HUMAN	0.0426443	3.26
	P07741|APT_HUMAN	0.250962	4.3
	Q8TF05|PP4R1_HUMAN	0.0285692	2
	Q96GQ7|DDX27_HUMAN	-0.0892673	7.08
	Q6EMB2|TTLL5_HUMAN	-0.888969	0
	Q96IX5|ATPMD_HUMAN	0.298658	20.29
	P04406|G3P_HUMAN	0.0143553	6.65
	Q9BY44|EIF2A_HUMAN	0.214125	3.08
	Q96M27|PRRC1_HUMAN	0.137504	3.54
	O60711|LPXN_HUMAN	0	0.06
	Q9Y508|RN114_HUMAN	-0.0588937	2.74
	Q8IWV8|UBR2_HUMAN	0.0840643	3.16
	P12235|ADT1_HUMAN	0.0143553	5.63
	Q9BTM9|URM1_HUMAN	0.275007	1.45
	Q12788|TBL3_HUMAN	0.0143553	0.12
	P17676|CEBPB_HUMAN	-0.136062	0.61
	P37268|FDFT_HUMAN	-0.0439433	0.88
	P55287|CAD11_HUMAN	-0.0740006	6.17
	Q8IWZ8|SUGP1_HUMAN	0.731183	0
	Q9GZS1|RPA49_HUMAN	-0.120294	6.73
	P56385|ATP5I_HUMAN	0.0426443	5.37
	Q9NUQ9|CYRIB_HUMAN	0.0703893	4.17
	P62258|1433E_HUMAN	-0.0291463	0.79
	Q14156|EFR3A_HUMAN	-0.577767	4.06
	Q969S9|RRF2M_HUMAN	-0.643856	0
	P02794|FRIH_HUMAN	0.163499	8.92
	Q99439|CNN2_HUMAN	-0.0740006	13.85
	O75643|U520_HUMAN	0.0565835	8.93
	O00767|ACOD_HUMAN	-0.217591	4.98
	O43684|BUB3_HUMAN	0.226509	24.43
	Q13153|PAK1_HUMAN	0.356144	1.83
	P36404|ARL2_HUMAN	0.0285692	1.43
	Q9UKG1|DP13A_HUMAN	0.0285692	5.72
	Q86X83|COMD2_HUMAN	-0.0144996	2.31
	Q9NXW2|DJB12_HUMAN	0	3.09
	O43164|PJA2_HUMAN	-0.251539	0
	Q8WWM7|ATX2L_HUMAN	-0.0144996	0.76
	Q8TAM6|ERMIN_HUMAN	-0.0740006	6.09
	Q9Y673|ALG5_HUMAN	0.238787	0.48
	Q9UJX4|APC5_HUMAN	0	3.51
	Q14696|MESD_HUMAN	0.250962	1.17
	P36915|GNL1_HUMAN	-0.888969	7.43
	P35998|PRS7_HUMAN	0.163499	4.31
	Q9H0E2|TOLIP_HUMAN	0	0.92
	Q9HAU5|RENT2_HUMAN	0.0285692	1.26
	Q6UW78|UQCC3_HUMAN	0.176323	2.73
	P78371|TCPB_HUMAN	-0.0588937	0.56
	Q9BYN0|SRXN1_HUMAN	-0.0439433	3.97
	Q13561|DCTN2_HUMAN	-0.0439433	0.4
	Q9C004|SPY4_HUMAN	0.137504	2.25
	P45880|VDAC2_HUMAN	0.0143553	4.71
	Q16555|DPYL2_HUMAN	0.0426443	0.44
	O14907|TX1B3_HUMAN	0.124328	0.93
	P30048|PRDX3_HUMAN	0.0565835	6.41
	Q01970|PLCB3_HUMAN	-0.0740006	2.16
	Q96C90|PP14B_HUMAN	0.0840643	0.85
	Q9HC35|EMAL4_HUMAN	0.201634	1.07
	O95861|BPNT1_HUMAN	-0.0291463	3.28
	P36507|MP2K2_HUMAN	-0.0291463	3.74
	P62857|RS28_HUMAN	-0.0892673	4.94
	O95881|TXD12_HUMAN	0.0703893	3.99
	Q13162|PRDX4_HUMAN	-0.0291463	0.16
	O95999|BCL10_HUMAN	0.250962	11.02
	P41226|UBA7_HUMAN	0.475085	2.62
	Q96S44|PRPK_HUMAN	0.526069	6.1
	Q96C23|GALM_HUMAN	0.286881	4.44
	Q08623|HDHD1_HUMAN	0.0840643	1.07
	Q9NVU7|SDA1_HUMAN	-0.136062	3.37
	Q9H8W4|PKHF2_HUMAN	-0.713119	0
	Q5W0V3|F16B1_HUMAN	0	1.41
	Q8IUE6|H2A2B_HUMAN	-0.0740006	0.82
	O00244|ATOX1_HUMAN	0	3.37
	Q9HB71|CYBP_HUMAN	0.0565835	1.63
	P21964|COMT_HUMAN	-0.0892673	3.07
	A1L0T0|HACL2_HUMAN	-0.0588937	1.32
	Q8N108|MIER1_HUMAN	0.575312	3.82
	Q8IZP0|ABI1_HUMAN	-0.340075	8.21
	P05787|K2C8_HUMAN	-0.104697	5.62
	O95210|STBD1_HUMAN	0.250962	0
	Q9BU23|LMF2_HUMAN	0.0703893	5.63
	Q9H4M9|EHD1_HUMAN	-0.0439433	3.29
	Q06203|PUR1_HUMAN	-0.0439433	0.29
	Q68EM7|RHG17_HUMAN	0.0976108	0.76
	Q53EU6|GPAT3_HUMAN	0.201634	0.89
	P04080|CYTB_HUMAN	-0.120294	3.96
	O00267|SPT5H_HUMAN	-0.217591	6.7
	O95613|PCNT_HUMAN	-2.39593	0
	P49642|PRI1_HUMAN	0.0285692	1.13
	Q9NVT9|ARMC1_HUMAN	0.31034	0
	Q8N3U4|STAG2_HUMAN	0.214125	5.86
	Q9Y678|COPG1_HUMAN	0.15056	6.46
	P98170|XIAP_HUMAN	0.263034	2.43
	O60508|PRP17_HUMAN	-0.666576	0
	P31350|RIR2_HUMAN	0.0143553	1.48
	P16435|NCPR_HUMAN	-0.0439433	12.66
	Q5K651|SAMD9_HUMAN	0.163499	9.8
	Q04726|TLE3_HUMAN	0	1.23
	P61254|RL26_HUMAN	-0.0892673	5.17
	P19367|HXK1_HUMAN	-0.0291463	0.51
	Q9NX18|SDHF2_HUMAN	-0.395929	6.4
	O43854|EDIL3_HUMAN	0.111031	14.92
	Q8NFH4|NUP37_HUMAN	0.0143553	1.43
	O15182|CETN3_HUMAN	0	1.36
	Q12926|ELAV2_HUMAN	-0.152003	0.37
	Q9Y3A5|SBDS_HUMAN	0	0.43
	P02545|LMNA_HUMAN	-0.0892673	8.47
	Q9BYV8|CEP41_HUMAN	-0.184425	11.41
	Q4VC31|CCD58_HUMAN	0	2.18
	Q9UBB6|NCDN_HUMAN	0.0976108	4.06
	Q9C0D5|TANC1_HUMAN	-0.234465	0
	O43395|PRPF3_HUMAN	0.0285692	1.21
	Q9H4L5|OSBL3_HUMAN	-0.0439433	2.12
	P27707|DCK_HUMAN	0.214125	5.65
	O00330|ODPX_HUMAN	0.189034	1.13
	Q8IWW6|RHG12_HUMAN	-0.621488	10.87
	O14745|NHRF1_HUMAN	-0.0291463	3.41
	O60825|F262_HUMAN	-0.0740006	2
	Q5JSH3|WDR44_HUMAN	0.0565835	0.58
	Q9H446|RWDD1_HUMAN	-0.200913	7.44
	P46777|RL5_HUMAN	0	1.4
	P16949|STMN1_HUMAN	-0.0144996	0.29
	Q9BRZ2|TRI56_HUMAN	0.137504	4.04
	P27797|CALR_HUMAN	0.137504	10.25
	Q9BY77|PDIP3_HUMAN	0.137504	1.14
	Q29RF7|PDS5A_HUMAN	0.0565835	0.42
	Q9NSK0|KLC4_HUMAN	-0.251539	8.37
	O15327|INP4B_HUMAN	0.0703893	1.79
	O94915|FRYL_HUMAN	-0.136062	8.76
	Q96J84|KIRR1_HUMAN	-0.268817	14.68
	Q7LBR1|CHM1B_HUMAN	0.31034	8.22
	Q86Y56|DAAF5_HUMAN	-0.152003	3.28
	P04040|CATA_HUMAN	0.0976108	2.72
	P09467|F16P1_HUMAN	0.0703893	4.74
	O60763|USO1_HUMAN	0.0285692	1.63
	Q6ZMI0|PPR21_HUMAN	-0.234465	0.38
	Q8IXB1|DJC10_HUMAN	0.0285692	1.08
	O95229|ZWINT_HUMAN	-0.268817	0
	Q9BXK5|B2L13_HUMAN	-0.556393	20.84
	Q13823|NOG2_HUMAN	-0.0291463	3.76
	Q9Y2B0|CNPY2_HUMAN	0.0426443	0.08
	Q9UBB9|TFP11_HUMAN	0.0143553	1.37
	P78536|ADA17_HUMAN	0.111031	0.1
	Q9BW60|ELOV1_HUMAN	-0.0144996	7.15
	Q14008|CKAP5_HUMAN	0	1.08
	Q9BXI6|TB10A_HUMAN	-0.304006	2.25
	Q9H3F6|BACD3_HUMAN	-0.321928	0
	Q9H871|RMD5A_HUMAN	-0.666576	4.61
	P50583|AP4A_HUMAN	-0.0892673	2.58
	Q5JVS0|HABP4_HUMAN	-0.0439433	1.93
	Q6ZRP7|QSOX2_HUMAN	0	0.3
	Q13950|RUNX2_HUMAN	0.31034	12.86
	Q99460|PSMD1_HUMAN	0.0285692	3.43
	Q9NX55|HYPK_HUMAN	0.0976108	6.88
	O75116|ROCK2_HUMAN	-0.0588937	4.73
	Q8NEZ2|VP37A_HUMAN	-0.200913	0
	Q9BPX3|CND3_HUMAN	-0.0144996	6.08
	P14735|IDE_HUMAN	0.111031	0.72
	P21796|VDAC1_HUMAN	0.0426443	28.95
	P23497|SP100_HUMAN	0.263034	11.74
	Q9NYH9|UTP6_HUMAN	-0.37707	4.31
	Q9P2I0|CPSF2_HUMAN	-0.321928	6.9
	P02792|FRIL_HUMAN	0.0840643	1.84
	P41208|CETN2_HUMAN	0.0703893	1.82
	Q969E4|TCAL3_HUMAN	-0.0892673	5.5
	Q9NXH8|TOR4A_HUMAN	1.12433	0
	O96013|PAK4_HUMAN	-0.0144996	0.28
	Q9UJW0|DCTN4_HUMAN	0.275007	3.06
	P14314|GLU2B_HUMAN	-0.0439433	0.7
	P11169|GTR3_HUMAN	0.238787	7.2
	Q9Y4B5|MTCL1_HUMAN	0.0143553	3
	P50502|F10A1_HUMAN	0.0426443	1.11
	Q9P0K7|RAI14_HUMAN	0.0565835	4.29
	Q9NRX2|RM17_HUMAN	0.137504	12.68
	Q9HCE1|MOV10_HUMAN	0.485427	0
	Q9BYD6|RM01_HUMAN	0.0143553	1.58
	O96008|TOM40_HUMAN	0	5.13
	Q15147|PLCB4_HUMAN	0.454176	3.95
	O75794|CD123_HUMAN	0.0703893	5.58
	Q86V48|LUZP1_HUMAN	0.137504	4.51
	O00754|MA2B1_HUMAN	-0.599462	2.1
	P21397|AOFA_HUMAN	-0.0740006	4.57
	P21399|ACOC_HUMAN	0.15056	4.14
	Q01973|ROR1_HUMAN	0	0.03
	O60936|NOL3_HUMAN	-0.304006	4.65
	P04179|SODM_HUMAN	0.111031	3.43
	P43307|SSRA_HUMAN	0.0565835	3.71
	P50402|EMD_HUMAN	0.0426443	2.11
	Q9Y536|PAL4A_HUMAN	-0.0144996	5.53
	Q9UKS6|PACN3_HUMAN	-0.104697	0.02
	Q9UHQ4|BAP29_HUMAN	0.137504	8.52
	O43765|SGTA_HUMAN	-0.0144996	1.02
	O43293|DAPK3_HUMAN	-0.599462	12.76
	P78346|RPP30_HUMAN	0.0976108	6.42
	Q14974|IMB1_HUMAN	0.0976108	9.21
	O75151|PHF2_HUMAN	0.0976108	0
	Q16626|MEA1_HUMAN	-0.0439433	0.57
	Q9H0W8|SMG9_HUMAN	0.85599	15.09
	P08648|ITA5_HUMAN	0.15056	3.33
	Q92797|SYMPK_HUMAN	0.0426443	2.97
	P16157|ANK1_HUMAN	0.226509	2.13
	Q9H6R4|NOL6_HUMAN	0.124328	4.3
	Q99714|HCD2_HUMAN	0.176323	5.44
	Q9HAU0|PKHA5_HUMAN	0.176323	5.54
	P19447|ERCC3_HUMAN	0.111031	1.93
	Q6I9Y2|THOC7_HUMAN	0.275007	16.17
	Q16637|SMN_HUMAN	-0.251539	1.41
	Q66K14|TBC9B_HUMAN	-0.0740006	0
	Q9NSY1|BMP2K_HUMAN	0.0976108	2.63
	O43865|SAHH2_HUMAN	-0.268817	2.82
	Q9H2H9|S38A1_HUMAN	-0.713119	0
	Q9BRS2|RIOK1_HUMAN	0.214125	5.71
	P19338|NUCL_HUMAN	-0.0291463	1.15
	Q8N3R9|MPP5_HUMAN	-0.168123	9.88
	O15397|IPO8_HUMAN	-0.0291463	1.33
	Q92615|LAR4B_HUMAN	-0.0291463	0.14
	Q96A72|MGN2_HUMAN	0	1.83
	Q9BUM1|G6PC3_HUMAN	-0.0291463	0
	O75436|VP26A_HUMAN	-0.0291463	1.34
	Q9NUQ8|ABCF3_HUMAN	0.0840643	2.18
	P10321|HLAC_HUMAN	0.0703893	1.78
	P55795|HNRH2_HUMAN	0.0703893	2.99
	Q92599|SEPT8_HUMAN	-0.168123	6.98
	P49368|TCPG_HUMAN	-0.0144996	2.62
	A0A096LP55|QCR6L_HUMAN	0.0143553	0.95
	Q86VN1|VPS36_HUMAN	0.0426443	0.73
	Q13572|ITPK1_HUMAN	0.238787	4.86
	Q8IY21|DDX60_HUMAN	0.263034	7.67
	O94992|HEXI1_HUMAN	-0.0291463	4.72
	P15531|NDKA_HUMAN	-0.0740006	1.73
	P15941|MUC1_HUMAN	-0.286304	1.39
	Q08379|GOGA2_HUMAN	0.0285692	2.8
	Q15645|PCH2_HUMAN	-0.0740006	7.63
	Q2VIR3|IF2GL_HUMAN	0.432959	2.15
	Q9BTE3|MCMBP_HUMAN	-0.0588937	1.92
	Q9Y2X8|UB2D4_HUMAN	-0.0144996	0.37
	O15260|SURF4_HUMAN	-0.0588937	4.17
	Q9H3H9|TCAL2_HUMAN	-0.120294	1.93
	Q04917|1433F_HUMAN	0.0565835	3.25
	P06756|ITAV_HUMAN	-0.0439433	0.58
	Q15560|TCEA2_HUMAN	-0.120294	0.31
	Q9H9B4|SFXN1_HUMAN	0	5.18
	Q96CW5|GCP3_HUMAN	-0.0588937	5.05
	O14964|HGS_HUMAN	-0.0588937	0.19
	Q9BU89|DOHH_HUMAN	0.0426443	0.11
	Q9UBU9|NXF1_HUMAN	-0.0588937	6.76
	O43548|TGM5_HUMAN	-0.0439433	0.83
	P63151|2ABA_HUMAN	-0.0144996	1.21
	Q6P1X6|CH082_HUMAN	-0.136062	0.4
	P10301|RRAS_HUMAN	-0.0144996	4.82
	Q14683|SMC1A_HUMAN	-0.0144996	7.06
	Q06481|APLP2_HUMAN	0.0565835	11.05
	P48047|ATPO_HUMAN	0.0565835	5.25
	Q96AP7|ESAM_HUMAN	0.189034	4.62
	P23786|CPT2_HUMAN	-0.0740006	2.59
	Q9BZM5|ULBP2_HUMAN	-0.152003	2.6
	O00566|MPP10_HUMAN	0.400538	0.61
	Q15036|SNX17_HUMAN	0.111031	5.63
	Q9UNE7|CHIP_HUMAN	0.124328	1.7
	Q9ULJ3|ZBT21_HUMAN	0.238787	0
	Q9H4A6|GOLP3_HUMAN	-0.0892673	9.72
	Q9BY43|CHM4A_HUMAN	0.15056	8.73
	Q9BYT8|NEUL_HUMAN	0.0565835	5.15
	Q13084|RM28_HUMAN	0.0285692	2.54
	Q9Y2Q3|GSTK1_HUMAN	0.0840643	1.79
	Q8N5G2|MACOI_HUMAN	0.111031	0
	Q7Z3T8|ZFY16_HUMAN	1.04264	2.68
	Q9UEW8|STK39_HUMAN	0.0143553	0.2
	Q92796|DLG3_HUMAN	0.31034	2.38
	Q9NVP1|DDX18_HUMAN	-0.0291463	1.24
	P50453|SPB9_HUMAN	-0.104697	19.28
	Q5F1R6|DJC21_HUMAN	-0.0144996	0.08
	Q7Z7M9|GALT5_HUMAN	0.454176	0
	Q9UIV1|CNOT7_HUMAN	0.15056	2.26
	Q53T59|H1BP3_HUMAN	-0.0144996	1.89
	Q9H307|PININ_HUMAN	0	3.56
	P18077|RL35A_HUMAN	-0.0892673	1.65
	P13667|PDIA4_HUMAN	0.124328	18.74
	Q9H3Z4|DNJC5_HUMAN	0.163499	0.42
	P63261|ACTG_HUMAN	-0.0588937	0.1
	Q14676|MDC1_HUMAN	-0.0892673	4.03
	P78406|RAE1L_HUMAN	0.0840643	7.13
	Q96Q11|TRNT1_HUMAN	-0.168123	2.54
	Q71UI9|H2AV_HUMAN	0.0143553	3.19
	Q8N684|CPSF7_HUMAN	-0.0291463	5.15
	Q9NVM6|DJC17_HUMAN	-0.286304	0
	Q6R327|RICTR_HUMAN	0.111031	1.98
	Q9BWM7|SFXN3_HUMAN	0.0285692	1.4
	P62995|TRA2B_HUMAN	0.0840643	5.05
	Q14160|SCRIB_HUMAN	-0.0892673	1.81
	Q9Y624|JAM1_HUMAN	-0.217591	4.06
	Q14573|ITPR3_HUMAN	0.0426443	9
	P36969|GPX4_HUMAN	0.214125	7.65
	Q9Y5K8|VATD_HUMAN	-0.473931	7.89
	P54886|P5CS_HUMAN	0.0426443	2.68
	Q9H204|MED28_HUMAN	-0.340075	0
	P54852|EMP3_HUMAN	-0.136062	0
	O60427|FADS1_HUMAN	0.124328	10.97
	P16083|NQO2_HUMAN	0.0565835	2.67
	P11177|ODPB_HUMAN	0.15056	14.13
	Q8WUH6|TM263_HUMAN	0.15056	17.22
	Q9Y6B6|SAR1B_HUMAN	-0.104697	0.87
	Q5T2Q4|CCYL2_HUMAN	-0.168123	0
	Q8NFH3|NUP43_HUMAN	-0.0144996	0.15
	Q8NHG7|SVIP_HUMAN	1.68706	0
	Q13724|MOGS_HUMAN	-0.0892673	3.97
	Q9BSH5|HDHD3_HUMAN	-0.268817	4.47
	Q9Y399|RT02_HUMAN	-0.104697	0.37
	Q13418|ILK_HUMAN	0.111031	0.69
	Q15392|DHC24_HUMAN	-0.0892673	4.6
	Q86T03|PP4P1_HUMAN	0.201634	0
	Q9BSU3|NAA11_HUMAN	0.0703893	0.66
	Q9Y5S2|MRCKB_HUMAN	-0.152003	13.1
	Q9P1F3|ABRAL_HUMAN	-0.0144996	3.49
	O15031|PLXB2_HUMAN	0.0285692	0.89
	P62993|GRB2_HUMAN	-0.0291463	1.2
	Q9NTJ5|SAC1_HUMAN	0.0703893	3.96
	P53618|COPB_HUMAN	0.0976108	4.98
	Q6H3X3|ULBP5_HUMAN	-0.268817	2.6
	P04083|ANXA1_HUMAN	0.0285692	9.7
	P48509|CD151_HUMAN	-0.184425	0.73
	P08134|RHOC_HUMAN	-0.168123	2.58
	O43813|LANC1_HUMAN	0.669027	1.55
	Q5T0F9|C2D1B_HUMAN	0.0143553	1.94
	P0C7V7|SC11B_HUMAN	-0.395929	0
	Q96DC9|OTUB2_HUMAN	0.137504	1.69
	P61960|UFM1_HUMAN	0.411426	12.77
	Q9BW66|CINP_HUMAN	0.650765	6.17
	Q6FIF0|ZFAN6_HUMAN	0	2.98
	Q8NB90|AFG2H_HUMAN	0.176323	0.64
	Q76FK4|NOL8_HUMAN	0.464668	0
	Q9Y5P6|GMPPB_HUMAN	0.238787	5.88
	Q9Y3C4|TPRKB_HUMAN	-0.0144996	2.51
	Q96A05|VATE2_HUMAN	-0.0588937	12.08
	P21283|VATC1_HUMAN	0.0426443	4.36
	Q53FT3|HIKES_HUMAN	-0.0892673	3.02
	O00429|DNM1L_HUMAN	-0.0144996	4.49
	P22033|MUTA_HUMAN	-0.136062	0.14
	Q86VY4|TSYL5_HUMAN	0.0565835	0
	Q8N8A6|DDX51_HUMAN	-0.304006	0
	Q08945|SSRP1_HUMAN	0.0565835	10.27
	Q9BYC5|FUT8_HUMAN	-0.0144996	3.26
	Q6N069|NAA16_HUMAN	-0.0439433	6.67
	O43396|TXNL1_HUMAN	0.0565835	8.29
	Q6UVK1|CSPG4_HUMAN	-0.268817	10.03
	Q9NTK5|OLA1_HUMAN	0.0565835	9.41
	Q9Y4L1|HYOU1_HUMAN	0.176323	25.96
	Q9UNH7|SNX6_HUMAN	-0.0439433	3.2
	Q8TDX7|NEK7_HUMAN	0.111031	0.23
	O76071|CIAO1_HUMAN	-0.104697	7.63
	P27482|CALL3_HUMAN	-0.200913	8.31
	Q9Y680|FKBP7_HUMAN	0.443607	2.43
	Q86UY6|NAA40_HUMAN	0.565597	1.7
	Q8NBJ5|GT251_HUMAN	0.0285692	3.47
	Q969Q0|RL36L_HUMAN	-0.0588937	4.81
	O15254|ACOX3_HUMAN	-0.535332	2.2
	Q96AT9|RPE_HUMAN	0.0840643	0.7
	Q13148|TADBP_HUMAN	-0.0740006	0.91
	P11387|TOP1_HUMAN	0.0565835	1.74
	Q9Y6D9|MD1L1_HUMAN	0.163499	2.41
	Q99549|MPP8_HUMAN	0.536053	5.51
	Q13045|FLII_HUMAN	0.0285692	7.05
	Q8WWC4|MAIP1_HUMAN	-0.0588937	1.76
	O95260|ATE1_HUMAN	0.389567	0
	Q9NYL9|TMOD3_HUMAN	0.0565835	0.8
	Q8WVQ1|CANT1_HUMAN	0.0565835	1.45
	P16615|AT2A2_HUMAN	-0.0144996	2.62
	P36897|TGFR1_HUMAN	-0.0291463	0.04
	O14757|CHK1_HUMAN	-0.234465	0
	Q99523|SORT_HUMAN	0.0840643	0.21
	Q96FX7|TRM61_HUMAN	0.0976108	2.26
	Q9H7B2|RPF2_HUMAN	-0.136062	2.49
	Q9ULR0|ISY1_HUMAN	0.0426443	3.36
	Q14653|IRF3_HUMAN	0.0840643	3.59
	P10644|KAP0_HUMAN	0.0285692	2.88
	Q8NHP8|PLBL2_HUMAN	0	0.95
	O15269|SPTC1_HUMAN	0.0426443	6.22
	Q92600|CNOT9_HUMAN	-0.0588937	4.51
	P49459|UBE2A_HUMAN	0.887525	7.99
	Q14980|NUMA1_HUMAN	-0.0740006	2.07
	P18564|ITB6_HUMAN	-0.136062	2.56
	P35606|COPB2_HUMAN	0.0426443	3.6
	P04075|ALDOA_HUMAN	0.0840643	10.9
	Q01804|OTUD4_HUMAN	-0.0144996	2.96
	Q5QNW6|H2B2F_HUMAN	-0.0892673	2.9
	Q8IUD2|RB6I2_HUMAN	-0.184425	0.03
	Q86VP1|TAXB1_HUMAN	0.0143553	1.61
	O95235|KI20A_HUMAN	0.0285692	0.6
	Q32MZ4|LRRF1_HUMAN	-0.0588937	10.66
	P35625|TIMP3_HUMAN	-0.104697	5.23
	Q9Y3D8|KAD6_HUMAN	0.201634	1.01
	Q13769|THOC5_HUMAN	0.263034	2.27
	P22692|IBP4_HUMAN	-0.234465	8.01
	P26572|MGAT1_HUMAN	0.0426443	2.84
	Q9NRN9|METL5_HUMAN	0.226509	1.76
	Q9UHJ6|SHPK_HUMAN	0.0565835	0
	Q15393|SF3B3_HUMAN	0.0703893	5.41
	P50613|CDK7_HUMAN	-0.104697	5.88
	Q96DV4|RM38_HUMAN	0.124328	0
	O60443|GSDME_HUMAN	-0.136062	3.01
	Q9UIQ6|LCAP_HUMAN	0	1.15
	P23588|IF4B_HUMAN	-0.0740006	0.28
	Q9Y605|MOFA1_HUMAN	-0.268817	4.87
	Q9BTV4|TMM43_HUMAN	-0.0892673	0.93
	Q99519|NEUR1_HUMAN	-0.268817	0.57
	Q12774|ARHG5_HUMAN	0.111031	0
	Q71UM5|RS27L_HUMAN	-0.120294	0.39
	P42892|ECE1_HUMAN	0.0426443	5.79
	Q99747|SNAG_HUMAN	0.0143553	3.05
	Q6P3S1|DEN1B_HUMAN	-0.184425	6.8
	Q6WKZ4|RFIP1_HUMAN	0.176323	0.08
	Q14019|COTL1_HUMAN	-0.0291463	1.15
	Q8NDC0|MISSL_HUMAN	0.298658	1.57
	P26010|ITB7_HUMAN	-0.0892673	2.46
	O94925|GLSK_HUMAN	0.0285692	0.75
	Q99575|POP1_HUMAN	0.238787	14.65
	P83436|COG7_HUMAN	0.422233	4.2
	Q58FG0|HS905_HUMAN	-0.0291463	0.52
	P30566|PUR8_HUMAN	0.0840643	2.02
	Q6NUM9|RETST_HUMAN	0.0840643	0.6
	Q6ULP2|AFTIN_HUMAN	-0.621488	0
	Q9HAS0|NJMU_HUMAN	0.0976108	8.5
	Q9BQ52|RNZ2_HUMAN	0.0840643	2.06
	Q92522|H1X_HUMAN	-0.0892673	0.25
	Q9BQ69|MACD1_HUMAN	-0.0588937	1.26
	Q9BQB6|VKOR1_HUMAN	0.0703893	3.04
	P38405|GNAL_HUMAN	0.0426443	3.91
	O15344|TRI18_HUMAN	0.0840643	6.45
	P99999|CYC_HUMAN	-0.0144996	5.68
	P62910|RL32_HUMAN	-0.0740006	3.8
	Q8WXF1|PSPC1_HUMAN	0.0976108	7.31
	Q9Y5J7|TIM9_HUMAN	-0.0439433	1.97
	Q86SX6|GLRX5_HUMAN	0.15056	4.23
	P63096|GNAI1_HUMAN	-0.184425	0.81
	O75396|SC22B_HUMAN	0.0143553	4.05
	Q9NWV4|CZIB_HUMAN	0.0426443	0.67
	P15104|GLNA_HUMAN	0.0840643	1.09
	P23528|COF1_HUMAN	0.0143553	7.57
	P42574|CASP3_HUMAN	0	3.1
	Q14566|MCM6_HUMAN	-0.0291463	3.67
	Q9Y2T2|AP3M1_HUMAN	0.0143553	0.51
	Q12756|KIF1A_HUMAN	0.505891	0
	Q99447|PCY2_HUMAN	0.137504	4.02
	Q9BVS4|RIOK2_HUMAN	0.0143553	4.44
	Q96A08|H2B1A_HUMAN	0.275007	0
	Q96QR8|PURB_HUMAN	-0.234465	0.76
	Q58FF3|ENPLL_HUMAN	0.0143553	4.46
	Q00688|FKBP3_HUMAN	-0.0588937	0.41
	Q9NPD8|UBE2T_HUMAN	-0.358454	3.92
	P40939|ECHA_HUMAN	0.0565835	23.54
	P25788|PSA3_HUMAN	0.111031	1.04
	Q8N8S7|ENAH_HUMAN	-0.0439433	4.1
	Q9H5V8|CDCP1_HUMAN	0.0976108	5.61
	Q9Y3S2|ZN330_HUMAN	-0.0439433	0.75
	O00571|DDX3X_HUMAN	-0.0291463	5.09
	P61224|RAP1B_HUMAN	0	7.3
	Q96R06|SPAG5_HUMAN	-0.37707	3.77
	P63244|RACK1_HUMAN	-0.0144996	1.54
	Q96EP5|DAZP1_HUMAN	0.0426443	2.71
	Q15773|MLF2_HUMAN	-0.136062	2.21
	P09651|ROA1_HUMAN	0.0285692	5.22
	Q9P2B7|CFA97_HUMAN	-0.494109	0
	Q9NQW6|ANLN_HUMAN	-0.0291463	4.1
	Q9NXR7|BABA2_HUMAN	-0.136062	0.68
	Q99584|S10AD_HUMAN	0.0143553	0.35
	Q14C86|GAPD1_HUMAN	0.0565835	13.94
	Q92551|IP6K1_HUMAN	-0.454032	3.17
	Q9Y315|DEOC_HUMAN	0.0285692	0.94
	O94804|STK10_HUMAN	0.0565835	3.15
	P28838|AMPL_HUMAN	0.0426443	5.76
	P53999|TCP4_HUMAN	0.0426443	5.11
	P00568|KAD1_HUMAN	0.0840643	3.33
	Q15629|TRAM1_HUMAN	0.15056	1.36
	Q6IAN0|DRS7B_HUMAN	-0.0588937	2.27
	Q9BUP3|HTAI2_HUMAN	-0.0740006	4.83
	O15145|ARPC3_HUMAN	0.176323	10.11
	Q86YN1|DOPP1_HUMAN	0.0565835	0
	P49768|PSN1_HUMAN	-0.0291463	0.48
	Q9NWU1|OXSM_HUMAN	-0.152003	0.67
	Q9ULD0|OGDHL_HUMAN	0.0976108	5.71
	Q8N584|TT39C_HUMAN	0.111031	1.09
	Q9Y237|PIN4_HUMAN	-0.184425	7.43
	Q8TAD7|OCC1_HUMAN	0.475085	11.72
	Q6P1J9|CDC73_HUMAN	0.0143553	0.41
	Q9H936|GHC1_HUMAN	-0.0740006	2.43
	P04637|P53_HUMAN	0.475085	14.72
	Q9P031|TAP26_HUMAN	-0.340075	3.64
	Q9H0J9|PAR12_HUMAN	0.0285692	2.01
	P41252|SYIC_HUMAN	0.0285692	7.86
	Q92619|HMHA1_HUMAN	-0.136062	0.18
	Q03393|PTPS_HUMAN	0	0.08
	P49792|RBP2_HUMAN	-0.0740006	0.24
	Q99816|TS101_HUMAN	0.0143553	0.56
	P49770|EI2BB_HUMAN	0.0143553	1.82
	Q86TB9|PATL1_HUMAN	-0.0291463	1.24
	Q13247|SRSF6_HUMAN	-0.0439433	0.54
	P47985|UCRI_HUMAN	0.226509	0.64
	P00414|COX3_HUMAN	0.765535	9.78
	Q6P3X3|TTC27_HUMAN	-0.168123	2.6
	P13984|T2FB_HUMAN	-0.0144996	1.06
	Q6IPX3|TCAL6_HUMAN	-0.0892673	5.5
	P62847|RS24_HUMAN	0.0426443	1.66
	P49790|NU153_HUMAN	0.124328	13.11
	Q9UJS0|CMC2_HUMAN	0	4.93
	Q6IQ49|SDE2_HUMAN	-0.514573	2.03
	Q9NTJ3|SMC4_HUMAN	-0.0588937	1.67
	Q9UIA9|XPO7_HUMAN	-0.0144996	5.26
	Q06330|SUH_HUMAN	0.321928	3.03
	P49916|DNLI3_HUMAN	-0.0588937	4.52
	P48436|SOX9_HUMAN	0.516015	16.26
	Q08378|GOGA3_HUMAN	0	7.65
	Q9HD33|RM47_HUMAN	-0.0439433	2.07
	Q8TB61|S35B2_HUMAN	-0.0588937	1.77
	Q969N2|PIGT_HUMAN	0.0703893	2.47
	Q13951|PEBB_HUMAN	0.0703893	1.38
	P35658|NU214_HUMAN	-0.0291463	8.76
	Q9ULU4|PKCB1_HUMAN	-0.0291463	3.96
	Q9BQS8|FYCO1_HUMAN	-0.0588937	0.07
	Q9BS26|ERP44_HUMAN	0.0565835	0.22
	P09497|CLCB_HUMAN	-0.0291463	0.02
	P06730|IF4E_HUMAN	0	3.63
	P0DMV8|HS71A_HUMAN	0	2.48
	O60613|SEP15_HUMAN	-0.0144996	1.17
	Q9H2H8|PPIL3_HUMAN	0.0285692	4.43
	P63279|UBC9_HUMAN	0.344828	2.59
	P01893|HLAH_HUMAN	0.238787	7.12
	P11233|RALA_HUMAN	-0.0144996	1.12
	Q8TBC4|UBA3_HUMAN	0.0976108	12.17
	O75489|NDUS3_HUMAN	0.250962	10.19
	Q9HBM1|SPC25_HUMAN	0.250962	9.02
	Q9NYV4|CDK12_HUMAN	0.0143553	1.1
	O60645|EXOC3_HUMAN	0.0840643	3.61
	Q9BQ24|ZFY21_HUMAN	-0.286304	5.75
	Q9NVA2|SEP11_HUMAN	0.0143553	0.12
	Q9Y4B6|DCAF1_HUMAN	-0.286304	2.63
	P05107|ITB2_HUMAN	-0.0892673	2.46
	E9PAV3|NACAM_HUMAN	-0.0144996	2.89
	Q92879|CELF1_HUMAN	0	1.19
	Q07617|SPAG1_HUMAN	-0.152003	0
	P51148|RAB5C_HUMAN	0.0143553	0.71
	P01111|RASN_HUMAN	-0.120294	4.15
	Q969M3|YIPF5_HUMAN	-0.0291463	1.6
	Q03518|TAP1_HUMAN	0.214125	1.56
	O95197|RTN3_HUMAN	-0.104697	1.08
	Q7Z4H3|HDDC2_HUMAN	0.0976108	3.22
	P51116|FXR2_HUMAN	0	4
	P26006|ITA3_HUMAN	-0.0439433	2.99
	P15927|RFA2_HUMAN	0.0285692	6.82
	Q96EM0|T3HPD_HUMAN	0.722466	0
	O75351|VPS4B_HUMAN	0.137504	2.07
	Q07020|RL18_HUMAN	0	0.14
	Q9BWD1|THIC_HUMAN	0.238787	0.2
	Q9HBH5|RDH14_HUMAN	0.238787	1.49
	Q15363|TMED2_HUMAN	0	0.05
	P27448|MARK3_HUMAN	-1.152	0
	Q9UIC8|LCMT1_HUMAN	-0.0892673	1.72
	O75843|AP1G2_HUMAN	-0.0588937	0.95
	P35226|BMI1_HUMAN	0.124328	3.44
	P26639|SYTC_HUMAN	0.0426443	7.6
	O00505|IMA4_HUMAN	0	0.36
	O43150|ASAP2_HUMAN	-0.136062	2.31
	Q6UX04|CWC27_HUMAN	-0.184425	0
	P00441|SODC_HUMAN	-0.0291463	1.41
	Q9Y277|VDAC3_HUMAN	-0.0144996	5.86
	Q15021|CND1_HUMAN	0.124328	1.56
	Q8NCA5|FA98A_HUMAN	0.0840643	0.04
	Q15165|PON2_HUMAN	-0.321928	1.6
	P31689|DNJA1_HUMAN	0.0143553	1.7
	P53007|TXTP_HUMAN	0.0285692	0.23
	Q8IYU8|MICU2_HUMAN	0.0285692	0.37
	P07947|YES_HUMAN	-0.104697	1.64
	Q9Y371|SHLB1_HUMAN	-0.0144996	2.44
	P25789|PSA4_HUMAN	-0.0439433	0.28
	Q9H7D7|WDR26_HUMAN	-0.0892673	18.67
	Q9H832|UBE2Z_HUMAN	0.0976108	5.37
	Q9UL40|ZN346_HUMAN	0.163499	2.19
	Q8TE59|ATS19_HUMAN	-0.473931	16.03
	Q9UH65|SWP70_HUMAN	-0.0439433	4.96
	Q6PK04|CC137_HUMAN	-0.494109	0
	P29590|PML_HUMAN	-0.0439433	5.36
	Q8TBQ9|KISHA_HUMAN	0	1.62
	P05455|LA_HUMAN	0.0143553	1.11
	P0DN76|U2AF5_HUMAN	0.0840643	2.19
	Q9Y2W1|TR150_HUMAN	0.0426443	11.27
	Q13405|RM49_HUMAN	0.0976108	7.39
	Q9GZL7|WDR12_HUMAN	0.0143553	0.36
	Q9BZF1|OSBL8_HUMAN	0.0426443	2.67
	Q9NV70|EXOC1_HUMAN	0.201634	3.88
	Q86TI2|DPP9_HUMAN	-0.0144996	0.12
	P98175|RBM10_HUMAN	0	6.52
	Q9UIL1|SCOC_HUMAN	-0.0439433	1.29
	P55060|XPO2_HUMAN	0.0426443	0.58
	O00214|LEG8_HUMAN	-0.0588937	3.45
	P00367|DHE3_HUMAN	0.0840643	7.97
	Q9NSD9|SYFB_HUMAN	0.0565835	11.27
	Q9BZH6|WDR11_HUMAN	-0.0892673	0.4
	P84103|SRSF3_HUMAN	0.0976108	3.75
	O60841|IF2P_HUMAN	0.0703893	1.95
	O00459|P85B_HUMAN	0.516015	0
	Q8NBS9|TXND5_HUMAN	0.0143553	4.19
	Q9BW19|KIFC1_HUMAN	0.15056	1.86
	P06703|S10A6_HUMAN	-0.104697	0.46
	P30049|ATPD_HUMAN	-0.104697	3.17
	P46937|YAP1_HUMAN	0	1.18
	P00491|PNPH_HUMAN	0.0703893	1.94
	O60563|CCNT1_HUMAN	0.226509	0
	P50991|TCPD_HUMAN	0	5
	O00421|CCRL2_HUMAN	0.0143553	0.28
	A0AV96|RBM47_HUMAN	-0.136062	0.56
	Q9P0J0|NDUAD_HUMAN	-0.136062	0.79
	O15498|YKT6_HUMAN	-0.0588937	2.11
	Q9H6T3|RPAP3_HUMAN	0.0143553	0.44
	Q5JU85|IQEC2_HUMAN	0.214125	0
	Q9BT78|CSN4_HUMAN	0.0285692	1.09
	O43747|AP1G1_HUMAN	0.124328	2.93
	Q9NX24|NHP2_HUMAN	0.594549	3.62
	P61086|UBE2K_HUMAN	0.0703893	0.68
	Q9BUQ8|DDX23_HUMAN	-0.0439433	3.19
	P56589|PEX3_HUMAN	-0.152003	4.22
	Q96PU5|NED4L_HUMAN	0.0840643	1.1
	Q9NQ88|TIGAR_HUMAN	-0.0144996	2.15
	Q5JTV8|TOIP1_HUMAN	0.0426443	6.07
	P41250|GARS_HUMAN	0	3.55
	Q9UNP9|PPIE_HUMAN	-0.0740006	6.55
	A0A0B4J2D5|GAL3B_HUMAN	0.31034	10.73
	P31040|SDHA_HUMAN	0	0.45
	Q9NPF5|DMAP1_HUMAN	0.163499	13.59
	Q08211|DHX9_HUMAN	0.0426443	2.52
	Q9UK61|TASOR_HUMAN	-0.0740006	1.27
	O60925|PFD1_HUMAN	0.0426443	1.12
	P25787|PSA2_HUMAN	-0.0144996	1.67
	Q6GMV2|SMYD5_HUMAN	0.15056	0.74
	Q96HR9|REEP6_HUMAN	0.0565835	2.99
	Q9BUP0|EFHD1_HUMAN	0.443607	0
	P23246|SFPQ_HUMAN	0.0565835	1.75
	O14773|TPP1_HUMAN	-0.286304	4.66
	P32456|GBP2_HUMAN	0.0426443	1.84
	O15270|SPTC2_HUMAN	-0.0144996	2.64
	P49761|CLK3_HUMAN	1.09085	0
	Q9Y2X7|GIT1_HUMAN	0.0976108	1.5
	Q9UNK0|STX8_HUMAN	0.555816	7.42
	Q3ZCW2|LEGL_HUMAN	-0.0291463	0.22
	Q9H7D0|DOCK5_HUMAN	0.0840643	3.02
	Q9NV31|IMP3_HUMAN	0.0143553	0.09
	Q9Y5U2|TSSC4_HUMAN	0.443607	1.09
	Q9BTY2|FUCO2_HUMAN	0.0976108	4.3
	O95248|MTMR5_HUMAN	-0.358454	6.2
	Q92896|GSLG1_HUMAN	0.226509	4.08
	Q8NBP7|PCSK9_HUMAN	0.31034	0
	Q9NQW7|XPP1_HUMAN	-0.0740006	0.01
	Q96EU7|C1GLC_HUMAN	1.0635	0
	Q9NZW5|MPP6_HUMAN	-0.136062	0.53
	Q8N5K1|CISD2_HUMAN	-0.0588937	1.5
	Q9NXE4|NSMA3_HUMAN	0.275007	1.92
	Q10589|BST2_HUMAN	0.0976108	10.75
	O15127|SCAM2_HUMAN	0.0840643	7.41
	Q9BQ39|DDX50_HUMAN	0.0840643	4.73
	Q07157|ZO1_HUMAN	0	2.53
	Q96B36|AKTS1_HUMAN	0.263034	1.88
	O75688|PPM1B_HUMAN	-0.217591	0.73
	Q96A73|P33MX_HUMAN	-0.415038	11.85
	Q15435|PP1R7_HUMAN	-0.168123	5.37
	Q75LS8|FKB9L_HUMAN	-0.0588937	3.35
	Q86UA1|PRP39_HUMAN	-0.494109	0
	Q86YV5|PRAG1_HUMAN	-0.643856	0
	P24941|CDK2_HUMAN	-0.971431	0
	O15530|PDPK1_HUMAN	-0.0740006	0.61
	Q53EL6|PDCD4_HUMAN	0.0565835	1.23
	O60231|DHX16_HUMAN	0.0840643	5.28
	O43852|CALU_HUMAN	0.0143553	3.08
	Q8IWC1|MA7D3_HUMAN	-0.104697	9.49
	Q9HCU5|PREB_HUMAN	0.137504	4.65
	Q02241|KIF23_HUMAN	-0.0144996	0.2
	Q9UNF1|MAGD2_HUMAN	0.201634	7.89
	Q9NX08|COMD8_HUMAN	-0.0291463	1.99
	O94911|ABCA8_HUMAN	-0.0144996	1.66
	P67809|YBOX1_HUMAN	0.201634	1.9
	Q96GC5|RM48_HUMAN	0.137504	0.77
	Q9BVJ6|UT14A_HUMAN	-0.168123	7.48
	Q12913|PTPRJ_HUMAN	0.0976108	5.91
	O14732|IMPA2_HUMAN	-0.37707	2.48
	Q7Z7A4|PXK_HUMAN	0.0703893	4.69
	O95394|AGM1_HUMAN	0.0840643	12.37
	P04183|KITH_HUMAN	-0.152003	4.72
	Q14151|SAFB2_HUMAN	-0.0588937	1.55
	P62328|TYB4_HUMAN	0.0976108	1.16
	P37235|HPCL1_HUMAN	-0.0144996	5.3
	Q13191|CBLB_HUMAN	0.0426443	0.16
	Q9UDW1|QCR9_HUMAN	-0.0144996	1.14
	Q05682|CALD1_HUMAN	0	3.29
	P11047|LAMC1_HUMAN	-0.0144996	1.3
	Q16625|OCLN_HUMAN	-0.136062	0.47
	O00401|WASL_HUMAN	0.367371	12.14
	Q8IV38|ANKY2_HUMAN	0.432959	4.15
	Q13330|MTA1_HUMAN	-0.120294	4.38
	P19174|PLCG1_HUMAN	-0.0144996	0.05
	O94919|ENDD1_HUMAN	0.0285692	1.2
	P62316|SMD2_HUMAN	-0.0588937	2.94
	Q8NFI4|F10A5_HUMAN	0.0426443	1.11
	Q9Y6A9|SPCS1_HUMAN	-0.136062	0.18
	P62714|PP2AB_HUMAN	0.0285692	0.36
	Q8N2U0|TM256_HUMAN	1.40599	0
	Q13625|ASPP2_HUMAN	0.0565835	0
	O95163|ELP1_HUMAN	-0.0291463	2.03
	P23469|PTPRE_HUMAN	-0.0291463	0.46
	Q9Y3A3|PHOCN_HUMAN	-0.251539	17.67
	P10619|PPGB_HUMAN	-0.136062	0.73
	O60488|ACSL4_HUMAN	0.0840643	5.87
	Q15004|PAF15_HUMAN	0.176323	5.05
	Q96LJ7|DHRS1_HUMAN	0.15056	3.79
	O95716|RAB3D_HUMAN	-0.37707	7.61
	P10909|CLUS_HUMAN	-0.358454	0
	A0JLT2|MED19_HUMAN	-1.8365	0
	P47914|RL29_HUMAN	0.214125	4.92
	Q9NS25|SPNXB_HUMAN	0.678072	9.21
	Q53GQ0|DHB12_HUMAN	0.0426443	0.73
	A6NDG6|PGP_HUMAN	0.0840643	6.93
	Q8ND56|LS14A_HUMAN	0.286881	3.64
	P07195|LDHB_HUMAN	-0.0144996	5.14
	Q9Y3C6|PPIL1_HUMAN	0.0703893	11.63
	Q96EE3|SEH1_HUMAN	-0.0588937	0.47
	O95159|ZFPL1_HUMAN	0.0565835	0.51
	Q92504|S39A7_HUMAN	0.0703893	2.68
	Q9Y4K0|LOXL2_HUMAN	0.0426443	0.81
	Q5VZK9|CARL1_HUMAN	0.0840643	1.87
	P11021|BIP_HUMAN	0.0565835	29.98
	Q9H814|PHAX_HUMAN	0.15056	0.26
	Q9H1K4|GHC2_HUMAN	0.411426	2.43
	P16333|NCK1_HUMAN	0.250962	1.27
	P52756|RBM5_HUMAN	-1.32193	0
	Q7L576|CYFP1_HUMAN	0.0703893	12.6
	O95571|ETHE1_HUMAN	-0.0588937	2.01
	Q9NYR9|KBRS2_HUMAN	0.214125	0
	Q9HBI1|PARVB_HUMAN	0.0976108	2.35
	O14744|ANM5_HUMAN	0.214125	6.74
	Q15814|TBCC_HUMAN	-0.0291463	0.63
	P62249|RS16_HUMAN	0	1.14
	Q9UDT6|CLIP2_HUMAN	0.411426	0.03
	Q01085|TIAR_HUMAN	-0.0740006	3.93
	O43504|LTOR5_HUMAN	0.0143553	4.26
	P30101|PDIA3_HUMAN	0.0565835	6.99
	P59998|ARPC4_HUMAN	0	1.73
	Q63HN8|RN213_HUMAN	-0.217591	0.15
	Q969V3|NCLN_HUMAN	0.0143553	4.1
	Q9Y3I0|RTCB_HUMAN	0.0565835	20.02
	Q9NVN8|GNL3L_HUMAN	0.584963	2.94
	Q86XP3|DDX42_HUMAN	0.0143553	3.23
	P30043|BLVRB_HUMAN	0.0565835	5.66
	O14981|BTAF1_HUMAN	0.333424	7.1
	P18206|VINC_HUMAN	-0.0291463	0.66
	Q9H0G5|NSRP1_HUMAN	-0.104697	2.15
	Q9BY89|K1671_HUMAN	-0.321928	8.73
	Q9Y4Z0|LSM4_HUMAN	-0.120294	9.43
	Q9Y5X3|SNX5_HUMAN	0.0703893	1.36
	Q13485|SMAD4_HUMAN	-0.415038	0
	P49419|AL7A1_HUMAN	0.0143553	3.43
	Q9Y2R4|DDX52_HUMAN	0.275007	1.32
	Q6DD88|ATLA3_HUMAN	0	1.13
	P52735|VAV2_HUMAN	0.475085	0.29
	O15294|OGT1_HUMAN	0.176323	3.18
	P62136|PP1A_HUMAN	0.124328	5.82
	Q8WZA9|IRGQ_HUMAN	-0.152003	0.03
	Q52LW3|RHG29_HUMAN	-0.0291463	5.07
	Q9BRK3|MXRA8_HUMAN	1.75275	0
	O75935|DCTN3_HUMAN	0.0703893	1.05
	Q9Y676|RT18B_HUMAN	-0.358454	4.12
	Q9NVV4|PAPD1_HUMAN	0.0143553	3.32
	Q9Y484|WIPI4_HUMAN	0.238787	0
	O15213|WDR46_HUMAN	0	0.9
	Q8WW01|SEN15_HUMAN	-0.577767	2.29
	Q00526|CDK3_HUMAN	-0.971431	0
	Q9NZL4|HPBP1_HUMAN	-0.0291463	0.25
	Q9H2J4|PDCL3_HUMAN	0.0840643	10.19
	Q96K76|UBP47_HUMAN	-0.0144996	0.1
	Q96KQ7|EHMT2_HUMAN	0.0285692	0.68
	O75955|FLOT1_HUMAN	-0.0144996	3.73
	Q15424|SAFB1_HUMAN	0.0565835	5.53
	O43237|DC1L2_HUMAN	0.201634	7.43
	Q9BSR8|YIPF4_HUMAN	0.443607	1.65
	Q16527|CSRP2_HUMAN	0.0426443	0.56
	Q8NC42|RN149_HUMAN	0.226509	1.1
	O60502|OGA_HUMAN	-0.0291463	1.78
	P05161|ISG15_HUMAN	0.0285692	5.93
	Q9NRX4|PHP14_HUMAN	0.0426443	6.22
	O14980|XPO1_HUMAN	0.0285692	2.73
	Q96B97|SH3K1_HUMAN	0.0840643	12.57
	O75607|NPM3_HUMAN	0	1.81
	Q6XZF7|DNMBP_HUMAN	-0.0439433	5.42
	Q14966|ZN638_HUMAN	-0.0892673	2.86
	O76031|CLPX_HUMAN	0.189034	5.45
	P36542|ATPG_HUMAN	-0.0892673	0.25
	Q86SZ2|TPC6B_HUMAN	0.0285692	0.67
	P62256|UBE2H_HUMAN	-0.0291463	0.25
	Q16891|MIC60_HUMAN	0.0426443	2.41
	Q4G0F5|VP26B_HUMAN	0	0.12
	Q01082|SPTB2_HUMAN	-0.0439433	7.7
	O95819|M4K4_HUMAN	0.124328	3.99
	Q06124|PTN11_HUMAN	-0.0439433	1.55
	Q9UQ88|CD11A_HUMAN	0.0703893	1.85
	P22102|PUR2_HUMAN	-0.0144996	6.04
	Q96CW1|AP2M1_HUMAN	-0.0291463	2.55
	Q96A33|CCD47_HUMAN	0.0703893	3.6
	O00622|CCN1_HUMAN	0.0426443	0.28
	Q14197|ICT1_HUMAN	0.176323	1.59
	P32119|PRDX2_HUMAN	-0.0740006	1.61
	Q12974|TP4A2_HUMAN	0.250962	4.46
	P50281|MMP14_HUMAN	0	8.32
	Q8TCA0|LRC20_HUMAN	-0.666576	0
	O75381|PEX14_HUMAN	0	1.34
	P25774|CATS_HUMAN	-0.915936	0
	P51610|HCFC1_HUMAN	0.0565835	5.47
	Q56UQ5|TPT1L_HUMAN	-0.0291463	3.95
	Q04721|NOTC2_HUMAN	0.321928	0.63
	Q9Y262|EIF3L_HUMAN	0.0285692	0.47
	Q3ZCQ8|TIM50_HUMAN	-0.0892673	5.59
	Q96EY1|DNJA3_HUMAN	-0.152003	16.8
	Q15154|PCM1_HUMAN	-0.136062	0.09
	Q7L0Y3|TM10C_HUMAN	0.0426443	5.72
	O00584|RNT2_HUMAN	0.411426	0
	P11586|C1TC_HUMAN	0.163499	10
	Q96DE5|APC16_HUMAN	-0.321928	0
	Q15811|ITSN1_HUMAN	-0.454032	0
	Q9H0D6|XRN2_HUMAN	0.201634	7.47
	P07737|PROF1_HUMAN	-0.0144996	2.5
	Q68E01|INT3_HUMAN	-0.514573	0
	O15091|MRPP3_HUMAN	-0.200913	0.03
	P62306|RUXF_HUMAN	0	1.42
	Q8WWN9|ICEF1_HUMAN	-0.136062	0
	Q16512|PKN1_HUMAN	0.137504	12.09
	O95379|TFIP8_HUMAN	-0.120294	4.25
	Q96G25|MED8_HUMAN	0.0976108	1.43
	Q8WVV9|HNRLL_HUMAN	0.0840643	5.62
	P52294|IMA5_HUMAN	0.176323	3.26
	Q9UQ80|PA2G4_HUMAN	0.0285692	6.88
	Q03701|CEBPZ_HUMAN	-0.0892673	14.88
	Q7L2H7|EIF3M_HUMAN	0.0143553	0.26
	Q14692|BMS1_HUMAN	0.0565835	5.77
	Q9Y303|NAGA_HUMAN	0.704872	0
	P49756|RBM25_HUMAN	-0.0439433	2.49
	Q06830|PRDX1_HUMAN	0.0976108	12.67
	P25205|MCM3_HUMAN	-0.0740006	2.27
	O14544|SOCS6_HUMAN	0.344828	10.98
	Q9UJM3|ERRFI_HUMAN	0.815575	0
	P07199|CENPB_HUMAN	0.0426443	0.13
	P07099|HYEP_HUMAN	0.298658	16.49
	Q8WUM0|NU133_HUMAN	0.189034	3.87
	P49588|SYAC_HUMAN	0.0703893	2.46
	P52566|GDIR2_HUMAN	0.0703893	7.61
	P52564|MP2K6_HUMAN	-0.0439433	2.55
	Q14155|ARHG7_HUMAN	-0.0291463	2.05
	P23284|PPIB_HUMAN	0	0.39
	P61964|WDR5_HUMAN	-0.0144996	2.13
	P51636|CAV2_HUMAN	0.0143553	1.91
	P54136|SYRC_HUMAN	-0.0588937	3.65
	P25685|DNJB1_HUMAN	0.0426443	1.19
	O00471|EXOC5_HUMAN	-0.0439433	2.25
	P12814|ACTN1_HUMAN	0	2.16
	Q8TAT6|NPL4_HUMAN	0.0285692	0.48
	Q14137|BOP1_HUMAN	-0.0439433	3.17
	Q9NZD8|SPG21_HUMAN	0.422233	0
	Q9H6W3|RIOX1_HUMAN	0.344828	8.64
	P42229|STA5A_HUMAN	0.0565835	1.85
	P55786|PSA_HUMAN	0	2.86
	Q08J23|NSUN2_HUMAN	0.0703893	3.73
	Q9BYC2|SCOT2_HUMAN	0.0143553	0.94
	Q9Y2S7|PDIP2_HUMAN	-0.0439433	2.1
	Q9BTC8|MTA3_HUMAN	1.76129	0
	O75175|CNOT3_HUMAN	0.263034	0.01
	Q13492|PICAL_HUMAN	-0.0439433	2.74
	Q9Y2J4|AMOL2_HUMAN	-0.168123	1.52
	Q8IYD1|ERF3B_HUMAN	0.545968	2.98
	P30153|2AAA_HUMAN	0.0426443	2.84
	Q9BXR0|TGT_HUMAN	0.298658	3.1
	P61204|ARF3_HUMAN	0.0285692	0
	Q9UNI6|DUS12_HUMAN	0.298658	4.77
	O95810|CAVN2_HUMAN	-0.0588937	4.79
	P23470|PTPRG_HUMAN	0.0840643	0.49
	Q7Z460|CLAP1_HUMAN	0.124328	0.03
[truncated: 2,714 more rows]

## Sheet: Fig. 3j
	Protein ID	Fold change log2(CXCL12-Ctx/Control)	Significance
	Q9P0K1|ADA22_HUMAN	-2.8365	2.19
	Q86WC4|OSTM1_HUMAN	0.189034	2.47
	Q9H3R2|MUC13_HUMAN	-0.168123	2.87
	Q8N357|S35F6_HUMAN	-0.713119	0
	P20648|ATP4A_HUMAN	-5.64386	0
	P30556|AGTR1_HUMAN	6	0
	O75844|FACE1_HUMAN	0	3.21
	P49257|LMAN1_HUMAN	-0.0144996	4.07
	P16066|ANPRA_HUMAN	0.687061	0.81
	Q5SNT2|TM201_HUMAN	-0.268817	8.67
	Q6DD88|ATLA3_HUMAN	0.0143553	1.3
	P22455|FGFR4_HUMAN	-0.304006	2.04
	P21796|VDAC1_HUMAN	0	5.92
	Q9BVK6|TMED9_HUMAN	0.137504	0.37
	P18827|SDC1_HUMAN	-0.0588937	9.86
	Q53TN4|CYBR1_HUMAN	0.333424	0.8
	Q6EMK4|VASN_HUMAN	-0.286304	13.73
	P43005|EAA3_HUMAN	0.0285692	5.16
	Q9UM00|TMCO1_HUMAN	-0.234465	3.95
	Q03519|TAP2_HUMAN	6	0
	Q9HDC9|APMAP_HUMAN	-0.0291463	3.18
	P49768|PSN1_HUMAN	-0.251539	2.42
	Q9NYP7|ELOV5_HUMAN	-0.0144996	0.81
	Q86SF2|GALT7_HUMAN	0.0840643	0.87
	Q9NSD5|S6A13_HUMAN	0.454176	0
	O15400|STX7_HUMAN	0.321928	0.58
	Q9NZH0|GPC5B_HUMAN	-5.64386	0
	Q9BTX1|NDC1_HUMAN	0.356144	4.98
	Q9H553|ALG2_HUMAN	0.321928	4.88
	P32970|CD70_HUMAN	0.0976108	1.04
	Q495W5|FUT11_HUMAN	1.40054	3.59
	O14654|IRS4_HUMAN	0	0.06
	Q9ULK6|RN150_HUMAN	-2.73697	2.61
	Q8WVX9|FACR1_HUMAN	-2.8365	3.91
	P39059|COFA1_HUMAN	0.163499	1.69
	P51582|P2RY4_HUMAN	-5.64386	0
	Q96J02|ITCH_HUMAN	0.641546	2.79
	Q13492|PICAL_HUMAN	0.0703893	1.18
	Q9Y3A6|TMED5_HUMAN	-0.286304	3.33
	O75197|LRP5_HUMAN	-2.18442	1.6
	Q13478|IL18R_HUMAN	2.93923	2.93
	P35555|FBN1_HUMAN	0.0143553	2.91
	P57088|TMM33_HUMAN	1.69599	4.54
	Q6U841|S4A10_HUMAN	0.238787	2.62
	P00846|ATP6_HUMAN	-0.0144996	10.74
	Q9UGP8|SEC63_HUMAN	0.15056	7.46
	O14967|CLGN_HUMAN	0.356144	0.06
	P19021|AMD_HUMAN	-0.217591	5.12
	Q7Z7N9|T179B_HUMAN	-0.0740006	0.9
	Q9UMY4|SNX12_HUMAN	-1.59946	6.96
	Q12907|LMAN2_HUMAN	-0.0588937	0.96
	P56937|DHB7_HUMAN	6	0
	O94923|GLCE_HUMAN	-3.47393	4
	Q8IZA0|K319L_HUMAN	-0.168123	6.19
	Q9BTX3|TM208_HUMAN	-0.304006	2.59
	P26572|MGAT1_HUMAN	0.344828	1.64
	Q9UQ05|KCNH4_HUMAN	-0.251539	0
	Q7Z4W1|DCXR_HUMAN	6	0
	O60513|B4GT4_HUMAN	-5.64386	0
	O75746|CMC1_HUMAN	-0.168123	0.36
	O00220|TR10A_HUMAN	-0.286304	3.16
	Q8MH63|LAT1N_HUMAN	-0.0588937	0
	Q8WXH0|SYNE2_HUMAN	0	2.42
	Q9Y6A9|SPCS1_HUMAN	-3.05889	6.8
	P09619|PGFRB_HUMAN	-0.0291463	7.47
	O60830|TI17B_HUMAN	-5.64386	12.51
	Q86VR2|F134C_HUMAN	0.765535	0.8
	Q8WWQ0|PHIP_HUMAN	0.111031	3.53
	Q9Y4F1|FARP1_HUMAN	3.12598	7.32
	Q6NSJ0|K1161_HUMAN	-0.0740006	4.26
	Q9NZU0|FLRT3_HUMAN	-2.94342	11.08
	Q15904|VAS1_HUMAN	0.0143553	0.86
	P02751|FINC_HUMAN	0.111031	3.21
	Q9NX62|IMPA3_HUMAN	0.0703893	0.35
	Q13423|NNTM_HUMAN	0.0703893	0.14
	Q9UN66|PCDB8_HUMAN	-1.32193	0
	Q9P2E9|RRBP1_HUMAN	-0.0144996	0.67
	Q9H330|TM245_HUMAN	-0.104697	1.49
	Q9NZ45|CISD1_HUMAN	0.0976108	4.96
	Q8NC42|RN149_HUMAN	0.422233	0
	P04216|THY1_HUMAN	-0.0439433	7.63
	Q6NTF9|RHBD2_HUMAN	-0.200913	3.75
	Q9GZM5|YIPF3_HUMAN	-1.64386	7.9
	Q9Y282|ERGI3_HUMAN	-0.104697	5.3
	Q9H8L6|MMRN2_HUMAN	6	0
	Q9H3N1|TMX1_HUMAN	0	1.07
	Q16563|SYPL1_HUMAN	-0.152003	1.91
	P22413|ENPP1_HUMAN	-0.168123	3.25
	O75751|S22A3_HUMAN	0.226509	3.88
	P41587|VIPR2_HUMAN	1.81558	15.39
	O95674|CDS2_HUMAN	0.400538	0
	Q643R3|LPCT4_HUMAN	6	0
	Q8TED1|GPX8_HUMAN	0.189034	1.31
	Q14318|FKBP8_HUMAN	-0.0740006	3.09
	Q8TDW0|LRC8C_HUMAN	-0.0144996	4.78
	Q5UCC4|EMC10_HUMAN	-0.0892673	0
	O95249|GOSR1_HUMAN	0.298658	3.64
	Q70UQ0|IKIP_HUMAN	-0.0144996	8.71
	P11362|FGFR1_HUMAN	-0.304006	2.04
	P10301|RRAS_HUMAN	0.0285692	0.95
	P55081|MFAP1_HUMAN	-0.514573	8.66
	Q9UI14|PRAF1_HUMAN	0	0.2
	Q9UL01|DSE_HUMAN	-0.0439433	0
	O95140|MFN2_HUMAN	0.0703893	0
	Q99715|COCA1_HUMAN	0.0565835	0.73
	Q6NUK1|SCMC1_HUMAN	0.176323	3.59
	Q16790|CAH9_HUMAN	-0.200913	4.07
	P11717|MPRI_HUMAN	0.0426443	3
	P61073|CXCR4_HUMAN	-0.862496	28.46
	P21397|AOFA_HUMAN	-0.0740006	6.57
	P00414|COX3_HUMAN	-2.94342	2.86
	Q96K49|TM87B_HUMAN	1.23879	3.4
	Q13324|CRFR2_HUMAN	0.214125	0
	O95573|ACSL3_HUMAN	0.0703893	3.5
	Q99965|ADAM2_HUMAN	6	0
	O14880|MGST3_HUMAN	0.0426443	4.86
	Q9H061|T126A_HUMAN	0.0285692	2.88
	P08183|MDR1_HUMAN	1.33342	0.15
	O94823|AT10B_HUMAN	0.0976108	0
	Q9BZM4|N2DL3_HUMAN	-1.39593	3.98
	P20908|CO5A1_HUMAN	0.0976108	3.06
	O94911|ABCA8_HUMAN	0.815575	0
	Q9P0S9|TM14C_HUMAN	-0.0588937	1.84
	Q9P2C4|TM181_HUMAN	0.333424	7.1
	P10696|PPBN_HUMAN	-5.64386	0
	P14207|FOLR2_HUMAN	0.31034	16.63
	P33527|MRP1_HUMAN	-0.0144996	3.12
	Q10589|BST2_HUMAN	-0.0892673	8.52
	Q02127|PYRD_HUMAN	0.0840643	1.85
	P98172|EFNB1_HUMAN	-0.268817	2.72
	Q96AA3|RFT1_HUMAN	0.0426443	0
	Q99735|MGST2_HUMAN	0.400538	4.31
	P31321|KAP1_HUMAN	0.137504	5.21
	Q9Y3Q3|TMED3_HUMAN	-0.136062	0.65
	Q9Y5E5|PCDB4_HUMAN	-1.32193	0
	O60503|ADCY9_HUMAN	0.0426443	2.9
	P08574|CY1_HUMAN	0.163499	4.01
	P20338|RAB4A_HUMAN	0.214125	2.02
	Q9P273|TEN3_HUMAN	0.831877	2.6
	Q9GIP4|LAT1L_HUMAN	-0.0439433	0
	Q8N8Z6|DCBD1_HUMAN	-0.0588937	6.41
	P15328|FOLR1_HUMAN	0.0565835	16.35
	P28300|LYOX_HUMAN	-2.94342	2.95
	Q66K14|TBC9B_HUMAN	-3.05889	7.16
	A0PJK1|SC5AA_HUMAN	-5.64386	0
	Q15382|RHEB_HUMAN	0.0976108	1.7
	O96011|PX11B_HUMAN	-0.184425	0
	P61009|SPCS3_HUMAN	0.298658	3.72
	Q9UIQ6|LCAP_HUMAN	0.0976108	2.77
	Q9GZY8|MFF_HUMAN	0.238787	3.14
	Q5ZPR3|CD276_HUMAN	-0.0439433	4.84
	Q6PIU2|NCEH1_HUMAN	-0.0291463	7.25
	Q96N66|MBOA7_HUMAN	0.124328	6.57
	P01891|1A68_HUMAN	0.0143553	4.05
	Q9NPF0|CD320_HUMAN	-0.234465	3.95
	Q8TC12|RDH11_HUMAN	0.0426443	6.78
	P56589|PEX3_HUMAN	0.250962	3.43
	Q6NZI2|PTRF_HUMAN	0.0565835	3.7
	Q9UKN1|MUC12_HUMAN	0.0565835	3.72
	Q8N697|S15A4_HUMAN	0.0426443	0.48
	P08962|CD63_HUMAN	-0.0588937	5.18
	Q8WUM9|S20A1_HUMAN	-1.25154	6.27
	P04156|PRIO_HUMAN	0.214125	1.24
	Q06136|KDSR_HUMAN	-0.0144996	0.01
	Q9Y2P5|S27A5_HUMAN	6	0
	P16671|CD36_HUMAN	0.124328	4.39
	P03886|NU1M_HUMAN	6	0
	Q96QE2|MYCT_HUMAN	0.0565835	8.11
	P15291|B4GT1_HUMAN	0.124328	7.26
	P56134|ATPK_HUMAN	-0.0144996	0.39
	P29320|EPHA3_HUMAN	4.0268	0
	Q6YHK3|CD109_HUMAN	-0.0291463	0.87
	Q92930|RAB8B_HUMAN	-0.0439433	5.77
	Q14517|FAT1_HUMAN	0.263034	6.12
	Q8TBQ9|KISHA_HUMAN	0.0143553	1.62
	Q96GQ5|RUS1_HUMAN	-0.577767	7.47
	P78536|ADA17_HUMAN	-0.340075	1.78
	Q9HCM3|K1549_HUMAN	0.0143553	3.05
	P12235|ADT1_HUMAN	-0.0291463	1.46
	Q8WWI5|CTL1_HUMAN	-0.0892673	1.96
	Q687X5|STEA4_HUMAN	-0.0291463	1.15
	P19086|GNAZ_HUMAN	-0.0144996	0.11
	Q8TB61|S35B2_HUMAN	-0.0291463	4.24
	Q9UKR5|ERG28_HUMAN	-0.514573	0
	P51164|ATP4B_HUMAN	0.0143553	8.72
	P61421|VA0D1_HUMAN	0.0565835	3.74
	P20339|RAB5A_HUMAN	0.0285692	2.17
	P16989|YBOX3_HUMAN	0.176323	1.22
	Q5VU97|CAHD1_HUMAN	-0.0588937	9.07
	Q9BVV7|TIM21_HUMAN	0.505891	0.57
	Q5TFQ8|SIRBL_HUMAN	-0.104697	4.2
	Q5JPE7|NOMO2_HUMAN	0.111031	5.58
	P31641|SC6A6_HUMAN	0.0976108	4.57
	P21926|CD9_HUMAN	-1.39593	4.24
	P54920|SNAA_HUMAN	-0.0144996	8.5
	Q3T906|GNPTA_HUMAN	1.26303	0.12
	P61619|S61A1_HUMAN	-0.0291463	5.07
	P17301|ITA2_HUMAN	0.0703893	0.25
	O94966|UBP19_HUMAN	-5.64386	0
	Q9C0C4|SEM4C_HUMAN	0.0703893	0
	Q96RV3|PCX1_HUMAN	-0.0892673	0.65
	P01130|LDLR_HUMAN	0.15056	5.95
	Q9UBV2|SE1L1_HUMAN	0.201634	1.2
	Q9H799|CE042_HUMAN	6	0
	P25445|TNR6_HUMAN	-0.0588937	6.03
	P07093|GDN_HUMAN	0.0703893	8.44
	Q9UHN6|TMEM2_HUMAN	0.0426443	0.67
	Q68D85|NR3L1_HUMAN	0.111031	3.25
	Q16706|MA2A1_HUMAN	0.298658	1.86
	Q96ET8|TV23C_HUMAN	-0.473931	0.65
	P21589|5NTD_HUMAN	0.0976108	0.81
	Q01974|ROR2_HUMAN	-0.200913	2.91
	P27658|CO8A1_HUMAN	-4.64386	7.71
	O75477|ERLN1_HUMAN	0.286881	0.29
	P49757|NUMB_HUMAN	-3.32193	3.48
	P41440|S19A1_HUMAN	-0.473931	0
	Q9NWH9|SLTM_HUMAN	0.31034	7.65
	Q969R2|OSBP2_HUMAN	0.333424	0
	P00451|FA8_HUMAN	0	0.02
	A6NFA1|TIKI2_HUMAN	0.0840643	5.44
	Q9C0K1|S39A8_HUMAN	0.464668	5.57
	P28827|PTPRM_HUMAN	0.0840643	0.59
	Q6PKC3|TXD11_HUMAN	0.124328	0.17
	Q14789|GOGB1_HUMAN	3.33628	8.65
	Q6PCB8|EMB_HUMAN	-1.25154	1.16
	Q2PZI1|D19L1_HUMAN	-5.64386	0
	P51151|RAB9A_HUMAN	0.0840643	1.11
	P22607|FGFR3_HUMAN	-0.304006	2.04
	P09603|CSF1_HUMAN	0.432959	10.46
	Q9Y5U9|IR3IP_HUMAN	0.0565835	3.59
	O00400|ACATN_HUMAN	1.69153	0
	O95168|NDUB4_HUMAN	0.0565835	0
	P01112|RASH_HUMAN	-0.785875	5.66
	O95139|NDUB6_HUMAN	6	0
	O15155|BET1_HUMAN	-1.64386	3.91
	Q12846|STX4_HUMAN	0.176323	5.21
	P05106|ITB3_HUMAN	0.226509	5.46
	Q4KMQ2|ANO6_HUMAN	0.0143553	0.12
	P19440|GGT1_HUMAN	-0.168123	4.21
	Q9NZ53|PDXL2_HUMAN	-0.0588937	4.36
	Q9NPR2|SEM4B_HUMAN	-0.514573	0
	Q6Y288|B3GLT_HUMAN	0.411426	4.87
	Q13515|BFSP2_HUMAN	1.72247	0
	Q7Z3D4|LYSM3_HUMAN	-0.168123	2.74
	P63000|RAC1_HUMAN	0.286881	5.71
	O60507|TPST1_HUMAN	0.176323	4.19
	O15247|CLIC2_HUMAN	-0.104697	1
	Q8TDB8|GTR14_HUMAN	0.0840643	4.65
	Q15392|DHC24_HUMAN	-0.304006	2.84
	Q14542|S29A2_HUMAN	0	4.12
	Q8IV08|PLD3_HUMAN	-0.0291463	0.61
	Q7Z2H8|S36A1_HUMAN	-0.0144996	0
	Q9NRX5|SERC1_HUMAN	0.163499	0.04
	Q15334|L2GL1_HUMAN	-5.64386	0
	Q9UKX5|ITA11_HUMAN	0.163499	11.41
	Q13425|SNTB2_HUMAN	0.464668	5.45
	Q9Y3E0|GOT1B_HUMAN	-3.18442	3.2
	P58658|EVA1C_HUMAN	0.389567	3.85
	Q92823|NRCAM_HUMAN	1.22651	15.42
	Q93096|TP4A1_HUMAN	-0.0740006	2.88
	O75352|MPU1_HUMAN	0.321928	4.11
	Q13467|FZD5_HUMAN	-0.943416	2.63
	P17813|EGLN_HUMAN	-0.0291463	7.1
	O75581|LRP6_HUMAN	-0.120294	0.79
	Q9Y487|VPP2_HUMAN	0.15056	6.83
	Q9NYQ6|CELR1_HUMAN	0.0840643	2.11
	O14735|CDIPT_HUMAN	0	1.77
	Q8TCT8|SPP2A_HUMAN	2.95791	2.97
	Q7KYR7|BT2A1_HUMAN	-0.0144996	15.19
	Q9HCK4|ROBO2_HUMAN	-1.59946	4.26
	Q9H6B4|CLMP_HUMAN	0.0703893	6.54
	O15439|MRP4_HUMAN	-0.136062	0.61
	Q9BVT8|TMUB1_HUMAN	-0.217591	0.72
	Q9H2J7|S6A15_HUMAN	0.250962	0.05
	Q13488|VPP3_HUMAN	-0.0144996	3.08
	Q92626|PXDN_HUMAN	0.238787	8.39
	P39656|OST48_HUMAN	0	1.48
	P29323|EPHB2_HUMAN	-0.0740006	4.76
	Q96F81|DISP1_HUMAN	6	0
	P16144|ITB4_HUMAN	0.0840643	0.31
	Q13443|ADAM9_HUMAN	-0.454032	8.79
	Q15262|PTPRK_HUMAN	-0.200913	4.64
	Q16572|VACHT_HUMAN	-5.64386	0
	P61077|UB2D3_HUMAN	-0.152003	2.38
	Q86V85|GP180_HUMAN	0.124328	3.4
	Q9Y679|AUP1_HUMAN	-0.0291463	6.39
	P53680|AP2S1_HUMAN	0.0565835	4.57
	Q5DID0|UROL1_HUMAN	0.111031	1.25
	Q96FX8|PERP_HUMAN	-0.120294	0
	P01116|RASK_HUMAN	-0.473931	0
	Q7Z7H5|TMED4_HUMAN	0.189034	0.9
	Q99500|S1PR3_HUMAN	1.50589	3.62
	P39060|COIA1_HUMAN	2.23266	0
	Q9UHX3|AGRE2_HUMAN	0.0840643	3.93
	P54760|EPHB4_HUMAN	0.0565835	5.52
	A6NMZ7|CO6A6_HUMAN	-5.64386	0
	P00734|THRB_HUMAN	1.60881	0.16
	O75955|FLOT1_HUMAN	-0.0144996	11.6
	Q9NW15|ANO10_HUMAN	0.163499	12.14
	Q13586|STIM1_HUMAN	-0.0439433	0.35
	Q9NPR9|GP108_HUMAN	-0.168123	1.75
	P54826|GAS1_HUMAN	-0.0439433	4.71
	Q96EU7|C1GLC_HUMAN	0.0426443	0.21
	O14569|C56D2_HUMAN	-0.434403	3.94
	Q9Y4W6|AFG32_HUMAN	0.0285692	4.74
	Q86SJ2|AMGO2_HUMAN	0.321928	1.94
	P35052|GPC1_HUMAN	-0.0588937	6.28
	P13612|ITA4_HUMAN	-0.0740006	0.39
	O14817|TSN4_HUMAN	1.33342	3.5
	Q9Y4D7|PLXD1_HUMAN	0.0565835	1.96
	P08195|4F2_HUMAN	-0.0144996	1.1
	Q9HC07|TM165_HUMAN	-0.268817	0.64
	Q9NXG6|P4HTM_HUMAN	-0.0144996	1.28
	P08865|RSSA_HUMAN	0.15056	13.5
	O95858|TSN15_HUMAN	-1.51457	0
	O60462|NRP2_HUMAN	0.0976108	4.61
	Q9C0E8|LNP_HUMAN	-0.0439433	2.19
	Q9NP72|RAB18_HUMAN	0.0285692	3.95
	O15260|SURF4_HUMAN	0.0703893	0.08
	Q15800|MSMO1_HUMAN	0.799087	1.12
	Q14108|SCRB2_HUMAN	0.137504	2.63
	Q9UIG8|SO3A1_HUMAN	-0.234465	16.62
	Q9H2V7|SPNS1_HUMAN	0.201634	0.81
	Q9Y287|ITM2B_HUMAN	-0.0144996	1.85
	Q86XX4|FRAS1_HUMAN	-0.104697	0.91
	P58335|ANTR2_HUMAN	-0.0144996	10.83
	O95159|ZFPL1_HUMAN	0.344828	15.1
	P05023|AT1A1_HUMAN	0.0143553	7.73
	P42166|LAP2A_HUMAN	-0.577767	4.72
	P26038|MOES_HUMAN	0.0143553	1.27
	Q58DX5|NADL2_HUMAN	0.0565835	0
	Q8NC56|LEMD2_HUMAN	0.298658	4.84
	Q13308|PTK7_HUMAN	-0.0588937	9.91
	Q06418|TYRO3_HUMAN	0.124328	0.74
	P15144|AMPN_HUMAN	-0.0144996	2.16
	Q99829|CPNE1_HUMAN	0.0285692	3.37
	Q2Y0W8|S4A8_HUMAN	0.400538	2.62
	P00533|EGFR_HUMAN	-2.12029	104.96
	Q8NFZ4|NLGN2_HUMAN	0.15056	1.65
	Q96C19|EFHD2_HUMAN	-0.120294	2.4
	Q9NW97|TMM51_HUMAN	6	15.04
	P14616|INSRR_HUMAN	0.0426443	22.39
	Q9NVI7|ATD3A_HUMAN	0.0143553	8.02
	Q96J84|KIRR1_HUMAN	0.0285692	0.22
	Q15582|BGH3_HUMAN	-5.64386	24.23
	O75063|XYLK_HUMAN	-0.152003	0
	P49795|RGS19_HUMAN	-1.02915	0
	Q9BPZ7|SIN1_HUMAN	0.15056	2.6
	Q6NUQ4|TM214_HUMAN	0.0285692	4.69
	Q9NUT2|ABCB8_HUMAN	3.07553	0.21
	Q13332|PTPRS_HUMAN	-0.577767	9.51
	P05186|PPBT_HUMAN	0.0285692	1.01
	Q9UBG0|MRC2_HUMAN	-0.0892673	3.54
	O15270|SPTC2_HUMAN	3.07382	3.1
	Q9NRJ7|PCDBG_HUMAN	-1.32193	0
	Q53GQ0|DHB12_HUMAN	-0.0291463	0.62
	A1L0T0|ILVBL_HUMAN	0.238787	2.89
	Q15223|PVRL1_HUMAN	0	0.14
	Q8IZD6|S22AF_HUMAN	0.0285692	0.88
	Q13424|SNTA1_HUMAN	-5.64386	0
	P04004|VTNC_HUMAN	0	2.07
	Q8TCT9|HM13_HUMAN	0.0285692	7.41
	Q9H4F1|SIA7D_HUMAN	6	0
	Q9Y3B3|TMED7_HUMAN	0.238787	1.37
	Q7Z2K6|ERMP1_HUMAN	0.214125	10.07
	Q96JJ7|TMX3_HUMAN	-0.0588937	3.02
	P52799|EFNB2_HUMAN	-0.0892673	8.27
	Q5T1C6|THEM4_HUMAN	1.28096	3.15
	Q9Y624|JAM1_HUMAN	0.189034	4.79
	O96005|CLPT1_HUMAN	0	0.72
	Q5VY80|RET1L_HUMAN	-0.304006	7.97
	Q9NPH3|IL1AP_HUMAN	0.0426443	3.31
	Q13564|ULA1_HUMAN	-0.0144996	2.82
	Q24JP5|T132A_HUMAN	-0.0439433	6.07
	Q9P244|LRFN1_HUMAN	-5.64386	0
	Q9HCU4|CELR2_HUMAN	-0.120294	14.6
	Q12974|TP4A2_HUMAN	0.0703893	2.88
	Q8IW52|SLIK4_HUMAN	0.0143553	3.42
	Q99805|TM9S2_HUMAN	0.0426443	4.02
	Q9H115|SNAB_HUMAN	0.0285692	8.5
	Q07157|ZO1_HUMAN	-0.713119	2.41
	O00767|ACOD_HUMAN	0.124328	0.52
	Q9BZC7|ABCA2_HUMAN	2.42761	2.15
	Q96RD7|PANX1_HUMAN	-0.0740006	0.39
	P13747|HLAE_HUMAN	2.70487	2.65
	Q9Y274|SIA10_HUMAN	0.189034	0
	Q9UJ14|GGT7_HUMAN	-0.152003	1.08
	Q03405|UPAR_HUMAN	0.0285692	2.84
	P51790|CLCN3_HUMAN	2.66448	0
	P21964|COMT_HUMAN	0.0703893	2.21
	P19075|TSN8_HUMAN	-0.152003	0.06
	A1A5C7|S22AN_HUMAN	6	0
	Q9NP58|ABCB6_HUMAN	-0.152003	15.18
	Q9NZQ7|PD1L1_HUMAN	3	0.91
	Q10472|GALT1_HUMAN	0.111031	1.33
	P11117|PPAL_HUMAN	0.298658	5.74
	Q5T9L3|WLS_HUMAN	-0.0291463	0
	O75718|CRTAP_HUMAN	0.0426443	0.44
	B4DS77|SHSA9_HUMAN	-0.0892673	1.69
	Q13557|KCC2D_HUMAN	-5.64386	0
	P51159|RB27A_HUMAN	-0.395929	4.48
	Q11201|SIA4A_HUMAN	-1.51457	2.65
	O95070|YIF1A_HUMAN	0.124328	3.51
	Q9NYZ1|TV23B_HUMAN	-0.395929	0.65
	P46940|IQGA1_HUMAN	0.0565835	2.9
	Q9H1C4|UN93B_HUMAN	6	0
	Q9UQ53|MGT4B_HUMAN	6	0
	P07942|LAMB1_HUMAN	0.0426443	0.35
	Q9UIW2|PLXA1_HUMAN	0.0976108	2.65
	Q14156|EFR3A_HUMAN	3.0197	3.03
	Q02978|M2OM_HUMAN	0	2.17
	Q15738|NSDHL_HUMAN	0.176323	6.27
	O75976|CBPD_HUMAN	-0.136062	1.12
	Q9UBN6|TR10D_HUMAN	-3.18442	3.17
	Q9ULW2|FZD10_HUMAN	-0.0740006	0
	P49810|PSN2_HUMAN	-0.454032	7.61
	Q02388|CO7A1_HUMAN	-0.0740006	1.25
	Q9H8M5|CNNM2_HUMAN	-1.59946	1.47
	Q9NY47|CA2D2_HUMAN	-0.494109	0.15
	P55011|S12A2_HUMAN	-0.0439433	3.29
	P09758|TACD2_HUMAN	0.0143553	5.67
	Q2M2I8|AAK1_HUMAN	6	0
	Q9Y6C5|PTC2_HUMAN	0	0.04
	Q96A33|CCD47_HUMAN	0.0285692	11.31
	Q96JA1|LRIG1_HUMAN	0.263034	2.39
	P26006|ITA3_HUMAN	0.0426443	4.07
	Q96CP6|GRM1A_HUMAN	-5.64386	0
	P43251|BTD_HUMAN	6	0
	P12829|MYL4_HUMAN	6	0
	Q8IUW5|RELL1_HUMAN	-0.415038	4.36
	P63027|VAMP2_HUMAN	-5.64386	2.79
	Q96NB2|SFXN2_HUMAN	-5.64386	0
	P46977|STT3A_HUMAN	-0.0291463	2.46
	P01893|HLAH_HUMAN	0.214125	0
	P08069|IGF1R_HUMAN	0.189034	22.39
	Q2UY09|COSA1_HUMAN	-5.64386	0
	Q92692|PVRL2_HUMAN	-0.0144996	3.1
	P08581|MET_HUMAN	-0.0291463	0.35
	P06213|INSR_HUMAN	-2.55639	2.63
	Q12959|DLG1_HUMAN	-0.0892673	6.3
	Q9Y2H6|FND3A_HUMAN	-0.234465	2.48
	O00299|CLIC1_HUMAN	-0.0588937	0.55
	P50851|LRBA_HUMAN	3.00899	0.09
	Q96QD8|S38A2_HUMAN	0.111031	5.41
	O43603|GALR2_HUMAN	0.124328	1.32
	P17342|ANPRC_HUMAN	-0.0144996	0.39
	Q9H7Z7|PGES2_HUMAN	0.238787	1.77
	P05026|AT1B1_HUMAN	0.0703893	10.15
	P78357|CNTP1_HUMAN	0.0976108	0.36
	O95864|FADS2_HUMAN	-0.0892673	4.56
	Q00765|REEP5_HUMAN	-0.0144996	4.11
	Q9BTV4|TMM43_HUMAN	0.0426443	6.81
	Q9H4M9|EHD1_HUMAN	0.0285692	2.01
	O75915|PRAF3_HUMAN	-1.152	3.84
	P27701|CD82_HUMAN	-0.0892673	4.04
	Q9NY26|S39A1_HUMAN	0.0840643	2.55
	O00461|GOLI4_HUMAN	0.0565835	13.83
	Q96GZ6|S41A3_HUMAN	6	0
	Q9H0V9|LMA2L_HUMAN	-0.168123	2.01
	P15151|PVR_HUMAN	0.0840643	1.06
	Q96SK2|TM209_HUMAN	0.443607	11.88
	O43768|ENSA_HUMAN	-0.268817	3.8
	Q8WXF7|ATLA1_HUMAN	-0.395929	4.62
	O15121|DEGS1_HUMAN	0.15056	0.17
	P15260|INGR1_HUMAN	-0.0892673	0.39
	Q9H223|EHD4_HUMAN	0.443607	5.06
	Q86Y82|STX12_HUMAN	0.485427	0
	Q13685|AAMP_HUMAN	-0.535332	5.13
	Q8WUX1|S38A5_HUMAN	0	3.07
	Q08334|I10R2_HUMAN	-0.415038	5.89
	Q9ULX3|NOB1_HUMAN	0.344828	3.32
	O43464|HTRA2_HUMAN	1.48543	8.37
	P20827|EFNA1_HUMAN	-0.217591	0.17
	Q96GC9|VMP1_HUMAN	0.0565835	1.2
	P10644|KAP0_HUMAN	0.189034	5.21
	P17302|CXA1_HUMAN	-3.05889	7.45
	Q86SR1|GLT10_HUMAN	0.201634	5.2
	Q9UQV4|LAMP3_HUMAN	6	0
	Q16799|RTN1_HUMAN	-0.0588937	0
	P28288|ABCD3_HUMAN	-0.68966	3.19
	Q9UNE0|EDAR_HUMAN	-5.64386	0
	P35556|FBN2_HUMAN	-0.0588937	0.66
	P31431|SDC4_HUMAN	-0.0740006	5.49
	P30530|UFO_HUMAN	-0.0291463	6.71
	O00180|KCNK1_HUMAN	1.36737	0.35
	Q9NS00|C1GLT_HUMAN	-5.64386	0
	P61006|RAB8A_HUMAN	0.0976108	4.45
	Q96HV5|TM41A_HUMAN	-0.168123	0
	Q9NV96|CC50A_HUMAN	-0.104697	0.71
	Q9Y639|NPTN_HUMAN	0	1.5
	P21810|PGS1_HUMAN	-3.05889	3.02
	Q9NXH8|TOR4A_HUMAN	0.201634	0
	P09382|LEG1_HUMAN	-0.184425	4.61
	O00264|PGRC1_HUMAN	1.56071	4.22
	Q9H9S3|S61A2_HUMAN	0.15056	5.07
	Q15375|EPHA7_HUMAN	-0.943416	8.02
	O94826|TOM70_HUMAN	-0.268817	1.33
	P14384|CBPM_HUMAN	-0.152003	3.3
	Q9H6L2|TM231_HUMAN	0.0976108	2.26
	Q99650|OSMR_HUMAN	0.0703893	2.23
	O75084|FZD7_HUMAN	1.51096	2.96
	Q14699|RFTN1_HUMAN	-5.64386	0
	Q8IUX1|T126B_HUMAN	2.87971	7.02
	P84095|RHOG_HUMAN	-0.268817	10.14
	Q10469|MGAT2_HUMAN	1.40599	3.33
	P08572|CO4A2_HUMAN	0.0143553	2.29
	Q9BZM5|N2DL2_HUMAN	0.137504	3.03
	Q7Z3B0|SIM15_HUMAN	0.0565835	0
	O14957|QCR10_HUMAN	0.344828	17.12
	O43688|PLPP2_HUMAN	0.163499	0.56
	O15118|NPC1_HUMAN	0.31034	3.51
	Q29980|MICB_HUMAN	0.0703893	3.71
	P20020|AT2B1_HUMAN	-0.136062	2.91
	O43676|NDUB3_HUMAN	-1.8365	0.25
	Q6ZUX7|LHPL2_HUMAN	0.0703893	0
	Q8NFZ8|CADM4_HUMAN	-0.120294	1.02
	P61586|RHOA_HUMAN	-0.785875	7.89
	P11047|LAMC1_HUMAN	0.0565835	6.02
	Q9Y6N7|ROBO1_HUMAN	-0.104697	0.76
	P07204|TRBM_HUMAN	0	0.19
	Q8N441|FGRL1_HUMAN	-0.395929	1.96
	Q5SWH9|TMM69_HUMAN	0.0703893	0
	Q96KV6|BT2A3_HUMAN	-0.184425	15.19
	P10620|MGST1_HUMAN	-0.251539	14.42
	Q96TC7|RMD3_HUMAN	3.2032	3.78
	Q8NFJ5|RAI3_HUMAN	-0.0144996	0.17
	Q07065|CKAP4_HUMAN	0.0703893	4.57
	O95782|AP2A1_HUMAN	0	2.86
	O75487|GPC4_HUMAN	0.0285692	0
	Q9UN71|PCDGG_HUMAN	0.464668	0
	Q9P2B2|FPRP_HUMAN	-0.0291463	0.97
	O60669|MOT2_HUMAN	-1.59946	3.92
	Q9Y5Y0|FLVC1_HUMAN	-0.0892673	2.79
	P51571|SSRD_HUMAN	0	5.38
	P12644|BMP4_HUMAN	0.0143553	0.18
	Q96DB9|FXYD5_HUMAN	3.37016	7.32
	O15031|PLXB2_HUMAN	0	10.18
	Q7L5N7|PCAT2_HUMAN	-0.0439433	1.98
	Q02487|DSC2_HUMAN	1.27501	4.12
	Q93050|VPP1_HUMAN	0.189034	3.85
	P11234|RALB_HUMAN	0.0285692	0.11
	Q9H1E5|TMX4_HUMAN	-0.0740006	3.32
	O14763|TR10B_HUMAN	0.124328	5.24
	Q9H3Z4|DNJC5_HUMAN	-3.05889	3.08
	O14653|GOSR2_HUMAN	-5.64386	0
	Q8NFN8|GP156_HUMAN	-5.64386	0
	Q9HBH0|RHOF_HUMAN	6	0
	O00533|NCHL1_HUMAN	0.0426443	3.42
	O95297|MPZL1_HUMAN	-0.0892673	6.24
	Q6ZRP7|QSOX2_HUMAN	0.0143553	0.59
	Q8N6L1|KTAP2_HUMAN	0.0143553	7.59
	P48029|SC6A8_HUMAN	-0.0439433	3.79
	Q9NYQ7|CELR3_HUMAN	0.250962	4.1
	O15127|SCAM2_HUMAN	1.20789	0.4
	Q969X5|ERGI1_HUMAN	0.124328	0.33
	Q08629|TICN1_HUMAN	1.32193	4.04
	Q9H0X4|ITFG3_HUMAN	-0.0144996	11.59
	Q9HCM2|PLXA4_HUMAN	0.15056	2.65
	Q6Y1H2|HACD2_HUMAN	0.0285692	4.13
	O95672|ECEL1_HUMAN	-5.64386	0
	O60266|ADCY3_HUMAN	1.59455	4.36
	P21731|TA2R_HUMAN	0.0840643	4.18
	P35610|SOAT1_HUMAN	-0.37707	10.8
	P30408|T4S1_HUMAN	1.61353	3.91
	Q5VW38|GP107_HUMAN	0.214125	6.14
	Q9Y277|VDAC3_HUMAN	0.0840643	8.04
	Q9NR77|PXMP2_HUMAN	-5.64386	0
	Q6P1M0|S27A4_HUMAN	0.678072	4.07
	Q9Y3D6|FIS1_HUMAN	-1.39593	3.75
	Q9BXK5|B2L13_HUMAN	4.05485	7.84
	P36941|TNR3_HUMAN	0.0285692	2.27
	Q14435|GALT3_HUMAN	0.238787	4.95
	Q9Y584|TIM22_HUMAN	-1.32193	0
	P13987|CD59_HUMAN	0.124328	5.13
	O75695|XRP2_HUMAN	0	0.04
	O15321|TM9S1_HUMAN	-3.05889	7.46
	O15438|MRP3_HUMAN	0.0143553	0.58
	Q9NVV5|AIG1_HUMAN	6	0
	Q9Y5F1|PCDBC_HUMAN	-1.32193	0
	O60487|MPZL2_HUMAN	-0.0291463	0.57
	O43657|TSN6_HUMAN	-0.0439433	6.89
	Q13444|ADA15_HUMAN	0	5.04
	P60953|CDC42_HUMAN	0.111031	0.2
	O75970|MPDZ_HUMAN	6	0
	Q12884|SEPR_HUMAN	0.0976108	17.09
	Q13454|TUSC3_HUMAN	1.91839	5.81
	Q8NB49|AT11C_HUMAN	1.52105	4.15
	P05556|ITB1_HUMAN	-0.0144996	3.2
	P49755|TMEDA_HUMAN	-0.0588937	7.96
	O60427|FADS1_HUMAN	-0.321928	4.58
	Q06481|APLP2_HUMAN	-0.321928	8.74
	O43169|CYB5B_HUMAN	0.0565835	0.04
	P16422|EPCAM_HUMAN	-0.120294	0.45
	Q8N5K1|CISD2_HUMAN	-0.152003	1.81
	Q9BV40|VAMP8_HUMAN	-0.120294	0
	P98194|AT2C1_HUMAN	-5.05889	14.31
	O75923|DYSF_HUMAN	-0.0588937	2.01
	Q9H3U1|UN45A_HUMAN	0.0976108	2.58
	Q9NZM1|MYOF_HUMAN	0.0703893	3.06
	Q9UQ49|NEUR3_HUMAN	0.773996	0
	P46531|NOTC1_HUMAN	-0.862496	0
	Q9UBX3|DIC_HUMAN	0.189034	3.92
	Q8N766|EMC1_HUMAN	0.0565835	1.65
	Q6UXM1|LRIG3_HUMAN	-5.64386	0
	Q14432|PDE3A_HUMAN	-0.0291463	0.62
	Q7Z739|YTHD3_HUMAN	0.0565835	3.79
	Q9Y5Z0|BACE2_HUMAN	-0.535332	3.92
	Q31612|1B73_HUMAN	3.17632	3.28
	Q16363|LAMA4_HUMAN	2.95977	11.1
	Q9UGH3|S23A2_HUMAN	0.632268	0.3
	P57103|NAC3_HUMAN	-5.64386	0
	Q9UH62|ARMX3_HUMAN	-1.64386	3.93
	Q96S97|MYADM_HUMAN	-1.08927	3.42
	Q96BD0|SO4A1_HUMAN	2.77821	2.4
	Q969L2|MAL2_HUMAN	-0.0588937	0.49
	P51809|VAMP7_HUMAN	-0.0439433	4.47
	Q7L311|ARMX2_HUMAN	3.21101	4.81
	Q14254|FLOT2_HUMAN	0.0565835	5.9
	Q8TCJ2|STT3B_HUMAN	0	0.6
	P98160|PGBM_HUMAN	0.275007	0.4
	Q6UX65|DRAM2_HUMAN	3.64501	0
	Q9H0U3|MAGT1_HUMAN	2.09424	13.21
	P63244|GBLP_HUMAN	0.0976108	1.83
	O95716|RAB3D_HUMAN	0.201634	2.07
	Q8N350|DOS_HUMAN	0.176323	2.62
	Q969V3|NCLN_HUMAN	0.124328	7.67
	P20701|ITAL_HUMAN	0	0.13
	Q8NE86|MCU_HUMAN	-0.234465	0.22
	P48751|B3A3_HUMAN	0.422233	0.02
	P48960|CD97_HUMAN	-0.0439433	1.88
	O43493|TGON2_HUMAN	0.443607	4.69
	Q9BZH6|WDR11_HUMAN	2.02148	0
	Q15907|RB11B_HUMAN	0.0426443	3.01
	Q13190|STX5_HUMAN	0.0426443	1.61
	Q8TD20|GTR12_HUMAN	-0.473931	0
	Q68EM7|RHG17_HUMAN	0.0565835	0.57
	Q8NBQ7|AQP11_HUMAN	6	0
	Q92544|TM9S4_HUMAN	-0.104697	6.53
	Q86UL3|GPAT4_HUMAN	1.53107	3.83
	O14641|DVL2_HUMAN	-0.621488	0
	Q14344|GNA13_HUMAN	-0.0144996	3.15
	Q9UNL2|SSRG_HUMAN	0.0143553	0.83
	P55268|LAMB2_HUMAN	-5.64386	9.6
	P60468|SC61B_HUMAN	0.0565835	1.85
	Q9NQX7|ITM2C_HUMAN	-0.0740006	1.4
	P51805|PLXA3_HUMAN	-0.184425	5.57
	Q5T4S7|UBR4_HUMAN	1.59455	3.45
	P12236|ADT3_HUMAN	-0.0144996	0.29
	Q9H5Y7|SLIK6_HUMAN	0.0565835	10.87
	P34741|SDC2_HUMAN	-0.0439433	7.12
	A6NMY6|AXA2L_HUMAN	0.0143553	12.62
	Q9P0L0|VAPA_HUMAN	0.15056	4.74
	A2RU67|K1467_HUMAN	0	0.02
	Q8NE01|CNNM3_HUMAN	-0.217591	2.9
	Q10471|GALT2_HUMAN	0.0426443	0.49
	Q30201|HFE_HUMAN	0.731183	5.47
	Q6UVK1|CSPG4_HUMAN	-0.104697	10.28
	Q9H6Y7|RN167_HUMAN	-0.200913	0
	Q9Y5M8|SRPRB_HUMAN	0	7.29
	P49281|NRAM2_HUMAN	-5.64386	13.13
	P78383|S35B1_HUMAN	6	0
	Q9NQ90|ANO2_HUMAN	1.11103	0
	Q96Q45|TM237_HUMAN	1.5656	9.92
	Q9Y5E9|PCDBE_HUMAN	-1.32193	0
	Q01650|LAT1_HUMAN	-0.0144996	9.01
	P60602|ROMO1_HUMAN	-0.836501	5.38
	Q14165|MLEC_HUMAN	0.0285692	4.16
	Q8N201|INT1_HUMAN	-5.64386	0
	Q9P003|CNIH4_HUMAN	-0.234465	5.21
	Q9NRP0|OSTC_HUMAN	0.111031	1.81
	Q8IWT6|LRC8A_HUMAN	-0.0144996	0.95
	Q96MH6|TMM68_HUMAN	0	0.01
	Q9NVV0|TM38B_HUMAN	-5.64386	9.39
	O15533|TPSN_HUMAN	-5.64386	0
	P78380|OLR1_HUMAN	0.526069	9.34
	Q5W0N0|CI057_HUMAN	0.0840643	2.57
	P40123|CAP2_HUMAN	3.09424	7.79
	Q9UP95|S12A4_HUMAN	-0.304006	7.33
	Q8NC54|KCT2_HUMAN	-0.104697	3.84
	Q96E52|OMA1_HUMAN	6	0
	Q99102|MUC4_HUMAN	0	0.03
	Q8IWA4|MFN1_HUMAN	0.748461	0
	Q9BWQ6|YIPF2_HUMAN	0	4.32
	Q96S66|CLCC1_HUMAN	-2.05889	3.33
	Q9BY50|SC11C_HUMAN	-5.64386	0
	Q8WXI7|MUC16_HUMAN	-0.0740006	6.04
	Q6ZXV5|TMTC3_HUMAN	-0.395929	5.21
	O14521|DHSD_HUMAN	-3.05889	3.06
	P78324|SHPS1_HUMAN	-0.0740006	4.2
	Q9H5I5|PIEZ2_HUMAN	-0.184425	7.42
	P24530|EDNRB_HUMAN	6	0
	P50281|MMP14_HUMAN	0.536053	3.26
	O43861|ATP9B_HUMAN	6	0
	Q86Y39|NDUAB_HUMAN	2.06695	0
	Q6AZY7|SCAR3_HUMAN	-0.0291463	0
	Q6P4E1|CASC4_HUMAN	-0.0439433	6.65
	Q9H813|TM206_HUMAN	1.51602	3.78
	P63010|AP2B1_HUMAN	0.0143553	1.04
	Q8TD07|N2DL4_HUMAN	2.9855	7.2
	P60033|CD81_HUMAN	0.0840643	0.81
	Q6P4H8|F173B_HUMAN	-2.94342	3
	P27216|ANX13_HUMAN	0.0143553	0
	O75882|ATRN_HUMAN	0.0976108	3.74
	P33947|ERD22_HUMAN	-3.8365	3.26
	Q8N0U8|VKORL_HUMAN	0.298658	2.47
	P61803|DAD1_HUMAN	0.0840643	0.86
	P08648|ITA5_HUMAN	-0.104697	9.37
	Q6PI78|TMM65_HUMAN	-0.136062	3.68
	P11279|LAMP1_HUMAN	0.0285692	0.41
	Q04721|NOTC2_HUMAN	3.30889	11.46
	Q2LD37|K1109_HUMAN	6	0
	Q15629|TRAM1_HUMAN	-2.94342	2.27
	Q96BI1|S22AI_HUMAN	0.124328	0
	O60884|DNJA2_HUMAN	0.0285692	4.53
	Q9NQS3|PVRL3_HUMAN	-0.200913	5.69
	P04920|B3A2_HUMAN	-1.32193	0.02
	Q9UH99|SUN2_HUMAN	0.0285692	0.79
	P14209|CD99_HUMAN	0.0426443	1.51
	O95832|CLD1_HUMAN	6	0
	Q01814|AT2B2_HUMAN	0.176323	0
	Q9BUR5|MIC26_HUMAN	-1.55639	0.28
	Q9NZN4|EHD2_HUMAN	0.0426443	4.07
	Q8TB36|GDAP1_HUMAN	0.659925	0
	O94905|ERLN2_HUMAN	0.0426443	3.02
	P54709|AT1B3_HUMAN	0.0840643	8.72
	Q9BUN8|DERL1_HUMAN	-0.200913	7.18
	P06756|ITAV_HUMAN	0.0285692	0.34
	O95470|SGPL1_HUMAN	3.08576	0.2
	Q9NZ08|ERAP1_HUMAN	0.263034	7.79
	Q5JTH9|RRP12_HUMAN	3.16993	7.88
	Q8WTV0|SCRB1_HUMAN	-0.0291463	3.01
	Q5JRA6|MIA3_HUMAN	0.137504	6.96
	P08913|ADA2A_HUMAN	-1.8365	7.8
	P02786|TFR1_HUMAN	-0.0144996	5.07
	Q7KZN9|COX15_HUMAN	-0.0291463	0.56
	Q92581|SL9A6_HUMAN	0.823749	0
	Q04656|ATP7A_HUMAN	6	0
	Q9NZN3|EHD3_HUMAN	-1.55639	2.01
	Q9BZV2|S19A3_HUMAN	6	0
	Q01628|IFM3_HUMAN	-0.152003	4.42
	O43570|CAH12_HUMAN	0.0143553	4.85
	O43173|SIA8C_HUMAN	-0.104697	0
	Q11206|SIA4C_HUMAN	0.263034	4.71
	P48067|SC6A9_HUMAN	-0.168123	5.32
	O94973|AP2A2_HUMAN	2.65306	1.82
	Q8TCT7|SPP2B_HUMAN	-0.251539	7.77
	P51648|AL3A2_HUMAN	0.0976108	4.96
	Q02413|DSG1_HUMAN	0	2.01
	Q8WUD1|RAB2B_HUMAN	0.137504	4.26
	Q15043|S39AE_HUMAN	0.189034	7.87
	Q7L1W4|LRC8D_HUMAN	0.0840643	8.86
	Q9H0U4|RAB1B_HUMAN	0.0976108	1.87
	Q9NQC3|RTN4_HUMAN	-0.0144996	4.52
	Q9H4A6|GOLP3_HUMAN	0.0976108	1.86
	Q8IXS6|PALM2_HUMAN	-3.18442	2.37
	Q969X1|LFG3_HUMAN	-5.64386	0
	P51511|MMP15_HUMAN	0.0426443	3.95
	Q9Y653|GPR56_HUMAN	-0.104697	9.93
	Q6P995|F171B_HUMAN	0.214125	3.73
	P78410|BT3A2_HUMAN	-1	3.19
	P98155|VLDLR_HUMAN	-1.68966	4.25
	Q96HD1|CREL1_HUMAN	0.176323	0
	Q8IXM6|NRM_HUMAN	0.238787	2.18
	P42892|ECE1_HUMAN	-0.0291463	0.3
	Q8IWB1|IPRI_HUMAN	0.863938	3.25
	P32004|L1CAM_HUMAN	0.0285692	1.14
	Q16880|CGT_HUMAN	-0.251539	5.29
	Q9P2D8|UNC79_HUMAN	-0.152003	0
	Q9UMF0|ICAM5_HUMAN	-0.0740006	6.97
	Q8NBN3|TM87A_HUMAN	-0.0588937	0.47
	Q4KMG0|CDON_HUMAN	-3.64386	8.67
	Q8NBZ7|UXS1_HUMAN	0.321928	4.65
	Q96SE0|ABHD1_HUMAN	-5.64386	0
	O14966|RAB7L_HUMAN	0.286881	3.38
	O75054|IGSF3_HUMAN	-0.0144996	0.63
	O75110|ATP9A_HUMAN	-5.64386	0
	P23634|AT2B4_HUMAN	-0.0740006	1.11
	Q6UWJ1|TMCO3_HUMAN	0.250962	4.14
	P03928|ATP8_HUMAN	-0.599462	3.85
	B0I1T2|MYO1G_HUMAN	2.83794	2.8
	Q5RI15|COX20_HUMAN	0.0143553	0.63
	P08582|TRFM_HUMAN	0.0565835	0.17
	Q92536|YLAT2_HUMAN	-0.168123	3.78
	Q9BWM7|SFXN3_HUMAN	0.15056	4.41
	Q53R12|T4S20_HUMAN	-5.64386	0
	Q9Y210|TRPC6_HUMAN	0.250962	0
	Q9HD45|TM9S3_HUMAN	0.176323	7.56
	P78333|GPC5_HUMAN	-0.0740006	0.92
	Q13370|PDE3B_HUMAN	0.176323	0.62
	Q5JTV8|TOIP1_HUMAN	0.201634	8.81
	P23229|ITA6_HUMAN	0	2.69
	P07355|ANXA2_HUMAN	0.0143553	12.62
	Q9BVI4|NOC4L_HUMAN	-1.18442	3.15
	P43003|EAA1_HUMAN	0.650765	5.16
	Q8IYB5|SMAP1_HUMAN	6	0
	A0FGR8|ESYT2_HUMAN	-0.0144996	0.31
	Q5T3F8|CSCL2_HUMAN	0.0565835	3.13
	P23142|FBLN1_HUMAN	1.5509	1.56
	Q9ULC3|RAB23_HUMAN	1.48027	7.1
	P30825|CTR1_HUMAN	-0.0892673	4.4
	P02461|CO3A1_HUMAN	-0.136062	0.69
	Q15526|SURF1_HUMAN	1.51602	0.19
	P09923|PPBI_HUMAN	-2.32193	0
	Q9H3U5|MFSD1_HUMAN	0.176323	0
	Q8NBJ4|GOLM1_HUMAN	0.0565835	3.7
	Q92854|SEM4D_HUMAN	-3.18442	3.25
	P52569|CTR2_HUMAN	0.0285692	4.85
	O75027|ABCB7_HUMAN	3.11603	1.85
	Q6UXD5|SE6L2_HUMAN	2	2
	P55283|CADH4_HUMAN	0	0.01
	Q9BVC6|TM109_HUMAN	0.411426	0
	Q07954|LRP1_HUMAN	-0.0144996	1.14
	Q6UWP7|LCLT1_HUMAN	-0.395929	5.06
	Q9BPX6|MICU1_HUMAN	-2.94342	2.98
	Q96HS1|PGAM5_HUMAN	-0.200913	0.84
	Q9H0R3|TM222_HUMAN	-1.152	2.92
	O60641|AP180_HUMAN	0.226509	1.18
	Q9P0I2|EMC3_HUMAN	1.57046	0.1
	O15230|LAMA5_HUMAN	-0.0291463	0.03
	Q15005|SPCS2_HUMAN	0.226509	2.21
	Q92928|RAB1C_HUMAN	0.0426443	1.87
	O94886|CSCL1_HUMAN	-0.37707	10.54
	P50416|CPT1A_HUMAN	0.111031	0.34
	Q8IWK6|AGRA3_HUMAN	-0.120294	0.22
	A0AVI2|FR1L5_HUMAN	0.0976108	0
	Q9P0J0|NDUAD_HUMAN	0.0976108	0
	O15440|MRP5_HUMAN	-5.64386	0
	Q9UBR5|CKLF_HUMAN	-0.736966	11.3
	Q01518|CAP1_HUMAN	0.0285692	14.53
	P14415|AT1B2_HUMAN	0.0143553	8.72
	P35613|BASI_HUMAN	0	2.3
	Q6H3X3|RET1G_HUMAN	-0.136062	7.97
	P00395|COX1_HUMAN	0.941106	0
	P55285|CADH6_HUMAN	0.321928	6.49
	Q92643|GPI8_HUMAN	0	4.06
	Q9Y5E2|PCDB7_HUMAN	-1.32193	0
	Q9NWD8|TM248_HUMAN	-1.47393	3.72
	Q6ZSS7|MFSD6_HUMAN	0.0703893	0
	Q96MS0|ROBO3_HUMAN	0	0.18
	Q15311|RBP1_HUMAN	6	0
	Q9P2X0|DPM3_HUMAN	-0.454032	3.62
	O75787|RENR_HUMAN	2.88947	7.31
	O60779|S19A2_HUMAN	-0.0740006	0.1
	Q9Y6C9|MTCH2_HUMAN	0.0565835	1.68
	Q9Y5E7|PCDB2_HUMAN	-1.32193	0
	O14494|PLPP1_HUMAN	-0.0291463	1.94
	Q13530|SERC3_HUMAN	-0.0740006	1.97
	O15269|SPTC1_HUMAN	-0.321928	11.38
	P08134|RHOC_HUMAN	1.16993	0
	Q9NZV1|CRIM1_HUMAN	6	0
	Q96TA2|YMEL1_HUMAN	0.214125	4.21
	Q9Y6M0|TEST_HUMAN	-0.120294	4.11
	P00403|COX2_HUMAN	0.0565835	3.11
	P35241|RADI_HUMAN	-0.0588937	3.62
	Q96L08|SUSD3_HUMAN	1.28688	0
	Q9UJS0|CMC2_HUMAN	0.124328	2.67
	P62491|RB11A_HUMAN	0.0426443	3.01
	Q15125|EBP_HUMAN	0.0840643	4
	P29317|EPHA2_HUMAN	0.111031	1.05
	Q7LGA3|HS2ST_HUMAN	3.50589	0
	Q9P1W3|CSC1_HUMAN	0	0.05
	B7ZAQ6|GPHRA_HUMAN	-5.64386	0
	Q9UBQ6|EXTL2_HUMAN	0.0703893	3.35
	Q6UWN0|LYPD4_HUMAN	-2.94342	3
	A6NIJ9|O6C70_HUMAN	0.263034	0
	P11532|DMD_HUMAN	-0.0892673	7.22
	P11169|GTR3_HUMAN	0.0840643	4.65
	P41221|WNT5A_HUMAN	-3.05889	2.27
	P51148|RAB5C_HUMAN	0.0426443	3.82
	O43286|B4GT5_HUMAN	6	0
	O60353|FZD6_HUMAN	-0.184425	1.37
	Q8IZP9|AGRG2_HUMAN	0	0.19
	Q9UHQ9|NB5R1_HUMAN	-2.8365	3.13
	Q96NY7|CLIC6_HUMAN	-0.104697	1
	Q9UBC2|EP15R_HUMAN	0	2.3
	Q9Y2I1|NISCH_HUMAN	0.565597	0
	Q8N138|ORML3_HUMAN	0	0.41
	Q13740|CD166_HUMAN	-0.0144996	3.94
	Q14332|FZD2_HUMAN	1.51096	2.96
	Q01638|ILRL1_HUMAN	6	0
	Q96G23|CERS2_HUMAN	0	7.98
	Q8N4A0|GALT4_HUMAN	1.01436	0.49
	P05067|A4_HUMAN	0.0565835	5.11
	P18433|PTPRA_HUMAN	0.0976108	8.45
	Q8NG11|TSN14_HUMAN	-0.340075	3.18
	P54289|CA2D1_HUMAN	-0.0439433	0.15
	Q8WW22|DNJA4_HUMAN	3.03034	3.05
	Q9ULI3|HEG1_HUMAN	-0.0439433	9.9
	P49903|SPS1_HUMAN	-0.0291463	9.13
	P25101|EDNRA_HUMAN	-0.120294	0
	Q7Z3J2|CP062_HUMAN	3.05485	5.36
	O60313|OPA1_HUMAN	0.0426443	0.29
	Q9NY35|CLDN1_HUMAN	0	5.57
	Q96GX1|TECT2_HUMAN	-0.168123	0.29
	Q9HCU5|PREB_HUMAN	-5.64386	1.7
	Q00325|MPCP_HUMAN	0.0703893	0.41
	Q6ZUB1|S31E1_HUMAN	-5.64386	9.95
	Q5SWX8|ODR4_HUMAN	0.0565835	1
	Q13445|TMED1_HUMAN	0.201634	10.96
	P50895|BCAM_HUMAN	-0.0291463	9.22
	Q9P2S2|NRX2A_HUMAN	-3.8365	0
	O75954|TSN9_HUMAN	-0.251539	4.83
	Q9NR22|ANM8_HUMAN	0.411426	2.12
	Q9NXF1|TEX10_HUMAN	0.0565835	4.41
	Q9NRK6|ABCBA_HUMAN	0.263034	0.28
	Q86SQ4|GP126_HUMAN	0	0.32
	O95980|RECK_HUMAN	-0.0439433	2.28
	Q53EU6|GPAT3_HUMAN	0.176323	0
	Q8NF37|PCAT1_HUMAN	-0.0892673	3.42
	Q96HA4|CA159_HUMAN	-0.234465	0.33
	Q68CQ7|GL8D1_HUMAN	-0.251539	6.96
	O76082|S22A5_HUMAN	-0.556393	1.26
	Q658P3|STEA3_HUMAN	-0.0740006	3.81
	O95490|AGRL2_HUMAN	-0.268817	0.8
	Q5VT66|MARC1_HUMAN	0.367371	6.81
	Q9UL51|HCN2_HUMAN	-5.64386	0
	Q16850|CP51A_HUMAN	1.1177	9.62
	P0CG08|GPHRB_HUMAN	-5.64386	0
	Q8TCZ2|C99L2_HUMAN	0.0703893	1.87
	P67812|SC11A_HUMAN	0	6.35
	Q15388|TOM20_HUMAN	3.3505	3.58
	Q96AG4|LRC59_HUMAN	0.111031	0.74
	A8MVW0|F1712_HUMAN	1.16993	3.17
	Q9NS69|TOM22_HUMAN	-0.152003	7.53
	P0C7V7|SC11B_HUMAN	0.226509	0
	Q96A26|F162A_HUMAN	0.111031	0.41
	Q03113|GNA12_HUMAN	-0.0291463	3.15
	Q9NPA0|EMC7_HUMAN	0.226509	7.12
	Q99755|PI51A_HUMAN	-5.64386	0
	P38435|VKGC_HUMAN	1.40599	3.81
	Q13505|MTX1_HUMAN	0.15056	7.12
	Q99442|SEC62_HUMAN	-0.666576	6.78
	Q8N2Q7|NLGN1_HUMAN	-0.415038	1.65
	Q12913|PTPRJ_HUMAN	0.0565835	4.37
	Q9NX14|NDUBB_HUMAN	0.111031	0.57
	Q9Y2U8|MAN1_HUMAN	0.963474	2.48
	Q8WVQ1|CANT1_HUMAN	-0.0740006	0.03
	O15258|RER1_HUMAN	-0.0291463	5.15
	Q6V0I7|FAT4_HUMAN	-0.200913	0.08
	P55290|CAD13_HUMAN	0	2.1
	Q68DH5|LMBD2_HUMAN	-0.136062	4.21
	Q5SRD1|TI23B_HUMAN	0.0426443	0.94
	P42167|LAP2B_HUMAN	1.64155	8.17
	P06858|LIPL_HUMAN	0.0565835	6.67
	P26012|ITB8_HUMAN	0.111031	3.53
	Q969N2|PIGT_HUMAN	2.97085	2.28
	Q92504|S39A7_HUMAN	2.91265	0.04
	Q9BXS0|COPA1_HUMAN	6	0
	Q9Y5E6|PCDB3_HUMAN	-1.32193	0
	Q03167|TGBR3_HUMAN	-0.168123	3.25
	Q9NZR2|LRP1B_HUMAN	-0.286304	1.14
	Q7Z3C6|ATG9A_HUMAN	0.0703893	0.15
	P36952|SPB5_HUMAN	-0.0740006	9.83
	P11166|GTR1_HUMAN	-0.0439433	7.32
	P20645|MPRD_HUMAN	0.137504	6.14
	Q9H7F0|AT133_HUMAN	-5.64386	0
	P51157|RAB28_HUMAN	-0.0439433	0.39
	Q29983|MICA_HUMAN	0.0285692	2.29
	Q9H1U4|MEGF9_HUMAN	-0.0439433	1.41
	Q8N5M9|JAGN1_HUMAN	-0.0144996	4.08
	Q7LGC8|CHST3_HUMAN	2.99639	3
	Q9UBJ2|ABCD2_HUMAN	0.238787	7.63
	O00194|RB27B_HUMAN	-0.0144996	0.03
	P24588|AKAP5_HUMAN	-5.64386	0
	Q7KZI7|MARK2_HUMAN	-5.64386	0
	Q9P0V3|SH3B4_HUMAN	-4.64386	7.97
	Q96C24|SYTL4_HUMAN	0.124328	0
	Q9ULL4|PLXB3_HUMAN	-5.64386	0
	Q7Z3B1|NEGR1_HUMAN	-0.0439433	6.61
	Q8NBS3|S4A11_HUMAN	-0.0144996	0
	P51884|LUM_HUMAN	-0.217591	5.88
	Q9H936|GHC1_HUMAN	-0.0588937	0
	P45880|VDAC2_HUMAN	0.0426443	0.66
	Q99624|S38A3_HUMAN	-5.64386	0
	P13726|TF_HUMAN	0.189034	5.01
	Q7L804|RFIP2_HUMAN	-0.535332	0
	Q9ULG6|CCPG1_HUMAN	6	0
	Q8N2F6|ARM10_HUMAN	-2	4.68
	Q08722|CD47_HUMAN	1.48027	4.03
	O43155|FLRT2_HUMAN	-0.168123	2.61
	Q9UN67|PCDBA_HUMAN	-1.32193	0
	P56199|ITA1_HUMAN	0.0143553	1.74
	O95196|CSPG5_HUMAN	-0.152003	0.84
	P01137|TGFB1_HUMAN	4.41481	11.68
	O43157|PLXB1_HUMAN	0.111031	5.15
	O43674|NDUB5_HUMAN	1.774	5.1
	Q8IVP5|FUND1_HUMAN	-0.473931	0
	Q9UNN8|EPCR_HUMAN	-0.104697	4.03
	P30511|HLAF_HUMAN	-0.736966	0
	P21583|SCF_HUMAN	-0.494109	2.96
	Q9P0T7|TMEM9_HUMAN	0.344828	3.3
	Q9BZM6|N2DL1_HUMAN	-0.473931	1.83
	P00156|CYB_HUMAN	0.176323	2.14
	Q8NCG7|DGLB_HUMAN	-3.32193	3.54
	Q7Z460|CLAP1_HUMAN	-0.268817	8.76
	Q8IZV5|RDH10_HUMAN	-0.556393	0
	Q9H5K3|SG196_HUMAN	-0.251539	4.68
	Q6IEE7|T132E_HUMAN	-0.0291463	1.24
	Q8IXI1|MIRO2_HUMAN	-0.473931	9.75
	Q08554|DSC1_HUMAN	0	2
	Q8WXG9|GPR98_HUMAN	-5.64386	0
	Q07812|BAX_HUMAN	-0.599462	7.47
	O15431|COPT1_HUMAN	1.41143	0.02
	Q14643|ITPR1_HUMAN	-0.785875	16.61
	O95563|MPC2_HUMAN	-0.152003	0.57
	Q9BXS9|S26A6_HUMAN	-1.64386	5.9
	Q8WY22|BRI3B_HUMAN	0	0
	Q13112|CAF1B_HUMAN	-0.535332	3.39
	Q6PJG9|LRFN4_HUMAN	0.189034	4.94
	Q969M3|YIPF5_HUMAN	-0.0144996	0.35
	Q5BJF2|TMM97_HUMAN	0.641546	6.97
	Q9Y6M7|S4A7_HUMAN	0.0285692	2.62
	P48509|CD151_HUMAN	-0.0588937	3.97
	Q9NTJ5|SAC1_HUMAN	3.06523	3.27
	P05141|ADT2_HUMAN	0	0.26
	P48060|GLIP1_HUMAN	-0.234465	0
	Q9UGT4|SUSD2_HUMAN	-0.168123	4.31
	Q9UBI6|GBG12_HUMAN	-0.0740006	3.77
	Q9NZJ7|MTCH1_HUMAN	-0.136062	2.87
	Q8NBI6|XXLT1_HUMAN	0.176323	9.71
	Q8N6S5|AR6P6_HUMAN	-0.0588937	3.17
	Q8IZS8|CA2D3_HUMAN	3.01257	7.13
	O95562|SFT2B_HUMAN	-3.05889	3.09
	Q8NFQ8|TOIP2_HUMAN	-0.0144996	8.1
	P54852|EMP3_HUMAN	0.176323	1.29
	Q8NBW4|S38A9_HUMAN	-5.64386	0
	P04843|RPN1_HUMAN	-0.0291463	2.13
	P27338|AOFB_HUMAN	-0.358454	6.57
	O15173|PGRC2_HUMAN	1.52105	7.06
	O00161|SNP23_HUMAN	6	0
	P53007|TXTP_HUMAN	0.0976108	5.06
	Q99797|MIPEP_HUMAN	-1.8365	0
	Q5VW32|BROX_HUMAN	-0.136062	0.57
	P01111|RASN_HUMAN	-0.599462	5.66
	P27105|STOM_HUMAN	-0.0144996	12.08
	Q9H5V8|CDCP1_HUMAN	0.0426443	3.59
	Q9BW60|ELOV1_HUMAN	-0.0892673	0.16
	Q15070|OXA1L_HUMAN	-0.251539	8.45
	Q6UX71|PXDC2_HUMAN	-0.340075	0.18
	Q92673|SORL_HUMAN	-0.358454	2.62
	Q14114|LRP8_HUMAN	-0.0291463	2.93
	Q96KA5|CLP1L_HUMAN	0	5.97
	O15554|KCNN4_HUMAN	0.321928	7.89
	Q15286|RAB35_HUMAN	-2.47393	7.09
	Q9H3K2|GHITM_HUMAN	-0.0588937	4.62
	Q9BX79|STRA6_HUMAN	0.124328	1.21
	Q9H2H9|S38A1_HUMAN	0.0285692	1.01
	O43505|B4GA1_HUMAN	0.238787	7.67
	Q08357|S20A2_HUMAN	0.163499	4.3
	O60245|PCDH7_HUMAN	-0.0144996	2.3
	P43121|MUC18_HUMAN	-0.0588937	4.42
	Q9ULF5|S39AA_HUMAN	-0.0439433	4.9
	Q9UK23|NAGPA_HUMAN	0.333424	0
	P69849|NOMO3_HUMAN	0.111031	5.58
	Q9BXP2|S12A9_HUMAN	-3.64386	4.07
	O95274|LYPD3_HUMAN	0.275007	5.91
	Q16610|ECM1_HUMAN	1.55582	0
	Q9Y5E1|PCDB9_HUMAN	-1.32193	0
	Q9Y289|SC5A6_HUMAN	-0.621488	5.59
	Q96IX5|USMG5_HUMAN	-1.55639	4.18
	Q99808|S29A1_HUMAN	-0.184425	9.2
	Q6ZNA5|FRRS1_HUMAN	-0.251539	7.24
	P18084|ITB5_HUMAN	-0.0439433	6.72
	O14828|SCAM3_HUMAN	0	2.89
	Q9BRQ8|AIFM2_HUMAN	0.263034	0.13
	P48357|LEPR_HUMAN	3.09424	3.13
	P54707|AT12A_HUMAN	6	0
	P10586|PTPRF_HUMAN	-0.358454	9.69
	P15529|MCP_HUMAN	0.0143553	2.47
	Q5BJD5|TM41B_HUMAN	-3.47393	3.75
	Q15836|VAMP3_HUMAN	-2.8365	2.79
	O75044|SRGP2_HUMAN	-0.234465	7.45
	P27824|CALX_HUMAN	0.0426443	6.97
	O75144|ICOSL_HUMAN	-2.94342	3.63
	Q9ULQ1|TPC1_HUMAN	0.201634	0
	Q15758|AAAT_HUMAN	-0.0291463	0.25
	Q99643|C560_HUMAN	0.0285692	2.06
	O94766|B3GA3_HUMAN	0.250962	4.9
	Q86UN3|R4RL2_HUMAN	6	0
	Q9NQX5|NPDC1_HUMAN	-0.666576	0
	Q9HBW9|AGRL4_HUMAN	0	0.03
	O95619|YETS4_HUMAN	-2.94342	2.9
	Q92820|GGH_HUMAN	0	0.27
	P61224|RAP1B_HUMAN	1.43296	1.58
	Q9UM47|NOTC3_HUMAN	-0.862496	0
	Q9H6X2|ANTR1_HUMAN	0.0840643	10.83
	Q9Y673|ALG5_HUMAN	0.545968	3.35
	Q6NSJ5|LRC8E_HUMAN	1.33342	0.21
	P14543|NID1_HUMAN	-1.35845	9.61
	Q9H1C3|GL8D2_HUMAN	0.526069	0.65
	Q8IY95|TM192_HUMAN	-0.836501	3.73
	Q14571|ITPR2_HUMAN	1.50589	0.02
	P43307|SSRA_HUMAN	0.0143553	0.63
	Q96PD2|DCBD2_HUMAN	1.80323	4.47
	P25106|ACKR3_HUMAN	0.632268	0
	Q14728|MFS10_HUMAN	-0.104697	1.24
	P33897|ABCD1_HUMAN	3.12102	7.63
	Q9UBM7|DHCR7_HUMAN	0.757023	11.35
	O14672|ADA10_HUMAN	-0.0144996	3.4
	Q8TEM1|PO210_HUMAN	0.124328	15
	P19022|CADH2_HUMAN	-0.0144996	0.49
	Q9NUN5|LMBD1_HUMAN	0.0285692	0.04
	Q9P035|HACD3_HUMAN	0.176323	3.58
	Q9H4F8|SMOC1_HUMAN	0.0703893	0.94
	P23470|PTPRG_HUMAN	-0.0291463	0.52
	P19256|LFA3_HUMAN	-0.104697	4.49
	Q8WVV5|BT2A2_HUMAN	-0.136062	15.19
	Q99523|SORT_HUMAN	-0.0892673	3.38
	O60610|DIAP1_HUMAN	0.0285692	11.09
	P09543|CN37_HUMAN	0.111031	8.73
	O75396|SC22B_HUMAN	-0.0740006	6.95
	Q14573|ITPR3_HUMAN	-1.4344	0.37
	Q99943|PLCA_HUMAN	-5.64386	0
	Q9UP38|FZD1_HUMAN	1.46989	3.23
	Q9C0H2|TTYH3_HUMAN	-0.0439433	5.19
	Q9Y5F2|PCDBB_HUMAN	-1.32193	0
	O95202|LETM1_HUMAN	0.0703893	3.64
	O95772|MENTO_HUMAN	6	0
	Q9Y696|CLIC4_HUMAN	0.176323	1
	Q9NZ42|PEN2_HUMAN	-0.713119	0
	P13598|ICAM2_HUMAN	1.53605	3.89
	Q9NX47|MARH5_HUMAN	-0.234465	4.9
	Q9BZR6|RTN4R_HUMAN	0	0.04
	Q9Y5E8|PCDBF_HUMAN	-1.32193	0
	P78310|CXAR_HUMAN	-0.0588937	0.61
	Q9HD20|AT131_HUMAN	0.321928	7.82
	O95292|VAPB_HUMAN	-0.104697	2.92
	Q9NPL8|TIDC1_HUMAN	1.47508	3.7
	Q9UMX5|NENF_HUMAN	0.124328	4.23
	Q92542|NICA_HUMAN	-0.0588937	2.4
	Q13433|S39A6_HUMAN	0.367371	7.97
	Q92508|PIEZ1_HUMAN	0.0426443	2.71
	Q86W33|TPRA1_HUMAN	1.04264	3.72
	Q8WUH6|TM263_HUMAN	-0.286304	1.74
	P17693|HLAG_HUMAN	-5.64386	0
	Q14126|DSG2_HUMAN	-0.0291463	7.59
	P04264|K2C1_HUMAN	0	16.19
	O60831|PRAF2_HUMAN	0	1.24
	Q70JA7|CHSS3_HUMAN	-2.55639	2.59
	Q9NZA1|CLIC5_HUMAN	-0.104697	1
	Q01973|ROR1_HUMAN	0.757023	12.27
	Q9HC21|TPC_HUMAN	-1.73697	0
	Q96CW1|AP2M1_HUMAN	0.0426443	0.03
	O95169|NDUB8_HUMAN	0.163499	0
	Q8IWA5|CTL2_HUMAN	-0.168123	6.98
	Q13421|MSLN_HUMAN	-0.168123	4.75
	Q9NUM4|T106B_HUMAN	-0.0892673	0.16
	P31689|DNJA1_HUMAN	0	0.05
	Q9UKM7|MA1B1_HUMAN	0.15056	6.14
	P02458|CO2A1_HUMAN	-0.0144996	0.04
	Q8N3E9|PLCD3_HUMAN	0.176323	0
	P29992|GNA11_HUMAN	-0.535332	3.67
	O14522|PTPRT_HUMAN	-0.286304	0.59
	Q8N2K0|ABD12_HUMAN	0.613532	2.98
	O75340|PDCD6_HUMAN	-0.0144996	6.99
	Q14160|SCRIB_HUMAN	0.0840643	2.77
	Q8NBI5|S43A3_HUMAN	6	0
	Q5J8M3|EMC4_HUMAN	-0.494109	7.93
	Q8N2U0|TM256_HUMAN	-0.0291463	2.03
	Q96S52|PIGS_HUMAN	-0.0740006	3.88
	Q14118|DAG1_HUMAN	0.0565835	0.52
	Q92896|GSLG1_HUMAN	0.0565835	13.12
	Q9NYL4|FKB11_HUMAN	-1.39593	3.9
	Q16891|MIC60_HUMAN	0.0426443	3.35
	P57729|RAB38_HUMAN	0.111031	3.38
	Q9Y666|S12A7_HUMAN	0.0840643	4.31
	Q8N6C5|IGSF1_HUMAN	-2.73697	0.82
	Q6P1A2|MBOA5_HUMAN	-0.184425	5.26
	Q96JQ0|PCD16_HUMAN	-5.64386	0
	P61020|RAB5B_HUMAN	-0.0588937	5.02
	Q9HCJ1|ANKH_HUMAN	-0.0588937	7.7
	Q15363|TMED2_HUMAN	0.124328	3.98
	Q13724|MOGS_HUMAN	-0.168123	4.55
	Q9NVA4|T184C_HUMAN	-1.08927	0
	Q8NCH0|CHSTE_HUMAN	-0.136062	5.46
	Q969P0|IGSF8_HUMAN	-0.0892673	1.76
	O00468|AGRIN_HUMAN	-0.0291463	3.32
	Q96MM7|H6ST2_HUMAN	-0.268817	6.11
	O95868|LY66D_HUMAN	6	0
	Q6UW68|TM205_HUMAN	0.137504	1.03
	O60279|SUSD5_HUMAN	-0.0588937	4.09
	Q96RT6|CTGE2_HUMAN	-5.64386	0
	O00481|BT3A1_HUMAN	0.62293	0
	P04844|RPN2_HUMAN	0	0.38
	P13473|LAMP2_HUMAN	0.0703893	2.38
	O15427|MOT4_HUMAN	-0.0291463	5.26
	Q5R3F8|PPR29_HUMAN	-0.251539	0
	Q96D31|CRCM1_HUMAN	-0.415038	2.9
	Q8IY17|PLPL6_HUMAN	0.0565835	0.46
	O60488|ACSL4_HUMAN	0.189034	3.3
	Q9Y4D8|HECD4_HUMAN	0	0.01
	Q9Y6M5|ZNT1_HUMAN	-0.0291463	2.91
	P50993|AT1A2_HUMAN	0.0565835	0
	Q96RW7|HMCN1_HUMAN	0.0285692	10.24
	Q14739|LBR_HUMAN	-0.234465	2.33
	P37268|FDFT_HUMAN	0.536053	4.79
	Q9NZW5|MPP6_HUMAN	-0.184425	2.82
	O43306|ADCY6_HUMAN	3.66903	4.04
	Q6RW13|ATRAP_HUMAN	-0.0892673	1.14
	Q96PX8|SLIK1_HUMAN	0.432959	10.87
	P53985|MOT1_HUMAN	0.0426443	4.76
	Q92736|RYR2_HUMAN	0.62293	2.2
	Q9NQ84|GPC5C_HUMAN	-0.0740006	1.12
	P50402|EMD_HUMAN	-1.47393	7.02
	Q5JZY3|EPHAA_HUMAN	0.124328	0
	Q13683|ITA7_HUMAN	-0.234465	2.58
	P08174|DAF_HUMAN	0.0143553	2.09
	P30486|1B48_HUMAN	0.0285692	0.27
	P62070|RRAS2_HUMAN	0.0143553	0.19
	Q9NXE4|NSMA3_HUMAN	0.226509	0
	Q96BI3|APH1A_HUMAN	3.06005	3.08
	P07099|HYEP_HUMAN	-0.0291463	13.5
	P50443|S26A2_HUMAN	-0.184425	1.2
	P08473|NEP_HUMAN	-0.0144996	2.08
	O14786|NRP1_HUMAN	-0.0144996	4.04
	Q9Y2A7|NCKP1_HUMAN	-1.39593	2.21
	O94901|SUN1_HUMAN	-0.0439433	4.82
	Q96J42|TXD15_HUMAN	0.0426443	4.18
	Q8TBP5|F174A_HUMAN	2.95977	2.96
	P05362|ICAM1_HUMAN	0.189034	5.53
	Q01970|PLCB3_HUMAN	1.26903	5.23
	Q3ZCQ8|TIM50_HUMAN	-0.120294	0.36
	Q8WWM7|ATX2L_HUMAN	-0.136062	5.32
	Q9BT22|ALG1_HUMAN	1.53605	4.19
	Q8IYS2|K2013_HUMAN	-1.8365	8.8
	P80723|BASP1_HUMAN	0.0565835	2.01
	Q969E2|SCAM4_HUMAN	-0.0291463	0
	Q99720|SGMR1_HUMAN	-0.0144996	4.3
	P48426|PI42A_HUMAN	0.367371	3.4
	P49327|FAS_HUMAN	0.137504	2.85
	O14925|TIM23_HUMAN	0.0426443	0.94
	Q8TAA9|VANG1_HUMAN	0	1.79
	P07948|LYN_HUMAN	3.20006	4.37
	Q9UPY5|XCT_HUMAN	0.275007	4.28
	P51572|BAP31_HUMAN	0.0285692	8.84
	P16284|PECA1_HUMAN	2.75275	6.83
	P07477|TRY1_HUMAN	0	5.91
	P54753|EPHB3_HUMAN	0.0426443	5.52
	Q9BY67|CADM1_HUMAN	-0.0740006	0.53
	Q12797|ASPH_HUMAN	0.0426443	4.23
	P40189|IL6RB_HUMAN	0	0.31
	Q30167|2B1A_HUMAN	-0.0144996	2.22
	Q96F46|I17RA_HUMAN	1.07039	0
	Q9BSJ8|ESYT1_HUMAN	0	8.29
	Q53FV1|ORML2_HUMAN	-0.0144996	0.71
	Q86UE4|LYRIC_HUMAN	0	0.21
	O00592|PODXL_HUMAN	0.0426443	7.97
	Q13641|TPBG_HUMAN	0.0426443	5.36
	O94991|SLIK5_HUMAN	-0.168123	10.87
	Q8IWV2|CNTN4_HUMAN	-0.0291463	2.41
	Q5BJH7|YIF1B_HUMAN	-5.64386	0
	Q15155|NOMO1_HUMAN	0.111031	5.58
	Q96ND0|F210A_HUMAN	-0.514573	4.54
	Q96RQ1|ERGI2_HUMAN	1.62293	6.96
	Q96D53|ADCK4_HUMAN	6	0
	Q01151|CD83_HUMAN	0.0565835	5.9
	P13637|AT1A3_HUMAN	-0.0291463	12.55
	O14684|PTGES_HUMAN	0.0976108	7.57
	O14983|AT2A1_HUMAN	6	0
	O43760|SNG2_HUMAN	-0.535332	0
	Q9UHQ4|BAP29_HUMAN	-0.395929	0
	Q8IUC8|GLT13_HUMAN	-5.64386	0
	Q9P1A6|DLGP2_HUMAN	6	0
	Q9Y320|TMX2_HUMAN	0.0285692	4.62
	P16070|CD44_HUMAN	-0.0144996	4.07
	Q9NRU3|CNNM1_HUMAN	2.79909	1.47
	P54756|EPHA5_HUMAN	-0.136062	1.43
	P16615|AT2A2_HUMAN	0.0285692	7.94
	O15033|AREL1_HUMAN	-0.217591	0
	P03950|ANGI_HUMAN	6	0
	Q9UDX5|MTFP1_HUMAN	0.0143553	0.23
	P24390|ERD21_HUMAN	-0.836501	3.26
	P13164|IFM1_HUMAN	-0.643856	4.42
	Q96ER9|CCD51_HUMAN	0.137504	0
	P43007|SATT_HUMAN	0.0143553	6.84
	Q86UP2|KTN1_HUMAN	0.0426443	0.49
	Q96F25|ALG14_HUMAN	6	0
	O15126|SCAM1_HUMAN	0.275007	0.14
	O95342|ABCBB_HUMAN	-0.200913	0
	P15941|MUC1_HUMAN	0	6.02
	Q6P9B9|INT5_HUMAN	-0.104697	0
	P47985|UCRI_HUMAN	0.0143553	7.99
	Q6P4Q7|CNNM4_HUMAN	0.0426443	6.05
	P04626|ERBB2_HUMAN	0.0840643	11.83
	Q8TB96|TIP_HUMAN	-0.104697	0.73
	Q96GE9|TM261_HUMAN	1.4489	7.2
	Q8NBM4|UBAC2_HUMAN	0.111031	3.9
	Q93084|AT2A3_HUMAN	0.0143553	7.94
	O60476|MA1A2_HUMAN	-0.0144996	0
	P05187|PPB1_HUMAN	-0.120294	0.09
	Q3V6T2|GRDN_HUMAN	-2.39593	2.43
	Q8NHP6|MSPD2_HUMAN	-0.785875	4.22
	Q8NHH9|ATLA2_HUMAN	-1.78588	4.62
	P78552|I13R1_HUMAN	0.400538	7.64
	Q14C86|GAPD1_HUMAN	0.111031	0.07
	P17181|INAR1_HUMAN	-0.234465	3.03
	P23467|PTPRB_HUMAN	-1.4344	3.94
	Q9NZ01|TECR_HUMAN	-0.0291463	1.89
	Q15029|U5S1_HUMAN	0.0143553	2.7
	P07478|TRY2_HUMAN	0.0976108	0
	Q9P0S3|ORML1_HUMAN	-0.0144996	0.71
	Q15165|PON2_HUMAN	0.0703893	7.83
	Q01629|IFM2_HUMAN	-0.643856	4.42
	Q9H9B4|SFXN1_HUMAN	0	1.04
	Q9BUB7|TMM70_HUMAN	0.321928	0

## Sheet: Fig. 3k
	Protein ID	Fold change log2(CXCL12-Ctx/Control)	Significance
	Q01105|SET_HUMAN	0.0426443	0.51
	P30520|PURA2_HUMAN	-0.0291463	1.84
	Q92900|RENT1_HUMAN	0.0703893	0.26
	Q86TG7|PEG10_HUMAN	-0.168123	22.38
	Q9BYC9|RM20_HUMAN	0	0.17
	Q9Y6D5|BIG2_HUMAN	-0.0291463	1.59
	P50336|PPOX_HUMAN	0.15056	0.78
	P32856|STX2_HUMAN	-0.152003	2.97
	O75817|POP7_HUMAN	0.0976108	0.45
	O95218|ZRAB2_HUMAN	-0.0144996	0.54
	Q13185|CBX3_HUMAN	0.0285692	1.49
	O14657|TOR1B_HUMAN	-0.136062	4.65
	P01889|HLAB_HUMAN	0.0565835	5.22
	Q9P0M9|RM27_HUMAN	0.250962	5.32
	Q9HD20|AT131_HUMAN	0.0976108	3.07
	P11166|GTR1_HUMAN	0.0143553	2.01
	Q13630|FCL_HUMAN	0.0976108	0.81
	Q9BVI4|NOC4L_HUMAN	-0.0439433	4.59
	O00743|PPP6_HUMAN	-0.168123	16.93
	P51692|STA5B_HUMAN	0.137504	4.87
	P30876|RPB2_HUMAN	0.0143553	0.95
	Q92747|ARC1A_HUMAN	-0.0144996	5.76
	Q96QK1|VPS35_HUMAN	0	0.58
	Q9UBQ5|EIF3K_HUMAN	0.124328	4.7
	Q9NSE4|SYIM_HUMAN	-0.0291463	0.53
	Q86UE8|TLK2_HUMAN	0.176323	1.25
	Q8NFH5|NUP35_HUMAN	0.0565835	1.21
	A0A1B0GTU1|ZC11B_HUMAN	0.0143553	2.36
	O95239|KIF4A_HUMAN	0.0285692	3.22
	P62333|PRS10_HUMAN	0	4.65
	P54132|BLM_HUMAN	0.31034	8.94
	O43670|ZN207_HUMAN	-0.0291463	2.32
	P05186|PPBT_HUMAN	0.0143553	0.37
	Q8NDH3|PEPL1_HUMAN	0.31034	0
	Q9NYJ8|TAB2_HUMAN	0	3.59
	Q9UBT2|SAE2_HUMAN	-0.0144996	3.09
	P48637|GSHB_HUMAN	0.0565835	7.09
	Q9Y3L5|RAP2C_HUMAN	0.0703893	0
	Q9NZ43|USE1_HUMAN	-0.120294	0
	Q92764|KRT35_HUMAN	-0.0439433	2.24
	Q9NW82|WDR70_HUMAN	0	6.01
	Q9P2K8|E2AK4_HUMAN	-0.0892673	1.1
	P62330|ARF6_HUMAN	0.286881	0.07
	Q8N5N7|RM50_HUMAN	-0.136062	0.82
	Q8N1G2|CMTR1_HUMAN	-0.0740006	1.15
	P40337|VHL_HUMAN	-0.168123	2.19
	Q8WTV0|SCRB1_HUMAN	0.0565835	2.85
	Q15819|UB2V2_HUMAN	0.0143553	2.22
	P61024|CKS1_HUMAN	0.0565835	0.05
	Q712K3|UB2R2_HUMAN	-0.184425	3.36
	Q8NF37|PCAT1_HUMAN	0.0143553	4.66
	P52907|CAZA1_HUMAN	-0.0144996	2.52
	Q6UVJ0|SAS6_HUMAN	0.124328	2.79
	Q03405|UPAR_HUMAN	0.0703893	5.96
	O75915|PRAF3_HUMAN	0.0285692	2.27
	P10599|THIO_HUMAN	-0.0144996	1.18
	Q9UHI6|DDX20_HUMAN	0.0976108	0.82
	P50897|PPT1_HUMAN	-0.0291463	1.53
	Q8IXK0|PHC2_HUMAN	0	0
	Q9NTI5|PDS5B_HUMAN	-0.0588937	0.36
	Q04446|GLGB_HUMAN	-0.0439433	3.09
	Q13347|EIF3I_HUMAN	0	1.92
	O60518|RNBP6_HUMAN	-0.0439433	7.5
	P14868|SYDC_HUMAN	0.0285692	9.3
	Q9BV57|MTND_HUMAN	-0.0291463	1.15
	Q15717|ELAV1_HUMAN	0	1.28
	Q8WUQ7|CATIN_HUMAN	-0.0291463	3.36
	P52298|NCBP2_HUMAN	0.0840643	2.41
	P28482|MK01_HUMAN	-0.0144996	1.25
	P63098|CANB1_HUMAN	-1.21759	4.94
	Q6RW13|ATRAP_HUMAN	-0.286304	5.41
	Q99570|PI3R4_HUMAN	-0.251539	5.75
	P30419|NMT1_HUMAN	0.0285692	5.38
	Q6P996|PDXD1_HUMAN	-0.152003	11.97
	Q99536|VAT1_HUMAN	-0.0439433	5.36
	Q9H2D6|TARA_HUMAN	-0.0892673	0
	Q8WVB6|CTF18_HUMAN	0.333424	1.84
	Q14687|GSE1_HUMAN	0.632268	2.39
	Q8TF64|GIPC3_HUMAN	-0.104697	1.52
	Q9BY42|RTF2_HUMAN	0.0703893	4.03
	P98194|AT2C1_HUMAN	-0.0291463	3.86
	O43815|STRN_HUMAN	-0.0588937	3.27
	Q9H1C3|GL8D2_HUMAN	-0.415038	0
	P32780|TF2H1_HUMAN	0.201634	0.06
	O43399|TPD54_HUMAN	0	2.03
	P08240|SRPRA_HUMAN	0.0143553	2.4
	P31641|SC6A6_HUMAN	0.356144	0
	Q92692|NECT2_HUMAN	-0.104697	0
	Q5JNZ5|RS26L_HUMAN	0.15056	2.88
	Q9BVA1|TBB2B_HUMAN	0.15056	1.56
	O75521|ECI2_HUMAN	0.0840643	10.61
	Q9H0E3|SP130_HUMAN	0.604071	1.78
	P22570|ADRO_HUMAN	-0.152003	0
	Q6ZNB6|NFXL1_HUMAN	0.275007	1.79
	Q15651|HMGN3_HUMAN	0.485427	1.88
	P54652|HSP72_HUMAN	0	0.01
	P42345|MTOR_HUMAN	0.0285692	2.93
	Q96EK5|KBP_HUMAN	0.201634	2.02
	Q5J8M3|EMC4_HUMAN	-0.0144996	0.11
	Q9H3U1|UN45A_HUMAN	-0.0439433	1.76
	Q15291|RBBP5_HUMAN	0.214125	6.65
	Q96T76|MMS19_HUMAN	-0.0291463	0.19
	Q16629|SRSF7_HUMAN	0.0143553	1.92
	Q13263|TIF1B_HUMAN	-0.0291463	1.84
	Q9UIG0|BAZ1B_HUMAN	0	3.31
	Q13042|CDC16_HUMAN	0	0.29
	Q16513|PKN2_HUMAN	-0.0740006	1.84
	Q14258|TRI25_HUMAN	0.0565835	15.76
	Q8WXX5|DNJC9_HUMAN	0.0143553	6.12
	Q0VDF9|HSP7E_HUMAN	0.0285692	0.21
	Q9H5Q4|TFB2M_HUMAN	0.0426443	3.35
	Q16595|FRDA_HUMAN	0.0840643	6.69
	P51648|AL3A2_HUMAN	0.111031	0.14
	Q969X6|UTP4_HUMAN	0.0426443	2.27
	Q53H96|P5CR3_HUMAN	-0.0740006	0.59
	Q13428|TCOF_HUMAN	-0.0740006	4.64
	Q9UKK6|NXT1_HUMAN	0.0840643	1.25
	Q96K21|ANCHR_HUMAN	0.432959	0
	P11908|PRPS2_HUMAN	-0.0144996	0.25
	Q6Y1H2|HACD2_HUMAN	0.263034	0
	Q08493|PDE4C_HUMAN	-0.0144996	1.1
	Q8WW22|DNJA4_HUMAN	0.356144	1.75
	Q9P032|NDUF4_HUMAN	0.0565835	9.32
	Q5UCC4|EMC10_HUMAN	-0.200913	0.91
	Q9BTZ2|DHRS4_HUMAN	0.0703893	0
	P01130|LDLR_HUMAN	0.15056	3.24
	Q06323|PSME1_HUMAN	0.0285692	4.49
	P46013|KI67_HUMAN	0	0.73
	Q9H2P0|ADNP_HUMAN	-0.0439433	3.74
	Q8N5M4|TTC9C_HUMAN	0.0565835	0.65
	O75962|TRIO_HUMAN	-0.0740006	0
	P12956|XRCC6_HUMAN	-0.0144996	0.81
	Q9BZE4|NOG1_HUMAN	0.0565835	4.06
	Q15836|VAMP3_HUMAN	0.0285692	0.39
	O15144|ARPC2_HUMAN	-0.0588937	12.75
	P61923|COPZ1_HUMAN	0	4.57
	Q12996|CSTF3_HUMAN	-0.0291463	0.51
	P82930|RT34_HUMAN	-0.136062	9.56
	Q01995|TAGL_HUMAN	0.0840643	1.27
	Q05639|EF1A2_HUMAN	0.0976108	7.69
	Q9NQH7|XPP3_HUMAN	-0.184425	0.34
	Q9UER7|DAXX_HUMAN	-0.0439433	0.25
	Q13015|AF1Q_HUMAN	0.526069	6.47
	Q9BT22|ALG1_HUMAN	-0.340075	0
	O95372|LYPA2_HUMAN	0.0703893	1.14
	O00410|IPO5_HUMAN	-0.0291463	7.08
	Q96S59|RANB9_HUMAN	0.137504	2.1
	P61225|RAP2B_HUMAN	0.263034	10.11
	P56199|ITA1_HUMAN	0.0285692	11.55
	Q9NRC1|ST7_HUMAN	-0.152003	0
	O43677|NDUC1_HUMAN	1.02857	3.57
	O75940|SPF30_HUMAN	0.124328	3.96
	P00403|COX2_HUMAN	-0.120294	7.09
	P53004|BIEA_HUMAN	-0.0439433	1.33
	Q5T6F2|UBAP2_HUMAN	-0.104697	1.62
	Q96G03|PGM2_HUMAN	0.0285692	0.57
	O60814|H2B1K_HUMAN	0	2.2
	Q9UKV3|ACINU_HUMAN	-0.0291463	1.18
	P34896|GLYC_HUMAN	-0.0291463	2.95
	Q9Y3D3|RT16_HUMAN	0.0143553	0
	Q9UL25|RAB21_HUMAN	-0.0892673	1.52
	Q9BYN8|RT26_HUMAN	0.214125	9.21
	Q8NBJ4|GOLM1_HUMAN	-0.184425	4.42
	O00299|CLIC1_HUMAN	-0.0740006	21.76
	Q8N0X7|SPART_HUMAN	-0.0144996	1.11
	Q6NUK1|SCMC1_HUMAN	0	3.09
	Q16594|TAF9_HUMAN	-0.0740006	2.04
	P24666|PPAC_HUMAN	-0.168123	3.86
	P0DN26|PAL4F_HUMAN	-0.0291463	1.46
	Q13200|PSMD2_HUMAN	0	6.44
	Q6QEF8|CORO6_HUMAN	0.298658	8.04
	Q9NRK6|ABCBA_HUMAN	-0.184425	2.85
	Q96KB5|TOPK_HUMAN	0.0840643	0.67
	Q96PE2|ARHGH_HUMAN	-0.0892673	0
	O75600|KBL_HUMAN	0.0143553	0.39
	Q9BSC4|NOL10_HUMAN	-0.0144996	2.39
	Q14680|MELK_HUMAN	-0.304006	3.46
	P45974|UBP5_HUMAN	0.0426443	3.55
	Q86UP8|GTD2A_HUMAN	0	0.31
	Q96JG6|VPS50_HUMAN	-0.395929	6.85
	Q9NRX1|PNO1_HUMAN	0.0426443	0.27
	P48594|SPB4_HUMAN	0.0426443	3.67
	Q16644|MAPK3_HUMAN	0.321928	6.39
	P05387|RLA2_HUMAN	0	4.34
	Q96RP9|EFGM_HUMAN	-0.0588937	2.96
	Q9Y324|FCF1_HUMAN	0.0703893	0
	Q9BPX5|ARP5L_HUMAN	-0.0439433	4.28
	Q7Z6B0|CCD91_HUMAN	0.0703893	0.73
	Q96I34|PP16A_HUMAN	-0.37707	0
	Q5JUX0|SPIN3_HUMAN	-0.621488	2.89
	Q86XA9|HTR5A_HUMAN	-0.152003	19.18
	Q641Q2|WAC2A_HUMAN	-0.0588937	0.66
	P11413|G6PD_HUMAN	-0.0291463	13.03
	P60174|TPIS_HUMAN	-0.0439433	11.89
	Q7L8W6|DPH6_HUMAN	0.0840643	2.79
	Q9UEY8|ADDG_HUMAN	-0.152003	0.69
	Q99471|PFD5_HUMAN	0.0426443	5.32
	P00966|ASSY_HUMAN	-0.535332	21.41
	P50570|DYN2_HUMAN	0.0840643	2.51
	Q9UNZ2|NSF1C_HUMAN	0.0840643	1.82
	Q86UV5|UBP48_HUMAN	-0.0144996	0.9
	P15170|ERF3A_HUMAN	-0.0144996	9.81
	O15431|COPT1_HUMAN	0.641546	6.31
	P49023|PAXI_HUMAN	-0.184425	0.18
	Q96EK9|KTI12_HUMAN	0.0703893	6.81
	Q9H2U2|IPYR2_HUMAN	0.0285692	3.74
	Q6L8Q7|PDE12_HUMAN	0.111031	8.23
	Q8IY17|PLPL6_HUMAN	-0.395929	4.48
	Q5VZL5|ZMYM4_HUMAN	0.15056	5.44
	Q96BM9|ARL8A_HUMAN	0	0.17
	Q9C0H2|TTYH3_HUMAN	-0.0588937	1.06
	O75165|DJC13_HUMAN	-0.136062	17.47
	Q8N884|CGAS_HUMAN	-0.0740006	1.88
	Q8WWH5|TRUB1_HUMAN	0.722466	0
	P61221|ABCE1_HUMAN	0.0285692	1.11
	O95466|FMNL1_HUMAN	-0.0740006	2.54
	Q9P013|CWC15_HUMAN	0.344828	4.93
	Q9BRP8|PYM1_HUMAN	0.15056	5.93
	Q13356|PPIL2_HUMAN	-0.120294	8.3
	Q15070|OXA1L_HUMAN	0.0143553	0.29
	Q96KP1|EXOC2_HUMAN	0.0426443	3.15
	P54252|ATX3_HUMAN	0.0976108	0
	Q9NP97|DLRB1_HUMAN	-0.0291463	1.53
	Q13445|TMED1_HUMAN	-0.168123	5.82
	Q15018|ABRX2_HUMAN	-0.0892673	0.96
	Q00403|TF2B_HUMAN	0.0426443	2.01
	O75663|TIPRL_HUMAN	-0.0144996	0.08
	P05771|KPCB_HUMAN	0.0840643	8.71
	Q9NY61|AATF_HUMAN	0.189034	2.1
	P07311|ACYP1_HUMAN	-0.168123	0.32
	Q8IZV5|RDH10_HUMAN	0.422233	12.18
	P41091|IF2G_HUMAN	-0.0588937	1.82
	P54687|BCAT1_HUMAN	-0.0892673	5.31
	O15116|LSM1_HUMAN	-0.0588937	8.7
	Q8WVC0|LEO1_HUMAN	-0.136062	12.41
	P49207|RL34_HUMAN	0.0285692	1.23
	O43314|VIP2_HUMAN	0.0426443	2.03
	Q9UHR5|S30BP_HUMAN	-0.286304	0.6
	Q9UHB6|LIMA1_HUMAN	0.0285692	1.58
	B5ME19|EIFCL_HUMAN	-0.0291463	5.26
	Q8IZQ5|SELH_HUMAN	-0.0144996	0.28
	Q9BZE1|RM37_HUMAN	0.0565835	0.06
	O60942|MCE1_HUMAN	0.124328	0.93
	P62899|RL31_HUMAN	-0.0588937	6.03
	Q96LA8|ANM6_HUMAN	-0.0439433	2.7
	P62942|FKB1A_HUMAN	-0.0291463	1.42
	Q86X27|RGPS2_HUMAN	0.15056	11.62
	P26440|IVD_HUMAN	-0.0892673	2.77
	P29692|EF1D_HUMAN	0.0143553	2.08
	O95359|TACC2_HUMAN	0.575312	0
	Q9NVM4|ANM7_HUMAN	-0.415038	3.32
	Q92973|TNPO1_HUMAN	0	1.02
	Q6ZN08|ZNF66_HUMAN	-0.0144996	1.64
	Q9BRD0|BUD13_HUMAN	-0.0588937	1.93
	Q15404|RSU1_HUMAN	0.0426443	2.92
	Q8IVM0|CCD50_HUMAN	0.0703893	1.23
	Q9Y5A9|YTHD2_HUMAN	0	0.96
	Q7Z6E9|RBBP6_HUMAN	0.0703893	1.13
	P48739|PIPNB_HUMAN	0.0285692	0.99
	Q9UNF0|PACN2_HUMAN	-0.0439433	3.87
	Q9BXV9|GON7_HUMAN	0.0143553	4.92
	Q96NB3|ZN830_HUMAN	0.516015	0
	Q9Y2K7|KDM2A_HUMAN	0.0703893	0.1
	Q9P2C4|TM181_HUMAN	0.201634	12.42
	Q86X55|CARM1_HUMAN	-0.0439433	6.69
	P30405|PPIF_HUMAN	0.0565835	4.06
	P43304|GPDM_HUMAN	-0.0144996	2.24
	Q9UFC0|LRWD1_HUMAN	0	5.01
	P11279|LAMP1_HUMAN	0.0976108	9.03
	P37837|TALDO_HUMAN	0.0285692	7.92
	Q8MH63|LAT1N_HUMAN	-0.577767	0
	O60884|DNJA2_HUMAN	-0.0291463	5.22
	Q92626|PXDN_HUMAN	0.124328	6.22
	Q13308|PTK7_HUMAN	0.189034	12.75
	Q9NR56|MBNL1_HUMAN	-0.104697	1.62
	Q15233|NONO_HUMAN	0.0426443	6.48
	Q9H0U4|RAB1B_HUMAN	0.0143553	7.47
	Q9UK41|VPS28_HUMAN	0.189034	6.37
	Q14690|RRP5_HUMAN	0.0143553	0.17
	Q7L5Y1|ENOF1_HUMAN	-0.268817	9.29
	Q99496|RING2_HUMAN	-0.0144996	3.18
	Q96TA1|NIBA2_HUMAN	0.0285692	10.08
	Q13443|ADAM9_HUMAN	-0.0144996	2.03
	Q01581|HMCS1_HUMAN	0.176323	6.8
	Q92665|RT31_HUMAN	0.214125	3.39
	Q9NRL2|BAZ1A_HUMAN	-0.0291463	0.4
	Q6NW34|NEPRO_HUMAN	-0.0892673	0
	Q15181|IPYR_HUMAN	-0.0291463	0.12
	Q9Y657|SPIN1_HUMAN	0.15056	0.95
	P11117|PPAL_HUMAN	0.0426443	1.8
	P23610|HAP40_HUMAN	-0.136062	2
	Q8N2F6|ARM10_HUMAN	0.189034	0
	O95816|BAG2_HUMAN	0.0285692	8.25
	Q92544|TM9S4_HUMAN	-0.0740006	2.18
	P20248|CCNA2_HUMAN	0.0426443	0
	O14936|CSKP_HUMAN	-0.0144996	2.62
	Q15075|EEA1_HUMAN	0.0426443	3.08
	O75037|KI21B_HUMAN	-0.434403	0
	Q08AM6|VAC14_HUMAN	0.163499	9.64
	P04792|HSPB1_HUMAN	-0.0740006	28.08
	O95166|GBRAP_HUMAN	-0.286304	0
	Q99707|METH_HUMAN	0.0840643	1.33
	Q5VUM1|SDHF4_HUMAN	-0.120294	5.34
	O00264|PGRC1_HUMAN	0.0426443	1.15
	Q6YP21|KAT3_HUMAN	-0.514573	5.15
	Q9BQL6|FERM1_HUMAN	-0.535332	9.64
	Q6P6C2|ALKB5_HUMAN	0.137504	2.85
	Q9H7L9|SDS3_HUMAN	0.687061	3.42
	Q13283|G3BP1_HUMAN	0	9.25
	P47813|IF1AX_HUMAN	-0.268817	9.07
	O75152|ZC11A_HUMAN	-0.0291463	1.13
	Q92990|GLMN_HUMAN	-0.943416	4.29
	Q9BZL1|UBL5_HUMAN	-0.251539	1.49
	Q8ND76|CCNY_HUMAN	-0.200913	0.95
	Q08117|TLE5_HUMAN	0.275007	0
	Q16850|CP51A_HUMAN	0.83996	15.62
	Q9H3K6|BOLA2_HUMAN	-0.0291463	6.7
	P20290|BTF3_HUMAN	0.0285692	3.78
	Q9BTC0|DIDO1_HUMAN	-0.0892673	3.9
	P35237|SPB6_HUMAN	-0.0892673	2.57
	Q8WXA9|SREK1_HUMAN	0	4.29
	P43487|RANG_HUMAN	0	2.12
	Q9BRT9|SLD5_HUMAN	-0.152003	3.55
	Q9H2C0|GAN_HUMAN	-0.104697	7.36
	P78316|NOP14_HUMAN	0.0703893	0.22
	P35222|CTNB1_HUMAN	-0.120294	9.64
	P37275|ZEB1_HUMAN	0.226509	50.19
	Q14257|RCN2_HUMAN	-0.0439433	1.65
	O94973|AP2A2_HUMAN	-0.0144996	1.97
	Q15042|RB3GP_HUMAN	-0.0291463	0.39
	Q00653|NFKB2_HUMAN	0.0565835	1.26
	Q9P015|RM15_HUMAN	0.0840643	4.75
	Q9H7Z7|PGES2_HUMAN	0.0285692	0.55
	Q969E2|SCAM4_HUMAN	0.0426443	3.75
	P46199|IF2M_HUMAN	-0.168123	3.94
	Q9BQG0|MBB1A_HUMAN	0.0976108	16.4
	Q9BX68|HINT2_HUMAN	0.0285692	0.8
	O95825|QORL1_HUMAN	-0.200913	0
	Q8N5C6|SRBD1_HUMAN	-0.599462	2.75
	P45954|ACDSB_HUMAN	-0.0740006	0
	Q92890|UFD1_HUMAN	0.0840643	7.8
	P21281|VATB2_HUMAN	0.0426443	9.5
	Q9Y692|GMEB1_HUMAN	-0.0291463	0
	Q5TFE4|NT5D1_HUMAN	-0.0439433	10.01
	Q9BQ75|CMS1_HUMAN	0.250962	7.09
	Q9NSU2|TREX1_HUMAN	-0.0439433	2.66
	P53680|AP2S1_HUMAN	0.0703893	0.52
	Q9UNN5|FAF1_HUMAN	0.0565835	2.7
	P33991|MCM4_HUMAN	0.0143553	1.66
	P31943|HNRH1_HUMAN	-0.0144996	7.09
	P51553|IDH3G_HUMAN	-0.0588937	11.1
	O14618|CCS_HUMAN	0.0976108	5.79
	Q9Y2D4|EXC6B_HUMAN	-0.0740006	1.76
	O14656|TOR1A_HUMAN	-0.0740006	1.25
	Q7Z3U7|MON2_HUMAN	-0.0291463	0.62
	P10253|LYAG_HUMAN	-0.304006	9.25
	P29144|TPP2_HUMAN	-0.0291463	7.05
	Q8WV22|NSE1_HUMAN	0.378512	0
	Q93045|STMN2_HUMAN	0.0565835	0.95
	Q9UEU0|VTI1B_HUMAN	0.111031	0
	Q96H20|SNF8_HUMAN	0.286881	7.17
	Q13620|CUL4B_HUMAN	0.0285692	2.12
	Q03111|ENL_HUMAN	0.163499	0
	Q9UKF6|CPSF3_HUMAN	0.0143553	0.92
	Q9BWH6|RPAP1_HUMAN	0.555816	0
	Q9NQS7|INCE_HUMAN	-0.340075	4.61
	P14927|QCR7_HUMAN	-0.0144996	3.06
	P58876|H2B1D_HUMAN	0	2.2
	Q9Y5J1|UTP18_HUMAN	0.31034	3.16
	Q9NQE9|HINT3_HUMAN	-0.152003	3.07
	O95169|NDUB8_HUMAN	-0.321928	5.56
	O95251|KAT7_HUMAN	0.0285692	1.39
	P47755|CAZA2_HUMAN	0.0285692	2.54
	O75925|PIAS1_HUMAN	0.378512	5.81
	Q96I99|SUCB2_HUMAN	-0.0892673	1.49
	P49137|MAPK2_HUMAN	0.0426443	1.14
	Q16401|PSMD5_HUMAN	0	2.24
	P61956|SUMO2_HUMAN	0.201634	9.78
	O96011|PX11B_HUMAN	0.0426443	0
	Q5T280|CI114_HUMAN	0.0703893	0
	P35221|CTNA1_HUMAN	0.0285692	1.25
	P48643|TCPE_HUMAN	0	5.16
	Q15365|PCBP1_HUMAN	0.0143553	0.72
	P51531|SMCA2_HUMAN	0.0703893	2.48
	Q9H074|PAIP1_HUMAN	-0.0892673	10.41
	P16401|H15_HUMAN	0.0285692	1.6
	P42858|HD_HUMAN	-0.200913	11.36
	P51991|ROA3_HUMAN	0.0143553	4.01
	Q92667|AKAP1_HUMAN	0.137504	0.31
	O95486|SC24A_HUMAN	-0.136062	0.23
	P37108|SRP14_HUMAN	-0.0291463	0.33
	Q13503|MED21_HUMAN	0.0840643	0.96
	Q86U86|PB1_HUMAN	0.0285692	0.21
	P56270|MAZ_HUMAN	0.0703893	3.19
	P27361|MK03_HUMAN	0.163499	10.53
	Q5VWI1|TCRGL_HUMAN	-0.358454	0
	Q9H9L3|I20L2_HUMAN	0.214125	6.84
	Q9Y3B2|EXOS1_HUMAN	0.176323	5.31
	Q8TCT9|HM13_HUMAN	-0.0588937	7.25
	Q9NRG7|D39U1_HUMAN	-0.0144996	0.3
	P14866|HNRPL_HUMAN	-0.0144996	2.1
	Q9H582|ZN644_HUMAN	-0.234465	11.5
	P17535|JUND_HUMAN	0	0.53
	Q9NZQ3|SPN90_HUMAN	0.111031	1.73
	Q86TX2|ACOT1_HUMAN	-0.0892673	5.55
	P31937|3HIDH_HUMAN	0.0143553	1.1
	Q687X5|STEA4_HUMAN	-0.268817	1.84
	Q93034|CUL5_HUMAN	-0.184425	2.18
	P02511|CRYAB_HUMAN	-0.184425	1.35
	Q96MU7|YTDC1_HUMAN	-0.888969	6.93
	P13995|MTDC_HUMAN	0	2.69
	P26583|HMGB2_HUMAN	0.0143553	12
	Q86YB8|ERO1B_HUMAN	0.0426443	1.23
	Q9UBQ7|GRHPR_HUMAN	0.0565835	2.08
	Q8IWT6|LRC8A_HUMAN	-0.304006	4.85
	O43719|HTSF1_HUMAN	-0.0740006	0.2
	O75122|CLAP2_HUMAN	0	2.2
	O94979|SC31A_HUMAN	0	3.21
	P19404|NDUV2_HUMAN	-0.0291463	1.63
	Q9BSJ2|GCP2_HUMAN	0.0976108	4.94
	Q92828|COR2A_HUMAN	-0.0439433	3.07
	P35268|RL22_HUMAN	0.0285692	0.12
	O95630|STABP_HUMAN	0.0426443	0.72
	O00442|RTCA_HUMAN	0	0.9
	P06744|G6PI_HUMAN	-0.0144996	7.77
	Q9NYY8|FAKD2_HUMAN	-0.0144996	1.02
	P08579|RU2B_HUMAN	0.176323	1.64
	P98082|DAB2_HUMAN	0.176323	6.15
	Q9NVG8|TBC13_HUMAN	-0.0439433	4.11
	Q96CN7|ISOC1_HUMAN	0.0143553	2.03
	P16989|YBOX3_HUMAN	0.0285692	4.99
	O43924|PDE6D_HUMAN	0.0703893	2.05
	Q14108|SCRB2_HUMAN	-0.0144996	4.24
	Q6NXE6|ARMC6_HUMAN	0.0426443	0.25
	O00151|PDLI1_HUMAN	-0.0291463	0.48
	Q6KC79|NIPBL_HUMAN	0.0976108	0.53
	Q14186|TFDP1_HUMAN	0.0840643	1.63
	P38435|VKGC_HUMAN	-0.184425	5.85
	Q96AX1|VP33A_HUMAN	0.0143553	0.07
	O95757|HS74L_HUMAN	0.0426443	0.58
	O00116|ADAS_HUMAN	-0.0439433	6.78
	P33992|MCM5_HUMAN	0.0426443	3.33
	P62854|RS26_HUMAN	0.0143553	3.51
	Q02952|AKA12_HUMAN	0.176323	12.75
	Q9UKK3|PARP4_HUMAN	0.238787	13.07
	A0AVI2|FR1L5_HUMAN	0.0426443	0.15
	Q14432|PDE3A_HUMAN	0.0976108	0.73
	Q9Y6X9|MORC2_HUMAN	0.176323	2.79
	Q9BUH6|PAXX_HUMAN	0.0565835	4.04
	Q9BWT6|MND1_HUMAN	-1.12029	0
	Q70J99|UN13D_HUMAN	0.0143553	5.04
	O75911|DHRS3_HUMAN	0.137504	3.7
	Q9UBF2|COPG2_HUMAN	0	0.89
	P40763|STAT3_HUMAN	0	5.57
	Q5JTJ3|COA6_HUMAN	0.0143553	2.51
	Q9UQ13|SHOC2_HUMAN	-0.37707	10.57
	Q96T58|MINT_HUMAN	0.0426443	0
	O43681|GET3_HUMAN	0	2.13
	Q9BRT6|LLPH_HUMAN	0.0426443	2.81
	Q86TU7|SETD3_HUMAN	-0.136062	2.69
	O75764|TCEA3_HUMAN	-0.340075	0
	Q9UKX7|NUP50_HUMAN	0	2.33
	P30838|AL3A1_HUMAN	0.250962	13.98
	Q05D32|CTSL2_HUMAN	0.214125	2.22
	Q16270|IBP7_HUMAN	0.201634	10.07
	O15226|NKRF_HUMAN	0.0565835	0.66
	Q9HCN8|SDF2L_HUMAN	-0.0439433	1.28
	Q14684|RRP1B_HUMAN	0.0285692	7.63
	P46782|RS5_HUMAN	0.0143553	1.17
	Q05932|FOLC_HUMAN	0.0840643	3.12
	O60869|EDF1_HUMAN	-0.0291463	0.52
	Q14694|UBP10_HUMAN	-0.251539	20.15
	Q9H1I8|ASCC2_HUMAN	-0.971431	0
	Q8N4S0|CCD82_HUMAN	0.238787	0
	O95139|NDUB6_HUMAN	-0.0291463	1.58
	Q14254|FLOT2_HUMAN	0.0285692	5.1
	O95292|VAPB_HUMAN	0.0565835	10.19
	O00268|TAF4_HUMAN	-0.556393	0
	O60547|GMDS_HUMAN	-0.0144996	3.18
	P55769|NH2L1_HUMAN	-0.0291463	1.78
	Q9NZ32|ARP10_HUMAN	-0.577767	3.33
	O00488|ZN593_HUMAN	-0.217591	0
	O75462|CRLF1_HUMAN	0.321928	0
	Q7L311|ARMX2_HUMAN	-0.0892673	1.73
	Q5JPH6|SYEM_HUMAN	-0.168123	0
	Q8N9N7|LRC57_HUMAN	-0.184425	2.25
	Q8IXH7|NELFD_HUMAN	0.0285692	4.91
	P14324|FPPS_HUMAN	0.0565835	2.24
	P15408|FOSL2_HUMAN	-0.0740006	0.52
	P20338|RAB4A_HUMAN	-0.152003	7.67
	Q7Z422|SZRD1_HUMAN	0	0
	Q9BTA9|WAC_HUMAN	-0.358454	12.81
	Q15102|PA1B3_HUMAN	-0.136062	9.54
	Q15417|CNN3_HUMAN	0	5.12
	Q15418|KS6A1_HUMAN	-0.0291463	1
	O95782|AP2A1_HUMAN	-0.0588937	0.59
	P34059|GALNS_HUMAN	-0.251539	0
	O43156|TTI1_HUMAN	0.0565835	5.93
	P29083|T2EA_HUMAN	0	2.03
	O75380|NDUS6_HUMAN	0	4.43
	Q5T9L3|WLS_HUMAN	0.0976108	1.76
	P36873|PP1G_HUMAN	-0.104697	1.33
	Q14554|PDIA5_HUMAN	-0.234465	10.46
	Q9HDC9|APMAP_HUMAN	-0.0291463	2.75
	A1X283|SPD2B_HUMAN	-0.535332	7.44
	Q96HS1|PGAM5_HUMAN	0.0285692	2.37
	Q8IZP2|ST134_HUMAN	-0.0144996	1.97
	Q12769|NU160_HUMAN	-0.136062	4.03
	Q96F63|CCD97_HUMAN	0.0143553	1.59
	Q5SW79|CE170_HUMAN	-0.0291463	4.3
	Q15185|TEBP_HUMAN	-0.0144996	4.18
	Q92581|SL9A6_HUMAN	0.176323	0
	Q96HY6|DDRGK_HUMAN	-0.251539	8.37
	Q08499|PDE4D_HUMAN	0	3.76
	P51809|VAMP7_HUMAN	-0.0439433	2.08
	O15131|IMA6_HUMAN	0.137504	0.74
	Q6P1M0|S27A4_HUMAN	-0.321928	4.9
	Q13426|XRCC4_HUMAN	0.298658	1.4
	Q99986|VRK1_HUMAN	0.111031	2.43
	O14929|HAT1_HUMAN	-0.0144996	0.05
	P00492|HPRT_HUMAN	0	1.65
	Q92791|SC65_HUMAN	-0.0144996	1.93
	Q9Y6W5|WASF2_HUMAN	0.0703893	0.59
	P08603|CFAH_HUMAN	-0.104697	1.57
	O15212|PFD6_HUMAN	0.0143553	0.54
	P31948|STIP1_HUMAN	-0.0144996	9.74
	Q9BRX2|PELO_HUMAN	-0.120294	1.33
	Q8WWK9|CKAP2_HUMAN	-0.168123	0
	Q9BZK7|TBL1R_HUMAN	-0.0439433	0.12
	Q8TDW4|ST7L_HUMAN	-0.152003	0
	Q9NY27|PP4R2_HUMAN	-0.184425	7.43
	O00115|DNS2A_HUMAN	-0.136062	10.1
	Q16881|TRXR1_HUMAN	0.0976108	1.9
	Q8NBQ5|DHB11_HUMAN	0.176323	8.07
	P25398|RS12_HUMAN	-0.0291463	3.72
	Q14192|FHL2_HUMAN	0.0426443	4.11
	Q05048|CSTF1_HUMAN	0.0976108	4.92
	E9PRG8|CK098_HUMAN	-0.120294	8.63
	P41223|BUD31_HUMAN	-0.0740006	1.22
	Q15599|NHRF2_HUMAN	0.0565835	2.56
	Q6NXR4|TTI2_HUMAN	0.565597	0
	P61073|CXCR4_HUMAN	-0.358454	14.34
	Q7Z2K6|ERMP1_HUMAN	-0.184425	11.42
	Q99590|SCAFB_HUMAN	-0.0291463	1.22
	Q8N0U7|CA087_HUMAN	-0.0892673	0
	O94760|DDAH1_HUMAN	-0.286304	9.7
	Q8NBK3|SUMF1_HUMAN	-0.184425	0.77
	Q9Y2H0|DLGP4_HUMAN	0.400538	0
	Q8N9B5|JMY_HUMAN	0.464668	0
	Q8NI36|WDR36_HUMAN	0.0285692	1.78
	O00178|GTPB1_HUMAN	-0.0740006	1.54
	P16152|CBR1_HUMAN	0	1.63
	P63162|RSMN_HUMAN	-0.152003	14.1
	Q9BWE0|REPI1_HUMAN	-0.0439433	0
	Q66PJ3|AR6P4_HUMAN	-0.0291463	1.73
	Q13464|ROCK1_HUMAN	-0.0291463	2.12
	Q5T1J5|CHCH9_HUMAN	0.238787	17.81
	Q9UJU6|DBNL_HUMAN	-0.0588937	21.01
	P33527|MRP1_HUMAN	-0.0291463	2.24
	Q9Y597|KCTD3_HUMAN	-0.168123	0
	Q99543|DNJC2_HUMAN	0.0426443	4.87
	Q8N3E9|PLCD3_HUMAN	-0.0892673	2.32
	Q9HCJ1|ANKH_HUMAN	0.0285692	0.11
	Q13363|CTBP1_HUMAN	0.0840643	2.4
	Q96PU4|UHRF2_HUMAN	0.0976108	4.39
	Q96B26|EXOS8_HUMAN	-0.415038	6.64
	O43181|NDUS4_HUMAN	-0.0892673	0.08
	P62491|RB11A_HUMAN	0.0426443	5.9
	O43570|CAH12_HUMAN	-0.0588937	4.7
	Q6W2J9|BCOR_HUMAN	-0.0291463	0.86
	Q9UID3|VPS51_HUMAN	0.432959	5.76
	O14556|G3PT_HUMAN	-0.0892673	2.35
	Q9H4Z3|CAPAM_HUMAN	-0.0439433	1.73
	P54619|AAKG1_HUMAN	0.214125	0.12
	P48426|PI42A_HUMAN	-0.200913	1.37
	Q9UHB9|SRP68_HUMAN	0	1.53
	Q9Y6N7|ROBO1_HUMAN	-0.0291463	5.54
	Q6DKJ4|NXN_HUMAN	0.367371	12.73
	Q9Y3B8|ORN_HUMAN	0.0976108	8.6
	O95232|LC7L3_HUMAN	-0.0439433	0.72
	Q9NYU1|UGGG2_HUMAN	-0.599462	1.06
	Q8IVP5|FUND1_HUMAN	0.238787	0
	A4D1E9|GTPBA_HUMAN	0.0285692	6.45
	Q9NRG4|SMYD2_HUMAN	-0.0588937	0
	P61009|SPCS3_HUMAN	-0.0291463	5.23
	P35232|PHB_HUMAN	-0.0588937	6.66
	Q14141|SEPT6_HUMAN	0.0285692	2.67
	P07711|CATL1_HUMAN	-0.120294	5.65
	Q9Y2L1|RRP44_HUMAN	-0.0291463	1.49
	P10620|MGST1_HUMAN	0.0565835	5.61
	P36578|RL4_HUMAN	-0.0144996	11.85
	Q9Y5B6|PAXB1_HUMAN	-0.251539	2.34
	Q93009|UBP7_HUMAN	0.0143553	9.05
	Q5JPE7|NOMO2_HUMAN	-0.0439433	1.25
	Q92541|RTF1_HUMAN	0.0426443	6.43
	P48723|HSP13_HUMAN	0.163499	4.31
	O96000|NDUBA_HUMAN	0.0143553	1.6
	Q96H79|ZCCHL_HUMAN	0.0426443	0
	Q15646|OASL_HUMAN	-0.0740006	0.42
	Q7Z4Q2|HEAT3_HUMAN	-0.0439433	0.84
	P18124|RL7_HUMAN	0	3.83
	O75874|IDHC_HUMAN	0	0.55
	P26373|RL13_HUMAN	0.0143553	5.93
	O14522|PTPRT_HUMAN	-0.104697	0
	Q9Y5X2|SNX8_HUMAN	1.08406	0
	Q68CQ4|DIEXF_HUMAN	-0.321928	0.53
	Q7Z6M1|RABEK_HUMAN	0.0143553	0
	Q969F1|TF3C6_HUMAN	-0.535332	0
	Q14353|GAMT_HUMAN	0	2.76
	Q96IJ6|GMPPA_HUMAN	0.0426443	1.43
	Q9GZP8|IMUP_HUMAN	0.389567	0
	Q96K37|S35E1_HUMAN	-0.454032	1.16
	Q8TAE8|G45IP_HUMAN	-0.0588937	7.09
	P61601|NCALD_HUMAN	0.0143553	2.41
	Q13190|STX5_HUMAN	-0.0588937	5.46
	O76021|RL1D1_HUMAN	0.0703893	4.45
	O15382|BCAT2_HUMAN	0.0285692	3.55
	Q96FK6|WDR89_HUMAN	0.432959	0
	Q9BZQ8|NIBA1_HUMAN	-0.666576	0
	Q9UBK8|MTRR_HUMAN	-0.0439433	2.22
	Q15208|STK38_HUMAN	-0.104697	3.48
	Q9UPN3|MACF1_HUMAN	-0.0588937	6.61
	Q6P1K2|PMF1_HUMAN	0	5.02
	Q6NVV1|R13P3_HUMAN	-0.0588937	4.94
	Q7Z739|YTHD3_HUMAN	0	3.65
	O95456|PSMG1_HUMAN	-0.0740006	15.08
	P78337|PITX1_HUMAN	0.176323	0
	Q9NS69|TOM22_HUMAN	0	1.53
	P30622|CLIP1_HUMAN	0.0426443	4.34
	P07858|CATB_HUMAN	-0.0588937	7.04
	O14786|NRP1_HUMAN	0.189034	0
	P60900|PSA6_HUMAN	0.0703893	1.89
	Q5T6V5|QSPP_HUMAN	0.15056	0.66
	Q9UI10|EI2BD_HUMAN	-0.0291463	2.88
	O60216|RAD21_HUMAN	-0.0439433	4.83
	P63146|UBE2B_HUMAN	0.176323	3.32
	O60832|DKC1_HUMAN	-0.0291463	3.5
	F5H284|PAL4D_HUMAN	-0.0291463	1.46
	Q92947|GCDH_HUMAN	0.226509	4.75
	P61020|RAB5B_HUMAN	0.111031	8.41
	Q4G0J3|LARP7_HUMAN	-0.120294	14.63
	Q9H967|WDR76_HUMAN	-0.184425	3.85
	Q96MF7|NSE2_HUMAN	-0.104697	0
	P49759|CLK1_HUMAN	-0.0439433	4.72
	Q92783|STAM1_HUMAN	0.137504	1.78
	Q9BXS0|COPA1_HUMAN	-0.268817	0
	Q13616|CUL1_HUMAN	-0.168123	11.77
	Q309B1|TR16L_HUMAN	0.0703893	7.21
	Q9ULT8|HECD1_HUMAN	0.0565835	1.04
	Q52LJ0|FA98B_HUMAN	0.0565835	1.15
	Q12874|SF3A3_HUMAN	0.0285692	1.17
	P23526|SAHH_HUMAN	0.0143553	1.29
	Q00610|CLH1_HUMAN	0	2.57
	P14174|MIF_HUMAN	-0.104697	3.33
	P11532|DMD_HUMAN	0.422233	0
	P0DN37|PAL4G_HUMAN	-0.0291463	2.4
	Q13641|TPBG_HUMAN	0.0840643	2.59
	Q96AY4|TTC28_HUMAN	0.189034	0
	Q92925|SMRD2_HUMAN	0.0703893	2.66
	P26374|RAE2_HUMAN	-0.152003	0
	P08047|SP1_HUMAN	0.0840643	7.84
	P37840|SYUA_HUMAN	-0.0439433	8.55
	P15559|NQO1_HUMAN	0.0285692	1.12
	Q92621|NU205_HUMAN	-0.0144996	4.49
	O75347|TBCA_HUMAN	0.0565835	0.41
	P46939|UTRO_HUMAN	0.400538	10.85
	Q9UBS4|DJB11_HUMAN	-0.0439433	4.45
	P61970|NTF2_HUMAN	0.0565835	4.58
	Q9BV44|THUM3_HUMAN	-0.268817	15.62
	Q14919|NC2A_HUMAN	0.15056	6.58
	Q58WW2|DCAF6_HUMAN	-0.0588937	0.4
	O94874|UFL1_HUMAN	-0.0892673	1.32
	Q06587|RING1_HUMAN	-0.0439433	6.67
	Q9UKV8|AGO2_HUMAN	-0.184425	4.69
	Q9Y6D6|BIG1_HUMAN	0	2.63
	O60333|KIF1B_HUMAN	0.137504	4.44
	Q9BUF5|TBB6_HUMAN	0.0285692	0.35
	Q7L2E3|DHX30_HUMAN	0.0143553	4.34
	Q8IZL8|PELP1_HUMAN	-0.234465	3.06
	P08237|PFKAM_HUMAN	0.0285692	1.36
	O60762|DPM1_HUMAN	-0.120294	1.23
	Q86UL3|GPAT4_HUMAN	-0.340075	0
	Q9GZT3|SLIRP_HUMAN	-0.0291463	3.62
	O94855|SC24D_HUMAN	0.0426443	5.52
	Q7Z7K0|COXM1_HUMAN	-0.0740006	1.83
	Q16537|2A5E_HUMAN	0.910733	0.82
	Q9NQZ2|SAS10_HUMAN	0.0565835	6.42
	Q9Y3F4|STRAP_HUMAN	-0.0144996	2.93
	Q8WTT2|NOC3L_HUMAN	0.0143553	2.03
	Q9Y3P9|RBGP1_HUMAN	0.0840643	2.15
	O95487|SC24B_HUMAN	-0.0144996	1.03
	P11498|PYC_HUMAN	-0.0291463	1.92
	Q8N339|MT1M_HUMAN	-0.0892673	0
	P52758|RIDA_HUMAN	0.0703893	2.81
	Q9UK59|DBR1_HUMAN	0.0143553	1.75
	P46821|MAP1B_HUMAN	0	0.06
	Q9UNX3|RL26L_HUMAN	-0.120294	1.41
	P56545|CTBP2_HUMAN	0.0840643	2.66
	P61916|NPC2_HUMAN	-0.168123	4.6
	Q6P5Z2|PKN3_HUMAN	0.367371	0
	Q14195|DPYL3_HUMAN	-0.0740006	3.71
	Q8IXS6|PALM2_HUMAN	0	0.84
	Q9Y4E6|WDR7_HUMAN	-2.18442	0
	Q9UBK9|UXT_HUMAN	0.0143553	2.41
	P68104|EF1A1_HUMAN	-0.136062	9.29
	Q9BRJ6|CG050_HUMAN	-0.104697	2.39
	Q8WUY3|PRUN2_HUMAN	-0.666576	5.79
	Q06265|EXOS9_HUMAN	0.0426443	3.63
	Q12948|FOXC1_HUMAN	0.731183	0
	P78310|CXAR_HUMAN	-0.184425	2.47
	Q96EN8|MOCOS_HUMAN	0.124328	7.37
	Q6PID6|TTC33_HUMAN	-0.120294	2.56
	Q10567|AP1B1_HUMAN	-0.0291463	2.25
	P62820|RAB1A_HUMAN	-0.0144996	1.3
	P57081|WDR4_HUMAN	-0.0740006	0.2
	P52630|STAT2_HUMAN	0.536053	1.44
	Q8IVS2|FABD_HUMAN	0.0565835	1.56
	O15121|DEGS1_HUMAN	0.0703893	3.29
	Q9BSJ8|ESYT1_HUMAN	-0.0291463	8.24
	P83881|RL36A_HUMAN	-0.0892673	0.24
	Q00535|CDK5_HUMAN	-0.434403	4.51
	P31150|GDIA_HUMAN	-0.0588937	3.92
	Q99623|PHB2_HUMAN	-0.0144996	0.56
	Q6K0P9|IFIX_HUMAN	0.111031	0.63
	Q15155|NOMO1_HUMAN	-0.0439433	1.25
	P22234|PUR6_HUMAN	0	1.3
	Q9Y266|NUDC_HUMAN	-0.0439433	1
	Q9BRF8|CPPED_HUMAN	-0.286304	10.37
	P17706|PTN2_HUMAN	-0.0892673	3.27
	P04899|GNAI2_HUMAN	-0.0892673	5.23
	Q5T9A4|ATD3B_HUMAN	0.992768	0
	P10589|COT1_HUMAN	0.263034	0
	Q9NRW1|RAB6B_HUMAN	-0.0144996	0.56
	Q8ND04|SMG8_HUMAN	-0.0291463	3.25
	Q32P44|EMAL3_HUMAN	0	0.61
	P43246|MSH2_HUMAN	0.0143553	4.88
	P23396|RS3_HUMAN	0	0.73
	P29084|T2EB_HUMAN	-0.136062	1.84
	Q9H3Q1|BORG4_HUMAN	0.0976108	2.5
	O00231|PSD11_HUMAN	-0.0291463	11.97
	Q9BTW9|TBCD_HUMAN	0.0143553	2.77
	Q9C0B7|TNG6_HUMAN	0.0285692	0
	Q2VPK5|CTU2_HUMAN	0.613532	0
	Q9HD45|TM9S3_HUMAN	0.0840643	6.01
	P07305|H10_HUMAN	-0.0439433	3.37
	Q10713|MPPA_HUMAN	0.0426443	3.85
	Q86VM9|ZCH18_HUMAN	-0.168123	6.04
	O14974|MYPT1_HUMAN	0.0565835	1.25
	O95155|UBE4B_HUMAN	0	0.45
	P52701|MSH6_HUMAN	0.0426443	3.97
	O15511|ARPC5_HUMAN	0.0285692	4.3
	Q9NX31|OSER1_HUMAN	-0.713119	0
	Q9Y4W6|AFG32_HUMAN	0.15056	12.04
	Q13435|SF3B2_HUMAN	0.0143553	0.5
	O75886|STAM2_HUMAN	0.0703893	0.75
	O14662|STX16_HUMAN	-0.0588937	0.73
	Q9P016|THYN1_HUMAN	-0.104697	5.29
	Q03252|LMNB2_HUMAN	0.0426443	0.69
	Q96EY4|TMA16_HUMAN	-0.0439433	4.47
	Q9NWV8|BABA1_HUMAN	-0.0144996	3.78
	O60927|PP1RB_HUMAN	-0.217591	20.52
	P49354|FNTA_HUMAN	0.0426443	2.21
	Q27J81|INF2_HUMAN	-0.136062	3.22
	P50914|RL14_HUMAN	-0.0291463	4.14
	Q09161|NCBP1_HUMAN	0.0565835	4.34
	Q9UI26|IPO11_HUMAN	0.0976108	0.3
	O43818|U3IP2_HUMAN	0.0565835	1.02
	Q9H0H5|RGAP1_HUMAN	-0.0439433	3.65
	Q6P2Q9|PRP8_HUMAN	-0.0291463	10.6
	Q00059|TFAM_HUMAN	0.0426443	1.18
	O15228|GNPAT_HUMAN	1.64155	0
	O00303|EIF3F_HUMAN	-0.0144996	0.25
	O75746|CMC1_HUMAN	0.111031	7.8
	Q9UHA4|LTOR3_HUMAN	-0.599462	0
	P14625|ENPL_HUMAN	-0.0291463	1.11
	Q16181|SEPT7_HUMAN	0.0143553	0.38
	O14828|SCAM3_HUMAN	-0.0144996	0.09
	P63092|GNAS2_HUMAN	-0.0291463	0.68
	P07814|SYEP_HUMAN	0.0143553	4.88
	Q0ZGT2|NEXN_HUMAN	0.0285692	0.65
	Q9BUR5|MIC26_HUMAN	-0.0740006	1.83
	Q6NYC8|PPR18_HUMAN	-0.0439433	1.84
	Q13131|AAPK1_HUMAN	-0.0588937	0.87
	Q00613|HSF1_HUMAN	-0.0439433	1.26
	P37198|NUP62_HUMAN	0.0426443	1.09
	Q8WXI9|P66B_HUMAN	0	2.85
	Q99832|TCPH_HUMAN	0	1.37
	Q92530|PSMF1_HUMAN	0.124328	1.89
	Q92928|RAB1C_HUMAN	0.0285692	7.47
	O00233|PSMD9_HUMAN	0.189034	3.89
	P09234|RU1C_HUMAN	-0.0439433	0.68
	P46060|RAGP1_HUMAN	0.0426443	1.21
	Q9UQ35|SRRM2_HUMAN	0	1.04
	O95297|MPZL1_HUMAN	0.137504	0.01
	P51858|HDGF_HUMAN	0	7.16
	Q99700|ATX2_HUMAN	0.111031	3.97
	O43143|DHX15_HUMAN	0	8.98
	P62424|RL7A_HUMAN	0.0143553	6.56
	Q14103|HNRPD_HUMAN	-0.0144996	1.59
	Q96L92|SNX27_HUMAN	-0.0892673	7.6
	Q14527|HLTF_HUMAN	0	4.82
	O96028|NSD2_HUMAN	0.0703893	0.01
	O75367|H2AY_HUMAN	0.0143553	4.43
	Q13472|TOP3A_HUMAN	0.111031	0
	Q92882|OSTF1_HUMAN	0.298658	0
	P80297|MT1X_HUMAN	-0.0892673	0
	Q75QN2|INT8_HUMAN	-0.494109	6.72
	Q9BUE6|ISCA1_HUMAN	-1.08927	0
	P58107|EPIPL_HUMAN	-0.0144996	0.75
	Q9UDY2|ZO2_HUMAN	0.124328	4.42
	O75083|WDR1_HUMAN	0	4.67
	Q9H7E9|CH033_HUMAN	0.137504	7.51
	P52594|AGFG1_HUMAN	0.201634	16.79
	P61978|HNRPK_HUMAN	0	0.67
	P12004|PCNA_HUMAN	0.0565835	14.04
	P54577|SYYC_HUMAN	-0.0144996	6.48
	P14406|CX7A2_HUMAN	-0.0291463	1.93
	Q9Y2X9|ZN281_HUMAN	0.0565835	1.34
	Q9H875|PKRI1_HUMAN	0.0703893	0
	Q8TD16|BICD2_HUMAN	0.226509	1.46
	P00390|GSHR_HUMAN	-0.0291463	3.73
	P62253|UB2G1_HUMAN	-0.184425	9.61
	P18074|ERCC2_HUMAN	0.0285692	1.79
	Q9H0U9|TSYL1_HUMAN	0.378512	1.01
	P00533|EGFR_HUMAN	-1.51457	74.48
	Q8IWZ3|ANKH1_HUMAN	-0.120294	5.47
	P28340|DPOD1_HUMAN	-0.0291463	2.52
	Q8WWV3|RT4I1_HUMAN	0.137504	4.36
	Q9NW08|RPC2_HUMAN	-0.0439433	4.25
	Q9NQ48|LZTL1_HUMAN	0.0426443	0.68
	P08574|CY1_HUMAN	0.0426443	10.93
	Q5VW32|BROX_HUMAN	0.111031	6.78
	Q14011|CIRBP_HUMAN	0	0.2
	Q9NPI1|BRD7_HUMAN	0.263034	3.89
	Q9Y312|AAR2_HUMAN	0.214125	6.32
	Q9H3G5|CPVL_HUMAN	-0.184425	2.77
	Q8N6H7|ARFG2_HUMAN	0.0565835	2.42
	P52943|CRIP2_HUMAN	-0.0144996	2.5
	Q96S82|UBL7_HUMAN	0	0.04
	P27695|APEX1_HUMAN	-0.0291463	1.25
	Q09666|AHNK_HUMAN	0.0143553	5.43
	P46063|RECQ1_HUMAN	0.0143553	1.59
	O43617|TPPC3_HUMAN	-0.0892673	2.12
	Q96EI5|TCAL4_HUMAN	0	0.03
	Q99615|DNJC7_HUMAN	0.0143553	2.01
	Q16740|CLPP_HUMAN	-0.0291463	0.76
	P07951|TPM2_HUMAN	0.0565835	2.86
	Q14320|FA50A_HUMAN	-0.120294	10.9
	Q9Y5M8|SRPRB_HUMAN	0.0143553	0.58
	Q5VSL9|STRP1_HUMAN	0.0840643	0
	Q9NYK5|RM39_HUMAN	0.0703893	1.33
	P50395|GDIB_HUMAN	-0.0144996	1.5
	O00629|IMA3_HUMAN	-0.0740006	3.33
	Q99567|NUP88_HUMAN	0.0143553	0.3
	Q4G0N4|NAKD2_HUMAN	-0.120294	0.58
	Q9Y244|POMP_HUMAN	-1.32193	0
	Q14161|GIT2_HUMAN	-0.304006	5.9
	Q12830|BPTF_HUMAN	-0.0588937	5.98
	Q9BVC4|LST8_HUMAN	0	5.25
	P62937|PPIA_HUMAN	0.0143553	0.16
	P49321|NASP_HUMAN	0	4.77
	Q15121|PEA15_HUMAN	-0.0439433	1.27
	Q9NP79|VTA1_HUMAN	0	7.25
	Q9NVP2|ASF1B_HUMAN	-0.577767	4.72
	P31949|S10AB_HUMAN	0	6.63
	Q15555|MARE2_HUMAN	0.111031	0
	O14569|C56D2_HUMAN	-0.0588937	6.49
	O14684|PTGES_HUMAN	0.0565835	1.34
	Q86YQ8|CPNE8_HUMAN	0.263034	0.5
	P51452|DUS3_HUMAN	0.0285692	5.56
	Q5TEC6|H3PS2_HUMAN	-0.0291463	5.28
	Q9H8H2|DDX31_HUMAN	0.0565835	5.3
	Q9H0B6|KLC2_HUMAN	0.111031	0.17
	P60891|PRPS1_HUMAN	0.0426443	1.15
	P35626|ARBK2_HUMAN	0.0976108	0
	Q8NHV4|NEDD1_HUMAN	0.0840643	9.97
	Q96KA5|CLP1L_HUMAN	-0.0291463	5.29
	Q9NS87|KIF15_HUMAN	0.214125	1.83
	O75880|SCO1_HUMAN	0.0285692	3.16
	Q9HC38|GLOD4_HUMAN	0.0703893	9.04
	O15155|BET1_HUMAN	0.111031	3.3
	P19388|RPAB1_HUMAN	-0.0144996	1.75
	P49736|MCM2_HUMAN	-0.0291463	1.25
	Q96JH7|VCIP1_HUMAN	-0.251539	6.53
	O95551|TYDP2_HUMAN	-0.200913	0
	P0DMM9|ST1A3_HUMAN	0.0565835	16.01
	Q9Y285|SYFA_HUMAN	0.0143553	6.42
	P46977|STT3A_HUMAN	0.111031	2.36
	Q9BYD2|RM09_HUMAN	0	3.32
	Q9BRG1|VPS25_HUMAN	0.0285692	4.45
	P23368|MAOM_HUMAN	-0.0439433	2.12
	P09104|ENOG_HUMAN	0.0143553	2.58
	P53985|MOT1_HUMAN	-0.0291463	0.27
	P20618|PSB1_HUMAN	-0.286304	2.82
	P55327|TPD52_HUMAN	-0.0144996	3.05
	Q9NVX2|NLE1_HUMAN	0.0840643	2.95
	P49643|PRI2_HUMAN	-0.0740006	8.62
	P48444|COPD_HUMAN	0.0285692	1.36
	O95433|AHSA1_HUMAN	-0.0439433	0.55
	P83916|CBX1_HUMAN	0.0285692	0.13
	P49821|NDUV1_HUMAN	-0.0439433	1.67
	P26196|DDX6_HUMAN	0.0143553	4.69
	Q6YN16|HSDL2_HUMAN	-0.0439433	3.95
	P38919|IF4A3_HUMAN	-0.0740006	9.61
	Q9NQR4|NIT2_HUMAN	-0.0740006	1.87
	P46108|CRK_HUMAN	0.0426443	6.29
	P47897|SYQ_HUMAN	-0.0439433	0.17
	O00418|EF2K_HUMAN	-0.0291463	0.72
	Q32P28|P3H1_HUMAN	-0.0291463	4.74
	Q5QJE6|TDIF2_HUMAN	-0.0144996	2.41
	O00170|AIP_HUMAN	0.0285692	11.88
	O43169|CYB5B_HUMAN	0.0565835	10.46
	Q6NXS1|IPP2B_HUMAN	-0.0588937	2.05
	Q9Y6M7|S4A7_HUMAN	0.163499	4.41
	Q99798|ACON_HUMAN	-0.0291463	3.2
	O15371|EIF3D_HUMAN	-0.0291463	0.74
	Q9NUM4|T106B_HUMAN	-0.0740006	0.85
	Q6Y288|B3GLT_HUMAN	0.0840643	1.74
	P30740|ILEU_HUMAN	0	5.23
	Q6PD74|AAGAB_HUMAN	0.226509	0
	P49591|SYSC_HUMAN	-0.0291463	2.92
	Q96IW7|SC22A_HUMAN	-0.713119	0
	Q9P0V3|SH3B4_HUMAN	0.464668	6.2
	Q8WUM4|PDC6I_HUMAN	0.0426443	5.97
	Q6IBS0|TWF2_HUMAN	0	2.01
	Q96B23|CR025_HUMAN	1.37295	0
	Q5VTL8|PR38B_HUMAN	-0.395929	4.45
	Q2TAL8|QRIC1_HUMAN	-0.0439433	0.39
	Q92597|NDRG1_HUMAN	-0.0588937	0.79
	Q12899|TRI26_HUMAN	-0.120294	2.96
	Q9Y4P3|TBL2_HUMAN	0.0143553	1.48
	Q9NY12|GAR1_HUMAN	-0.0740006	1.79
	Q14814|MEF2D_HUMAN	0.238787	4.52
	P11441|UBL4A_HUMAN	-0.200913	2.01
	Q9NQC3|RTN4_HUMAN	-0.0144996	2.01
	Q07343|PDE4B_HUMAN	0.0426443	3.76
	Q9NR46|SHLB2_HUMAN	-0.0144996	3.78
	O14841|OPLA_HUMAN	-0.217591	0
	Q12834|CDC20_HUMAN	1.46989	0
	P38606|VATA_HUMAN	0.0143553	10.83
	Q8TF68|ZN384_HUMAN	-0.0892673	0.98
	P26641|EF1G_HUMAN	-0.0588937	8
	Q12872|SFSWA_HUMAN	-0.120294	0
	O75475|PSIP1_HUMAN	-0.0144996	2.83
	O60701|UGDH_HUMAN	0.0285692	3.24
	Q7RTP0|NIPA1_HUMAN	0	0
	P42226|STAT6_HUMAN	-0.234465	0
	Q9HC21|TPC_HUMAN	-0.395929	1.22
	Q9H0K6|PUS7L_HUMAN	0.356144	0
	Q9UJJ9|GNPTG_HUMAN	-0.321928	0
	Q9UGV2|NDRG3_HUMAN	-0.152003	0.83
	P84098|RL19_HUMAN	0.0143553	1.12
	Q6UWN8|ISK6_HUMAN	0.137504	1.52
	P20908|CO5A1_HUMAN	-0.0144996	4.06
	O94901|SUN1_HUMAN	0.495695	12.01
	Q15714|T22D1_HUMAN	0.0565835	4.78
	P36639|8ODP_HUMAN	-0.0291463	3.52
	O60245|PCDH7_HUMAN	-0.415038	0.27
	Q6PFW1|VIP1_HUMAN	0.0285692	0.24
	Q9Y4P8|WIPI2_HUMAN	0.321928	0
	Q9P0I2|EMC3_HUMAN	-0.0892673	2.46
	Q96GG9|DCNL1_HUMAN	0.0976108	4.58
	O60749|SNX2_HUMAN	-0.0144996	3.56
	Q14697|GANAB_HUMAN	0	0.63
	Q86XI2|CNDG2_HUMAN	0.333424	2.83
	P09211|GSTP1_HUMAN	-0.0144996	7.12
	Q96FZ7|CHMP6_HUMAN	0.584963	4.51
	P15289|ARSA_HUMAN	-0.0588937	0
	P49903|SPS1_HUMAN	0.15056	20.58
	P49915|GUAA_HUMAN	0	1.88
	Q9NRV9|HEBP1_HUMAN	-0.0892673	9.7
	Q9Y2P8|RCL1_HUMAN	0.0285692	0.35
	O95721|SNP29_HUMAN	-0.136062	1.05
	Q15345|LRC41_HUMAN	-0.104697	6.94
	P53384|NUBP1_HUMAN	-0.0588937	3.22
	Q14376|GALE_HUMAN	0.15056	2.56
	Q96C86|DCPS_HUMAN	-0.0439433	1.5
	O95302|FKBP9_HUMAN	-0.120294	1.95
	Q03519|TAP2_HUMAN	-0.200913	2.6
	P15924|DESP_HUMAN	-0.0291463	0.11
	Q8WWQ0|PHIP_HUMAN	0.137504	4.27
	Q9Y618|NCOR2_HUMAN	-0.268817	0.08
	Q96KP4|CNDP2_HUMAN	-0.0144996	0.07
	Q7Z7H5|TMED4_HUMAN	-0.168123	1.02
	Q9NRL3|STRN4_HUMAN	-0.37707	1.73
	Q16186|ADRM1_HUMAN	0	0.35
	Q9BQ04|RBM4B_HUMAN	-0.556393	0
	P62191|PRS4_HUMAN	-0.0588937	1.5
	P82650|RT22_HUMAN	0.0565835	1.82
	Q6EMK4|VASN_HUMAN	-0.168123	1.59
	O94906|PRP6_HUMAN	0	1
	P49589|SYCC_HUMAN	-0.0740006	9.96
	Q96JJ3|ELMO2_HUMAN	-0.0291463	3.01
	P06396|GELS_HUMAN	-0.104697	9.44
	Q3LXA3|TKFC_HUMAN	0.0143553	0.3
	Q9BZJ0|CRNL1_HUMAN	0.0143553	1
	Q96PY5|FMNL2_HUMAN	-0.0740006	0.4
	O60566|BUB1B_HUMAN	0.0285692	2.73
	P04439|HLAA_HUMAN	0.0285692	1.61
	Q9NNW5|WDR6_HUMAN	-0.415038	4.74
	O43639|NCK2_HUMAN	0.731183	0
	Q8IVD9|NUDC3_HUMAN	0.250962	5.48
	Q4U2R6|RM51_HUMAN	0.111031	1.67
	Q96I25|SPF45_HUMAN	0.0143553	2.76
	Q5U5X0|LYRM7_HUMAN	-0.0740006	0.73
	P46776|RL27A_HUMAN	-0.0892673	5.3
	Q16822|PCKGM_HUMAN	-0.0588937	4.13
	Q93008|USP9X_HUMAN	0.0426443	3.89
	Q5VT79|AXA81_HUMAN	0.111031	2.08
	O96017|CHK2_HUMAN	0.189034	0.67
	Q13438|OS9_HUMAN	0.15056	1.29
	Q9UHD1|CHRD1_HUMAN	0.0143553	4.83
	O43592|XPOT_HUMAN	0.0285692	1.52
	P40616|ARL1_HUMAN	-0.0291463	1.24
	O43390|HNRPR_HUMAN	0.0143553	8.85
	Q9UPT8|ZC3H4_HUMAN	0.400538	3.54
	P35914|HMGCL_HUMAN	-0.120294	0.24
	O00161|SNP23_HUMAN	-0.0892673	3.63
	Q7L9L4|MOB1B_HUMAN	-0.0291463	1.06
	O75832|PSD10_HUMAN	0.0565835	2.82
	P61201|CSN2_HUMAN	0	1.5
	Q8IUR0|TPPC5_HUMAN	0.411426	0
	P60033|CD81_HUMAN	0.443607	2.64
	Q15334|L2GL1_HUMAN	0.0285692	0.27
	O75368|SH3L1_HUMAN	-0.0740006	6.04
	Q9BRK5|CAB45_HUMAN	-0.136062	32.85
	Q99459|CDC5L_HUMAN	0.0703893	0.11
	Q9H8H3|MET7A_HUMAN	0.201634	1.32
	Q13112|CAF1B_HUMAN	-0.0439433	4.72
	Q9NZE8|RM35_HUMAN	-0.286304	0
	P03928|ATP8_HUMAN	0.0703893	0.12
	Q96T88|UHRF1_HUMAN	0.0426443	3.73
	Q96RE7|NACC1_HUMAN	0.189034	3.12
	Q92733|PRCC_HUMAN	-0.304006	4.74
	O43715|TRIA1_HUMAN	-0.0291463	2.75
	Q6PL18|ATAD2_HUMAN	-0.0291463	4.53
	P10515|ODP2_HUMAN	0.0840643	2.66
	P13928|ANXA8_HUMAN	0.111031	2.08
	O43292|GPAA1_HUMAN	-0.184425	4.3
	Q7L014|DDX46_HUMAN	0	1.09
	P54105|ICLN_HUMAN	-0.0439433	2.73
	Q01628|IFM3_HUMAN	0.0285692	3.2
	P14550|AK1A1_HUMAN	0.0143553	1.07
	Q9H6E5|STPAP_HUMAN	0.0703893	4.83
	Q5T035|CI129_HUMAN	-0.0291463	0.97
	Q8NFC6|BD1L1_HUMAN	-0.200913	2.01
	Q8N1F7|NUP93_HUMAN	-0.0144996	2.46
	O95834|EMAL2_HUMAN	-0.0291463	1.6
	O60524|NEMF_HUMAN	0.575312	20.69
	O60294|TYW4_HUMAN	-0.251539	0
	Q99880|H2B1L_HUMAN	0	2.2
	Q9BTE6|AASD1_HUMAN	0.0285692	3.04
	P52292|IMA1_HUMAN	0.0285692	1.28
	Q9BWJ5|SF3B5_HUMAN	0	3.2
	Q01518|CAP1_HUMAN	0	6.87
	P22415|USF1_HUMAN	0.0976108	1.88
	P06737|PYGL_HUMAN	0.0426443	3.61
	Q13098|CSN1_HUMAN	-0.0439433	2.77
	P30040|ERP29_HUMAN	-0.0291463	0.28
	P56182|RRP1_HUMAN	0.0840643	1.07
	P54646|AAPK2_HUMAN	-0.0588937	3
	Q9GZT8|NIF3L_HUMAN	0.0703893	1.92
	P31939|PUR9_HUMAN	0.0143553	2.44
	Q6IA86|ELP2_HUMAN	-0.0892673	3.02
	O95070|YIF1A_HUMAN	0.0703893	4.46
	P84074|HPCA_HUMAN	0	2.41
	Q92804|RBP56_HUMAN	0.15056	4.73
	Q9HAV7|GRPE1_HUMAN	0.0143553	3.55
	Q9HAU8|RNPL1_HUMAN	-0.136062	4.17
	P01116|RASK_HUMAN	-0.321928	1.37
	O43837|IDH3B_HUMAN	-0.0291463	2.64
	Q9H6U6|BCAS3_HUMAN	0.226509	0
	Q92979|NEP1_HUMAN	0.0285692	1.39
	O96007|MOC2B_HUMAN	0.0426443	3.74
	Q9NZ63|TLS1_HUMAN	0.137504	8.07
	P16455|MGMT_HUMAN	0.0703893	5.85
	Q92974|ARHG2_HUMAN	0.238787	6.73
	Q96PU8|QKI_HUMAN	0.137504	14.4
	P0CG08|GPHRB_HUMAN	-0.888969	0
	Q9UGR2|Z3H7B_HUMAN	-0.434403	7.39
	O60675|MAFK_HUMAN	-0.136062	0.68
	Q12907|LMAN2_HUMAN	-0.0740006	6.28
	Q9H6V9|LDAH_HUMAN	0.0840643	2.1
	Q8TBK6|ZCH10_HUMAN	-0.168123	2.35
	Q96BQ5|CC127_HUMAN	0.137504	15.54
	Q8WVM8|SCFD1_HUMAN	0.0426443	0.34
	Q96KG9|SCYL1_HUMAN	0.124328	11.19
	Q9Y305|ACOT9_HUMAN	-0.0144996	3.04
	P11310|ACADM_HUMAN	-0.0439433	11.22
	Q96N67|DOCK7_HUMAN	-0.0740006	5.76
	Q96N66|MBOA7_HUMAN	0.0143553	0.66
	Q9BYX2|TBD2A_HUMAN	0.0143553	4.72
	P35555|FBN1_HUMAN	0.0840643	2.31
	Q9UJ83|HACL1_HUMAN	-0.0144996	0.89
	Q6WCQ1|MPRIP_HUMAN	0.189034	13.28
	P48556|PSMD8_HUMAN	0.0426443	5.01
	Q8WUX2|CHAC2_HUMAN	0.0285692	9.36
	Q96CU9|FXRD1_HUMAN	0.298658	2.43
	P26599|PTBP1_HUMAN	0.0565835	4.18
	Q8N8J7|F241A_HUMAN	0.604071	0
	Q96S52|PIGS_HUMAN	0	0.53
	O43148|MCES_HUMAN	0.214125	3.85
	P30530|UFO_HUMAN	-0.836501	8.04
	P62269|RS18_HUMAN	-0.0291463	4.52
	Q9NV35|NUD15_HUMAN	-0.0144996	1.44
	Q96ST3|SIN3A_HUMAN	0.0285692	5.4
	O00154|BACH_HUMAN	0.0285692	7.62
	Q96HE7|ERO1A_HUMAN	-0.0144996	3.72
	P35813|PPM1A_HUMAN	-0.535332	0
	Q12849|GRSF1_HUMAN	0.0285692	7.45
	O14545|TRAD1_HUMAN	0.0285692	0.96
	Q9BQE9|BCL7B_HUMAN	0.594549	0
	Q8IWB1|IPRI_HUMAN	-0.104697	1.25
	Q17RN3|FA98C_HUMAN	0.0285692	0
	Q9Y3E7|CHMP3_HUMAN	0.0565835	0.99
	Q14240|IF4A2_HUMAN	-0.168123	1.79
	Q8TD19|NEK9_HUMAN	0.214125	1.8
	Q15084|PDIA6_HUMAN	-0.0144996	2.65
	Q10472|GALT1_HUMAN	0.0565835	19.3
	O00712|NFIB_HUMAN	-0.251539	2.81
	P17275|JUNB_HUMAN	0.201634	5.97
	O43488|ARK72_HUMAN	0.189034	8.58
	Q9BRU9|UTP23_HUMAN	0.111031	6.52
	Q01780|EXOSX_HUMAN	0	2.74
	P51398|RT29_HUMAN	-0.0439433	8.22
	Q93050|VPP1_HUMAN	0.163499	3.28
	Q96SY0|INT14_HUMAN	0.0285692	2.07
	Q9Y5U9|IR3IP_HUMAN	-0.0291463	0.91
	Q9BRP4|PAAF1_HUMAN	0.411426	0
	Q8N8N7|PTGR2_HUMAN	0.263034	9.33
	O95396|MOCS3_HUMAN	-0.104697	2.29
	P05204|HMGN2_HUMAN	0.0703893	5.2
	P51114|FXR1_HUMAN	-0.0439433	2.76
	P35580|MYH10_HUMAN	0.0285692	7.2
	P07948|LYN_HUMAN	0.0976108	0
	O60664|PLIN3_HUMAN	-0.0144996	4.77
	P46926|GNPI1_HUMAN	-0.0291463	1.06
	P53701|CCHL_HUMAN	-0.234465	1.15
	Q14126|DSG2_HUMAN	-0.0291463	5.13
	P52732|KIF11_HUMAN	0.0285692	0.88
	Q9NYP7|ELOV5_HUMAN	-0.0892673	8.47
	Q8WU76|SCFD2_HUMAN	0.15056	7.38
	Q8WUF8|F172A_HUMAN	-0.120294	3.58
	O75787|RENR_HUMAN	-0.0144996	3.8
	P15291|B4GT1_HUMAN	0.333424	9.38
	Q9H0L4|CSTFT_HUMAN	-0.577767	2.46
	O60885|BRD4_HUMAN	-0.0439433	3.58
	Q7Z434|MAVS_HUMAN	-0.168123	0
	P11234|RALB_HUMAN	0.0840643	2.72
	Q9BX40|LS14B_HUMAN	0.0143553	0.35
	P15259|PGAM2_HUMAN	-0.0144996	8.1
	Q96PC5|MIA2_HUMAN	-0.0439433	5.81
	Q9BZG1|RAB34_HUMAN	-0.0892673	10.97
	Q16864|VATF_HUMAN	0.0285692	5.24
	P39687|AN32A_HUMAN	0.0143553	2.12
	Q9P275|UBP36_HUMAN	-0.473931	0
	O94923|GLCE_HUMAN	0.0285692	0
	Q92878|RAD50_HUMAN	0	1.56
	Q9UPU5|UBP24_HUMAN	0.111031	3.72
	Q96AQ8|MCUR1_HUMAN	-0.168123	0
	P61586|RHOA_HUMAN	-0.0740006	4.34
	Q9NV88|INT9_HUMAN	0.298658	0
	P14373|TRI27_HUMAN	0.495695	4.16
	Q9BRT2|UQCC2_HUMAN	-0.0740006	18.49
	A5YKK6|CNOT1_HUMAN	-0.120294	6.3
	Q96E39|RMXL1_HUMAN	-0.321928	4.32
	Q9P003|CNIH4_HUMAN	-0.286304	9.74
	Q14847|LASP1_HUMAN	0.0565835	0.56
	P20700|LMNB1_HUMAN	-0.0144996	1.94
	P13798|ACPH_HUMAN	0.0143553	3.13
	Q7L273|KCTD9_HUMAN	-0.0144996	1.69
	P49748|ACADV_HUMAN	0.0565835	0.95
	Q8N6M0|OTU6B_HUMAN	0.124328	14.64
	Q9Y6I9|TX264_HUMAN	-0.713119	0
	Q9UBI1|COMD3_HUMAN	0.0565835	3.56
	Q9UKL0|RCOR1_HUMAN	0.0565835	0.2
	A8MWD9|RUXGL_HUMAN	0.0285692	4.04
	Q9BQP7|MGME1_HUMAN	-0.0439433	2.94
	Q5T5U3|RHG21_HUMAN	-0.415038	0
	Q9Y613|FHOD1_HUMAN	0.15056	1.06
	P15151|PVR_HUMAN	-0.217591	4.55
	P07741|APT_HUMAN	0.15056	0.7
	Q8TF05|PP4R1_HUMAN	0.0565835	6.77
	Q96GQ7|DDX27_HUMAN	0.0426443	0.63
	Q96IX5|ATPMD_HUMAN	0.0426443	1.52
	P04406|G3P_HUMAN	-0.0144996	18.24
	Q9BY44|EIF2A_HUMAN	0.0285692	2
	Q96M27|PRRC1_HUMAN	-0.0892673	5.67
	Q9Y508|RN114_HUMAN	0.0840643	1.25
	Q8IWV8|UBR2_HUMAN	-0.761213	0
	O43929|ORC4_HUMAN	-0.0439433	0.26
	P12235|ADT1_HUMAN	0.0143553	2.88
	Q7L266|ASGL1_HUMAN	0.263034	0
	Q12788|TBL3_HUMAN	0	9.92
	P17676|CEBPB_HUMAN	0.298658	6.69
	P37268|FDFT_HUMAN	0.111031	0.1
	Q02388|CO7A1_HUMAN	0.189034	10.55
	Q08629|TICN1_HUMAN	0.555816	0
	Q8IWZ8|SUGP1_HUMAN	0.0426443	1.54
	Q9GZS1|RPA49_HUMAN	0.263034	3.65
	P56385|ATP5I_HUMAN	-0.0439433	0.6
	Q9NUQ9|CYRIB_HUMAN	-0.0439433	5.03
	P62258|1433E_HUMAN	-0.0144996	3.22
	P08581|MET_HUMAN	0.432959	0
	Q13576|IQGA2_HUMAN	0.389567	4.23
	Q14156|EFR3A_HUMAN	-2.55639	0
	Q969S9|RRF2M_HUMAN	0.275007	6.27
	P02794|FRIH_HUMAN	0.176323	13.5
	Q99439|CNN2_HUMAN	0.0565835	2.37
	O75643|U520_HUMAN	0	1.07
	O00767|ACOD_HUMAN	0.0565835	3.36
	O43684|BUB3_HUMAN	0	0.61
	Q6PI78|TMM65_HUMAN	-0.120294	5.49
	P36404|ARL2_HUMAN	0.0143553	2.86
	Q9UKG1|DP13A_HUMAN	0	6.11
	Q86X83|COMD2_HUMAN	-0.0291463	0.39
	Q9NXW2|DJB12_HUMAN	-0.0291463	2.26
	Q8WWM7|ATX2L_HUMAN	-0.0439433	0.28
	Q8TAM6|ERMIN_HUMAN	-0.152003	2.76
	Q9Y673|ALG5_HUMAN	-0.0892673	1.86
	Q9UJX4|APC5_HUMAN	-0.251539	4.23
	Q14696|MESD_HUMAN	-0.0439433	2.26
	P36915|GNL1_HUMAN	0.367371	7.34
	P35998|PRS7_HUMAN	0.0143553	0.69
	Q9P2B2|FPRP_HUMAN	-0.0439433	7.01
	Q9HAU5|RENT2_HUMAN	0.0976108	3.17
	P78371|TCPB_HUMAN	0	8.07
	Q9BYN0|SRXN1_HUMAN	-0.0740006	4.3
	Q13561|DCTN2_HUMAN	-0.0144996	5.87
	P49917|DNLI4_HUMAN	-0.200913	0
	P45880|VDAC2_HUMAN	-0.0588937	0.08
	Q16555|DPYL2_HUMAN	0.0143553	1.73
	O14907|TX1B3_HUMAN	-0.0291463	2.02
	P30048|PRDX3_HUMAN	-0.0291463	0.51
	Q01970|PLCB3_HUMAN	0.0976108	4.76
	Q96C90|PP14B_HUMAN	0.286881	16.33
	Q9HC35|EMAL4_HUMAN	0.111031	0.57
	O95861|BPNT1_HUMAN	-0.0439433	6.64
	P13929|ENOB_HUMAN	-0.120294	8.04
	P36507|MP2K2_HUMAN	0	2.44
	P62857|RS28_HUMAN	-0.0291463	11.96
	O95881|TXD12_HUMAN	0.0285692	1.46
	Q13162|PRDX4_HUMAN	-0.0291463	1.18
	O95999|BCL10_HUMAN	1.848	0
	Q96S44|PRPK_HUMAN	-0.136062	1.81
	Q96C23|GALM_HUMAN	0.411426	2.66
	Q9NVU7|SDA1_HUMAN	0.722466	2.74
	Q8IUE6|H2A2B_HUMAN	-0.0588937	1.93
	O00244|ATOX1_HUMAN	-0.120294	14.52
	Q9HB71|CYBP_HUMAN	-0.0144996	1.32
	P21964|COMT_HUMAN	0.0426443	3.99
	A1L0T0|HACL2_HUMAN	-0.0892673	2.52
	Q8N108|MIER1_HUMAN	0.0976108	3.35
	Q8IZP0|ABI1_HUMAN	0.0426443	2.11
	P05787|K2C8_HUMAN	0	2.43
	O95210|STBD1_HUMAN	0.687061	8.11
	Q99958|FOXC2_HUMAN	0.731183	0
	O60318|GANP_HUMAN	-0.0439433	0.82
	Q9H4M9|EHD1_HUMAN	0.0565835	3.72
	Q06203|PUR1_HUMAN	0.0840643	4.47
	Q68EM7|RHG17_HUMAN	-0.340075	18.26
	P04080|CYTB_HUMAN	0.0143553	0.86
	O00267|SPT5H_HUMAN	0.0143553	0.09
	Q12800|TFCP2_HUMAN	-0.0439433	0.33
	O95613|PCNT_HUMAN	-0.37707	0
	P49642|PRI1_HUMAN	-0.200913	8.44
	Q9NVT9|ARMC1_HUMAN	0	0.16
	Q8N3U4|STAG2_HUMAN	-0.0144996	3.22
	Q9Y678|COPG1_HUMAN	0	2.08
	O60508|PRP17_HUMAN	-0.0740006	6.19
	Q02078|MEF2A_HUMAN	0.238787	4.52
	Q00266|METK1_HUMAN	-0.104697	8.29
	P31350|RIR2_HUMAN	0.137504	2.44
	Q08AF3|SLFN5_HUMAN	0.189034	7.55
	P16435|NCPR_HUMAN	-0.0291463	0.43
	Q5K651|SAMD9_HUMAN	-0.234465	0.79
	Q04726|TLE3_HUMAN	0.0143553	0.75
	P61254|RL26_HUMAN	0	1.76
	P19367|HXK1_HUMAN	0.0285692	1.79
	Q9NX18|SDHF2_HUMAN	0.111031	6.77
	Q9NP58|ABCB6_HUMAN	-0.0588937	4.8
	O43854|EDIL3_HUMAN	0.0976108	1.88
	Q8NFH4|NUP37_HUMAN	-0.0291463	11.88
	Q96L91|EP400_HUMAN	0.0976108	0
	O15182|CETN3_HUMAN	0	1.1
	Q9Y3A5|SBDS_HUMAN	-0.0588937	3.5
	P02545|LMNA_HUMAN	-0.0291463	1.69
	Q9BYV8|CEP41_HUMAN	-0.200913	3.28
	Q4VC31|CCD58_HUMAN	-0.0740006	0.61
	Q9UBB6|NCDN_HUMAN	-0.136062	5.98
	Q9C0D5|TANC1_HUMAN	0.238787	2.1
	O43395|PRPF3_HUMAN	0	3.62
	Q9H4L5|OSBL3_HUMAN	0.0143553	0.82
	P27707|DCK_HUMAN	-0.234465	6.53
	O00330|ODPX_HUMAN	0.0285692	1.57
	O14745|NHRF1_HUMAN	-0.0740006	11.33
	O60825|F262_HUMAN	0.0426443	0
	Q5JSH3|WDR44_HUMAN	-0.0892673	1.62
	Q9H446|RWDD1_HUMAN	0.0143553	1.26
	P46777|RL5_HUMAN	-0.0144996	0.05
	P16949|STMN1_HUMAN	0	0.95
	Q9BRZ2|TRI56_HUMAN	0.0840643	4.41
	P27797|CALR_HUMAN	-0.0740006	22.4
	Q9H3Y8|PPDPF_HUMAN	-0.0892673	2.22
	Q9BY77|PDIP3_HUMAN	-0.120294	13.53
	Q29RF7|PDS5A_HUMAN	-0.0588937	0.15
	Q9NSK0|KLC4_HUMAN	0.176323	0.45
	O94915|FRYL_HUMAN	0.641546	3.95
	Q96J84|KIRR1_HUMAN	0.0840643	1.46
	Q86Y56|DAAF5_HUMAN	-0.0740006	0.78
	P04040|CATA_HUMAN	-0.0144996	1
	O60763|USO1_HUMAN	-0.0439433	2.94
	Q6ZMI0|PPR21_HUMAN	0.545968	0
	Q8IXB1|DJC10_HUMAN	0.0143553	2.62
	O95229|ZWINT_HUMAN	-0.556393	3.11
	Q9BXK5|B2L13_HUMAN	-0.152003	0.72
	A6NDR6|ME3L1_HUMAN	-0.104697	1.54
	Q13823|NOG2_HUMAN	-0.0588937	1.06
	Q9Y2B0|CNPY2_HUMAN	-0.0291463	0.93
	Q9UBB9|TFP11_HUMAN	0.0285692	0.35
	P78536|ADA17_HUMAN	0.275007	0
	P27540|ARNT_HUMAN	0.226509	0.88
	Q9BW60|ELOV1_HUMAN	0.0426443	6.38
	Q9BZG8|DPH1_HUMAN	0.0976108	0
	Q14008|CKAP5_HUMAN	0.0143553	1.15
	Q14114|LRP8_HUMAN	0.704872	11.13
	P50583|AP4A_HUMAN	-0.120294	2.99
	P19087|GNAT2_HUMAN	0.0703893	0
	Q5JVS0|HABP4_HUMAN	-0.0892673	2.64
	Q6ZRP7|QSOX2_HUMAN	0.0143553	2.73
	Q99460|PSMD1_HUMAN	-0.0588937	10.38
	Q9NX55|HYPK_HUMAN	-0.0144996	0.95
	O75116|ROCK2_HUMAN	0.0565835	8.17
	Q92556|ELMO1_HUMAN	-0.0892673	3.01
	Q8NEZ2|VP37A_HUMAN	0.0703893	2.33
	Q9BPX3|CND3_HUMAN	-0.0291463	2.05
	P14735|IDE_HUMAN	0	0.76
	P21796|VDAC1_HUMAN	0.0285692	5.15
	P23497|SP100_HUMAN	0.275007	1.51
	Q9NYH9|UTP6_HUMAN	0.226509	8.54
	Q9P2I0|CPSF2_HUMAN	-0.0439433	3.83
	P41208|CETN2_HUMAN	-0.0144996	0.08
	Q969E4|TCAL3_HUMAN	0.124328	1.04
	Q9NXH8|TOR4A_HUMAN	0	0.17
	P28715|ERCC5_HUMAN	-0.234465	0.65
	O96013|PAK4_HUMAN	0.0285692	0
	Q9UJW0|DCTN4_HUMAN	-0.340075	5.91
	P14314|GLU2B_HUMAN	-0.0144996	0.94
	P11169|GTR3_HUMAN	-0.340075	0
	P50502|F10A1_HUMAN	-0.0144996	1.97
	Q9P0K7|RAI14_HUMAN	-0.0144996	0.59
	Q9NRX2|RM17_HUMAN	-0.0439433	0.43
	Q6UXH1|CREL2_HUMAN	-0.0291463	0.36
	Q9HCE1|MOV10_HUMAN	-0.0291463	0.23
	Q9BYD6|RM01_HUMAN	0.111031	3.65
	O96008|TOM40_HUMAN	-0.0291463	3.03
	O75794|CD123_HUMAN	-0.286304	13.89
	Q86V48|LUZP1_HUMAN	-0.0144996	2.73
	Q9UBC5|MYO1A_HUMAN	0.0976108	0
	Q9UBP0|SPAST_HUMAN	0.124328	0
	Q8NI60|COQ8A_HUMAN	0.443607	9.38
	P21399|ACOC_HUMAN	0.0565835	10.23
	O60936|NOL3_HUMAN	-0.0144996	2.72
	P04179|SODM_HUMAN	0	3.46
	P43307|SSRA_HUMAN	0.0426443	0.21
	P50402|EMD_HUMAN	-0.0144996	1.19
	Q9UFF9|CNOT8_HUMAN	0.31034	0
	Q9Y536|PAL4A_HUMAN	-0.0144996	1.46
	Q9UKS6|PACN3_HUMAN	-0.0291463	4.12
	O43765|SGTA_HUMAN	-0.0740006	8.38
	P78346|RPP30_HUMAN	0.536053	4.05
	Q14974|IMB1_HUMAN	0	4.12
	Q9H9F9|ARP5_HUMAN	0.214125	3.21
	O75151|PHF2_HUMAN	0.15056	0
	Q9H1D9|RPC6_HUMAN	0.367371	5.69
	Q9H0W8|SMG9_HUMAN	0.0565835	2.03
	P08648|ITA5_HUMAN	-0.0740006	0.06
	Q92797|SYMPK_HUMAN	0	1.92
	Q9P2W1|HOP2_HUMAN	-0.104697	2.85
	Q9H6R4|NOL6_HUMAN	0.137504	2.05
	Q99714|HCD2_HUMAN	0	0.59
	Q9HAU0|PKHA5_HUMAN	-0.104697	0.8
	Q9UKM7|MA1B1_HUMAN	0.0565835	4.64
	P14859|PO2F1_HUMAN	-0.0892673	0.82
	Q96HQ2|C2AIL_HUMAN	0.189034	4.56
	Q96D53|COQ8B_HUMAN	-0.0588937	9.78
	Q6I9Y2|THOC7_HUMAN	0.214125	3.49
	Q16637|SMN_HUMAN	-0.286304	14.45
	Q66K14|TBC9B_HUMAN	0.536053	0
	Q8N0Z3|SPICE_HUMAN	-0.395929	0
	O43865|SAHH2_HUMAN	-0.0144996	0.2
	Q9H2H9|S38A1_HUMAN	0.0565835	17.66
	Q9BQC3|DPH2_HUMAN	0	0
	Q4VXU2|PAP1L_HUMAN	0.0143553	1.55
	Q9Y2H1|ST38L_HUMAN	0.214125	21.29
	P19338|NUCL_HUMAN	0	5.85
	O94952|FBX21_HUMAN	-0.251539	2.87
	Q8N0Z6|TTC5_HUMAN	0.0840643	0.66
	Q8N3R9|MPP5_HUMAN	0.356144	1.57
	O15397|IPO8_HUMAN	0.0426443	7.01
	Q9BU02|THTPA_HUMAN	-0.0588937	0.27
	Q92615|LAR4B_HUMAN	-0.120294	4.82
	Q96A72|MGN2_HUMAN	-0.0439433	0.42
	Q9BUM1|G6PC3_HUMAN	0.333424	7.21
	O75436|VP26A_HUMAN	0	0.15
	Q9NUQ8|ABCF3_HUMAN	0.176323	4.58
	Q9HBM6|TAF9B_HUMAN	-0.0740006	2.04
	P10321|HLAC_HUMAN	0.0143553	1.2
	P55795|HNRH2_HUMAN	0.0143553	1.99
	Q01415|GALK2_HUMAN	-0.0588937	0.3
	Q92599|SEPT8_HUMAN	-0.454032	0
	P49368|TCPG_HUMAN	0	3.45
	P43007|SATT_HUMAN	0.137504	0.75
	A0A096LP55|QCR6L_HUMAN	0.0840643	2.27
	Q86VN1|VPS36_HUMAN	-0.37707	7.83
	Q8IY21|DDX60_HUMAN	0.176323	15.51
	O94992|HEXI1_HUMAN	0	0.04
	P15531|NDKA_HUMAN	-0.0439433	11.43
	Q96FZ2|HMCES_HUMAN	0.443607	6.89
	P15941|MUC1_HUMAN	-0.321928	1.62
	Q08379|GOGA2_HUMAN	0.0703893	12.45
	Q15645|PCH2_HUMAN	0	7.1
	Q2VIR3|IF2GL_HUMAN	0.333424	4.74
	Q9BTE3|MCMBP_HUMAN	0.0976108	6.55
	Q01831|XPC_HUMAN	-0.643856	0
	O15260|SURF4_HUMAN	0	7.4
	Q8N8Y2|VA0D2_HUMAN	-0.168123	4.44
	Q04917|1433F_HUMAN	0.0285692	0.42
	P06756|ITAV_HUMAN	0.0565835	4.68
	Q9H9B4|SFXN1_HUMAN	-0.0588937	4.77
	O75525|KHDR3_HUMAN	-0.0144996	0
	Q96CW5|GCP3_HUMAN	0	5.65
	O14964|HGS_HUMAN	-0.0892673	6.01
	Q9BU89|DOHH_HUMAN	0.111031	6.44
	Q9UBU9|NXF1_HUMAN	0.0285692	0.45
	P63151|2ABA_HUMAN	-0.0144996	1.31
	Q6P1X6|CH082_HUMAN	0.516015	0
	P10301|RRAS_HUMAN	-0.0439433	4.56
	O60476|MA1A2_HUMAN	-0.0740006	2.1
	Q14683|SMC1A_HUMAN	0.0143553	0.11
	P48047|ATPO_HUMAN	0.0285692	2.09
	Q96KF7|SMIM8_HUMAN	-0.0439433	0.32
	P23786|CPT2_HUMAN	-0.0439433	0.93
	O75208|COQ9_HUMAN	0.0143553	4.39
	O00566|MPP10_HUMAN	0	2.11
	Q9UNE7|CHIP_HUMAN	0	1.42
	Q9ULJ3|ZBT21_HUMAN	0.201634	2.27
	Q9H4A6|GOLP3_HUMAN	-0.0892673	0.85
	Q9BY43|CHM4A_HUMAN	-0.120294	2.43
	Q9BYT8|NEUL_HUMAN	0	0.11
	Q9Y2Q3|GSTK1_HUMAN	-0.0740006	5.19
	O94766|B3GA3_HUMAN	-0.251539	0
	Q8NEY8|PPHLN_HUMAN	-0.120294	7.46
	Q7Z3T8|ZFY16_HUMAN	-0.304006	9.29
	Q9UEW8|STK39_HUMAN	0.15056	1.32
	Q92796|DLG3_HUMAN	-0.120294	0.06
	Q9NVP1|DDX18_HUMAN	-0.0291463	4.59
	P50453|SPB9_HUMAN	-0.0291463	6.64
	Q5F1R6|DJC21_HUMAN	-0.200913	8.71
	Q9UIV1|CNOT7_HUMAN	0.0976108	2.15
	Q99674|CGRE1_HUMAN	-0.168123	2.02
	Q9H307|PININ_HUMAN	0.0565835	0.68
	P18077|RL35A_HUMAN	-0.0439433	0.93
	P13667|PDIA4_HUMAN	0	0.38
	Q9H3Z4|DNJC5_HUMAN	0.137504	0
	P63261|ACTG_HUMAN	0.0426443	2.06
	Q14676|MDC1_HUMAN	-0.136062	11.63
	P01112|RASH_HUMAN	1.46467	0
	P78406|RAE1L_HUMAN	-0.0439433	2.01
	Q96Q11|TRNT1_HUMAN	0.0565835	1.7
	Q71UI9|H2AV_HUMAN	0.0285692	11.44
	Q8N684|CPSF7_HUMAN	0.0565835	2.22
	Q9NVM6|DJC17_HUMAN	-0.0439433	5.64
	Q96QE3|ATAD5_HUMAN	0.389567	0
	Q6R327|RICTR_HUMAN	-0.0291463	2.02
	Q9BWM7|SFXN3_HUMAN	-0.0439433	2.04
	P62995|TRA2B_HUMAN	0.0143553	3.23
	Q14160|SCRIB_HUMAN	-0.0892673	3.89
	Q14573|ITPR3_HUMAN	-0.0892673	4.05
	P36969|GPX4_HUMAN	-0.120294	3.17
	Q9Y5K8|VATD_HUMAN	1.23879	2.83
	P54886|P5CS_HUMAN	-0.0439433	6.94
	O60427|FADS1_HUMAN	0	3.07
	P16083|NQO2_HUMAN	0.0703893	3.39
	P11177|ODPB_HUMAN	0.0285692	10.14
	P82970|HMGN5_HUMAN	0.0426443	2.21
	Q9NV06|DCA13_HUMAN	0.189034	11.77
	Q8WUH6|TM263_HUMAN	0.0426443	3.34
	Q9Y6B6|SAR1B_HUMAN	-0.0892673	5.36
	Q9BRT8|CBWD1_HUMAN	0.111031	0
	Q8NFH3|NUP43_HUMAN	0	3.27
	Q13724|MOGS_HUMAN	0.0703893	5.94
	Q9Y399|RT02_HUMAN	0.189034	7.01
	Q13418|ILK_HUMAN	-0.0892673	5.3
	Q15392|DHC24_HUMAN	0.0703893	1.84
	Q96QE2|MYCT_HUMAN	0.0565835	0.84
	Q9BSU3|NAA11_HUMAN	0.111031	7.73
	Q9Y5S2|MRCKB_HUMAN	-0.0439433	2.38
	Q9P1F3|ABRAL_HUMAN	0.0285692	2
	O15031|PLXB2_HUMAN	0.0285692	1.04
	Q9H7Z6|KAT8_HUMAN	0.356144	8.03
	P62993|GRB2_HUMAN	0.0703893	2.86
	Q96IY1|NSL1_HUMAN	0.250962	0
	Q9NTJ5|SAC1_HUMAN	0.163499	0.56
	P25440|BRD2_HUMAN	-0.0144996	0.05
	P55283|CADH4_HUMAN	0.0840643	0.15
	P53618|COPB_HUMAN	-0.0291463	11.03
	Q53FV1|ORML2_HUMAN	0.0565835	8.29
	P04083|ANXA1_HUMAN	0.0285692	0.04
	Q9UHL4|DPP2_HUMAN	-0.0892673	2.26
	P08134|RHOC_HUMAN	-0.0144996	0.87
	O43813|LANC1_HUMAN	-0.168123	5.66
	Q5T0F9|C2D1B_HUMAN	-0.120294	2.53
	Q8N490|PNKD_HUMAN	-0.0588937	0
	P0C7V7|SC11B_HUMAN	0	1.29
	P61960|UFM1_HUMAN	-0.0144996	0.07
	Q9BW66|CINP_HUMAN	0.137504	0.1
	Q8NB90|AFG2H_HUMAN	-0.0439433	2.44
	Q76FK4|NOL8_HUMAN	0.163499	3.5
	Q9Y5P6|GMPPB_HUMAN	0.111031	1.32
	Q13642|FHL1_HUMAN	0.189034	7.1
	Q9Y3C4|TPRKB_HUMAN	0.0143553	0.19
	Q96A05|VATE2_HUMAN	0.137504	2.66
	P21283|VATC1_HUMAN	0.0703893	2.14
	Q53FT3|HIKES_HUMAN	-0.0439433	4.27
	O00429|DNM1L_HUMAN	0.0285692	0.67
	Q8NFD5|ARI1B_HUMAN	0.263034	2.57
	P22033|MUTA_HUMAN	-0.251539	5.46
	Q9UPW0|FOXJ3_HUMAN	0.111031	10.31
	Q8N8A6|DDX51_HUMAN	0.0426443	4.69
	Q08945|SSRP1_HUMAN	0	3.06
	Q5T7V8|GORAB_HUMAN	-0.0740006	1.42
	Q6N069|NAA16_HUMAN	-1.02915	0
	O43396|TXNL1_HUMAN	-0.120294	6.5
	P46020|KPB1_HUMAN	0.137504	0
	Q6UVK1|CSPG4_HUMAN	-0.358454	1.4
	Q9NTK5|OLA1_HUMAN	0	4.15
	Q9Y4L1|HYOU1_HUMAN	-0.0291463	13.71
	Q9UNH7|SNX6_HUMAN	-0.0291463	1.76
	Q8TDX7|NEK7_HUMAN	0.0840643	7.38
	O76071|CIAO1_HUMAN	0.137504	9.27
	Q99697|PITX2_HUMAN	0.176323	0
	P27338|AOFB_HUMAN	-0.0588937	1.04
	Q9Y680|FKBP7_HUMAN	-0.0588937	2.96
	Q86UY6|NAA40_HUMAN	-0.168123	0.54
	Q8NBJ5|GT251_HUMAN	0.0703893	5.15
	Q969Q0|RL36L_HUMAN	-0.0892673	0.24
	Q8NHP1|ARK74_HUMAN	0.0426443	0
	P48067|SC6A9_HUMAN	-0.304006	0
	Q58FF8|H90B2_HUMAN	0.0285692	4.63
	Q6MZW2|FSTL4_HUMAN	-0.415038	0
	Q9Y6A4|CFA20_HUMAN	-1.25154	0
	Q96AT9|RPE_HUMAN	0.0285692	4.07
	Q13148|TADBP_HUMAN	0.0143553	1.72
	P11387|TOP1_HUMAN	0	1.76
	Q6UUV7|CRTC3_HUMAN	-0.0892673	10.61
	Q9Y6D9|MD1L1_HUMAN	-0.0892673	0.43
	Q99549|MPP8_HUMAN	-0.304006	4.6
	Q13045|FLII_HUMAN	-0.0291463	0.81
	Q8WWC4|MAIP1_HUMAN	-0.0291463	0.3
	Q9HBU6|EKI1_HUMAN	-0.251539	0
	Q9NYL9|TMOD3_HUMAN	0.0976108	16.87
	P16615|AT2A2_HUMAN	0	0.86
	O14757|CHK1_HUMAN	0.0976108	19.05
	Q0PNE2|ELP6_HUMAN	1.83592	0
	Q96FX7|TRM61_HUMAN	-0.0588937	3.67
	Q9H7B2|RPF2_HUMAN	-0.168123	14.5
	Q9ULR0|ISY1_HUMAN	-0.0439433	0.29
	Q14653|IRF3_HUMAN	-0.0588937	1.03
	P10644|KAP0_HUMAN	0.0976108	6.4
	Q8NHP8|PLBL2_HUMAN	0.333424	9.82
	O15269|SPTC1_HUMAN	-0.0892673	4.67
	Q92600|CNOT9_HUMAN	0.0840643	5.75
	P49459|UBE2A_HUMAN	0.0840643	3.97
	Q14980|NUMA1_HUMAN	-0.0144996	5.76
	P35606|COPB2_HUMAN	-0.0291463	7.81
	P04075|ALDOA_HUMAN	-0.0291463	3.73
	Q01804|OTUD4_HUMAN	0.124328	13.5
	Q5QNW6|H2B2F_HUMAN	0	2.2
	Q6AI08|HEAT6_HUMAN	-0.0439433	0
	Q8IUD2|RB6I2_HUMAN	0.344828	4.21
	O95235|KI20A_HUMAN	-0.0892673	4.42
	Q32MZ4|LRRF1_HUMAN	0.0143553	2.44
	Q9Y3D8|KAD6_HUMAN	-0.104697	4.12
	Q13769|THOC5_HUMAN	-0.234465	0.26
	Q15393|SF3B3_HUMAN	-0.0144996	3.15
	P50613|CDK7_HUMAN	0.163499	5.97
	Q96DV4|RM38_HUMAN	-0.785875	8.65
	Q6PGP7|TTC37_HUMAN	-0.0588937	4.04
	O60443|GSDME_HUMAN	0.15056	5.73
	Q9UIQ6|LCAP_HUMAN	-0.0144996	2.53
	P23588|IF4B_HUMAN	-0.0291463	2.63
	Q9Y605|MOFA1_HUMAN	0.0285692	1.73
	Q9H8M7|MINY3_HUMAN	-0.104697	1.23
	Q9BTV4|TMM43_HUMAN	0.0565835	4.14
	Q71UM5|RS27L_HUMAN	0.0565835	2.57
	P42892|ECE1_HUMAN	0.0285692	1.3
	Q99747|SNAG_HUMAN	-0.234465	4.84
	Q9HBL7|PLRKT_HUMAN	-0.0892673	3.18
	Q14019|COTL1_HUMAN	0.137504	0.37
	P13796|PLSL_HUMAN	-0.0144996	1.39
	Q8NDC0|MISSL_HUMAN	0.0426443	11.57
	O94925|GLSK_HUMAN	0.0840643	0.83
	Q99575|POP1_HUMAN	-0.0291463	3.47
	P83436|COG7_HUMAN	0.0703893	0.35
	Q58FG0|HS905_HUMAN	0	7.36
	P30566|PUR8_HUMAN	0.0565835	0.72
	Q6NUM9|RETST_HUMAN	-0.0291463	0.14
	Q9BQ52|RNZ2_HUMAN	0	0.11
	Q92522|H1X_HUMAN	0.137504	1.53
	Q9BQ69|MACD1_HUMAN	0.0143553	4.52
	Q9BQB6|VKOR1_HUMAN	0.111031	4.92
	P38405|GNAL_HUMAN	-0.184425	8.16
	O15344|TRI18_HUMAN	-0.0740006	5.24
	P99999|CYC_HUMAN	0.0285692	1.89
	P62910|RL32_HUMAN	0.0143553	2.18
	Q8WXF1|PSPC1_HUMAN	0.0143553	5.75
	Q9Y5J7|TIM9_HUMAN	0	0.1
	Q13554|KCC2B_HUMAN	-1.88897	0
	Q86SX6|GLRX5_HUMAN	-0.184425	4.9
	P63096|GNAI1_HUMAN	0.0565835	0.02
	O75396|SC22B_HUMAN	0	3.02
	Q9NWV4|CZIB_HUMAN	-0.0144996	3.67
	P15104|GLNA_HUMAN	0.176323	11.55
	P23528|COF1_HUMAN	0	4.94
	Q9BYW2|SETD2_HUMAN	0.443607	0
	Q14566|MCM6_HUMAN	-0.0144996	7.12
	Q9Y2T2|AP3M1_HUMAN	0.0285692	1.54
	P17813|EGLN_HUMAN	-0.0439433	3.05
	Q99447|PCY2_HUMAN	0.0703893	1.47
	Q9BVS4|RIOK2_HUMAN	0.0703893	4.92
	Q16777|H2A2C_HUMAN	0.0565835	0
	Q7Z6V5|ADAT2_HUMAN	0.286881	3.28
	Q96QR8|PURB_HUMAN	0.275007	0
	Q58FF3|ENPLL_HUMAN	-0.0740006	9.15
	Q00688|FKBP3_HUMAN	0.0285692	7.33
	Q9NPD8|UBE2T_HUMAN	-0.0291463	2.7
	P40939|ECHA_HUMAN	0.0285692	2.06
	P25788|PSA3_HUMAN	0.0285692	1.79
	Q8N8S7|ENAH_HUMAN	0.0285692	5.19
	Q96EK7|F120B_HUMAN	0.189034	2.27
	Q9Y3S2|ZN330_HUMAN	0.263034	4.27
	O00571|DDX3X_HUMAN	0.0426443	4.52
	P61224|RAP1B_HUMAN	-0.0144996	4.32
	Q96R06|SPAG5_HUMAN	0.0565835	3.02
	P63244|RACK1_HUMAN	0.0565835	6.46
	Q96EP5|DAZP1_HUMAN	-0.0588937	4.69
	Q15773|MLF2_HUMAN	0.111031	3.63
	E9PQ53|NDUCR_HUMAN	-0.736966	0
	P09651|ROA1_HUMAN	0.0285692	0.34
	Q9P2J3|KLHL9_HUMAN	-0.494109	1.83
	Q9P2B7|CFA97_HUMAN	-0.68966	0
	Q9NQW6|ANLN_HUMAN	0.163499	7.65
	Q9NXR7|BABA2_HUMAN	0	5.64
	Q99584|S10AD_HUMAN	-0.0144996	0.21
	Q14C86|GAPD1_HUMAN	-0.0291463	6.84
	Q9Y315|DEOC_HUMAN	-0.104697	3.84
	O94804|STK10_HUMAN	-0.434403	1.6
	P28838|AMPL_HUMAN	-0.0144996	2.36
	P53999|TCP4_HUMAN	0.0143553	0.64
	P00568|KAD1_HUMAN	-0.0144996	1.57
	Q15629|TRAM1_HUMAN	-0.152003	3.08
	Q6IAN0|DRS7B_HUMAN	-0.358454	2.46
	Q9BUP3|HTAI2_HUMAN	-0.0291463	3.39
	O15145|ARPC3_HUMAN	0.0426443	8.54
	P49768|PSN1_HUMAN	0.0703893	2.09
	O95619|YETS4_HUMAN	-0.120294	2.04
	Q9NWU1|OXSM_HUMAN	0.0426443	3.81
	Q9ULD0|OGDHL_HUMAN	-0.104697	1.68
	Q8N584|TT39C_HUMAN	-0.286304	6.53
	Q9Y237|PIN4_HUMAN	0.0565835	1.5
	Q6P1J9|CDC73_HUMAN	0	0.36
	Q9H936|GHC1_HUMAN	-0.0740006	0.71
	P41252|SYIC_HUMAN	0	2.56
	Q92619|HMHA1_HUMAN	2.25701	0
	P49792|RBP2_HUMAN	0.0426443	10.23
	Q99816|TS101_HUMAN	0.0285692	2.24
	P49770|EI2BB_HUMAN	-0.104697	0.85
	Q86TB9|PATL1_HUMAN	0.137504	9.04
	Q9UDY4|DNJB4_HUMAN	0.137504	1.37
	Q13247|SRSF6_HUMAN	0.201634	4.09
	P47985|UCRI_HUMAN	-0.104697	0.82
	Q6P3X3|TTC27_HUMAN	-0.0740006	2.34
	P13984|T2FB_HUMAN	-0.0740006	2.27
	Q6IPX3|TCAL6_HUMAN	0.124328	1.04
	P62847|RS24_HUMAN	0	1.43
	P49790|NU153_HUMAN	0.0565835	9.1
	Q9UJS0|CMC2_HUMAN	-0.0439433	1.11
	Q6IQ49|SDE2_HUMAN	0.400538	0
	O75334|LIPA2_HUMAN	0.485427	0
	Q9NTJ3|SMC4_HUMAN	0	2.91
	Q9UIA9|XPO7_HUMAN	0.111031	8.79
	Q06330|SUH_HUMAN	-0.0291463	0.97
	Q6FI13|H2A2A_HUMAN	0.0565835	0
	Q8IU85|KCC1D_HUMAN	-0.358454	4.43
	P49916|DNLI3_HUMAN	-0.0144996	2.11
	Q8WU68|U2AF4_HUMAN	-0.0144996	1.4
	Q08378|GOGA3_HUMAN	-0.0291463	1.58
	Q9HD33|RM47_HUMAN	-0.0588937	1.08
	Q8TB61|S35B2_HUMAN	0.124328	2.16
	Q969N2|PIGT_HUMAN	0.0426443	7.38
	Q13951|PEBB_HUMAN	-0.415038	10.73
	P35658|NU214_HUMAN	0.0285692	3.11
	Q9BQS8|FYCO1_HUMAN	0.15056	2.92
	Q9BS26|ERP44_HUMAN	-0.0740006	0.03
	P09497|CLCB_HUMAN	0.0285692	11.18
	P06730|IF4E_HUMAN	-0.0291463	0.97
	P0DMV8|HS71A_HUMAN	-0.0144996	1.89
	O60613|SEP15_HUMAN	-0.0588937	3.16
	Q9H2H8|PPIL3_HUMAN	0.0565835	2.75
	P63279|UBC9_HUMAN	-0.0291463	11.95
	P01893|HLAH_HUMAN	0.0143553	2.54
	P11233|RALA_HUMAN	0.0976108	3.47
	Q8TBC4|UBA3_HUMAN	0.0976108	0.06
	O75489|NDUS3_HUMAN	-0.0291463	2.12
	Q9HBM1|SPC25_HUMAN	-0.136062	0.92
	Q9NYV4|CDK12_HUMAN	-0.0740006	0.55
	O60645|EXOC3_HUMAN	-0.120294	7.18
	Q9NVA2|SEP11_HUMAN	0.0143553	2.19
	Q9Y294|ASF1A_HUMAN	0.516015	9.71
	Q9Y4B6|DCAF1_HUMAN	-0.473931	10.03
	E9PAV3|NACAM_HUMAN	-0.0588937	6.69
	Q92879|CELF1_HUMAN	0.0143553	0.09
	P51148|RAB5C_HUMAN	-0.0291463	3.44
	P01111|RASN_HUMAN	0.454176	0
	Q969M3|YIPF5_HUMAN	0.0285692	0.27
	Q03518|TAP1_HUMAN	0.0703893	6.13
	O95197|RTN3_HUMAN	-0.104697	3.18
	Q15059|BRD3_HUMAN	-0.0740006	5.46
	Q7Z4H3|HDDC2_HUMAN	0.0426443	2.14
	P05423|RPC4_HUMAN	0.201634	0.73
	P51116|FXR2_HUMAN	-0.0588937	2.51
	P26006|ITA3_HUMAN	0.0426443	8.5
	Q86U70|LDB1_HUMAN	-0.0740006	0
	P15927|RFA2_HUMAN	0.0426443	1.39
	Q9NWM8|FKB14_HUMAN	-0.0144996	2.21
	Q96EM0|T3HPD_HUMAN	-0.136062	2.06
	Q7Z4G4|TRM11_HUMAN	0.214125	14.45
	O75351|VPS4B_HUMAN	-0.0588937	8.82
	Q07020|RL18_HUMAN	0.0285692	0.79
	Q9BWD1|THIC_HUMAN	0.0703893	1.5
	Q9HBH5|RDH14_HUMAN	0.0285692	1.61
	Q15363|TMED2_HUMAN	0	2.16
	P27448|MARK3_HUMAN	-0.200913	0.61
	Q9UIC8|LCMT1_HUMAN	-0.0439433	2.45
	P35226|BMI1_HUMAN	0.0426443	0
	P26639|SYTC_HUMAN	0.0143553	5.94
	P56211|ARP19_HUMAN	0.275007	0
	O00505|IMA4_HUMAN	0.214125	7.74
	Q6UX04|CWC27_HUMAN	0	2.85
	P00441|SODC_HUMAN	-0.0740006	10.46
	Q9Y277|VDAC3_HUMAN	-0.0439433	0.34
	Q9H173|SIL1_HUMAN	-0.0144996	3.53
	Q15021|CND1_HUMAN	0.0565835	14.37
	Q8NCA5|FA98A_HUMAN	0.0285692	0.25
	Q15165|PON2_HUMAN	-0.0144996	2.66
	P31689|DNJA1_HUMAN	0	1.09
	P53007|TXTP_HUMAN	0	3.86
	Q8IYU8|MICU2_HUMAN	1.02148	2.29
	P17026|ZNF22_HUMAN	-0.0892673	2.37
	P07947|YES_HUMAN	-0.217591	1.16
	Q9Y371|SHLB1_HUMAN	0.176323	3.29
	P25789|PSA4_HUMAN	0.0976108	9.19
	Q9H7D7|WDR26_HUMAN	-0.0291463	3.91
	Q9H832|UBE2Z_HUMAN	-0.0439433	3.17
	Q9UL40|ZN346_HUMAN	0.0143553	2.27
	O43709|BUD23_HUMAN	0.137504	8.13
	Q9UH65|SWP70_HUMAN	0.0565835	0.78
	Q8WYH8|ING5_HUMAN	0.62293	0
	Q6PK04|CC137_HUMAN	-0.395929	10.03
	Q9BYC8|RM32_HUMAN	-0.0740006	0
	Q96C57|CSTOS_HUMAN	-0.556393	6.5
	P29590|PML_HUMAN	0.137504	0
	Q8TBQ9|KISHA_HUMAN	-0.0439433	0.6
	Q8NBN3|TM87A_HUMAN	-0.535332	2.97
	P05455|LA_HUMAN	-0.0144996	4.8
	P0DN76|U2AF5_HUMAN	-0.0291463	4.55
	Q9Y2W1|TR150_HUMAN	0.0565835	12.04
	Q13405|RM49_HUMAN	-0.0439433	7.66
	Q9GZL7|WDR12_HUMAN	-0.0740006	1.54
	Q5T8I3|F102B_HUMAN	0.275007	9.45
	Q9BZF1|OSBL8_HUMAN	0.0426443	5.96
	Q9NV70|EXOC1_HUMAN	0.176323	0.97
	P98175|RBM10_HUMAN	0.0426443	5.84
	Q9UIL1|SCOC_HUMAN	0.275007	3.6
	P55060|XPO2_HUMAN	0	0.48
	P00367|DHE3_HUMAN	-0.0144996	2.87
	Q9NSD9|SYFB_HUMAN	0.0143553	1.42
	Q9BZH6|WDR11_HUMAN	0.0703893	4.71
	P84103|SRSF3_HUMAN	-0.0439433	5.25
	O60841|IF2P_HUMAN	-0.0439433	7.19
	Q14241|ELOA1_HUMAN	-0.0740006	4.34
	Q8NBS9|TXND5_HUMAN	-0.0291463	0.29
	Q9BW19|KIFC1_HUMAN	0	0.24
	P06703|S10A6_HUMAN	-0.0740006	3.74
	P30049|ATPD_HUMAN	0	1.58
	P01024|CO3_HUMAN	-0.340075	0
	P46937|YAP1_HUMAN	0	1.94
	P00491|PNPH_HUMAN	0	4.65
	O60563|CCNT1_HUMAN	0.0143553	3.64
	P50991|TCPD_HUMAN	-0.0439433	5.78
	Q2TB90|HKDC1_HUMAN	0.124328	4.53
	Q6ICB4|SESQ2_HUMAN	0.137504	5.54
	A0AV96|RBM47_HUMAN	0.0565835	2
	Q9P0J0|NDUAD_HUMAN	-0.104697	0.35
	O15498|YKT6_HUMAN	-0.136062	9.11
	Q9H6T3|RPAP3_HUMAN	0.226509	5.23
	Q9P253|VPS18_HUMAN	0.495695	0
	Q9BT78|CSN4_HUMAN	-0.0439433	0.83
	O43747|AP1G1_HUMAN	-0.104697	6.08
	Q9NX24|NHP2_HUMAN	-0.168123	9.5
	P61086|UBE2K_HUMAN	0.137504	6.37
	Q9BUQ8|DDX23_HUMAN	0	4.29
	P56589|PEX3_HUMAN	-0.286304	1.21
	Q96IZ7|RSRC1_HUMAN	1.8679	0
	Q9NQ88|TIGAR_HUMAN	0	3.9
	Q5JTV8|TOIP1_HUMAN	-0.0144996	13.93
	Q5BKU9|OXLD1_HUMAN	0.0703893	0.59
	P41250|GARS_HUMAN	-0.0291463	22.07
	Q9UNP9|PPIE_HUMAN	-0.0892673	4.73
	A0A0B4J2D5|GAL3B_HUMAN	0.0976108	1.16
	P31040|SDHA_HUMAN	0	1.5
	Q99797|MIPEP_HUMAN	-0.454032	3.27
	Q9NPF5|DMAP1_HUMAN	0.0976108	0.14
	Q08211|DHX9_HUMAN	-0.0144996	3.34
	O95772|STR3N_HUMAN	-0.168123	5.42
	Q9UK61|TASOR_HUMAN	-0.251539	7.97
	O60925|PFD1_HUMAN	-0.0588937	1.65
	P25787|PSA2_HUMAN	-0.0291463	4.46
	Q96HR9|REEP6_HUMAN	0.263034	0
	Q9BUP0|EFHD1_HUMAN	-0.0144996	0.35
	P23246|SFPQ_HUMAN	0.0143553	0.74
	O14773|TPP1_HUMAN	-0.0439433	1.15
	P32456|GBP2_HUMAN	-0.136062	5.09
	O15270|SPTC2_HUMAN	-0.0439433	1.3
	P49761|CLK3_HUMAN	0.201634	3.28
	Q9Y2X7|GIT1_HUMAN	0.910733	0.2
	Q9UKB3|DJC12_HUMAN	-0.184425	5.47
	Q9H7D0|DOCK5_HUMAN	-0.136062	2.98
	Q9NV31|IMP3_HUMAN	0.0976108	0.3
	Q9BTY2|FUCO2_HUMAN	0.0285692	2.45
	Q9NVN3|RIC8B_HUMAN	-0.0588937	0
	O95248|MTMR5_HUMAN	0.0976108	5.82
	Q92896|GSLG1_HUMAN	-0.104697	2.46
	Q8NBP7|PCSK9_HUMAN	0.201634	9.27
	Q9NQW7|XPP1_HUMAN	-0.0588937	8.88
	O94788|AL1A2_HUMAN	-1.21759	0
	O60361|NDK8_HUMAN	-0.0144996	6.65
	Q9NZW5|MPP6_HUMAN	0.0565835	4.26
	Q8N5K1|CISD2_HUMAN	-0.0291463	0.14
	Q9NXE4|NSMA3_HUMAN	0.124328	4.2
	Q10589|BST2_HUMAN	0.0285692	1.36
	O15127|SCAM2_HUMAN	-0.556393	16.35
	Q9BQ39|DDX50_HUMAN	-0.0144996	2.29
	Q07157|ZO1_HUMAN	0.0976108	2.88
	Q96B36|AKTS1_HUMAN	0.0840643	1.87
	Q15435|PP1R7_HUMAN	0	7.59
	Q75LS8|FKB9L_HUMAN	0	1.95
	Q86UA1|PRP39_HUMAN	-0.0144996	0.07
	P24941|CDK2_HUMAN	0.15056	12.33
	Q53EL6|PDCD4_HUMAN	-0.0740006	12.16
	O60231|DHX16_HUMAN	-0.120294	1.85
	O43852|CALU_HUMAN	0.0143553	5.12
	Q8IWC1|MA7D3_HUMAN	-0.251539	0
	Q9HCU5|PREB_HUMAN	-0.0144996	5.71
	Q02241|KIF23_HUMAN	-0.120294	3.93
	Q9UNF1|MAGD2_HUMAN	0.0285692	3.35
	Q9NX08|COMD8_HUMAN	-0.0588937	5.44
	O94911|ABCA8_HUMAN	0.0426443	1.75
	P67809|YBOX1_HUMAN	0.0143553	3.84
	Q96GC5|RM48_HUMAN	0.0565835	0.34
	Q9BVJ6|UT14A_HUMAN	-0.217591	2.18
	O14732|IMPA2_HUMAN	0.0426443	3.57
	P10646|TFPI1_HUMAN	-0.0892673	0
	Q9Y4A5|TRRAP_HUMAN	0.895303	0
	O95394|AGM1_HUMAN	-0.0439433	0.07
	P53609|PGTB1_HUMAN	-0.0892673	2.44
	P04183|KITH_HUMAN	-0.494109	0
	Q14151|SAFB2_HUMAN	-0.0439433	1.63
	P62328|TYB4_HUMAN	0.0976108	2.73
	P37235|HPCL1_HUMAN	0.0143553	2.41
	Q13191|CBLB_HUMAN	0.526069	0.3
	Q9UDW1|QCR9_HUMAN	-0.0588937	1.86
	Q05682|CALD1_HUMAN	0.0565835	11.98
	P11047|LAMC1_HUMAN	0.163499	18.39
	O00401|WASL_HUMAN	-0.152003	2.31
	Q8IV38|ANKY2_HUMAN	-0.0740006	3.25
	Q13330|MTA1_HUMAN	-0.0291463	1.11
	P19174|PLCG1_HUMAN	0	1.96
	O94919|ENDD1_HUMAN	-0.395929	2.32
	O15381|NVL_HUMAN	-0.0740006	1.86
	P62316|SMD2_HUMAN	0.0285692	0.59
	Q16654|PDK4_HUMAN	0.0143553	0
	Q9Y6A9|SPCS1_HUMAN	0.0565835	4.47
	P62714|PP2AB_HUMAN	0.0703893	38.23
	Q8N2U0|TM256_HUMAN	0.275007	0
	O95163|ELP1_HUMAN	-0.0588937	9.15
	Q9Y3A3|PHOCN_HUMAN	-0.514573	4.26
	P10619|PPGB_HUMAN	-0.0144996	0.52
	O60488|ACSL4_HUMAN	0.0840643	7.57
	Q15004|PAF15_HUMAN	-0.152003	3.88
	Q96LJ7|DHRS1_HUMAN	0.0426443	0.09
	O95716|RAB3D_HUMAN	-0.415038	4.92
	P10909|CLUS_HUMAN	-0.120294	6.53
	P47914|RL29_HUMAN	0.0143553	0.44
	Q53GQ0|DHB12_HUMAN	-0.0144996	3.59
	A6NDG6|PGP_HUMAN	0.0143553	2.21
	Q07864|DPOE1_HUMAN	0.275007	0
	Q8ND56|LS14A_HUMAN	0.263034	5.3
	P07195|LDHB_HUMAN	-0.0144996	11.02
	Q9Y3C6|PPIL1_HUMAN	0.0143553	1.1
	Q96EE3|SEH1_HUMAN	-0.120294	1.94
	O95159|ZFPL1_HUMAN	-0.168123	0
	Q92504|S39A7_HUMAN	-0.120294	1.7
	Q5VZK9|CARL1_HUMAN	0.0426443	0.23
	P11021|BIP_HUMAN	-0.0291463	14.33
	Q9H814|PHAX_HUMAN	-0.104697	1.99
	Q8N4H5|TOM5_HUMAN	0.286881	0
	P16333|NCK1_HUMAN	-0.120294	5.47
	P52756|RBM5_HUMAN	-0.0740006	2.12
	Q7L576|CYFP1_HUMAN	0.201634	19.13
	O95571|ETHE1_HUMAN	0.0285692	7.43
	Q9HBI1|PARVB_HUMAN	-0.621488	2.15
	O14744|ANM5_HUMAN	-0.0144996	0.63
	Q96SN8|CK5P2_HUMAN	0.0840643	1.49
	Q15814|TBCC_HUMAN	-0.0892673	0.26
	P62249|RS16_HUMAN	-0.0144996	1.16
	Q01085|TIAR_HUMAN	0	1.43
	O43504|LTOR5_HUMAN	0.0285692	3.97
	P30101|PDIA3_HUMAN	-0.0144996	9.26
	P11274|BCR_HUMAN	-0.514573	3.29
	Q9UMR2|DD19B_HUMAN	-0.0588937	0
	P29373|RABP2_HUMAN	0.201634	3.2
	Q7L3B6|CD37L_HUMAN	0.0285692	0.41
	P59998|ARPC4_HUMAN	-0.120294	9.23
	Q63HN8|RN213_HUMAN	0.286881	6.98
	Q969V3|NCLN_HUMAN	-0.0291463	3.44
	Q9Y3I0|RTCB_HUMAN	0.0143553	1.36
	Q9NVN8|GNL3L_HUMAN	0.0976108	2.76
	Q99687|MEIS3_HUMAN	-0.104697	1.54
	Q86XP3|DDX42_HUMAN	-0.0144996	12.6
	Q9Y4F1|FARP1_HUMAN	0.111031	0.82
	P14384|CBPM_HUMAN	-0.104697	12.37
	P30043|BLVRB_HUMAN	0.0565835	2.57
	O14981|BTAF1_HUMAN	-0.152003	3.02
	Q96C92|ENTR1_HUMAN	-0.556393	0
	P18206|VINC_HUMAN	0.0426443	4.53
	P13497|BMP1_HUMAN	-0.643856	0
	Q9H0G5|NSRP1_HUMAN	-0.120294	1.62
	Q9BY89|K1671_HUMAN	-0.251539	1.25
	Q9Y4Z0|LSM4_HUMAN	0.0840643	2.44
	Q8IZT6|ASPM_HUMAN	0.201634	8.25
	Q9Y5X3|SNX5_HUMAN	0.0143553	4.17
	Q13485|SMAD4_HUMAN	0.15056	3.31
	P49419|AL7A1_HUMAN	-0.0588937	5.77
	Q9Y2R4|DDX52_HUMAN	0.137504	1.8
	Q6DD88|ATLA3_HUMAN	-0.0291463	2.49
	P52735|VAV2_HUMAN	0.0143553	1.04
	O15294|OGT1_HUMAN	-0.168123	9.02
	O95628|CNOT4_HUMAN	0.286881	2.69
	O43772|MCAT_HUMAN	-0.340075	0
	P62136|PP1A_HUMAN	-0.0144996	0.7
	O00462|MANBA_HUMAN	0.0143553	2.12
	O75935|DCTN3_HUMAN	0.176323	5.47
	Q9Y676|RT18B_HUMAN	0.0840643	2.2
	Q9NVV4|PAPD1_HUMAN	-0.234465	0.89
	Q9BQ70|TCF25_HUMAN	0.0840643	0.43
	O15213|WDR46_HUMAN	0.176323	5.64
	Q9H211|CDT1_HUMAN	1	0
	Q8WW01|SEN15_HUMAN	-0.200913	0
	Q00526|CDK3_HUMAN	0.298658	10.13
	Q13416|ORC2_HUMAN	0.0976108	4.89
	Q9NZL4|HPBP1_HUMAN	0.0285692	6.56
	Q9H2J4|PDCL3_HUMAN	-0.234465	7.88
	Q96K76|UBP47_HUMAN	-0.104697	9.92
	Q96KQ7|EHMT2_HUMAN	0.0703893	5.98
	O75955|FLOT1_HUMAN	0.0143553	0.52
	Q15424|SAFB1_HUMAN	-0.0439433	0.1
	Q4LE39|ARI4B_HUMAN	0.604071	4.03
	O43237|DC1L2_HUMAN	0.0285692	3.69
	Q6ZS02|DMP46_HUMAN	0.0143553	0
	Q16527|CSRP2_HUMAN	0.411426	15.42
	O60502|OGA_HUMAN	0.137504	7.76
	P05161|ISG15_HUMAN	0.124328	27.36
	Q9NRX4|PHP14_HUMAN	-0.0291463	7.96
	O75419|CDC45_HUMAN	-0.0892673	0
	O14980|XPO1_HUMAN	0.0143553	1.6
	P54278|PMS2_HUMAN	-0.0291463	1.4
	Q96B97|SH3K1_HUMAN	-0.0588937	0
	O75607|NPM3_HUMAN	0.0143553	1.85
	Q9P206|K1522_HUMAN	-0.168123	11.56
	Q6XZF7|DNMBP_HUMAN	-0.0892673	2.18
	Q14966|ZN638_HUMAN	-0.0740006	4.32
	Q9UII4|HERC5_HUMAN	0.454176	4.72
	O76031|CLPX_HUMAN	-0.0740006	0.02
	P36542|ATPG_HUMAN	0	0.94
	P62256|UBE2H_HUMAN	0.0840643	2.34
	Q16891|MIC60_HUMAN	0.0143553	1.88
	Q4G0F5|VP26B_HUMAN	-0.0740006	0
[truncated: 2,913 more rows]

## Sheet: Fig. 3l
		CXCL12-Tras							Tras IgG
		Biological replicate 1			Biological replicate 2				Biological replicate 1			Biological replicate 2
	Treatment (nM)	Replicate 1	Replicate 2	Replicate 3	Replicate 1	Replicate 2	Replicate 3	Mean	Replicate 1	Replicate 2	Replicate 3	Replicate 1	Replicate 2	Replicate 3	Mean	t test (two tailed)
	1000	0.34503	0.323525	0.356969	0.175996	0.187302	0.188885	0.262951	0.618588	0.673536	0.694093	0.72426	0.833551	0.782222	0.721042	2e-06
	500	0.376893	0.430655	0.42773	0.223029	0.285664	0.212401	0.326062	0.696386	0.803199	0.708482	0.77476	0.740541	0.781167	0.750756	2e-06
	250	0.490506	0.545455	0.548617	0.269308	0.311668	0.286041	0.408599	0.733545	0.919185	0.73315	0.861439	0.807472	0.82526	0.813342	6.7e-05
	100	0.68421	0.721448	0.711803	0.540877	0.467539	0.492186	0.603011	0.845656	1.02394	0.82083	0.999523	0.907794	0.878247	0.912665	0.00033
	50	0.852693	0.856804	0.834587	0.783428	0.640068	0.702854	0.778406	0.858702	0.781773	0.788098	0.972991	0.932139	0.898598	0.87205	0.080469
	10	1.09036	0.916338	0.962274	0.945179	0.902367	0.912391	0.954817	1.09431	0.86898	1.02956	1.03804	0.975554	0.92724	0.988946	0.455944
	5	1.16499	0.999196	1.02157	0.996282	0.94141	0.953394	1.01281	0.941164	1.05359	1.01691	1.08974	0.98083	0.962364	1.00743	0.896271
	1	0.969785	1.00457	0.97698	1.03186	0.924979	0.985579	0.982292	1.10822	1.08537	1.00813	1.05839	0.951811	0.970429	1.03039	0.137066
	0.1	1.01098	1.09676	0.995717	1.00668	0.96372	1.03337	1.01787	0.963618	1.02734	1.11154	1.1055	0.973444	0.961007	1.02374	0.866079
	0.01	1	1	1	1	1	1	1	1	1	1	1	1	1	1	-

## Sheet: Fig. 3m
		Normalized densitometry (human IgG levels)
		5 mg/kg				10 mg/kg				15 mg/kg
	Time (days)	Mouse 1	Mouse 2	Mouse 3	Mean	Mouse 1	Mouse 2	Mouse 3	Mean	Mouse 1	Mouse 2	Mean
	3	538.442	686.91	1368.2	864.518	390.357	1680.83	883.474	984.887	4227.25	6502.47	5364.86
	5	362.504	819.404	1058.78	746.896	648.018	1424.32	998.542	1023.63	3359.15	5474.09	4416.62
	7	331.354	1142.82	601	691.723	453.392	1530.47	622.929	868.931	2307.95	5114.26	3711.11
	10	67.7	984	353.281	468.327	207.07	1073.87	243.271	508.069	3590	2169.95	2879.98
