# Supplementary material for: Modular cytokine receptor-targeting chimeras for targeted degradation of cell surface and extracellular proteins
Source: Nat Biotechnol. 2022 Sep 22;41(2):273–81. doi: 10.1038/s41587-022-01456-2 (PMC9931583; doi:10.1038/s41587-022-01456-2)
Supplement: Source Data Fig. 4 — Statistical source data. [file 41587_2022_1456_MOESM11_ESM.xlsx]

## Sheet: Fig. 4c
		MFI relative to VEGF alone control
	Treatment	Replicate 1	Replicate 2	Replicate 3	Mean	t test (two-tailed)
	VEGF alone	1	1	1	1	-
	Beva isotype	1.41835	1.60928	1.49978	1.50914	0.0008	Beva isotype to VEGF alone
	CXCL12-Beva	31.889	27.6916	38.0133	32.5313	0.0005	CXCL12-Beva to Beva isotype

## Sheet: Fig. 4d
		MFI relative to VEGF alone control
		Normal lift				Trypsin lift
	Treatment	Replicate 1	Replicate 2	Replicate 3	Mean	Replicate 1	Replicate 2	Replicate 3	Mean	t test (two-tailed)
	VEGF alone	1	1	1	1	1	1	1	1	-
	Beva Isotype	1.6046	1.61405	1.80992	1.67619	1.97668	2	2.2759	2.08419	0.025252	Trypsin lift to normal lift
	CXCL12-Beva	49.819	48.0758	61.158	53.0176	62.8787	63.3909	86.6071	70.9589	0.112124	Trypsin lift to normal lift

## Sheet: Fig. 4e
		MFI relative to VEGF alone control
	Treatment	Replicate 1	Replicate 2	Replicate 3	Mean	t test (two-tailed)
	VEGF alone	1	1	1	1	-
	CXCL12-Beva	61.158	49.819	48.0758	53.0176	0.0002	CXCL12-Beva to VEGF alone
	100 nM bafilomycin pre-treat	28.1415	22.7006	22.1567	24.3329	0.0032	Bafilomycin pre-treat to CXCL12-Beva

## Sheet: Fig. 4f
		MFI ratio relative to VEGF alone
	Time (hrs)	Replicate 1	Replicate 2	Replicate 3	Mean
	0	0	0	0	0
	6	17.3243	24.858	18.9725	20.385
	12	18.5294	18.1011	34.728	23.7861
	24	36.6405	18.3725	37.9463	30.9864
	48	30.3391	28.2912	24.9993	27.8765

## Sheet: Fig. 4g
		MFI relative to VEGF alone
	Ratio of CXCL12-Beva to VEGF	Replicate 1	Replicate 2	Replicate 3	Mean
	1 to 5	2.17143	5.55811	7.23984	4.98979
	1 to 2	8.02374	13.2954	20.7806	14.0332
	1 to 1	13.8152	24.8868	23.9972	20.8997
	2 to 1	25.1274	38.7875	46.9138	36.9429
	5 to 1	33.3488	41.0296	51.7841	42.0541

## Sheet: Fig. 4h
		MFI relative to VEGF alone control
		VEGF alone				Beva Isotype				CXCL12-Beva
	Cell Line	Replicate 1	Replicate 2	Replicate 3	Mean	Replicate 1	Replicate 2	Replicate 3	Mean	Replicate 1	Replicate 2	Replicate 3	Mean	t test (two-tailed)
	MDA-MB-231	1	1	1	1	1.28735	1.64833		1.46784	6.45798	9.86509	5.31536	7.21281	0.047598	CXCL12-Beva to Beva isotype
	NCI-H292	1	1	1	1	1.27234	3.6093		2.44082	7.63295	7.37364		7.50329	0.049926	CXCL12-Beva to Beva isotype
	MCF7	1	1	1	1	4.20482	4.81299		4.5089	21.3371	17.4227		19.3799	0.017281	CXCL12-Beva to Beva isotype
	HeLa	1	1	1	1	1.41835	1.60928	1.49978	1.50914	31.889	27.6916	38.0133	32.5313	0.000492	CXCL12-Beva to Beva isotype
