# Supplementary material for: Modular cytokine receptor-targeting chimeras for targeted degradation of cell surface and extracellular proteins
Source: Nat Biotechnol. 2022 Sep 22;41(2):273–81. doi: 10.1038/s41587-022-01456-2 (PMC9931583; doi:10.1038/s41587-022-01456-2)
Supplement: Source Data Extended Data Fig. 2 — Statistical source data. [file 41587_2022_1456_MOESM13_ESM.xlsx]

## Sheet: Extended Data Fig. 2c
			% HER2 relative to PBS control
	HER2+ Cell Line	CXCR7/HER2 mRNA ratio	Replicate 1	Replicate 2	Mean
	SK-BR-3	0.002	80	69	74.5
	MDA-MB-175VII	0.48	36	40	38
	MCF7	6.14	59	52	55.5
		R^2:	0.4391

## Sheet: Extended Data Fig. 2g
		% EGFR relative to PBS control
		Isotype control			KineTAC
	EGFR+ Cell Line	Replicate 1	Replicate 2	Mean	Replicate 1	Replicate 2	Mean	t test (two-tailed)
	A549	84	75	79.5	31	25	28	0.010849	KineTAC to isotype control
	NCI-H358	71	58	64.5	19	11	15	0.022958	KineTAC to isotype control
	HCC827	88	86	87	111	86	98.5	0.455916	KineTAC to isotype control

## Sheet: Extended Data Fig. 2h
			% EGFR relative to PBS control
	EGFR+ Cell Line	CXCR7/EGFR mRNA ratio	Replicate 1	Replicate 2	Replicate 3	Mean
	NCI-H292	0.11	33	22		27.5
	MDA-MB-231	0.05	39	44		41.5
	A431	0.39	49	43		46
	HeLa	5.96	23	21	16	20
	NCI-H358	0.04	25	17		21
	A549	0.2	31	25		28
	HCC827	0.0004	111	86		98.5
		R^2:	0.6306
