# Supplementary material for: Modular cytokine receptor-targeting chimeras for targeted degradation of cell surface and extracellular proteins
Source: Nat Biotechnol. 2022 Sep 22;41(2):273–81. doi: 10.1038/s41587-022-01456-2 (PMC9931583; doi:10.1038/s41587-022-01456-2)
Supplement: Source Data Extended Data Fig. 4 — Statistical source data. [file 41587_2022_1456_MOESM15_ESM.xlsx]

## Sheet: Extended Data Fig. 4b
		% PD-L1 relative to PBS control
	CXCL12 Variant	Replicate 1	Replicate 2	Replicate 3	Mean
	WT	13	20	22	18.3333
	LGGG	17	2		9.5
	K1R	15	4		9.5
	P2G	26	9		17.5
	VPGA	23	18		20.5
	QWVA	26	23		24.5
	SQSQ	72	69		70.5

## Sheet: Extended Data Fig. 4c
			% PD-L1 relative to PBS control
	CXCL12 Variant	CXCR7 IC50 (nM)	Replicate 1	Replicate 2	Replicate 3	Mean
	WT	0.014	13	20	22	18.3333
	LGGG	11	17	2		9.5
	SQSQ	28	72	69		70.5
	P2G	1.1	26	9		17.5
	QWVA	0.5	26	23		24.5
	VPGA	1.7	23	18		20.5
			R^2	0.206

## Sheet: Extended Data Fig. 4e
			% EGFR relative to PBS control
	EGFR binder	Kd (nM)	Replicate 1	Replicate 2	Replicate 3	Mean
	Depa	34	94	84	97	91.6667
	Nimo	21	90	92	92	91.3333
	Pani	0.34	55	79	48	60.6667
	Neci	6.1	31	37	30	32.6667
	Matu	113	21	28	25	24.6667
	Ctx	1.9	34	26	33	31
			R^2	0.008463

## Sheet: Extended Data Fig. 4h
	Time (s)	2 nM	2 nM fit	1 nM	1 nM fit	0.5 nM	0.5 nM fit	0.25 nM	0.25 nM fit
	0	0.0107243	0	0.00129561	0	0.0178484	0	0.0224003	0
	0.2	0.00951106	3.623e-05	0.00084581	1.398e-05	0.0163964	9.39e-06	0.0221141	8.97e-06
	0.4	0.00811234	7.246e-05	0.00016408	2.795e-05	0.0145879	1.878e-05	0.0221017	1.793e-05
	0.6	0.00719716	0.00010868	8.042e-05	4.192e-05	0.0139999	2.817e-05	0.0226878	2.69e-05
	0.8	0.00633755	0.0001449	-0.0003171	5.59e-05	0.0129241	3.756e-05	0.0227572	3.586e-05
	1	0.00536629	0.00018112	-0.000144	6.987e-05	0.0117148	4.695e-05	0.0225213	4.483e-05
	1.2	0.00538581	0.00021734	-0.0003703	8.384e-05	0.0111149	5.634e-05	0.023119	5.379e-05
	1.4	0.00545243	0.00025355	-0.0004786	9.782e-05	0.0108071	6.573e-05	0.0235384	6.276e-05
	1.6	0.0053863	0.00028976	-0.0005078	0.00011179	0.0102056	7.512e-05	0.023293	7.172e-05
	1.8	0.00601591	0.00032596	-0.0001456	0.00012576	0.0106384	8.451e-05	0.0237177	8.069e-05
	2	0.00709708	0.00036217	0.00020974	0.00013973	0.0114547	9.389e-05	0.0239615	8.965e-05
	2.2	0.00723702	0.00039837	0.00074464	0.0001537	0.0117031	0.00010328	0.0240369	9.862e-05
	2.4	0.00753909	0.00043456	0.00058542	0.00016767	0.0121157	0.00011267	0.0241605	0.00010758
	2.6	0.00802012	0.00047076	0.00082929	0.00018163	0.0131052	0.00012206	0.0260739	0.00011654
	2.8	0.00843732	0.00050695	0.00132204	0.0001956	0.0131913	0.00013145	0.0262243	0.00012551
	3	0.00864008	0.00054313	0.00123771	0.00020957	0.0131442	0.00014084	0.0261035	0.00013447
	3.2	0.00849892	0.00057932	0.00070255	0.00022353	0.0136697	0.00015022	0.0268081	0.00014344
	3.4	0.00804497	0.0006155	0.00048514	0.0002375	0.0131898	0.00015961	0.0264208	0.0001524
	3.6	0.00752914	0.00065168	0.00017565	0.00025147	0.0129127	0.000169	0.0259457	0.00016137
	3.8	0.00745225	0.00068785	-3.761e-05	0.00026543	0.0130707	0.00017838	0.0258501	0.00017033
	4	0.0071303	0.00072403	-0.0004045	0.00027939	0.012244	0.00018777	0.0257837	0.00017929
	4.2	0.00679803	0.00076019	-0.0007751	0.00029336	0.0115641	0.00019716	0.0255454	0.00018826
	4.4	0.0070962	0.00079636	-0.000605	0.00030732	0.0119662	0.00020654	0.025818	0.00019722
	4.6	0.00722575	0.00083252	-0.0005469	0.00032128	0.0125114	0.00021593	0.0255607	0.00020618
	4.8	0.00651531	0.00086868	-0.0010988	0.00033525	0.0119475	0.00022531	0.0253383	0.00021515
	5	0.00690926	0.00090484	2.631e-05	0.00034921	0.0125143	0.0002347	0.0256225	0.00022411
	5.2	0.00695491	0.00094099	-0.0005859	0.00036317	0.0127966	0.00024409	0.025216	0.00023307
	5.4	0.0069888	0.00097715	0.00039881	0.00037713	0.0134732	0.00025347	0.0254687	0.00024204
	5.6	0.00733313	0.00101329	0.00077819	0.00039109	0.0138329	0.00026286	0.0252063	0.000251
	5.8	0.00718803	0.00104944	0.00084828	0.00040505	0.013818	0.00027224	0.0242938	0.00025996
	6	0.00667168	0.00108558	0.00084935	0.000419	0.0136406	0.00028163	0.0241927	0.00026892
	6.2	0.00622623	0.00112172	0.00088114	0.00043296	0.013652	0.00029101	0.0244429	0.00027789
	6.4	0.00717692	0.00115785	0.00081629	0.00044692	0.0139565	0.00030039	0.0240326	0.00028685
	6.6	0.00742878	0.00119399	0.00040176	0.00046088	0.0139017	0.00030978	0.024401	0.00029581
	6.8	0.00692197	0.00123012	-0.0001355	0.00047483	0.0133734	0.00031916	0.0240903	0.00030478
	7	0.00738572	0.00126624	-0.0007411	0.00048879	0.0128415	0.00032855	0.0230661	0.00031374
	7.2	0.00755166	0.00130237	-0.0019995	0.00050274	0.0128429	0.00033793	0.0224367	0.0003227
	7.4	0.00781364	0.00133849	-0.0021591	0.0005167	0.012697	0.00034731	0.0227511	0.00033166
	7.6	0.00800256	0.0013746	-0.0032385	0.00053065	0.0120022	0.0003567	0.0226394	0.00034062
	7.8	0.00824535	0.00141072	-0.0037632	0.0005446	0.0114065	0.00036608	0.0220713	0.00034959
	8	0.00811973	0.00144683	-0.0044207	0.00055855	0.0107433	0.00037546	0.0221498	0.00035855
	8.2	0.00869622	0.00148294	-0.0041925	0.00057251	0.0114567	0.00038484	0.0229355	0.00036751
	8.4	0.00869906	0.00151904	-0.0040413	0.00058646	0.0116189	0.00039423	0.023171	0.00037647
	8.6	0.00825394	0.00155515	-0.0037232	0.00060041	0.0116116	0.00040361	0.0233753	0.00038543
	8.8	0.00792906	0.00159124	-0.0035979	0.00061436	0.0122409	0.00041299	0.0239097	0.00039439
	9	0.00770642	0.00162734	-0.0027721	0.00062831	0.0117853	0.00042237	0.0238009	0.00040336
	9.2	0.00777976	0.00166343	-0.0023772	0.00064226	0.012101	0.00043175	0.0238607	0.00041232
	9.4	0.00863353	0.00169952	-0.0014774	0.0006562	0.0133036	0.00044113	0.0248168	0.00042128
	9.6	0.0084666	0.00173561	-0.0021485	0.00067015	0.0129304	0.00045052	0.0249104	0.00043024
	9.8	0.00809868	0.00177169	-0.001952	0.0006841	0.0126875	0.0004599	0.0245856	0.0004392
	10	0.00764987	0.00180777	-0.0017776	0.00069805	0.0128445	0.00046928	0.0243969	0.00044816
	10.2	0.0080383	0.00184385	-0.0015417	0.00071199	0.0128837	0.00047866	0.0248896	0.00045712
	10.4	0.00814949	0.00187993	-0.0014879	0.00072594	0.0123004	0.00048804	0.0249347	0.00046608
	10.6	0.00819551	0.001916	-0.0013142	0.00073988	0.0121323	0.00049742	0.0247847	0.00047504
	10.8	0.0079749	0.00195207	-0.0011237	0.00075383	0.0119014	0.0005068	0.0245217	0.000484
	11	0.00863041	0.00198813	-0.0007416	0.00076777	0.0123592	0.00051618	0.0252949	0.00049296
	11.2	0.00949693	0.0020242	-0.0001433	0.00078171	0.0128206	0.00052556	0.0259588	0.00050192
	11.4	0.0093729	0.00206025	0.00020927	0.00079565	0.0127533	0.00053494	0.0259791	0.00051088
	11.6	0.00893748	0.00209631	-0.0007416	0.0008096	0.0119448	0.00054432	0.0259428	0.00051984
	11.8	0.00906992	0.00213236	4.817e-05	0.00082354	0.0120614	0.00055369	0.025352	0.0005288
	12	0.00900736	0.00216841	5.769e-05	0.00083748	0.0122674	0.00056307	0.0251392	0.00053776
	12.2	0.0092602	0.00220446	0.0007245	0.00085142	0.0131004	0.00057245	0.0260394	0.00054672
	12.4	0.00901071	0.00224051	0.00147368	0.00086536	0.0132739	0.00058183	0.0257763	0.00055568
	12.6	0.00889518	0.00227655	0.0015295	0.0008793	0.0133786	0.00059121	0.0251106	0.00056464
	12.8	0.00928587	0.00231259	0.00137907	0.00089323	0.0132263	0.00060059	0.0249213	0.0005736
	13	0.00922368	0.00234862	0.00151206	0.00090717	0.0130528	0.00060996	0.0249853	0.00058256
	13.2	0.00976316	0.00238465	0.00136678	0.00092111	0.0139047	0.00061934	0.0253666	0.00059152
	13.4	0.0093416	0.00242068	0.00037817	0.00093505	0.0137376	0.00062872	0.0248823	0.00060048
	13.6	0.00924952	0.00245671	0.00013352	0.00094898	0.0137694	0.0006381	0.0249423	0.00060944
	13.8	0.00928648	0.00249273	0.00026201	0.00096292	0.0138895	0.00064747	0.0244687	0.0006184
	14	0.00896437	0.00252875	3.516e-05	0.00097685	0.0132604	0.00065685	0.0240611	0.00062736
	14.2	0.00963939	0.00256477	-0.0001423	0.00099079	0.0135174	0.00066623	0.025336	0.00063632
	14.4	0.00941077	0.00260078	-0.0005605	0.00100472	0.013181	0.0006756	0.0253512	0.00064528
	14.6	0.00952264	0.00263679	-0.0002893	0.00101865	0.0129879	0.00068498	0.025273	0.00065424
	14.8	0.00945771	0.0026728	8.728e-05	0.00103258	0.0131803	0.00069435	0.0258543	0.00066319
	15	0.0102087	0.0027088	0.00036596	0.00104652	0.0138393	0.00070373	0.0267777	0.00067215
	15.2	0.0104206	0.00274481	0.00057275	0.00106045	0.0137603	0.00071311	0.0269333	0.00068111
	15.4	0.0105445	0.00278081	0.00057929	0.00107438	0.0139676	0.00072248	0.0269212	0.00069007
	15.6	0.0106748	0.0028168	-0.0002195	0.00108831	0.0137703	0.00073186	0.0263253	0.00069903
	15.8	0.0111279	0.00285279	2.175e-05	0.00110224	0.0142335	0.00074123	0.0264396	0.00070799
	16	0.0113334	0.00288878	0.00016072	0.00111617	0.0145484	0.00075061	0.0268403	0.00071694
	16.2	0.0113153	0.00292477	0.0005212	0.00113009	0.0147636	0.00075998	0.0267314	0.0007259
	16.4	0.0112338	0.00296075	0.00086284	0.00114402	0.0149498	0.00076935	0.0264834	0.00073486
	16.6	0.0113721	0.00299673	0.00062942	0.00115795	0.0153899	0.00077873	0.0269359	0.00074382
	16.8	0.0117383	0.00303271	0.0004313	0.00117188	0.015319	0.0007881	0.0262286	0.00075278
	17	0.0110755	0.00306868	0.00021565	0.0011858	0.0151317	0.00079748	0.0257649	0.00076173
	17.2	0.0107087	0.00310466	0.00010389	0.00119973	0.0148311	0.00080685	0.0257809	0.00077069
	17.4	0.0115936	0.00314062	0.00095352	0.00121365	0.015165	0.00081622	0.0257666	0.00077965
	17.6	0.0122585	0.00317659	0.00184602	0.00122758	0.0153079	0.0008256	0.0258012	0.00078861
	17.8	0.0122694	0.00321255	0.00234012	0.0012415	0.014948	0.00083497	0.0264239	0.00079756
	18	0.0118621	0.00324851	0.0018612	0.00125542	0.0142565	0.00084434	0.0261141	0.00080652
	18.2	0.0110615	0.00328447	0.00169731	0.00126934	0.0139169	0.00085371	0.0253709	0.00081548
	18.4	0.0107105	0.00332042	0.00155008	0.00128327	0.0133991	0.00086309	0.0253009	0.00082443
	18.6	0.0103201	0.00335637	0.00165632	0.00129719	0.0130561	0.00087246	0.025268	0.00083339
	18.8	0.00952699	0.00339232	0.00183213	0.00131111	0.012251	0.00088183	0.0246786	0.00084235
	19	0.00963258	0.00342826	0.00192467	0.00132503	0.0120227	0.0008912	0.0246971	0.0008513
	19.2	0.00925867	0.0034642	0.00117105	0.00133895	0.0115682	0.00090057	0.0248487	0.00086026
	19.4	0.00898064	0.00350014	0.00092721	0.00135287	0.010451	0.00090995	0.024007	0.00086922
	19.6	0.00865212	0.00353608	0.00038635	0.00136678	0.00982944	0.00091932	0.0234257	0.00087817
	19.8	0.00877472	0.00357201	0.0002682	0.0013807	0.0099126	0.00092869	0.0243124	0.00088713
	20	0.00775777	0.00360794	-7.794e-05	0.00139462	0.0084264	0.00093806	0.0241554	0.00089609
	20.2	0.00756251	0.00364386	0.00044929	0.00140854	0.00842647	0.00094743	0.0243148	0.00090504
	20.4	0.00864276	0.00367978	0.00132902	0.00142245	0.0096208	0.0009568	0.0250465	0.000914
	20.6	0.00868551	0.0037157	0.00081781	0.00143637	0.0095866	0.00096617	0.0254354	0.00092295
	20.8	0.00886731	0.00375162	0.00138474	0.00145028	0.00929434	0.00097554	0.0256463	0.00093191
	21	0.00905658	0.00378753	0.00221359	0.0014642	0.00993716	0.00098491	0.0259074	0.00094086
	21.2	0.00916131	0.00382345	0.00260317	0.00147811	0.0103091	0.00099428	0.0263697	0.00094982
	21.4	0.00998692	0.00385935	0.00309812	0.00149202	0.0108444	0.00100365	0.0270374	0.00095878
	21.6	0.010463	0.00389526	0.00357864	0.00150593	0.0112651	0.00101302	0.0271383	0.00096773
	21.8	0.00986038	0.00393116	0.00298715	0.00151985	0.0113558	0.00102239	0.026583	0.00097669
	22	0.00974144	0.00396706	0.00296728	0.00153376	0.0120889	0.00103176	0.0264999	0.00098564
	22.2	0.0100808	0.00400295	0.0032811	0.00154767	0.0126375	0.00104112	0.0261861	0.0009946
	22.4	0.0104897	0.00403885	0.00301512	0.00156158	0.0127744	0.00105049	0.025412	0.00100355
	22.6	0.0105664	0.00407473	0.00278666	0.00157549	0.0129523	0.00105986	0.0253014	0.00101251
	22.8	0.0105317	0.00411062	0.00285926	0.0015894	0.0130776	0.00106923	0.0246908	0.00102146
	23	0.0110706	0.0041465	0.00255784	0.0016033	0.0134738	0.0010786	0.0237307	0.00103042
	23.2	0.0108794	0.00418239	0.00169782	0.00161721	0.0133557	0.00108796	0.0237645	0.00103937
	23.4	0.0108932	0.00421826	0.00174204	0.00163112	0.0134912	0.00109733	0.0238806	0.00104833
	23.6	0.0111655	0.00425414	0.00168378	0.00164503	0.0140579	0.0011067	0.023875	0.00105728
	23.8	0.010831	0.00429001	0.00162618	0.00165893	0.0135941	0.00111607	0.0239664	0.00106623
	24	0.0111585	0.00432588	0.0020677	0.00167284	0.0134222	0.00112543	0.0247684	0.00107519
	24.2	0.0115419	0.00436174	0.00246816	0.00168674	0.0140313	0.0011348	0.0250602	0.00108414
	24.4	0.0114301	0.0043976	0.00237443	0.00170065	0.0137109	0.00114417	0.0253073	0.0010931
	24.6	0.0109942	0.00443346	0.00148693	0.00171455	0.0132629	0.00115353	0.0252951	0.00110205
	24.8	0.0109729	0.00446932	0.00174685	0.00172845	0.0139031	0.0011629	0.0255638	0.00111101
	25	0.0107751	0.00450517	0.00170861	0.00174236	0.0138204	0.00117226	0.0252025	0.00111996
	25.2	0.0105788	0.00454102	0.00123143	0.00175626	0.0133147	0.00118163	0.0250222	0.00112891
	25.4	0.0108932	0.00457687	0.00094897	0.00177016	0.0134671	0.001191	0.0251245	0.00113787
	25.6	0.0110298	0.00461271	0.00125185	0.00178406	0.0132667	0.00120036	0.0256816	0.00114682
	25.8	0.0102542	0.00464855	0.00058205	0.00179796	0.0126199	0.00120973	0.024923	0.00115577
	26	0.0109706	0.00468439	0.00060271	0.00181186	0.0128258	0.00121909	0.0249618	0.00116473
	26.2	0.0108347	0.00472023	-1.58e-05	0.00182576	0.0120714	0.00122846	0.0249351	0.00117368
	26.4	0.0111202	0.00475606	4.411e-05	0.00183966	0.0119726	0.00123782	0.0242227	0.00118263
	26.6	0.0118806	0.00479189	0.00029196	0.00185355	0.0121794	0.00124718	0.0239922	0.00119159
	26.8	0.0112553	0.00482771	0.00022042	0.00186745	0.0115934	0.00125655	0.0237614	0.00120054
	27	0.0117915	0.00486354	0.00035767	0.00188135	0.0113322	0.00126591	0.0235009	0.00120949
	27.2	0.0115812	0.00489936	0.00052649	0.00189524	0.0112593	0.00127528	0.0228287	0.00121844
	27.4	0.0108551	0.00493517	0.00078983	0.00190914	0.0110911	0.00128464	0.0222008	0.0012274
	27.6	0.0104606	0.00497099	0.00114137	0.00192303	0.0111172	0.001294	0.0224516	0.00123635
	27.8	0.0103063	0.0050068	0.00191416	0.00193693	0.0113793	0.00130337	0.022188	0.0012453
	28	0.0105609	0.00504261	0.00204565	0.00195082	0.0112861	0.00131273	0.0221592	0.00125425
	28.2	0.00995495	0.00507841	0.00181344	0.00196471	0.0114079	0.00132209	0.0226219	0.00126321
	28.4	0.00949395	0.00511421	0.001882	0.00197861	0.0113203	0.00133145	0.0220894	0.00127216
	28.6	0.00977636	0.00515001	0.00228353	0.0019925	0.0117759	0.00134082	0.0216684	0.00128111
	28.8	0.0100865	0.00518581	0.00269296	0.00200639	0.0127223	0.00135018	0.0223632	0.00129006
	29	0.0102564	0.0052216	0.00331731	0.00202028	0.0128789	0.00135954	0.0233011	0.00129902
	29.2	0.0106148	0.00525739	0.00374138	0.00203417	0.0128964	0.0013689	0.0230329	0.00130797
	29.4	0.0112645	0.00529317	0.00407144	0.00204806	0.0138727	0.00137826	0.0246807	0.00131692
	29.6	0.0116659	0.00532896	0.00424605	0.00206195	0.0142218	0.00138762	0.0262431	0.00132587
	29.8	0.0109909	0.00536474	0.00365765	0.00207584	0.0133046	0.00139699	0.0253567	0.00133482
	30	0.0114728	0.00540052	0.0033736	0.00208972	0.0135323	0.00140635	0.0259734	0.00134377
	30.2	0.0117488	0.00543629	0.0027993	0.00210361	0.0133549	0.00141571	0.0267668	0.00135273
	30.4	0.0118687	0.00547206	0.00263332	0.0021175	0.0127653	0.00142507	0.0261636	0.00136168
	30.6	0.0126383	0.00550783	0.00309986	0.00213138	0.0125446	0.00143443	0.0263996	0.00137063
	30.8	0.0127892	0.0055436	0.00280608	0.00214527	0.0127511	0.00144379	0.0272162	0.00137958
	31	0.0126628	0.00557936	0.00250554	0.00215915	0.0126036	0.00145315	0.0267095	0.00138853
	31.2	0.0120339	0.00561512	0.00248797	0.00217304	0.012624	0.00146251	0.025965	0.00139748
	31.4	0.011908	0.00565087	0.0023806	0.00218692	0.0131606	0.00147187	0.0266326	0.00140643
	31.6	0.0117166	0.00568663	0.00219586	0.00220081	0.0134713	0.00148123	0.027318	0.00141538
	31.8	0.0118326	0.00572238	0.00291978	0.00221469	0.0134621	0.00149059	0.0269921	0.00142433
	32	0.0123182	0.00575813	0.00303016	0.00222857	0.0137521	0.00149994	0.0271144	0.00143328
	32.2	0.0119228	0.00579387	0.00198237	0.00224245	0.0137448	0.0015093	0.0267299	0.00144223
	32.4	0.0116918	0.00582961	0.00184344	0.00225633	0.0135503	0.00151866	0.0265125	0.00145118
	32.6	0.0118263	0.00586535	0.00182236	0.00227021	0.0138564	0.00152802	0.0263497	0.00146013
	32.8	0.0124243	0.00590108	0.0013864	0.00228409	0.0143014	0.00153738	0.025757	0.00146908
	33	0.0126322	0.00593682	0.00186977	0.00229797	0.0144759	0.00154674	0.0266326	0.00147803
	33.2	0.0134402	0.00597255	0.00230998	0.00231185	0.0145923	0.00155609	0.026302	0.00148698
	33.4	0.0133278	0.00600827	0.00167457	0.00232573	0.0147655	0.00156545	0.025565	0.00149593
	33.6	0.0119396	0.006044	0.00074995	0.0023396	0.0138489	0.00157481	0.0250294	0.00150488
	33.8	0.0111586	0.00607972	0.00011713	0.00235348	0.0132492	0.00158417	0.0243866	0.00151383
	34	0.0121321	0.00611543	-0.0002841	0.00236736	0.0128813	0.00159352	0.0240566	0.00152278
	34.2	0.0118726	0.00615115	-0.0006871	0.00238123	0.0120421	0.00160288	0.0238633	0.00153173
	34.4	0.0118806	0.00618686	-1.369e-05	0.00239511	0.0122951	0.00161224	0.0243968	0.00154068
	34.6	0.0123725	0.00622257	0.00047802	0.00240898	0.0125522	0.00162159	0.0241021	0.00154963
	34.8	0.0118346	0.00625827	0.00061044	0.00242285	0.0125072	0.00163095	0.0238278	0.00155858
	35	0.0115326	0.00629397	0.00081295	0.00243673	0.0127298	0.0016403	0.023939	0.00156753
	35.2	0.0118767	0.00632967	0.00111277	0.0024506	0.0126583	0.00164966	0.0239221	0.00157648
	35.4	0.0122052	0.00636537	0.00187027	0.00246447	0.0126436	0.00165902	0.023974	0.00158543
	35.6	0.0122477	0.00640106	0.0026854	0.00247834	0.0125314	0.00166837	0.0244364	0.00159438
	35.8	0.0126594	0.00643675	0.0036119	0.00249221	0.0129022	0.00167773	0.0246073	0.00160332
	36	0.0127861	0.00647244	0.00343411	0.00250608	0.0130054	0.00168708	0.0246629	0.00161227
	36.2	0.0129481	0.00650812	0.00326903	0.00251995	0.0125515	0.00169644	0.0245056	0.00162122
	36.4	0.0132907	0.0065438	0.00352247	0.00253382	0.0131017	0.00170579	0.0251376	0.00163017
	36.6	0.0131836	0.00657948	0.0035183	0.00254769	0.0127641	0.00171515	0.0247906	0.00163912
	36.8	0.0135782	0.00661516	0.00337673	0.00256156	0.0130592	0.0017245	0.0245649	0.00164807
	37	0.0133672	0.00665083	0.00323605	0.00257543	0.0130376	0.00173385	0.0245676	0.00165702
	37.2	0.0125917	0.0066865	0.00245172	0.00258929	0.0126271	0.00174321	0.0238482	0.00166596
	37.4	0.0113862	0.00672216	0.00178262	0.00260316	0.0123436	0.00175256	0.023439	0.00167491
	37.6	0.0110032	0.00675783	0.00089846	0.00261702	0.012153	0.00176191	0.0231978	0.00168386
	37.8	0.0108145	0.00679349	3.532e-05	0.00263089	0.0116127	0.00177127	0.0230642	0.00169281
	38	0.0111262	0.00682914	-0.0001936	0.00264475	0.0113076	0.00178062	0.0235631	0.00170175
	38.2	0.0104577	0.0068648	-0.000189	0.00265862	0.0115405	0.00178997	0.023515	0.0017107
	38.4	0.0102427	0.00690045	-0.0004371	0.00267248	0.0118836	0.00179933	0.0235864	0.00171965
	38.6	0.00962631	0.0069361	-0.0006686	0.00268634	0.0115846	0.00180868	0.0232926	0.0017286
	38.8	0.0094475	0.00697174	-0.000276	0.00270021	0.0117754	0.00181803	0.0231687	0.00173754
	39	0.00932743	0.00700738	-0.0005659	0.00271407	0.0115969	0.00182738	0.0228656	0.00174649
	39.2	0.0099247	0.00704302	-0.0001775	0.00272793	0.0117553	0.00183673	0.0236129	0.00175544
	39.4	0.0101245	0.00707866	0.00036889	0.00274179	0.0117282	0.00184609	0.02344	0.00176439
	39.6	0.00969385	0.00711429	0.00024841	0.00275565	0.0112515	0.00185544	0.0228298	0.00177333
	39.8	0.010191	0.00714992	0.00035385	0.00276951	0.0115345	0.00186479	0.0236113	0.00178228
	40	0.0109575	0.00718555	0.00107988	0.00278337	0.0120802	0.00187414	0.0250709	0.00179123
	40.2	0.0115471	0.00722117	0.00158744	0.00279722	0.0119249	0.00188349	0.0250897	0.00180017
	40.4	0.0118159	0.00725679	0.00179297	0.00281108	0.0122216	0.00189284	0.0256644	0.00180912
	40.6	0.0127472	0.00729241	0.00214882	0.00282494	0.0126739	0.00190219	0.0259762	0.00181807
	40.8	0.0127869	0.00732803	0.00146077	0.00283879	0.0126963	0.00191154	0.0255819	0.00182701
	41	0.0129604	0.00736364	0.00186846	0.00285265	0.0125673	0.00192089	0.025233	0.00183596
	41.2	0.0130619	0.00739925	0.00187053	0.0028665	0.0128443	0.00193024	0.0255402	0.0018449
	41.4	0.0126921	0.00743485	0.00162165	0.00288036	0.0123756	0.00193959	0.0251261	0.00185385
	41.6	0.0128323	0.00747045	0.00175927	0.00289421	0.0122094	0.00194894	0.0249948	0.0018628
	41.8	0.012867	0.00750605	0.00147646	0.00290806	0.0125811	0.00195829	0.0258344	0.00187174
	42	0.0130065	0.00754165	0.00143662	0.00292192	0.0131672	0.00196764	0.0258764	0.00188069
	42.2	0.0117653	0.00757725	0.00115724	0.00293577	0.0126343	0.00197699	0.0251537	0.00188963
	42.4	0.0109822	0.00761284	0.00067504	0.00294962	0.0125475	0.00198634	0.024607	0.00189858
	42.6	0.0107773	0.00764842	0.00054993	0.00296347	0.0127817	0.00199569	0.0241471	0.00190752
	42.8	0.00991605	0.00768401	0.00034337	0.00297732	0.0120581	0.00200503	0.0237585	0.00191647
	43	0.0102868	0.00771959	8.716e-05	0.00299117	0.0118996	0.00201438	0.0238578	0.00192542
	43.2	0.0107479	0.00775517	-0.0002486	0.00300502	0.0122226	0.00202373	0.0235023	0.00193436
	43.4	0.010571	0.00779074	-0.0002371	0.00301887	0.0114899	0.00203308	0.0233432	0.00194331
	43.6	0.0108319	0.00782632	0.00036701	0.00303272	0.0116313	0.00204243	0.0232706	0.00195225
	43.8	0.0119813	0.00786189	0.00082339	0.00304656	0.012094	0.00205177	0.0236124	0.0019612
	44	0.0125271	0.00789745	0.00175257	0.00306041	0.0125709	0.00206112	0.0244541	0.00197014
	44.2	0.0129039	0.00793302	0.00247007	0.00307426	0.0127792	0.00207047	0.0244688	0.00197909
	44.4	0.013603	0.00796858	0.00252376	0.0030881	0.0133049	0.00207981	0.0239731	0.00198803
	44.6	0.0143853	0.00800414	0.00259193	0.00310195	0.0134711	0.00208916	0.0240675	0.00199697
	44.8	0.0143512	0.00803969	0.00271455	0.00311579	0.0132715	0.00209851	0.024674	0.00200592
	45	0.015546	0.00807524	0.00382424	0.00312964	0.0139476	0.00210785	0.0244186	0.00201486
	45.2	0.0152704	0.00811079	0.00405519	0.00314348	0.0134543	0.0021172	0.0243836	0.00202381
	45.4	0.0155959	0.00814634	0.00466832	0.00315732	0.0133982	0.00212654	0.0251479	0.00203275
	45.6	0.0156381	0.00818188	0.00478629	0.00317116	0.0139986	0.00213589	0.0257468	0.0020417
	45.8	0.0155321	0.00821742	0.00445747	0.00318501	0.0135702	0.00214523	0.0252969	0.00205064
	46	0.0153255	0.00825296	0.00449792	0.00319885	0.0135833	0.00215458	0.0256927	0.00205958
	46.2	0.0149061	0.00828849	0.00440063	0.00321269	0.0132732	0.00216392	0.0262473	0.00206853
	46.4	0.0145512	0.00832402	0.00466844	0.00322653	0.0128226	0.00217327	0.0260722	0.00207747
	46.6	0.0144714	0.00835955	0.00479537	0.00324037	0.0128324	0.00218261	0.0266838	0.00208642
	46.8	0.0138894	0.00839507	0.00445394	0.00325421	0.0124806	0.00219196	0.0271547	0.00209536
	47	0.0137524	0.0084306	0.00386661	0.00326804	0.0120169	0.0022013	0.0267509	0.0021043
	47.2	0.0133265	0.00846611	0.00378215	0.00328188	0.0122742	0.00221065	0.0260733	0.00211325
	47.4	0.0135383	0.00850163	0.00355958	0.00329572	0.0122938	0.00221999	0.0262152	0.00212219
	47.6	0.013103	0.00853714	0.00306874	0.00330955	0.0115592	0.00222933	0.0253142	0.00213113
	47.8	0.0131444	0.00857265	0.00313744	0.00332339	0.0115986	0.00223868	0.0246805	0.00214007
	48	0.0131578	0.00860816	0.00288224	0.00333722	0.012336	0.00224802	0.0249423	0.00214902
	48.2	0.0119244	0.00864366	0.00198645	0.00335106	0.0122794	0.00225736	0.0244495	0.00215796
	48.4	0.011758	0.00867916	0.0015203	0.00336489	0.011606	0.00226671	0.0236457	0.0021669
	48.6	0.0120159	0.00871466	0.00204814	0.00337873	0.0119134	0.00227605	0.0236476	0.00217585
	48.8	0.0116877	0.00875016	0.00119461	0.00339256	0.011421	0.00228539	0.0229123	0.00218479
	49	0.0117242	0.00878565	0.00126399	0.00340639	0.0113009	0.00229473	0.0225859	0.00219373
	49.2	0.0121343	0.00882114	0.00141186	0.00342022	0.0110337	0.00230407	0.0230434	0.00220267
	49.4	0.0123639	0.00885662	0.00102999	0.00343405	0.0106249	0.00231342	0.0228805	0.00221162
	49.6	0.0117663	0.00889211	0.0006351	0.00344788	0.0102613	0.00232276	0.02348	0.00222056
	49.8	0.012975	0.00892759	0.00168455	0.00346171	0.0102367	0.0023321	0.0240461	0.0022295
	50	0.0135252	0.00896306	0.00227463	0.00347554	0.0104985	0.00234144	0.0245532	0.00223844
	50.2	0.013518	0.00899854	0.00272394	0.00348937	0.0104109	0.00235078	0.025388	0.00224738
	50.4	0.0136276	0.00903401	0.00334262	0.0035032	0.0102833	0.00236012	0.0256569	0.00225633
	50.6	0.0138665	0.00906948	0.00304283	0.00351703	0.0103187	0.00236946	0.0252284	0.00226527
	50.8	0.0138518	0.00910494	0.00295027	0.00353085	0.0106994	0.0023788	0.0258726	0.00227421
	51	0.0139101	0.0091404	0.00297437	0.00354468	0.0108721	0.00238814	0.0261881	0.00228315
	51.2	0.0143413	0.00917586	0.00326631	0.00355851	0.0112768	0.00239748	0.0257423	0.00229209
	51.4	0.0145501	0.00921132	0.00284054	0.00357233	0.0113213	0.00240682	0.0262487	0.00230103
	51.6	0.0147756	0.00924677	0.00280546	0.00358616	0.011795	0.00241616	0.027037	0.00230997
	51.8	0.0149709	0.00928222	0.00272194	0.00359998	0.0126521	0.0024255	0.0261801	0.00231892
	52	0.0149231	0.00931767	0.0022709	0.0036138	0.0131164	0.00243484	0.0257093	0.00232786
	52.2	0.0148305	0.00935311	0.00237113	0.00362763	0.013865	0.00244418	0.0259663	0.0023368
	52.4	0.0151253	0.00938855	0.00247886	0.00364145	0.0137627	0.00245352	0.0254878	0.00234574
	52.6	0.0149255	0.00942399	0.00241727	0.00365527	0.0140864	0.00246286	0.0251073	0.00235468
	52.8	0.0147032	0.00945942	0.00169817	0.00366909	0.0142345	0.0024722	0.0254998	0.00236362
	53	0.0147963	0.00949486	0.00199519	0.00368291	0.0152286	0.00248153	0.0262027	0.00237256
	53.2	0.0149377	0.00953028	0.00202796	0.00369673	0.014825	0.00249087	0.0261881	0.0023815
	53.4	0.0143082	0.00956571	0.0017364	0.00371055	0.0147615	0.00250021	0.0255865	0.00239044
	53.6	0.0141782	0.00960113	0.00146415	0.00372437	0.0151886	0.00250955	0.026037	0.00239938
	53.8	0.0140498	0.00963655	0.00171294	0.00373819	0.0150532	0.00251889	0.0253678	0.00240832
	54	0.0134639	0.00967197	0.00158433	0.00375201	0.0149465	0.00252822	0.0249237	0.00241726
	54.2	0.0134431	0.00970738	0.00130419	0.00376582	0.0152534	0.00253756	0.0254645	0.0024262
	54.4	0.0128867	0.0097428	0.00060056	0.00377964	0.0144715	0.0025469	0.0255144	0.00243514
	54.6	0.0133106	0.0097782	0.00109938	0.00379346	0.0146119	0.00255623	0.0258304	0.00244408
	54.8	0.013375	0.00981361	0.00149058	0.00380727	0.0150297	0.00256557	0.0264702	0.00245302
	55	0.012962	0.00984901	0.00166124	0.00382109	0.0144646	0.00257491	0.0267658	0.00246196
	55.2	0.0126349	0.00988441	0.00155778	0.0038349	0.0140643	0.00258424	0.0265296	0.0024709
	55.4	0.0125406	0.00991981	0.00098651	0.00384871	0.0142979	0.00259358	0.0262053	0.00247984
	55.6	0.0124536	0.0099552	0.00039714	0.00386253	0.0140427	0.00260291	0.0260938	0.00248878
	55.8	0.0124819	0.00999059	0.00050074	0.00387634	0.0143373	0.00261225	0.0256375	0.00249772
	56	0.013438	0.010026	0.00120558	0.00389015	0.0146736	0.00262158	0.0254599	0.00250666
	56.2	0.0140046	0.0100614	0.00150012	0.00390396	0.014415	0.00263092	0.025723	0.0025156
	56.4	0.0140902	0.0100967	0.00167257	0.00391777	0.0140881	0.00264025	0.0260686	0.00252454
	56.6	0.0144974	0.0101321	0.00198295	0.00393158	0.0144218	0.00264959	0.0256392	0.00253348
	56.8	0.0143194	0.0101675	0.00162943	0.00394539	0.0143479	0.00265892	0.025223	0.00254241
	57	0.0144452	0.0102029	0.00180707	0.0039592	0.0148984	0.00266826	0.0255965	0.00255135
	57.2	0.0144641	0.0102382	0.00168465	0.00397301	0.0143451	0.00267759	0.0250097	0.00256029
	57.4	0.0148409	0.0102736	0.00137726	0.00398682	0.0144088	0.00268693	0.0245952	0.00256923
	57.6	0.0149375	0.010309	0.00154715	0.00400062	0.0145484	0.00269626	0.0249	0.00257817
	57.8	0.0153087	0.0103443	0.00225289	0.00401443	0.0150477	0.00270559	0.0252535	0.00258711
	58	0.01522	0.0103797	0.0023085	0.00402824	0.0147087	0.00271493	0.0251756	0.00259605
	58.2	0.0154749	0.010415	0.00263224	0.00404204	0.014758	0.00272426	0.0264386	0.00260498
	58.4	0.0154367	0.0104504	0.00267833	0.00405585	0.0146666	0.00273359	0.0270206	0.00261392
	58.6	0.0157409	0.0104857	0.0026342	0.00406965	0.014575	0.00274293	0.0273499	0.00262286
	58.8	0.0157622	0.0105211	0.00284153	0.00408345	0.0144787	0.00275226	0.0277146	0.0026318
	59	0.0158961	0.0105564	0.00359233	0.00409726	0.0148936	0.00276159	0.0283904	0.00264074
	59.2	0.0157282	0.0105918	0.00288025	0.00411106	0.0149654	0.00277092	0.0281766	0.00264967
	59.4	0.0159175	0.0106271	0.00276429	0.00412486	0.0149161	0.00278025	0.0285286	0.00265861
	59.6	0.0164049	0.0106624	0.00349822	0.00413866	0.0161623	0.00278959	0.0296068	0.00266755
	59.8	0.0164003	0.0106978	0.00343585	0.00415246	0.0165615	0.00279892	0.0292203	0.00267649
	60	0.0162443	0.0107331	0.00333906	0.00416626	0.0161527	0.00280825	0.0293761	0.00268542
	60.2	0.0163694	0.0107684	0.00298203	0.00418006	0.0161145	0.00281758	0.029418	0.00269436
	60.4	0.0160036	0.0108037	0.00186873	0.00419386	0.0160024	0.00282691	0.0281975	0.0027033
	60.6	0.0156864	0.0108391	0.00136648	0.00420766	0.0158679	0.00283624	0.0277623	0.00271223
	60.8	0.0152481	0.0108744	0.00130083	0.00422146	0.0159213	0.00284557	0.0279861	0.00272117
	61	0.0150072	0.0109097	0.00123952	0.00423525	0.0159375	0.0028549	0.0273183	0.00273011
	61.2	0.014987	0.010945	0.00096515	0.00424905	0.0152004	0.00286423	0.0264145	0.00273904
	61.4	0.0154529	0.0109803	0.00125478	0.00426285	0.0152646	0.00287356	0.0266798	0.00274798
	61.6	0.0151381	0.0110156	0.00106061	0.00427664	0.0149526	0.00288289	0.0259094	0.00275692
	61.8	0.0145551	0.0110509	0.00059092	0.00429044	0.0141237	0.00289222	0.0249499	0.00276585
	62	0.0138787	0.0110862	0.00025178	0.00430423	0.0138864	0.00290155	0.0249748	0.00277479
	62.2	0.0144564	0.0111215	0.00029752	0.00431803	0.014183	0.00291088	0.0249538	0.00278373
	62.4	0.0142016	0.0111568	-0.0003225	0.00433182	0.0136203	0.00292021	0.0245285	0.00279266
	62.6	0.0145121	0.0111921	-0.0002038	0.00434561	0.0136369	0.00292954	0.0251354	0.0028016
	62.8	0.0155891	0.0112274	0.00081916	0.0043594	0.0145765	0.00293887	0.0260062	0.00281053
	63	0.0159681	0.0112627	0.00177436	0.00437319	0.01509	0.00294819	0.0263062	0.00281947
	63.2	0.0163617	0.0112979	0.00131429	0.00438699	0.0150478	0.00295752	0.0271008	0.00282841
	63.4	0.0170921	0.0113332	0.00194498	0.00440078	0.0156964	0.00296685	0.027841	0.00283734
	63.6	0.0167867	0.0113685	0.00172462	0.00441457	0.0160738	0.00297618	0.0275411	0.00284628
	63.8	0.0166583	0.0114038	0.00134338	0.00442835	0.0154963	0.00298551	0.0273751	0.00285521
	64	0.0170005	0.011439	0.001175	0.00444214	0.0159383	0.00299483	0.0281839	0.00286415
	64.2	0.0167827	0.0114743	0.00081487	0.00445593	0.0157423	0.00300416	0.0277407	0.00287308
	64.4	0.0162101	0.0115095	0.00064749	0.00446972	0.0155569	0.00301349	0.0279188	0.00288202
	64.6	0.0161669	0.0115448	0.00099893	0.0044835	0.0158999	0.00302281	0.0282392	0.00289095
	64.8	0.0153516	0.0115801	0.00092699	0.00449729	0.0152908	0.00303214	0.0274944	0.00289989
	65	0.0146685	0.0116153	0.00060299	0.00451108	0.0143474	0.00304147	0.0267678	0.00290882
	65.2	0.0148967	0.0116506	0.00077394	0.00452486	0.0144749	0.00305079	0.0264297	0.00291776
	65.4	0.0137387	0.0116858	3.87e-05	0.00453865	0.0134173	0.00306012	0.0260866	0.00292669
	65.6	0.0133674	0.0117211	-0.0001927	0.00455243	0.0131791	0.00306945	0.0261962	0.00293563
	65.8	0.0128528	0.0117563	-0.00018	0.00456621	0.0131211	0.00307877	0.0257226	0.00294456
	66	0.0130191	0.0117915	-0.0002884	0.00458	0.0131021	0.0030881	0.0259025	0.0029535
	66.2	0.0133975	0.0118268	-0.0004012	0.00459378	0.0126246	0.00309742	0.0257199	0.00296243
	66.4	0.0134423	0.011862	-6.214e-05	0.00460756	0.0125106	0.00310675	0.0256225	0.00297137
	66.6	0.0130855	0.0118972	-0.0001586	0.00462134	0.012095	0.00311607	0.0250889	0.0029803
	66.8	0.0139872	0.0119325	0.00079211	0.00463512	0.0126681	0.0031254	0.0260123	0.00298923
	67	0.0145174	0.0119677	0.00121442	0.0046489	0.012764	0.00313472	0.0263628	0.00299817
	67.2	0.0147045	0.0120029	0.00050415	0.00466268	0.012405	0.00314405	0.026326	0.0030071
	67.4	0.0147721	0.0120381	0.00048612	0.00467646	0.0122961	0.00315337	0.0265496	0.00301604
	67.6	0.0149028	0.0120733	0.00033276	0.00469024	0.0126089	0.00316269	0.0266561	0.00302497
	67.8	0.0150086	0.0121085	0.00037284	0.00470401	0.0120876	0.00317202	0.0264703	0.0030339
	68	0.0148222	0.0121438	0.00033774	0.00471779	0.0121738	0.00318134	0.0270024	0.00304284
	68.2	0.0151493	0.0121789	0.0009622	0.00473157	0.0131535	0.00319066	0.0277513	0.00305177
	68.4	0.0150101	0.0122142	0.001435	0.00474534	0.0133449	0.00319999	0.0280355	0.0030607
	68.6	0.0147073	0.0122494	0.00129533	0.00475912	0.0133763	0.00320931	0.0278445	0.00306964
	68.8	0.0146165	0.0122845	0.00213865	0.00477289	0.0139208	0.00321863	0.0282477	0.00307857
	69	0.0150463	0.0123197	0.00314787	0.00478667	0.0146258	0.00322795	0.0287087	0.0030875
	69.2	0.015351	0.0123549	0.00401323	0.00480044	0.015343	0.00323728	0.0291938	0.00309644
	69.4	0.0150277	0.0123901	0.00436544	0.00481421	0.0155885	0.0032466	0.0298801	0.00310537
	69.6	0.0157465	0.0124253	0.00461375	0.00482798	0.0161268	0.00325592	0.0294819	0.0031143
	69.8	0.0152069	0.0124605	0.0044683	0.00484176	0.0154238	0.00326524	0.0285499	0.00312323
	70	0.0157234	0.0124957	0.00462622	0.00485553	0.0158992	0.00327456	0.0286169	0.00313217
	70.2	0.0157131	0.0125308	0.00455203	0.0048693	0.0162498	0.00328389	0.0277408	0.0031411
	70.4	0.0154586	0.012566	0.00466624	0.00488307	0.0160129	0.00329321	0.0271958	0.00315003
	70.6	0.0152763	0.0126012	0.00405164	0.00489684	0.0158938	0.00330253	0.0272884	0.00315896
	70.8	0.0163419	0.0126363	0.00438738	0.0049106	0.0167836	0.00331185	0.0272151	0.0031679
	71	0.0159852	0.0126715	0.00312317	0.00492437	0.0158445	0.00332117	0.0269772	0.00317683
	71.2	0.0155383	0.0127067	0.00315849	0.00493814	0.0160636	0.00333049	0.0271024	0.00318576
	71.4	0.0154849	0.0127418	0.00315498	0.00495191	0.0158821	0.00333981	0.0266532	0.00319469
	71.6	0.0153146	0.012777	0.00273497	0.00496567	0.0149912	0.00334913	0.0256089	0.00320362
	71.8	0.0150677	0.0128121	0.00257621	0.00497944	0.0144659	0.00335845	0.0257123	0.00321256
	72	0.0150911	0.0128473	0.00243737	0.0049932	0.0143738	0.00336777	0.0253832	0.00322149
	72.2	0.0150498	0.0128824	0.00242063	0.00500697	0.0142589	0.00337709	0.0250979	0.00323042
	72.4	0.0142985	0.0129176	0.0023088	0.00502073	0.0133249	0.00338641	0.024955	0.00323935
	72.6	0.0140451	0.0129527	0.00184789	0.0050345	0.0126652	0.00339573	0.0242982	0.00324828
	72.8	0.0144593	0.0129879	0.00276344	0.00504826	0.0125968	0.00340504	0.0242266	0.00325721
	73	0.0149294	0.013023	0.00317332	0.00506202	0.0124231	0.00341436	0.0247767	0.00326614
	73.2	0.01553	0.0130581	0.00305603	0.00507578	0.0126903	0.00342368	0.025022	0.00327508
	73.4	0.0149295	0.0130933	0.00275031	0.00508954	0.0116008	0.003433	0.0242748	0.00328401
	73.6	0.0151787	0.0131284	0.00253728	0.00510331	0.0114318	0.00344232	0.0238638	0.00329294
	73.8	0.014939	0.0131635	0.00241354	0.00511707	0.0117054	0.00345164	0.0246156	0.00330187
	74	0.0153521	0.0131986	0.00245707	0.00513082	0.0117398	0.00346095	0.0247951	0.0033108
	74.2	0.0150288	0.0132337	0.00237381	0.00514458	0.0116354	0.00347027	0.0243888	0.00331973
	74.4	0.0158176	0.0132689	0.00234448	0.00515834	0.0122209	0.00347959	0.0255022	0.00332866
	74.6	0.0158112	0.013304	0.001832	0.0051721	0.0124474	0.0034889	0.0258838	0.00333759
	74.8	0.0161995	0.0133391	0.00232746	0.00518586	0.0128979	0.00349822	0.0257898	0.00334652
	75	0.0167042	0.0133742	0.00289118	0.00519961	0.0134992	0.00350754	0.0268069	0.00335545
	75.2	0.0170817	0.0134093	0.00378898	0.00521337	0.0145548	0.00351685	0.0274524	0.00336438
	75.4	0.0174929	0.0134444	0.00424926	0.00522712	0.0145632	0.00352617	0.0273486	0.00337331
	75.6	0.0178835	0.0134795	0.0045982	0.00524088	0.0155419	0.00353549	0.0275767	0.00338224
	75.8	0.0169919	0.0135146	0.00390962	0.00525463	0.0155236	0.0035448	0.0273068	0.00339117
	76	0.0169312	0.0135496	0.00408197	0.00526839	0.015315	0.00355412	0.0269929	0.0034001
	76.2	0.0168299	0.0135847	0.00417714	0.00528214	0.0155536	0.00356343	0.0270767	0.00340903
	76.4	0.0169884	0.0136198	0.00372145	0.00529589	0.0157505	0.00357275	0.027155	0.00341796
	76.6	0.0164147	0.0136549	0.00349096	0.00530964	0.0155619	0.00358206	0.0270121	0.00342689
	76.8	0.0176353	0.01369	0.00441526	0.0053234	0.0166047	0.00359138	0.0275755	0.00343582
	77	0.0177193	0.0137251	0.00432012	0.00533715	0.0163235	0.00360069	0.0268373	0.00344475
	77.2	0.0179515	0.0137601	0.00407941	0.0053509	0.0164938	0.00361001	0.0273546	0.00345368
	77.4	0.0170682	0.0137952	0.0037584	0.00536465	0.0151766	0.00361932	0.0269539	0.00346261
	77.6	0.0177175	0.0138303	0.00376743	0.00537839	0.0153732	0.00362864	0.0261782	0.00347154
	77.8	0.017725	0.0138653	0.00374854	0.00539214	0.0151055	0.00363795	0.0266393	0.00348046
	78	0.0183352	0.0139004	0.00393871	0.00540589	0.0153806	0.00364726	0.0273402	0.00348939
	78.2	0.0179367	0.0139354	0.0031829	0.00541964	0.0150937	0.00365658	0.0261945	0.00349832
	78.4	0.0185949	0.0139705	0.00240697	0.00543338	0.0153528	0.00366589	0.026843	0.00350725
	78.6	0.0185008	0.0140055	0.00252564	0.00544713	0.0157379	0.0036752	0.0276772	0.00351618
	78.8	0.0189911	0.0140406	0.00295959	0.00546088	0.0161787	0.00368451	0.0275513	0.00352511
	79	0.0196046	0.0140756	0.00326338	0.00547462	0.0165098	0.00369383	0.0276507	0.00353404
	79.2	0.0204346	0.0141107	0.00363379	0.00548837	0.0174018	0.00370314	0.0287466	0.00354296
	79.4	0.0204616	0.0141457	0.00409126	0.00550211	0.0181091	0.00371245	0.0288668	0.00355189
	79.6	0.0202939	0.0141808	0.00386911	0.00551585	0.0181911	0.00372176	0.0287653	0.00356082
	79.8	0.0199187	0.0142158	0.00373266	0.00552959	0.0176062	0.00373108	0.0286258	0.00356975
	80	0.0200379	0.0142508	0.00414881	0.00554334	0.0179931	0.00374039	0.0292167	0.00357868
	80.2	0.0194823	0.0142858	0.00381056	0.00555708	0.0177781	0.0037497	0.0290121	0.0035876
	80.4	0.0200045	0.0143209	0.00417413	0.00557082	0.018245	0.00375901	0.0291417	0.00359653
	80.6	0.0204813	0.0143559	0.00511144	0.00558456	0.0186819	0.00376832	0.0293498	0.00360546
	80.8	0.0205769	0.0143909	0.00522633	0.0055983	0.0181688	0.00377763	0.029591	0.00361439
	81	0.0201038	0.0144259	0.0050482	0.00561204	0.0173471	0.00378694	0.0292223	0.00362331
	81.2	0.0198343	0.0144609	0.00456185	0.00562578	0.0170519	0.00379625	0.0290202	0.00363224
	81.4	0.018984	0.014496	0.0042948	0.00563951	0.0159452	0.00380556	0.028404	0.00364117
	81.6	0.0189465	0.014531	0.00493677	0.00565325	0.0161059	0.00381487	0.0288695	0.0036501
	81.8	0.018721	0.014566	0.0049023	0.00566699	0.0158473	0.00382418	0.0286885	0.00365902
	82	0.0181127	0.014601	0.00402371	0.00568072	0.0154008	0.00383349	0.0282845	0.00366795
	82.2	0.0168925	0.014636	0.00338682	0.00569446	0.0144606	0.0038428	0.02772	0.00367688
	82.4	0.0171363	0.014671	0.00378544	0.0057082	0.0150497	0.00385211	0.0279102	0.0036858
	82.6	0.0166689	0.014706	0.0040332	0.00572193	0.0146964	0.00386142	0.0276544	0.00369473
	82.8	0.0167965	0.0147409	0.00390258	0.00573566	0.0147045	0.00387073	0.0279899	0.00370366
	83	0.0174137	0.0147759	0.00393794	0.0057494	0.0150359	0.00388004	0.0278905	0.00371258
	83.2	0.0182543	0.0148109	0.00474375	0.00576313	0.0161387	0.00388935	0.0282573	0.00372151
	83.4	0.018053	0.0148459	0.00479672	0.00577686	0.0165938	0.00389866	0.028461	0.00373044
	83.6	0.0184573	0.0148809	0.005062	0.00579059	0.0165698	0.00390796	0.0288283	0.00373936
	83.8	0.0185485	0.0149158	0.00502904	0.00580432	0.0163151	0.00391727	0.0284854	0.00374829
	84	0.0182193	0.0149508	0.00465852	0.00581805	0.016215	0.00392658	0.0283474	0.00375721
	84.2	0.0191358	0.0149858	0.00494289	0.00583178	0.0169351	0.00393589	0.0289905	0.00376614
	84.4	0.0197633	0.0150207	0.00466066	0.00584551	0.0167511	0.00394519	0.0289746	0.00377507
	84.6	0.0195092	0.0150557	0.00412335	0.00585924	0.0165212	0.0039545	0.0286937	0.00378399
	84.8	0.0190164	0.0150907	0.00364896	0.00587297	0.0164082	0.00396381	0.0290138	0.00379292
	85	0.0187975	0.0151256	0.00321922	0.0058867	0.016155	0.00397312	0.0282282	0.00380184
	85.2	0.0185862	0.0151606	0.00285132	0.00590042	0.0161267	0.00398242	0.0275333	0.00381077
	85.4	0.0185256	0.0151955	0.00297819	0.00591415	0.0163217	0.00399173	0.0278597	0.00381969
	85.6	0.0181355	0.0152305	0.0032393	0.00592788	0.0156667	0.00400103	0.0278689	0.00382862
	85.8	0.0182494	0.0152654	0.00334734	0.0059416	0.0154704	0.00401034	0.0277002	0.00383754
	86	0.0178292	0.0153004	0.00325913	0.00595533	0.0154591	0.00401965	0.0281716	0.00384647
	86.2	0.0171919	0.0153353	0.00288144	0.00596905	0.0151905	0.00402895	0.0279722	0.00385539
	86.4	0.0174897	0.0153702	0.00319537	0.00598277	0.0151523	0.00403826	0.0281406	0.00386432
	86.6	0.0173704	0.0154052	0.00304739	0.0059965	0.0149721	0.00404756	0.0282997	0.00387324
	86.8	0.0178042	0.0154401	0.00277941	0.00601022	0.0153008	0.00405687	0.0286593	0.00388217
	87	0.0182732	0.015475	0.00289258	0.00602394	0.0158558	0.00406617	0.0290403	0.00389109
	87.2	0.0186756	0.0155099	0.00408407	0.00603766	0.0171626	0.00407548	0.0294448	0.00390002
	87.4	0.0187584	0.0155449	0.00389964	0.00605138	0.0169019	0.00408478	0.0293252	0.00390894
	87.6	0.0188649	0.0155798	0.00383011	0.0060651	0.0164139	0.00409409	0.0292027	0.00391787
	87.8	0.018943	0.0156147	0.00350136	0.00607882	0.0161506	0.00410339	0.0289601	0.00392679
	88	0.0193601	0.0156496	0.00361807	0.00609254	0.016621	0.00411269	0.028158	0.00393571
	88.2	0.0199017	0.0156845	0.00371809	0.00610626	0.0168058	0.004122	0.0284894	0.00394464
	88.4	0.0201953	0.0157194	0.00404959	0.00611998	0.0173908	0.0041313	0.0287145	0.00395356
	88.6	0.0201356	0.0157543	0.00405777	0.00613369	0.0173929	0.0041406	0.027564	0.00396249
	88.8	0.0204056	0.0157892	0.0048363	0.00614741	0.0172707	0.00414991	0.0274231	0.00397141
	89	0.0206181	0.0158241	0.00519882	0.00616113	0.0173243	0.00415921	0.0278094	0.00398033
	89.2	0.0213413	0.015859	0.0057241	0.00617484	0.0179544	0.00416851	0.0278804	0.00398926
	89.4	0.021097	0.0158939	0.00605995	0.00618856	0.0175918	0.00417781	0.0276507	0.00399818
	89.6	0.0210682	0.0159288	0.00621317	0.00620227	0.0176073	0.00418712	0.0287464	0.0040071
	89.8	0.0212546	0.0159637	0.00645838	0.00621598	0.0182172	0.00419642	0.0293085	0.00401603
	90	0.0207036	0.0159986	0.00581884	0.0062297	0.0178505	0.00420572	0.0287879	0.00402495
	90.2	0.020723	0.0160335	0.00534219	0.00624341	0.0177949	0.00421502	0.0286878	0.00403387
	90.4	0.0215089	0.0160683	0.00582179	0.00625712	0.0183821	0.00422432	0.029863	0.0040428
	90.6	0.0212833	0.0161032	0.00553924	0.00627083	0.0183022	0.00423362	0.0298407	0.00405172
	90.8	0.0209773	0.0161381	0.00521982	0.00628454	0.0179514	0.00424293	0.0299324	0.00406064
	91	0.021226	0.0161729	0.00522914	0.00629825	0.0182061	0.00425223	0.0304568	0.00406956
	91.2	0.0209748	0.0162078	0.00571733	0.00631196	0.0176795	0.00426153	0.0302208	0.00407849
	91.4	0.0209854	0.0162427	0.00559773	0.00632567	0.0165837	0.00427083	0.0294601	0.00408741
	91.6	0.0214107	0.0162775	0.00511887	0.00633938	0.0169922	0.00428013	0.02964	0.00409633
	91.8	0.0212097	0.0163124	0.00511036	0.00635309	0.0166607	0.00428943	0.0295485	0.00410525
	92	0.0218092	0.0163473	0.00583051	0.0063668	0.0171302	0.00429873	0.0295673	0.00411418
	92.2	0.0224017	0.0163821	0.00608943	0.0063805	0.0172113	0.00430803	0.0294791	0.0041231
	92.4	0.0216079	0.0164169	0.00546416	0.00639421	0.0166602	0.00431733	0.0289892	0.00413202
	92.6	0.0210712	0.0164518	0.00546972	0.00640791	0.0156656	0.00432663	0.0282186	0.00414094
	92.8	0.0212458	0.0164866	0.00631849	0.00642162	0.01548	0.00433593	0.0280095	0.00414986
	93	0.0211683	0.0165215	0.00620674	0.00643532	0.0153899	0.00434522	0.0280825	0.00415879
	93.2	0.0209579	0.0165563	0.00581654	0.00644903	0.0155047	0.00435452	0.0277185	0.00416771
	93.4	0.0211869	0.0165911	0.00587152	0.00646273	0.0158657	0.00436382	0.0272556	0.00417663
	93.6	0.0204565	0.016626	0.00505051	0.00647643	0.0154343	0.00437312	0.0263239	0.00418555
	93.8	0.0203936	0.0166608	0.00515332	0.00649013	0.0150843	0.00438242	0.0258205	0.00419447
	94	0.0205003	0.0166956	0.004595	0.00650384	0.0151236	0.00439172	0.0256363	0.00420339
	94.2	0.020226	0.0167304	0.00423119	0.00651754	0.0147604	0.00440101	0.0246817	0.00421231
	94.4	0.0204149	0.0167653	0.00445877	0.00653124	0.0152633	0.00441031	0.0253752	0.00422124
	94.6	0.0199989	0.0168001	0.00424621	0.00654494	0.0151173	0.00441961	0.0258046	0.00423016
	94.8	0.0193999	0.0168349	0.00376026	0.00655864	0.0143331	0.00442891	0.0245811	0.00423908
	95	0.0192926	0.0168697	0.00373888	0.00657233	0.0141668	0.0044382	0.0248236	0.004248
	95.2	0.0192582	0.0169045	0.00401704	0.00658603	0.01434	0.0044475	0.0254294	0.00425692
	95.4	0.0192657	0.0169393	0.00356649	0.00659973	0.0142465	0.0044568	0.0250832	0.00426584
	95.6	0.0193574	0.0169741	0.00335316	0.00661343	0.0144026	0.00446609	0.0256612	0.00427476
	95.8	0.019129	0.0170089	0.00351159	0.00662712	0.0141342	0.00447539	0.0262736	0.00428368
	96	0.0195805	0.0170437	0.00381861	0.00664082	0.0145643	0.00448468	0.0264867	0.0042926
	96.2	0.0195188	0.0170785	0.00374229	0.00665451	0.0145251	0.00449398	0.026423	0.00430152
	96.4	0.0189271	0.0171133	0.00338773	0.00666821	0.0146355	0.00450328	0.0267626	0.00431044
	96.6	0.0198308	0.0171481	0.00443747	0.0066819	0.0160852	0.00451257	0.027533	0.00431936
	96.8	0.02041	0.0171828	0.00500222	0.0066956	0.0161535	0.00452187	0.0275717	0.00432828
	97	0.0209828	0.0172176	0.00544403	0.00670929	0.016761	0.00453116	0.0281251	0.0043372
	97.2	0.0215748	0.0172524	0.0054412	0.00672298	0.0177791	0.00454046	0.0281691	0.00434612
	97.4	0.0217072	0.0172872	0.00563835	0.00673667	0.0174374	0.00454975	0.0280881	0.00435504
	97.6	0.0214034	0.0173219	0.00593495	0.00675036	0.0168007	0.00455905	0.0272972	0.00436396
	97.8	0.0218264	0.0173567	0.00627424	0.00676405	0.0169305	0.00456834	0.0270087	0.00437288
	98	0.021397	0.0173915	0.00567646	0.00677774	0.0170259	0.00457763	0.027226	0.0043818
	98.2	0.0212584	0.0174263	0.00617202	0.00679143	0.0168361	0.00458693	0.0271477	0.00439072
	98.4	0.0218691	0.017461	0.00670718	0.00680512	0.0169725	0.00459622	0.0270492	0.00439964
	98.6	0.0217115	0.0174958	0.0067059	0.00681881	0.0164549	0.00460551	0.0271318	0.00440856
	98.8	0.0214384	0.0175305	0.00673182	0.0068325	0.0160612	0.00461481	0.0264619	0.00441748
	99	0.021785	0.0175653	0.00677096	0.00684618	0.0160471	0.0046241	0.02664	0.00442639
	99.2	0.0216339	0.0176	0.00686176	0.00685987	0.015557	0.00463339	0.0262759	0.00443531
	99.4	0.0210908	0.0176348	0.00674227	0.00687356	0.0145869	0.00464269	0.0262599	0.00444423
	99.6	0.0209646	0.0176695	0.00694912	0.00688724	0.0147509	0.00465198	0.025975	0.00445315
	99.8	0.0205268	0.0177042	0.00683813	0.00690093	0.0143488	0.00466127	0.0257831	0.00446207
	100	0.0204622	0.017739	0.00751023	0.00691461	0.0148266	0.00467056	0.0266808	0.00447099
	100.2	0.0206765	0.0177737	0.00749939	0.00692829	0.0153411	0.00467985	0.0265056	0.00447991
	100.4	0.0203051	0.0178084	0.00721132	0.00694198	0.0153597	0.00468915	0.0262539	0.00448882
	100.6	0.0209515	0.0178432	0.00795021	0.00695566	0.0161894	0.00469844	0.0271166	0.00449774
	100.8	0.0205295	0.0178779	0.00823846	0.00696934	0.0155875	0.00470773	0.0271023	0.00450666
	101	0.0203531	0.0179126	0.00807455	0.00698302	0.0149907	0.00471702	0.0262537	0.00451558
	101.2	0.0206984	0.0179473	0.00807005	0.0069967	0.0151205	0.00472631	0.0262544	0.0045245
	101.4	0.0206433	0.017982	0.0078631	0.00701038	0.0149127	0.0047356	0.0267403	0.00453341
	101.6	0.0208938	0.0180168	0.00810594	0.00702406	0.0148416	0.00474489	0.0266558	0.00454233
	101.8	0.0207201	0.0180515	0.00745044	0.00703774	0.0143853	0.00475418	0.0263351	0.00455125
	102	0.0209785	0.0180862	0.00717931	0.00705142	0.0148216	0.00476347	0.0274248	0.00456017
	102.2	0.0209847	0.0181209	0.00751849	0.0070651	0.0143237	0.00477276	0.0275295	0.00456908
	102.4	0.021424	0.0181556	0.0080068	0.00707878	0.0147097	0.00478205	0.0273021	0.004578
	102.6	0.0220034	0.0181903	0.00761161	0.00709245	0.0145021	0.00479134	0.0278373	0.00458692
	102.8	0.0216787	0.018225	0.00704338	0.00710613	0.0138888	0.00480063	0.0271444	0.00459584
	103	0.021851	0.0182597	0.00712144	0.0071198	0.0134759	0.00480992	0.0274748	0.00460475
	103.2	0.0217116	0.0182944	0.00731745	0.00713348	0.0132138	0.00481921	0.0272644	0.00461367
	103.4	0.0211813	0.018329	0.00648694	0.00714715	0.0126936	0.0048285	0.0269156	0.00462259
	103.6	0.0215726	0.0183637	0.00712017	0.00716083	0.0133114	0.00483779	0.0276201	0.0046315
	103.8	0.0216372	0.0183984	0.00760519	0.0071745	0.0133391	0.00484707	0.0280683	0.00464042
	104	0.0219522	0.0184331	0.00787647	0.00718817	0.0141308	0.00485636	0.0280617	0.00464934
	104.2	0.0215906	0.0184678	0.00720616	0.00720184	0.0142038	0.00486565	0.0278169	0.00465825
	104.4	0.0220407	0.0185024	0.00740178	0.00721552	0.0149212	0.00487494	0.0285451	0.00466717
	104.6	0.0224091	0.0185371	0.00772134	0.00722919	0.0154513	0.00488423	0.0280144	0.00467609
	104.8	0.0218894	0.0185718	0.00746524	0.00724286	0.0150553	0.00489351	0.027647	0.004685
	105	0.0223618	0.0186064	0.00736464	0.00725653	0.0156328	0.0049028	0.0275513	0.00469392
	105.2	0.0231238	0.0186411	0.00788413	0.0072702	0.0169306	0.00491209	0.0278703	0.00470283
	105.4	0.0225108	0.0186758	0.00719701	0.00728386	0.0167824	0.00492137	0.0274912	0.00471175
	105.6	0.0229021	0.0187104	0.00733592	0.00729753	0.0175104	0.00493066	0.0278743	0.00472067
	105.8	0.0230016	0.018745	0.00733795	0.0073112	0.0180659	0.00493995	0.027552	0.00472958
	106	0.0232847	0.0187797	0.00750467	0.00732487	0.0182707	0.00494923	0.0280277	0.0047385
	106.2	0.0236954	0.0188144	0.00777136	0.00733853	0.0188735	0.00495852	0.0281257	0.00474741
	106.4	0.0241266	0.018849	0.00764807	0.0073522	0.018982	0.0049678	0.0275746	0.00475633
	106.6	0.0239665	0.0188836	0.00707329	0.00736586	0.0179112	0.00497709	0.0277157	0.00476524
	106.8	0.0238562	0.0189183	0.00755832	0.00737953	0.0181624	0.00498637	0.0274726	0.00477416
	107	0.0242731	0.0189529	0.00741489	0.00739319	0.0178524	0.00499566	0.0277998	0.00478307
	107.2	0.024033	0.0189875	0.00711846	0.00740686	0.0178585	0.00500495	0.0280068	0.00479199
	107.4	0.0243566	0.0190222	0.00743877	0.00742052	0.0181311	0.00501423	0.0283803	0.0048009
	107.6	0.024806	0.0190568	0.00837801	0.00743418	0.0188862	0.00502351	0.0290683	0.00480982
	107.8	0.02461	0.0190914	0.00823803	0.00744784	0.0184928	0.0050328	0.0288702	0.00481873
	108	0.0251701	0.019126	0.00863438	0.0074615	0.0186769	0.00504208	0.0294734	0.00482765
	108.2	0.0261854	0.0191606	0.00909696	0.00747516	0.0192529	0.00505137	0.0304172	0.00483656
	108.4	0.0263476	0.0191953	0.0095237	0.00748882	0.0192841	0.00506065	0.0304478	0.00484548
	108.6	0.0259004	0.0192299	0.0100622	0.00750248	0.0194367	0.00506993	0.0304939	0.00485439
	108.8	0.0256304	0.0192645	0.010102	0.00751614	0.0195728	0.00507922	0.0307045	0.00486331
	109	0.0248914	0.0192991	0.0100688	0.0075298	0.0189921	0.0050885	0.0302301	0.00487222
	109.2	0.0247974	0.0193337	0.0103081	0.00754346	0.018849	0.00509778	0.0304187	0.00488114
	109.4	0.0241629	0.0193683	0.0101206	0.00755711	0.0185635	0.00510707	0.0301324	0.00489005
	109.6	0.0245515	0.0194029	0.0104836	0.00757077	0.0189354	0.00511635	0.0303511	0.00489896
	109.8	0.0243706	0.0194375	0.0105134	0.00758443	0.0183564	0.00512563	0.0304709	0.00490788
	110	0.0243768	0.0194721	0.009876	0.00759808	0.0177443	0.00513491	0.0307072	0.00491679
	110.2	0.0240921	0.0195066	0.00937427	0.00761174	0.017477	0.0051442	0.0297712	0.0049257
	110.4	0.0239375	0.0195412	0.0091617	0.00762539	0.0168842	0.00515348	0.0299952	0.00493462
	110.6	0.0234655	0.0195758	0.00837686	0.00763904	0.0164226	0.00516276	0.029725	0.00494353
	110.8	0.0229059	0.0196104	0.00767635	0.0076527	0.0159984	0.00517204	0.0280304	0.00495245
	111	0.0226026	0.019645	0.00635051	0.00766635	0.0157378	0.00518132	0.0278163	0.00496136
	111.2	0.0229626	0.0196795	0.00640834	0.00768	0.0168555	0.0051906	0.0287929	0.00497027
	111.4	0.0232848	0.0197141	0.00628351	0.00769365	0.0170077	0.00519988	0.0280662	0.00497918
	111.6	0.0239484	0.0197487	0.00635378	0.0077073	0.0169622	0.00520917	0.028138	0.0049881
	111.8	0.0250316	0.0197832	0.00665509	0.00772095	0.0172827	0.00521845	0.0287533	0.00499701
	112	0.0257331	0.0198178	0.0067854	0.0077346	0.0174445	0.00522773	0.0291187	0.00500592
	112.2	0.0256685	0.0198524	0.00680666	0.00774825	0.0175189	0.00523701	0.0287385	0.00501484
	112.4	0.0251981	0.0198869	0.00682554	0.0077619	0.0173835	0.00524629	0.0286183	0.00502375
	112.6	0.024589	0.0199215	0.00634399	0.00777555	0.017396	0.00525557	0.0283904	0.00503266
	112.8	0.0239313	0.019956	0.00620578	0.0077892	0.0170276	0.00526485	0.0280435	0.00504157
	113	0.0243561	0.0199905	0.00709787	0.00780284	0.0173265	0.00527412	0.0278523	0.00505049
	113.2	0.0241908	0.0200251	0.00694051	0.00781649	0.0172766	0.0052834	0.0275637	0.0050594
	113.4	0.0243733	0.0200596	0.00761404	0.00783013	0.0174704	0.00529268	0.0278996	0.00506831
	113.6	0.024743	0.0200942	0.0082074	0.00784378	0.0176229	0.00530196	0.0277119	0.00507722
	113.8	0.0244405	0.0201287	0.0077692	0.00785742	0.017654	0.00531124	0.0274368	0.00508613
	114	0.0240097	0.0201632	0.00715534	0.00787107	0.0170329	0.00532052	0.0279152	0.00509505
	114.2	0.0241007	0.0201978	0.00804969	0.00788471	0.0172397	0.0053298	0.0278777	0.00510396
	114.4	0.0242298	0.0202323	0.00818833	0.00789835	0.0174291	0.00533907	0.0277414	0.00511287
	114.6	0.0235363	0.0202668	0.0075213	0.00791199	0.0169079	0.00534835	0.0274756	0.00512178
	114.8	0.0230426	0.0203013	0.0074609	0.00792564	0.016677	0.00535763	0.0274821	0.00513069
	115	0.0234573	0.0203358	0.0077328	0.00793928	0.0169758	0.00536691	0.027517	0.0051396
	115.2	0.0234116	0.0203704	0.00782729	0.00795292	0.0168095	0.00537618	0.028016	0.00514852
	115.4	0.0236615	0.0204049	0.0080633	0.00796656	0.0167901	0.00538546	0.0282322	0.00515743
	115.6	0.0244369	0.0204394	0.00788455	0.0079802	0.0163064	0.00539474	0.02789	0.00516634
	115.8	0.0243665	0.0204739	0.00776667	0.00799383	0.0162564	0.00540401	0.0282081	0.00517525
	116	0.0236033	0.0205084	0.00727282	0.00800747	0.0155033	0.00541329	0.0284281	0.00518416
	116.2	0.023489	0.0205429	0.00738569	0.00802111	0.0157198	0.00542257	0.0276802	0.00519307
	116.4	0.023601	0.0205774	0.00736093	0.00803475	0.0152837	0.00543184	0.0269798	0.00520198
	116.6	0.0234038	0.0206119	0.00713105	0.00804838	0.0154302	0.00544112	0.027223	0.00521089
	116.8	0.0237533	0.0206464	0.00749365	0.00806202	0.0157303	0.00545039	0.0271868	0.0052198
	117	0.0240734	0.0206809	0.0080692	0.00807565	0.0151495	0.00545967	0.0264858	0.00522871
	117.2	0.0239093	0.0207153	0.00721223	0.00808929	0.0146508	0.00546894	0.0261304	0.00523762
	117.4	0.0251228	0.0207498	0.00770438	0.00810292	0.0147463	0.00547822	0.0268156	0.00524653
	117.6	0.0246436	0.0207843	0.00827689	0.00811656	0.0146475	0.00548749	0.0262407	0.00525544
	117.8	0.0249928	0.0208188	0.0082945	0.00813019	0.0149543	0.00549677	0.0264503	0.00526435
	118	0.0252408	0.0208533	0.00852366	0.00814382	0.0152235	0.00550604	0.0274973	0.00527326
	118.2	0.0255244	0.0208877	0.00958824	0.00815745	0.0159321	0.00551532	0.0278479	0.00528217
	118.4	0.0262358	0.0209222	0.0102556	0.00817108	0.0163251	0.00552459	0.0280139	0.00529108
	118.6	0.0261565	0.0209567	0.0105591	0.00818471	0.0163599	0.00553387	0.02865	0.00529999
	118.8	0.0252811	0.0209911	0.0101121	0.00819834	0.0154218	0.00554314	0.0288009	0.0053089
	119	0.0251061	0.0210256	0.0104786	0.00821197	0.0155865	0.00555241	0.0288693	0.00531781
	119.2	0.0252027	0.02106	0.00990206	0.0082256	0.0156177	0.00556169	0.0291121	0.00532672
	119.4	0.0248459	0.0210945	0.00942018	0.00823923	0.0152748	0.00557096	0.0290611	0.00533563
	119.6	0.0240226	0.0211289	0.00859589	0.00825286	0.0146506	0.00558023	0.0289187	0.00534454
	119.8	0.023863	0.0211634	0.00874496	0.00826648	0.0148501	0.0055895	0.0288621	0.00535345
	120	0.0230225	0.0211978	0.00800029	0.00828011	0.0142205	0.00559878	0.0278717	0.00536236
	120.2	0.0229374	0.0212323	0.00790832	0.00829374	0.0143094	0.00560805	0.0277917	0.00537127
	120.4	0.0226479	0.0212667	0.00804802	0.00830736	0.0136758	0.00561732	0.0278626	0.00538018
	120.6	0.0222723	0.0213011	0.00773654	0.00832099	0.0134553	0.00562659	0.0277751	0.00538909
	120.8	0.0217467	0.0213356	0.00710509	0.00833461	0.0130767	0.00563586	0.0277238	0.00539799
	121	0.0219936	0.02137	0.00736415	0.00834824	0.0126155	0.00564514	0.027457	0.0054069
	121.2	0.0220164	0.0214044	0.00674363	0.00836186	0.0126335	0.00565441	0.0266204	0.00541581
	121.4	0.0221609	0.0214388	0.00685382	0.00837548	0.0124997	0.00566368	0.0268157	0.00542472
	121.6	0.0218173	0.0214733	0.0074525	0.0083891	0.0134669	0.00567295	0.027423	0.00543363
	121.8	0.0226289	0.0215077	0.00749219	0.00840272	0.014113	0.00568222	0.0268302	0.00544254
	122	0.0231346	0.0215421	0.00800748	0.00841634	0.0149622	0.00569149	0.0273011	0.00545144
	122.2	0.0238135	0.0215765	0.00896938	0.00842996	0.0163144	0.00570076	0.0280016	0.00546035
	122.4	0.0240013	0.0216109	0.00913759	0.00844358	0.0164779	0.00571003	0.0271467	0.00546926
	122.6	0.023601	0.0216453	0.0089813	0.0084572	0.0164985	0.0057193	0.0271493	0.00547817
	122.8	0.0229974	0.0216797	0.00789592	0.00847082	0.0160114	0.00572857	0.0270956	0.00548708
	123	0.0225354	0.0217141	0.00721613	0.00848444	0.0158752	0.00573784	0.0260413	0.00549598
	123.2	0.0224086	0.0217485	0.00696512	0.00849806	0.0155021	0.00574711	0.0250358	0.00550489
	123.4	0.0218484	0.0217829	0.00702942	0.00851167	0.0154616	0.00575638	0.0249162	0.0055138
	123.6	0.0215882	0.0218173	0.00636875	0.00852529	0.0157347	0.00576565	0.0246634	0.00552271
	123.8	0.0212891	0.0218517	0.00625219	0.00853891	0.0154478	0.00577492	0.0243219	0.00553161
	124	0.0216951	0.0218861	0.00689627	0.00855252	0.0157669	0.00578418	0.0252109	0.00554052
	124.2	0.021754	0.0219205	0.0072899	0.00856613	0.016173	0.00579345	0.0257801	0.00554943
	124.4	0.0217496	0.0219549	0.00712556	0.00857975	0.0157813	0.00580272	0.0260396	0.00555833
	124.6	0.0219253	0.0219892	0.00676588	0.00859336	0.0158012	0.00581199	0.0260377	0.00556724
	124.8	0.0222311	0.0220236	0.00667015	0.00860697	0.0160212	0.00582126	0.0259459	0.00557615
	125	0.0221412	0.022058	0.00685387	0.00862059	0.0154239	0.00583052	0.0262014	0.00558505
	125.2	0.022288	0.0220924	0.00696193	0.0086342	0.0157127	0.00583979	0.0264972	0.00559396
	125.4	0.022713	0.0221267	0.00682466	0.00864781	0.0161486	0.00584906	0.0262022	0.00560287
	125.6	0.0224752	0.0221611	0.00673876	0.00866142	0.0159508	0.00585833	0.0268144	0.00561177
	125.8	0.0230915	0.0221954	0.00733782	0.00867503	0.0159761	0.00586759	0.0268887	0.00562068
	126	0.023924	0.0222298	0.00783603	0.00868864	0.0163	0.00587686	0.0263715	0.00562959
	126.2	0.0231418	0.0222641	0.00692496	0.00870225	0.0153422	0.00588613	0.025476	0.00563849
	126.4	0.0226635	0.0222985	0.00659257	0.00871586	0.0142352	0.00589539	0.0248	0.0056474
	126.6	0.0231155	0.0223329	0.0067314	0.00872946	0.0143363	0.00590466	0.0247225	0.00565631
	126.8	0.0230031	0.0223672	0.0065677	0.00874307	0.0135442	0.00591392	0.0238379	0.00566521
	127	0.022645	0.0224015	0.00688003	0.00875668	0.0132126	0.00592319	0.0236989	0.00567412
	127.2	0.0232998	0.0224359	0.00787403	0.00877028	0.0137763	0.00593245	0.023803	0.00568302
	127.4	0.0235623	0.0224702	0.00830393	0.00878389	0.0134513	0.00594172	0.023712	0.00569193
	127.6	0.0237653	0.0225046	0.00866151	0.00879749	0.0140065	0.00595098	0.0243488	0.00570083
	127.8	0.0248044	0.0225389	0.00922957	0.0088111	0.0145998	0.00596025	0.0254095	0.00570974
	128	0.0254245	0.0225732	0.0100868	0.0088247	0.0147396	0.00596951	0.0259468	0.00571864
	128.2	0.0253956	0.0226075	0.0102379	0.0088383	0.0148449	0.00597878	0.0263522	0.00572755
	128.4	0.0255649	0.0226419	0.0096873	0.00885191	0.0147212	0.00598804	0.0268878	0.00573645
	128.6	0.0248606	0.0226762	0.00969176	0.00886551	0.0141738	0.00599731	0.0266309	0.00574536
	128.8	0.0249365	0.0227105	0.0103081	0.00887911	0.0144812	0.00600657	0.0268941	0.00575426
	129	0.0253411	0.0227448	0.0105066	0.00889271	0.0152217	0.00601583	0.028278	0.00576317
	129.2	0.0252858	0.0227791	0.0108083	0.00890631	0.0154558	0.0060251	0.0282713	0.00577207
	129.4	0.0248033	0.0228134	0.0105494	0.00891991	0.0154426	0.00603436	0.0284405	0.00578098
	129.6	0.0252175	0.0228477	0.0110308	0.00893351	0.0158138	0.00604362	0.029773	0.00578988
	129.8	0.0260096	0.022882	0.011073	0.00894711	0.0164443	0.00605289	0.0298866	0.00579879
	130	0.0255525	0.0229163	0.0103313	0.0089607	0.0160662	0.00606215	0.0291529	0.00580769
	130.2	0.024944	0.0229506	0.00988173	0.0089743	0.0160807	0.00607141	0.0292258	0.0058166
	130.4	0.0252653	0.0229849	0.00957186	0.0089879	0.0161359	0.00608067	0.0291762	0.0058255
	130.6	0.0253255	0.0230192	0.00968583	0.00900149	0.016609	0.00608994	0.0295464	0.0058344
	130.8	0.0253873	0.0230535	0.0100348	0.00901509	0.0167971	0.0060992	0.0295344	0.00584331
	131	0.0253165	0.0230878	0.00966806	0.00902868	0.0162685	0.00610846	0.0293303	0.00585221
	131.2	0.0249541	0.0231221	0.00957377	0.00904228	0.015841	0.00611772	0.0293877	0.00586112
	131.4	0.0249214	0.0231563	0.00933787	0.00905587	0.015515	0.00612698	0.0291121	0.00587002
	131.6	0.0254115	0.0231906	0.00934604	0.00906946	0.0161548	0.00613624	0.0289205	0.00587892
	131.8	0.0259551	0.0232249	0.00902127	0.00908306	0.0159351	0.0061455	0.0290689	0.00588783
	132	0.0257607	0.0232592	0.00966176	0.00909665	0.0157491	0.00615477	0.0292738	0.00589673
	132.2	0.0262098	0.0232934	0.00971428	0.00911024	0.0157988	0.00616403	0.0290683	0.00590563
	132.4	0.0256571	0.0233277	0.00875631	0.00912383	0.0149496	0.00617329	0.0283059	0.00591454
	132.6	0.0260358	0.0233619	0.00924865	0.00913742	0.0149384	0.00618255	0.028374	0.00592344
	132.8	0.027033	0.0233962	0.00957196	0.00915101	0.0153983	0.00619181	0.0280405	0.00593234
	133	0.0279521	0.0234305	0.0101716	0.0091646	0.0158824	0.00620107	0.0283521	0.00594125
	133.2	0.0277112	0.0234647	0.0101866	0.00917819	0.0163272	0.00621033	0.0286949	0.00595015
	133.4	0.0280637	0.023499	0.00976881	0.00919178	0.0167438	0.00621958	0.0285781	0.00595905
	133.6	0.0284766	0.0235332	0.00997377	0.00920537	0.0168887	0.00622884	0.0278012	0.00596795
	133.8	0.0288173	0.0235675	0.00959896	0.00921895	0.0175047	0.0062381	0.0280748	0.00597686
	134	0.0282952	0.0236017	0.00921766	0.00923254	0.0173938	0.00624736	0.0279329	0.00598576
	134.2	0.0279516	0.0236359	0.0089395	0.00924612	0.0170311	0.00625662	0.0271711	0.00599466
	134.4	0.0278084	0.0236702	0.00878971	0.00925971	0.0169119	0.00626588	0.0278252	0.00600356
	134.6	0.0273922	0.0237044	0.00904263	0.00927329	0.0167626	0.00627514	0.0278287	0.00601247
	134.8	0.0268488	0.0237386	0.00876712	0.00928688	0.0156294	0.00628439	0.0271306	0.00602137
	135	0.0265229	0.0237729	0.00835059	0.00930046	0.0152135	0.00629365	0.0270265	0.00603027
	135.2	0.0256612	0.0238071	0.00803263	0.00931404	0.0151013	0.00630291	0.0272706	0.00603917
	135.4	0.0258128	0.0238413	0.00784656	0.00932763	0.0150883	0.00631217	0.0276965	0.00604807
	135.6	0.0259429	0.0238755	0.00827525	0.00934121	0.0154243	0.00632142	0.0280238	0.00605698
	135.8	0.0261859	0.0239097	0.00862855	0.00935479	0.0156427	0.00633068	0.028512	0.00606588
	136	0.0260763	0.023944	0.00883153	0.00936837	0.015535	0.00633994	0.0288744	0.00607478
	136.2	0.02559	0.0239782	0.00840819	0.00938195	0.0148115	0.0063492	0.0284503	0.00608368
	136.4	0.0263061	0.0240124	0.00856194	0.00939553	0.0149344	0.00635845	0.0281329	0.00609258
	136.6	0.0267795	0.0240466	0.00880907	0.00940911	0.0151117	0.00636771	0.0281204	0.00610148
	136.8	0.0271228	0.0240808	0.00872782	0.00942269	0.0152419	0.00637696	0.028311	0.00611038
	137	0.027645	0.024115	0.00946694	0.00943626	0.0160059	0.00638622	0.0284983	0.00611929
	137.2	0.0272148	0.0241492	0.00875135	0.00944984	0.0155675	0.00639548	0.0277989	0.00612819
	137.4	0.0278736	0.0241834	0.00951524	0.00946342	0.0159989	0.00640473	0.0281571	0.00613709
	137.6	0.0280761	0.0242176	0.00978089	0.00947699	0.0158185	0.00641399	0.0277001	0.00614599
	137.8	0.0282387	0.0242517	0.00969004	0.00949057	0.015889	0.00642324	0.0276684	0.00615489
	138	0.0280362	0.0242859	0.00983346	0.00950414	0.0161862	0.0064325	0.02786	0.00616379
	138.2	0.0277361	0.0243201	0.0100329	0.00951772	0.0162019	0.00644175	0.027252	0.00617269
	138.4	0.0276122	0.0243543	0.0104175	0.00953129	0.016243	0.00645101	0.0272186	0.00618159
	138.6	0.0271149	0.0243884	0.010052	0.00954486	0.0153741	0.00646026	0.0267194	0.00619049
	138.8	0.026859	0.0244226	0.00951537	0.00955844	0.0154115	0.00646951	0.0270931	0.00619939
	139	0.0262655	0.0244568	0.00884927	0.00957201	0.015434	0.00647877	0.0268938	0.00620829
	139.2	0.025969	0.024491	0.00891191	0.00958558	0.0151141	0.00648802	0.0269613	0.00621719
	139.4	0.0257927	0.0245251	0.00877363	0.00959915	0.0155016	0.00649727	0.0273864	0.00622609
	139.6	0.0253756	0.0245593	0.00810621	0.00961272	0.0160494	0.00650653	0.0270878	0.00623499
	139.8	0.0253344	0.0245934	0.00818467	0.00962629	0.015884	0.00651578	0.0271419	0.00624389
	140	0.0252117	0.0246276	0.00777411	0.00963986	0.0163063	0.00652503	0.0268809	0.00625279
	140.2	0.0250962	0.0246617	0.00708037	0.00965343	0.0163865	0.00653429	0.0267451	0.00626169
	140.4	0.0255201	0.0246959	0.00775031	0.009667	0.0165514	0.00654354	0.0270969	0.00627059
	140.6	0.0249948	0.02473	0.00795546	0.00968056	0.0167762	0.00655279	0.0269925	0.00627949
	140.8	0.0249697	0.0247642	0.00786224	0.00969413	0.0167515	0.00656204	0.0268572	0.00628839
	141	0.0247819	0.0247983	0.00816227	0.0097077	0.0164872	0.0065713	0.0270908	0.00629729
	141.2	0.0256708	0.0248325	0.00860461	0.00972126	0.0165288	0.00658055	0.0274384	0.00630619
	141.4	0.026663	0.0248666	0.00918266	0.00973483	0.0169842	0.0065898	0.0278323	0.00631508
	141.6	0.0266201	0.0249007	0.00909206	0.00974839	0.0164557	0.00659905	0.0275686	0.00632398
	141.8	0.0267804	0.0249349	0.00979025	0.00976196	0.0171579	0.0066083	0.0280342	0.00633288
	142	0.0275371	0.024969	0.0101237	0.00977552	0.0175872	0.00661755	0.0276711	0.00634178
	142.2	0.0275716	0.0250031	0.0102699	0.00978908	0.0175072	0.0066268	0.0278181	0.00635068
	142.4	0.0281026	0.0250372	0.0106286	0.00980265	0.017887	0.00663605	0.0288342	0.00635958
	142.6	0.0283431	0.0250713	0.010337	0.00981621	0.017395	0.0066453	0.0285985	0.00636848
	142.8	0.0288396	0.0251055	0.0101432	0.00982977	0.017194	0.00665455	0.0287927	0.00637738
	143	0.0287162	0.0251396	0.00994756	0.00984333	0.0164605	0.0066638	0.0284724	0.00638627
	143.2	0.0292125	0.0251737	0.00989807	0.00985689	0.0159664	0.00667305	0.0274267	0.00639517
	143.4	0.0291019	0.0252078	0.00913837	0.00987045	0.0159661	0.0066823	0.027117	0.00640407
	143.6	0.0292272	0.0252419	0.00871115	0.00988401	0.0163596	0.00669155	0.0275299	0.00641297
	143.8	0.0293478	0.025276	0.00846703	0.00989757	0.0165817	0.0067008	0.0268941	0.00642187
	144	0.0293083	0.0253101	0.00910529	0.00991112	0.0170325	0.00671005	0.0264891	0.00643076
	144.2	0.0290132	0.0253442	0.00924238	0.00992468	0.0168688	0.0067193	0.0270881	0.00643966
	144.4	0.0282443	0.0253783	0.00953113	0.00993824	0.0162019	0.00672855	0.0264428	0.00644856
	144.6	0.0274443	0.0254124	0.00954494	0.00995179	0.0156724	0.0067378	0.025515	0.00645746
	144.8	0.0270102	0.0254464	0.00946011	0.00996535	0.0149223	0.00674704	0.0250291	0.00646635
	145	0.0274406	0.0254805	0.00974813	0.0099789	0.0152038	0.00675629	0.0257147	0.00647525
	145.2	0.0278242	0.0255146	0.00967541	0.00999246	0.0148015	0.00676554	0.025244	0.00648415
	145.4	0.0276258	0.0255487	0.00972195	0.010006	0.0145637	0.00677479	0.0251119	0.00649305
	145.6	0.027558	0.0255828	0.00973705	0.0100196	0.0152642	0.00678404	0.0259916	0.00650194
	145.8	0.0260572	0.0256168	0.00852641	0.0100331	0.0140068	0.00679328	0.0255063	0.00651084
	146	0.0258469	0.0256509	0.00859543	0.0100467	0.0136938	0.00680253	0.0252579	0.00651974
	146.2	0.0261823	0.025685	0.00867044	0.0100602	0.0142254	0.00681178	0.0263152	0.00652863
	146.4	0.0263979	0.025719	0.0083122	0.0100738	0.0139653	0.00682102	0.0271366	0.00653753
	146.6	0.0258006	0.0257531	0.00739312	0.0100873	0.0129468	0.00683027	0.026772	0.00654643
	146.8	0.0261015	0.0257871	0.00731221	0.0101009	0.0125816	0.00683952	0.0271161	0.00655532
	147	0.0250839	0.0258212	0.00592493	0.0101144	0.0111964	0.00684876	0.0263116	0.00656422
	147.2	0.0251534	0.0258552	0.00554209	0.010128	0.0112639	0.00685801	0.0262503	0.00657312
	147.4	0.0256104	0.0258893	0.00592907	0.0101415	0.0121703	0.00686725	0.0270436	0.00658201
	147.6	0.0255917	0.0259233	0.00565439	0.0101551	0.0120774	0.0068765	0.0265608	0.00659091
	147.8	0.0265013	0.0259574	0.00643263	0.0101686	0.013506	0.00688574	0.0270065	0.0065998
	148	0.0272574	0.0259914	0.00767575	0.0101822	0.0141421	0.00689499	0.0280664	0.0066087
	148.2	0.0278001	0.0260255	0.007894	0.0101957	0.0144222	0.00690423	0.0280557	0.0066176
	148.4	0.0281885	0.0260595	0.00840744	0.0102092	0.0145395	0.00691348	0.0283688	0.00662649
	148.6	0.0286309	0.0260935	0.00893827	0.0102228	0.0147657	0.00692272	0.0283052	0.00663539
	148.8	0.0294005	0.0261275	0.00918365	0.0102363	0.0151082	0.00693197	0.0273869	0.00664428
	149	0.0300316	0.0261616	0.0100278	0.0102499	0.0155571	0.00694121	0.0281476	0.00665318
	149.2	0.0306559	0.0261956	0.0106794	0.0102634	0.0160217	0.00695046	0.0290809	0.00666207
	149.4	0.0307201	0.0262296	0.0111529	0.010277	0.0161022	0.0069597	0.0288473	0.00667097
	149.6	0.0310356	0.0262636	0.0112488	0.0102905	0.0160969	0.00696894	0.0290081	0.00667986
	149.8	0.0301882	0.0262976	0.0105487	0.0103041	0.0155139	0.00697819	0.0286885	0.00668876
	150	0.0302577	0.0263317	0.0112405	0.0103176	0.0160726	0.00698743	0.0283902	0.00669765
	150.2	0.0306136	0.0263657	0.0110248	0.0103311	0.0163836	0.00699667	0.0283177	0.00670655
	150.4	0.0301319	0.0263997	0.0106423	0.0103447	0.0165098	0.00700592	0.0289078	0.00671544
	150.6	0.0293556	0.0264337	0.0100445	0.0103582	0.0164971	0.00701516	0.0284249	0.00672434
	150.8	0.0292964	0.0264677	0.0104316	0.0103717	0.0161307	0.0070244	0.0282236	0.00673323
	151	0.0292057	0.0265017	0.0102468	0.0103853	0.0161479	0.00703364	0.0282095	0.00674213
	151.2	0.0294585	0.0265357	0.0100863	0.0103988	0.0168442	0.00704288	0.0283346	0.00675102
	151.4	0.0286966	0.0265697	0.00924053	0.0104124	0.0161696	0.00705213	0.0277943	0.00675992
	151.6	0.0286072	0.0266036	0.00905391	0.0104259	0.0158255	0.00706137	0.0266393	0.00676881
	151.8	0.0289188	0.0266376	0.00893157	0.0104394	0.0165543	0.00707061	0.0271581	0.0067777
	152	0.0283567	0.0266716	0.0082082	0.010453	0.0156945	0.00707985	0.0276603	0.0067866
	152.2	0.0288063	0.0267056	0.00840426	0.0104665	0.0153857	0.00708909	0.0277422	0.00679549
	152.4	0.028743	0.0267396	0.00763632	0.01048	0.0150731	0.00709833	0.027383	0.00680439
	152.6	0.0279242	0.0267735	0.00711381	0.0104936	0.0141636	0.00710757	0.0276655	0.00681328
	152.8	0.0283889	0.0268075	0.00788855	0.0105071	0.014638	0.00711681	0.0278242	0.00682217
	153	0.028747	0.0268415	0.00881358	0.0105206	0.0146004	0.00712605	0.0280483	0.00683107
	153.2	0.0290187	0.0268754	0.00905427	0.0105342	0.0147003	0.00713529	0.0291953	0.00683996
	153.4	0.0289065	0.0269094	0.00910054	0.0105477	0.0145263	0.00714453	0.0290761	0.00684885
	153.6	0.029599	0.0269434	0.0090773	0.0105612	0.0151091	0.00715377	0.0288863	0.00685775
	153.8	0.0293827	0.0269773	0.00916104	0.0105748	0.0152254	0.00716301	0.0291464	0.00686664
	154	0.0292643	0.0270113	0.00953819	0.0105883	0.0155642	0.00717225	0.0293708	0.00687553
	154.2	0.0294875	0.0270452	0.00993605	0.0106018	0.0157785	0.00718149	0.0286235	0.00688443
	154.4	0.0295932	0.0270792	0.0105535	0.0106153	0.0158623	0.00719073	0.0286398	0.00689332
	154.6	0.0301554	0.0271131	0.0111264	0.0106289	0.0163115	0.00719997	0.0294181	0.00690221
	154.8	0.0307016	0.0271471	0.0119728	0.0106424	0.016573	0.00720921	0.0289312	0.0069111
	155	0.0305051	0.027181	0.0118405	0.0106559	0.0162348	0.00721845	0.0280424	0.00692
	155.2	0.0298317	0.0272149	0.0113876	0.0106694	0.0162105	0.00722768	0.0278813	0.00692889
	155.4	0.0296477	0.0272489	0.0115225	0.010683	0.0160491	0.00723692	0.0275129	0.00693778
	155.6	0.0291361	0.0272828	0.012006	0.0106965	0.015456	0.00724616	0.0257467	0.00694667
	155.8	0.0294987	0.0273167	0.0116762	0.01071	0.0156876	0.0072554	0.0262986	0.00695557
	156	0.0299885	0.0273507	0.0118361	0.0107235	0.0163206	0.00726463	0.0272373	0.00696446
	156.2	0.0299833	0.0273846	0.0113894	0.0107371	0.0161009	0.00727387	0.0265944	0.00697335
	156.4	0.0296968	0.0274185	0.0112287	0.0107506	0.0160729	0.00728311	0.0264561	0.00698224
	156.6	0.0296157	0.0274524	0.0110033	0.0107641	0.0165382	0.00729234	0.0277614	0.00699113
	156.8	0.029461	0.0274863	0.0104338	0.0107776	0.0166696	0.00730158	0.0275394	0.00700003
	157	0.0292828	0.0275202	0.00980244	0.0107911	0.0164032	0.00731082	0.0276597	0.00700892
	157.2	0.029524	0.0275541	0.00961292	0.0108047	0.0168173	0.00732005	0.0288018	0.00701781
	157.4	0.0294192	0.027588	0.00887154	0.0108182	0.0169027	0.00732929	0.0290845	0.0070267
	157.6	0.0297843	0.0276219	0.00904959	0.0108317	0.0173347	0.00733853	0.029535	0.00703559
	157.8	0.0298449	0.0276558	0.00950036	0.0108452	0.0173793	0.00734776	0.0299623	0.00704448
	158	0.0292957	0.0276897	0.0082115	0.0108587	0.0174849	0.007357	0.0297171	0.00705337
	158.2	0.0292723	0.0277236	0.00867311	0.0108723	0.0173941	0.00736623	0.0301828	0.00706227
	158.4	0.0298537	0.0277575	0.0094266	0.0108858	0.0180831	0.00737547	0.031215	0.00707116
	158.6	0.0295618	0.0277914	0.00889551	0.0108993	0.0181252	0.0073847	0.0311743	0.00708005
	158.8	0.0292763	0.0278253	0.00923159	0.0109128	0.0180171	0.00739394	0.0311703	0.00708894
	159	0.029065	0.0278592	0.009511	0.0109263	0.0178886	0.00740317	0.0314127	0.00709783
	159.2	0.0288142	0.0278931	0.00958711	0.0109398	0.0180232	0.0074124	0.0308862	0.00710672
	159.4	0.0284286	0.0279269	0.00966916	0.0109534	0.0175508	0.00742164	0.0304414	0.00711561
	159.6	0.0285647	0.0279608	0.0101303	0.0109669	0.0182026	0.00743087	0.0298967	0.0071245
	159.8	0.0294583	0.0279947	0.0100758	0.0109804	0.0186653	0.00744011	0.0296176	0.00713339
	160	0.0297501	0.0280285	0.0101705	0.0109939	0.0189242	0.00744934	0.0293649	0.00714228
	160.2	0.029404	0.0280624	0.0100335	0.0110074	0.0187565	0.00745857	0.0293477	0.00715117
	160.4	0.0296169	0.0280963	0.0104886	0.0110209	0.0187694	0.0074678	0.029118	0.00716006
	160.6	0.0289772	0.0281301	0.00979083	0.0110344	0.0179156	0.00747704	0.0286398	0.00716895
	160.8	0.028997	0.028164	0.00968128	0.0110479	0.0179151	0.00748627	0.0290853	0.00717784
	161	0.0296843	0.0281978	0.00978496	0.0110614	0.0178719	0.0074955	0.0288088	0.00718673
	161.2	0.0296227	0.0282317	0.0103823	0.0110749	0.0173426	0.00750474	0.0283663	0.00719562
	161.4	0.0300395	0.0282655	0.01064	0.0110884	0.0177258	0.00751397	0.0292458	0.00720451
	161.6	0.0304584	0.0282994	0.0109993	0.011102	0.0176381	0.0075232	0.0292973	0.0072134
	161.8	0.0306037	0.0283332	0.0107618	0.0111155	0.017099	0.00753243	0.0286449	0.00722229
	162	0.0310126	0.0283671	0.0105035	0.011129	0.0175573	0.00754166	0.029727	0.00723118
	162.2	0.0311895	0.0284009	0.0107622	0.0111425	0.0173693	0.00755089	0.0305321	0.00724007
	162.4	0.0306689	0.0284347	0.0100118	0.011156	0.0164643	0.00756012	0.0300424	0.00724896
	162.6	0.030357	0.0284686	0.00916299	0.0111695	0.0159166	0.00756936	0.0299704	0.00725785
	162.8	0.0303356	0.0285024	0.00864051	0.011183	0.0162862	0.00757859	0.0305201	0.00726674
	163	0.0297366	0.0285362	0.00754451	0.0111965	0.0157219	0.00758782	0.0301639	0.00727562
	163.2	0.0294549	0.02857	0.0069367	0.01121	0.0157245	0.00759705	0.0297995	0.00728451
	163.4	0.0292841	0.0286039	0.00713362	0.0112235	0.0162562	0.00760628	0.0298807	0.0072934
	163.6	0.0296775	0.0286377	0.00712242	0.011237	0.0167744	0.00761551	0.0298719	0.00730229
	163.8	0.0296582	0.0286715	0.00721519	0.0112505	0.0164853	0.00762474	0.0293596	0.00731118
	164	0.0304134	0.0287053	0.00853147	0.011264	0.0177587	0.00763397	0.0300132	0.00732007
	164.2	0.030031	0.0287391	0.00885678	0.0112775	0.0181311	0.0076432	0.0312112	0.00732896
	164.4	0.0302027	0.0287729	0.00945864	0.011291	0.0184091	0.00765242	0.0314588	0.00733784
	164.6	0.0301675	0.0288067	0.010227	0.0113045	0.0186854	0.00766165	0.0311838	0.00734673
	164.8	0.0308009	0.0288405	0.0105907	0.011318	0.0196805	0.00767088	0.0321565	0.00735562
	165	0.030273	0.0288743	0.0107735	0.0113315	0.019457	0.00768011	0.0319259	0.00736451
	165.2	0.030652	0.0289081	0.0121014	0.011345	0.019885	0.00768934	0.0317052	0.0073734
	165.4	0.0313578	0.0289419	0.0124002	0.0113585	0.0201675	0.00769857	0.0323574	0.00738228
	165.6	0.0310123	0.0289757	0.0129337	0.011372	0.0200336	0.00770779	0.0324559	0.00739117
	165.8	0.0313763	0.0290095	0.0131491	0.0113855	0.0202671	0.00771702	0.0316931	0.00740006
	166	0.0311789	0.0290432	0.0127269	0.011399	0.0202745	0.00772625	0.0314992	0.00740895
	166.2	0.0310304	0.029077	0.0119127	0.0114125	0.0202984	0.00773548	0.0320699	0.00741783
	166.4	0.0312796	0.0291108	0.0115581	0.011426	0.0201686	0.0077447	0.031717	0.00742672
	166.6	0.0309202	0.0291446	0.0101961	0.0114395	0.0195795	0.00775393	0.0303673	0.00743561
	166.8	0.0312405	0.0291783	0.00942257	0.0114529	0.0196024	0.00776316	0.0308248	0.0074445
	167	0.0310816	0.0292121	0.00877085	0.0114664	0.0191687	0.00777239	0.0307715	0.00745338
	167.2	0.031158	0.0292459	0.00919656	0.0114799	0.0191744	0.00778161	0.029613	0.00746227
	167.4	0.030869	0.0292796	0.00892927	0.0114934	0.0184448	0.00779084	0.028799	0.00747116
	167.6	0.0313227	0.0293134	0.00891924	0.0115069	0.0188445	0.00780006	0.0293993	0.00748004
	167.8	0.0312796	0.0293471	0.00899351	0.0115204	0.0188081	0.00780929	0.0284948	0.00748893
	168	0.0315685	0.0293809	0.00965853	0.0115339	0.0192994	0.00781852	0.0286509	0.00749782
	168.2	0.0316761	0.0294147	0.00943305	0.0115474	0.0198642	0.00782774	0.0293112	0.0075067
	168.4	0.0317576	0.0294484	0.00960116	0.0115609	0.0200761	0.00783697	0.029124	0.00751559
	168.6	0.031803	0.0294821	0.0095148	0.0115744	0.0199771	0.00784619	0.0289536	0.00752447
	168.8	0.0318597	0.0295159	0.00921951	0.0115879	0.0201647	0.00785542	0.0292813	0.00753336
	169	0.0311852	0.0295496	0.00855562	0.0116013	0.0197638	0.00786464	0.0287698	0.00754225
	169.2	0.0314883	0.0295834	0.00888428	0.0116148	0.0190549	0.00787386	0.0286875	0.00755113
	169.4	0.0311434	0.0296171	0.00890287	0.0116283	0.0191754	0.00788309	0.0291076	0.00756002
	169.6	0.0305236	0.0296508	0.00850061	0.0116418	0.0192979	0.00789231	0.028597	0.0075689
	169.8	0.0302792	0.0296846	0.00800031	0.0116553	0.0187781	0.00790154	0.0284132	0.00757779
	170	0.0303175	0.0297183	0.00826695	0.0116688	0.0189965	0.00791076	0.0290943	0.00758668
	170.2	0.0311814	0.029752	0.00809626	0.0116822	0.0195169	0.00791998	0.0297845	0.00759556
	170.4	0.0309043	0.0297857	0.00807829	0.0116957	0.0187845	0.00792921	0.029609	0.00760445
	170.6	0.0305421	0.0298194	0.00769953	0.0117092	0.0183215	0.00793843	0.0297709	0.00761333
	170.8	0.0311994	0.0298532	0.00828271	0.0117227	0.0182682	0.00794765	0.0300528	0.00762222
	171	0.0301977	0.0298869	0.0081596	0.0117362	0.0174845	0.00795688	0.0293402	0.0076311
	171.2	0.0305237	0.0299206	0.00936643	0.0117496	0.018125	0.0079661	0.0295138	0.00763999
	171.4	0.0309513	0.0299543	0.009071	0.0117631	0.0182448	0.00797532	0.0291388	0.00764887
	171.6	0.0306899	0.029988	0.00941055	0.0117766	0.0183052	0.00798454	0.0291185	0.00765776
	171.8	0.0309373	0.0300217	0.00957492	0.0117901	0.0179892	0.00799376	0.0291114	0.00766664
	172	0.0313278	0.0300554	0.00997216	0.0118036	0.0183998	0.00800299	0.0285479	0.00767553
	172.2	0.0314063	0.0300891	0.0101191	0.011817	0.0185738	0.00801221	0.0283175	0.00768441
	172.4	0.0314272	0.0301228	0.0101515	0.0118305	0.0184113	0.00802143	0.0288474	0.0076933
	172.6	0.0314619	0.0301565	0.00985646	0.011844	0.0181498	0.00803065	0.0281148	0.00770218
	172.8	0.0307292	0.0301901	0.00916172	0.0118575	0.0171772	0.00803987	0.0265093	0.00771106
	173	0.0298923	0.0302238	0.00853732	0.0118709	0.0163768	0.00804909	0.0262274	0.00771995
	173.2	0.0297279	0.0302575	0.00842657	0.0118844	0.0162093	0.00805831	0.0262722	0.00772883
	173.4	0.0292204	0.0302912	0.00813093	0.0118979	0.0158221	0.00806753	0.0257959	0.00773772
	173.6	0.029588	0.0303249	0.00833094	0.0119114	0.0159151	0.00807675	0.0262341	0.0077466
	173.8	0.0295585	0.0303585	0.00866327	0.0119248	0.0160341	0.00808597	0.0271737	0.00775548
	174	0.0294461	0.0303922	0.00792044	0.0119383	0.0155696	0.00809519	0.0268341	0.00776437
	174.2	0.0298615	0.0304259	0.00775116	0.0119518	0.0154671	0.00810441	0.0270107	0.00777325
	174.4	0.0297865	0.0304595	0.00813021	0.0119653	0.015559	0.00811363	0.0279438	0.00778214
	174.6	0.0293844	0.0304932	0.00770313	0.0119787	0.0148556	0.00812285	0.027819	0.00779102
	174.8	0.0288718	0.0305268	0.00804317	0.0119922	0.0144265	0.00813207	0.0275656	0.0077999
	175	0.029337	0.0305605	0.00881656	0.0120057	0.0152614	0.00814129	0.0288511	0.00780879
	175.2	0.0293037	0.0305941	0.00886298	0.0120191	0.0154751	0.00815051	0.0296611	0.00781767
	175.4	0.0298121	0.0306278	0.00901468	0.0120326	0.0153935	0.00815973	0.0296037	0.00782655
	175.6	0.0296305	0.0306614	0.00945513	0.0120461	0.0155015	0.00816894	0.0301169	0.00783543
	175.8	0.0302547	0.0306951	0.00993141	0.0120595	0.0160681	0.00817816	0.0307927	0.00784432
	176	0.0302415	0.0307287	0.0099882	0.012073	0.0166172	0.00818738	0.030858	0.0078532
	176.2	0.0306788	0.0307624	0.0107751	0.0120865	0.0170699	0.0081966	0.0312988	0.00786208
	176.4	0.0306071	0.030796	0.0105545	0.0120999	0.0169507	0.00820581	0.0312191	0.00787097
	176.6	0.0306748	0.0308296	0.0106359	0.0121134	0.0174446	0.00821503	0.0312834	0.00787985
	176.8	0.0308354	0.0308632	0.0111246	0.0121269	0.0177298	0.00822425	0.0312145	0.00788873
	177	0.0307753	0.0308969	0.0114012	0.0121403	0.0179932	0.00823347	0.0309142	0.00789761
	177.2	0.0313472	0.0309305	0.0114914	0.0121538	0.0185703	0.00824268	0.0312308	0.00790649
	177.4	0.0315462	0.0309641	0.0117478	0.0121672	0.0185859	0.0082519	0.0309407	0.00791538
	177.6	0.0320191	0.0309977	0.0120611	0.0121807	0.0190099	0.00826112	0.0308584	0.00792426
	177.8	0.0315441	0.0310313	0.0111476	0.0121942	0.0186613	0.00827033	0.0308555	0.00793314
	178	0.0320607	0.031065	0.0110298	0.0122076	0.0187291	0.00827955	0.0309331	0.00794202
	178.2	0.0322977	0.0310986	0.0111795	0.0122211	0.0187228	0.00828876	0.0302649	0.0079509
	178.4	0.0324259	0.0311322	0.0114124	0.0122346	0.0190281	0.00829798	0.030689	0.00795979
	178.6	0.032322	0.0311658	0.0119632	0.012248	0.0191814	0.00830719	0.0312728	0.00796867
	178.8	0.032612	0.0311994	0.0125953	0.0122615	0.0192021	0.00831641	0.0310346	0.00797755
	179	0.0334429	0.031233	0.0131159	0.0122749	0.0193979	0.00832562	0.0314722	0.00798643
	179.2	0.033384	0.0312666	0.0130826	0.0122884	0.01894	0.00833484	0.0317658	0.00799531
	179.4	0.0341248	0.0313001	0.0133805	0.0123018	0.0192415	0.00834405	0.0310881	0.00800419
	179.6	0.0335011	0.0313337	0.0130218	0.0123153	0.0187648	0.00835327	0.0304149	0.00801307
	179.8	0.0343078	0.0313673	0.0130762	0.0123287	0.0188252	0.00836248	0.0310818	0.00802196
	180	0.0344979	0.0314009	0.0124573	0.0123422	0.0192823	0.0083717	0.0311815	0.00803084
	180.2	0.0347917	0.0314345	0.0125588	0.0123557	0.0187786	0.00838091	0.0306781	0.00803972
	180.4	0.0348416	0.0314681	0.0121443	0.0123691	0.0188834	0.00839012	0.0308218	0.0080486
	180.6	0.0351223	0.0315016	0.0119673	0.0123826	0.0197945	0.00839934	0.0309555	0.00805748
	180.8	0.0351035	0.0315352	0.0119965	0.012396	0.0190236	0.00840855	0.0297988	0.00806636
	181	0.035724	0.0315688	0.0122898	0.0124095	0.0194117	0.00841776	0.0293897	0.00807524
	181.2	0.0357608	0.0316024	0.0120151	0.0124229	0.0202859	0.00842698	0.0296316	0.00808412
	181.4	0.0350389	0.0316359	0.0112853	0.0124364	0.0201771	0.00843619	0.0293157	0.008093
	181.6	0.0348125	0.0316695	0.0112996	0.0124498	0.0201249	0.0084454	0.0290409	0.00810188
	181.8	0.0349145	0.031703	0.0108682	0.0124633	0.0203166	0.00845461	0.0293389	0.00811076
	182	0.0346715	0.0317366	0.0108962	0.0124767	0.0204812	0.00846382	0.0300205	0.00811964
	182.2	0.0347092	0.0317701	0.0108604	0.0124902	0.0205369	0.00847304	0.0300538	0.00812852
	182.4	0.0352992	0.0318037	0.0115288	0.0125036	0.0208174	0.00848225	0.0303366	0.0081374
	182.6	0.0352335	0.0318372	0.0117397	0.0125171	0.020446	0.00849146	0.0304847	0.00814628
	182.8	0.0351727	0.0318708	0.0116022	0.0125305	0.0202358	0.00850067	0.0305179	0.00815516
	183	0.0353659	0.0319043	0.0121466	0.012544	0.020222	0.00850988	0.0302237	0.00816404
	183.2	0.0352434	0.0319378	0.0122173	0.0125574	0.0195483	0.00851909	0.0299895	0.00817292
	183.4	0.0350604	0.0319714	0.0124814	0.0125708	0.0192698	0.0085283	0.0305819	0.0081818
	183.6	0.0343309	0.0320049	0.0122626	0.0125843	0.0191332	0.00853751	0.0301528	0.00819068
	183.8	0.0346189	0.0320385	0.0124773	0.0125977	0.0188949	0.00854672	0.0301999	0.00819956
	184	0.0345846	0.032072	0.0124076	0.0126112	0.0190838	0.00855593	0.0312823	0.00820843
	184.2	0.0341018	0.0321055	0.0124169	0.0126246	0.0183861	0.00856514	0.0309942	0.00821731
	184.4	0.0335707	0.032139	0.0123714	0.0126381	0.0179399	0.00857435	0.0302641	0.00822619
	184.6	0.0336239	0.0321725	0.012637	0.0126515	0.0177625	0.00858356	0.0309683	0.00823507
	184.8	0.0339503	0.032206	0.0134426	0.012665	0.0177129	0.00859277	0.0312586	0.00824395
	185	0.0339982	0.0322396	0.0137264	0.0126784	0.0183237	0.00860198	0.0313903	0.00825283
	185.2	0.0332639	0.0322731	0.0132817	0.0126918	0.0187073	0.00861119	0.0314762	0.00826171
	185.4	0.0333607	0.0323066	0.0126748	0.0127053	0.0190773	0.0086204	0.0322251	0.00827058
	185.6	0.032928	0.0323401	0.0122765	0.0127187	0.0185886	0.00862961	0.0317052	0.00827946
	185.8	0.0336805	0.0323736	0.0124169	0.0127322	0.0188227	0.00863882	0.0322306	0.00828834
	186	0.0339429	0.0324071	0.0126549	0.0127456	0.0193124	0.00864802	0.0330942	0.00829722
	186.2	0.0342023	0.0324406	0.0113946	0.012759	0.0190997	0.00865723	0.032833	0.0083061
	186.4	0.034264	0.0324741	0.010463	0.0127725	0.0186809	0.00866644	0.0320905	0.00831498
	186.6	0.0348543	0.0325076	0.0104644	0.0127859	0.0192202	0.00867565	0.0325117	0.00832385
	186.8	0.0351202	0.032541	0.00997345	0.0127993	0.0196356	0.00868485	0.0325358	0.00833273
	187	0.0353547	0.0325745	0.0101745	0.0128128	0.0189977	0.00869406	0.0317965	0.00834161
	187.2	0.0364043	0.032608	0.0104788	0.0128262	0.0196118	0.00870327	0.0322516	0.00835049
	187.4	0.0366075	0.0326415	0.0100151	0.0128396	0.0194505	0.00871247	0.032513	0.00835936
	187.6	0.0361049	0.032675	0.00962616	0.0128531	0.0189068	0.00872168	0.0314684	0.00836824
	187.8	0.036449	0.0327084	0.00986728	0.0128665	0.0188339	0.00873089	0.0311426	0.00837712
	188	0.0367333	0.0327419	0.00965111	0.0128799	0.0191428	0.00874009	0.0316388	0.008386
	188.2	0.0359612	0.0327754	0.00923229	0.0128934	0.0186956	0.0087493	0.030879	0.00839487
	188.4	0.0368963	0.0328088	0.0102564	0.0129068	0.0195749	0.00875851	0.0312694	0.00840375
	188.6	0.0367245	0.0328423	0.0106186	0.0129202	0.0196115	0.00876771	0.0309786	0.00841263
	188.8	0.0364639	0.0328758	0.0107677	0.0129337	0.019506	0.00877692	0.03058	0.0084215
	189	0.0368273	0.0329092	0.0112263	0.0129471	0.0202792	0.00878612	0.0305813	0.00843038
	189.2	0.0368367	0.0329427	0.0119437	0.0129605	0.0205646	0.00879533	0.0301279	0.00843926
	189.4	0.0364989	0.0329761	0.0118489	0.0129739	0.0202385	0.00880453	0.0301518	0.00844813
	189.6	0.0362086	0.0330096	0.012657	0.0129874	0.0206551	0.00881374	0.0302301	0.00845701
	189.8	0.0370256	0.033043	0.014016	0.0130008	0.021497	0.00882294	0.0305045	0.00846589
	190	0.0364021	0.0330765	0.0135447	0.0130142	0.0206601	0.00883214	0.0301616	0.00847476
	190.2	0.0360472	0.0331099	0.0126987	0.0130277	0.0204187	0.00884135	0.0304279	0.00848364
	190.4	0.0360261	0.0331433	0.0128472	0.0130411	0.020157	0.00885055	0.0297011	0.00849251
	190.6	0.0357632	0.0331767	0.0130667	0.0130545	0.0198863	0.00885976	0.029058	0.00850139
	190.8	0.03589	0.0332102	0.0133308	0.0130679	0.0200832	0.00886896	0.029677	0.00851027
	191	0.0361227	0.0332436	0.0139691	0.0130814	0.0194491	0.00887816	0.029377	0.00851914
	191.2	0.0363174	0.033277	0.0143354	0.0130948	0.0193142	0.00888737	0.0294324	0.00852802
	191.4	0.0363385	0.0333105	0.0146435	0.0131082	0.0191495	0.00889657	0.0299103	0.00853689
	191.6	0.035777	0.0333439	0.0139373	0.0131216	0.0188729	0.00890577	0.0296051	0.00854577
	191.8	0.0354681	0.0333773	0.0136298	0.0131351	0.0188245	0.00891497	0.0286838	0.00855464
	192	0.0354697	0.0334107	0.0134368	0.0131485	0.018843	0.00892418	0.0286766	0.00856352
	192.2	0.0353411	0.0334441	0.0130221	0.0131619	0.0190349	0.00893338	0.0288886	0.00857239
	192.4	0.0352322	0.0334775	0.0126187	0.0131753	0.0188825	0.00894258	0.028563	0.00858127
	192.6	0.0343058	0.0335109	0.0122257	0.0131887	0.018388	0.00895178	0.0277657	0.00859014
	192.8	0.0348261	0.0335443	0.0120042	0.0132021	0.0191483	0.00896098	0.0281546	0.00859902
	193	0.0347928	0.0335777	0.0119694	0.0132156	0.0195045	0.00897018	0.0280638	0.00860789
	193.2	0.0340261	0.0336111	0.0123677	0.013229	0.0196335	0.00897939	0.0280218	0.00861677
	193.4	0.0343999	0.0336445	0.0123546	0.0132424	0.0204027	0.00898859	0.0285291	0.00862564
	193.6	0.0343053	0.0336779	0.0125905	0.0132558	0.0208855	0.00899779	0.0296387	0.00863452
	193.8	0.0344624	0.0337113	0.0127354	0.0132692	0.0203538	0.00900699	0.0297662	0.00864339
	194	0.0342023	0.0337447	0.0122562	0.0132827	0.0200466	0.00901619	0.0295723	0.00865227
	194.2	0.0341806	0.0337781	0.012155	0.0132961	0.0201112	0.00902539	0.0304542	0.00866114
	194.4	0.0337069	0.0338114	0.0121562	0.0133095	0.0196287	0.00903459	0.0306595	0.00867001
	194.6	0.0339801	0.0338448	0.013101	0.0133229	0.0201099	0.00904379	0.0308083	0.00867889
	194.8	0.0341665	0.0338782	0.0137985	0.0133363	0.0198881	0.00905299	0.0317073	0.00868776
	195	0.0346174	0.0339116	0.0145137	0.0133497	0.0194985	0.00906219	0.032285	0.00869664
	195.2	0.0348997	0.0339449	0.0149433	0.0133631	0.0195615	0.00907139	0.0325741	0.00870551
	195.4	0.0352228	0.0339783	0.0147209	0.0133765	0.0193593	0.00908059	0.0317104	0.00871438
	195.6	0.0348241	0.0340117	0.0139201	0.0133899	0.0184335	0.00908978	0.031491	0.00872326
	195.8	0.0351633	0.034045	0.0146997	0.0134034	0.0178988	0.00909898	0.0314682	0.00873213
	196	0.0352648	0.0340784	0.014422	0.0134168	0.0170363	0.00910818	0.0308874	0.008741
	196.2	0.0357132	0.0341117	0.0141161	0.0134302	0.0169888	0.00911738	0.0310288	0.00874988
	196.4	0.0357399	0.0341451	0.014092	0.0134436	0.0171995	0.00912658	0.0311256	0.00875875
	196.6	0.0360813	0.0341784	0.0145924	0.013457	0.0177265	0.00913577	0.0300239	0.00876762
	196.8	0.036753	0.0342118	0.0150115	0.0134704	0.0180885	0.00914497	0.0297537	0.0087765
	197	0.0370035	0.0342451	0.0151332	0.0134838	0.0186313	0.00915417	0.030588	0.00878537
	197.2	0.0371619	0.0342785	0.0150123	0.0134972	0.0189432	0.00916337	0.0301385	0.00879424
	197.4	0.0375494	0.0343118	0.014826	0.0135106	0.0189108	0.00917256	0.0300176	0.00880312
	197.6	0.0376118	0.0343451	0.0149719	0.013524	0.0192485	0.00918176	0.0306245	0.00881199
	197.8	0.0374691	0.0343785	0.0140575	0.0135374	0.0188183	0.00919096	0.029503	0.00882086
	198	0.0369709	0.0344118	0.0140039	0.0135508	0.0189507	0.00920015	0.0292332	0.00882973
	198.2	0.0371203	0.0344451	0.0135833	0.0135642	0.0185502	0.00920935	0.0290705	0.00883861
	198.4	0.0365481	0.0344784	0.0128103	0.0135777	0.018456	0.00921855	0.0281856	0.00884748
	198.6	0.0366158	0.0345118	0.0124961	0.0135911	0.0182634	0.00922774	0.0279157	0.00885635
	198.8	0.0363525	0.0345451	0.012451	0.0136045	0.0180055	0.00923694	0.0278695	0.00886522
	199	0.0369072	0.0345784	0.012754	0.0136179	0.0185615	0.00924613	0.0282514	0.00887409
	199.2	0.0357898	0.0346117	0.0122121	0.0136312	0.0179625	0.00925533	0.0281753	0.00888297
	199.4	0.0360462	0.034645	0.0126768	0.0136446	0.018432	0.00926452	0.0283345	0.00889184
	199.6	0.0362278	0.0346783	0.0131777	0.013658	0.0187019	0.00927372	0.0293135	0.00890071
	199.8	0.0356045	0.0347116	0.0133007	0.0136714	0.017816	0.00928291	0.0295701	0.00890958
	200	0.0355007	0.0347449	0.0138054	0.0136849	0.0180138	0.00929211	0.0293635	0.00891845
	200.2	0.0362645	0.0347782	0.0143421	0.0136983	0.0188337	0.0093013	0.0293161	0.00892732
	200.4	0.0357133	0.0348115	0.0139212	0.0137116	0.0184694	0.0093105	0.0301124	0.0089362
	200.6	0.0362194	0.0348448	0.0142999	0.013725	0.0184268	0.00931969	0.0299902	0.00894507
	200.8	0.0367224	0.0348781	0.0147025	0.0137384	0.0188516	0.00932888	0.0297971	0.00895394
	201	0.0367059	0.0349114	0.0146435	0.0137518	0.019446	0.00933808	0.0308537	0.00896281
	201.2	0.0364797	0.0349447	0.0143523	0.0137652	0.0192329	0.00934727	0.0308247	0.00897168
	201.4	0.0366018	0.034978	0.014457	0.0137786	0.0193946	0.00935646	0.0303	0.00898055
	201.6	0.0361777	0.0350112	0.0139285	0.013792	0.0191498	0.00936566	0.0297251	0.00898942
	201.8	0.0358945	0.0350445	0.013636	0.0138054	0.0185865	0.00937485	0.0298347	0.00899829
	202	0.0361913	0.0350778	0.0136697	0.0138188	0.0185664	0.00938404	0.0292812	0.00900716
	202.2	0.0364538	0.035111	0.0127437	0.0138322	0.0178488	0.00939323	0.0279871	0.00901603
	202.4	0.0358731	0.0351443	0.0123509	0.0138456	0.0172628	0.00940243	0.0279657	0.0090249
	202.6	0.0363858	0.0351776	0.012758	0.013859	0.017266	0.00941162	0.0280947	0.00903377
	202.8	0.035979	0.0352108	0.0132058	0.0138724	0.0168513	0.00942081	0.0275082	0.00904264
	203	0.0365927	0.0352441	0.0139056	0.0138858	0.0175597	0.00943	0.0286753	0.00905151
	203.2	0.0357289	0.0352774	0.0132836	0.0138992	0.0173048	0.00943919	0.0288297	0.00906038
	203.4	0.0363771	0.0353106	0.0144498	0.0139125	0.0180161	0.00944839	0.0285427	0.00906925
	203.6	0.0362175	0.0353439	0.0141473	0.0139259	0.0175633	0.00945758	0.0283183	0.00907812
	203.8	0.0360106	0.0353771	0.0138362	0.0139393	0.0172919	0.00946677	0.0286001	0.00908699
	204	0.0361511	0.0354104	0.0128548	0.0139527	0.0172059	0.00947596	0.0279204	0.00909586
	204.2	0.0368502	0.0354436	0.0130134	0.0139661	0.0174123	0.00948515	0.027902	0.00910473
	204.4	0.0370177	0.0354768	0.0122553	0.0139795	0.0178481	0.00949434	0.0286723	0.0091136
	204.6	0.0372485	0.0355101	0.012141	0.0139929	0.0181638	0.00950353	0.0283771	0.00912247
	204.8	0.0372299	0.0355433	0.0126299	0.0140062	0.0187683	0.00951272	0.0282467	0.00913134
	205	0.037972	0.0355765	0.0130912	0.0140196	0.0199447	0.00952191	0.0299136	0.00914021
	205.2	0.0378262	0.0356098	0.0128746	0.014033	0.0197332	0.0095311	0.0299395	0.00914908
	205.4	0.0376525	0.035643	0.0123609	0.0140464	0.0196088	0.00954029	0.0293793	0.00915795
	205.6	0.0384126	0.0356762	0.0133188	0.0140598	0.0202249	0.00954948	0.0300953	0.00916682
	205.8	0.0391668	0.0357094	0.0140787	0.0140732	0.0204	0.00955866	0.0310789	0.00917569
	206	0.0391552	0.0357426	0.0139307	0.0140865	0.0197355	0.00956785	0.0308621	0.00918456
	206.2	0.0393268	0.0357759	0.0146989	0.0140999	0.0200902	0.00957704	0.0313578	0.00919342
	206.4	0.0390376	0.0358091	0.0151834	0.0141133	0.0197999	0.00958623	0.0309896	0.00920229
	206.6	0.0393212	0.0358423	0.0157941	0.0141267	0.0198802	0.00959542	0.0314323	0.00921116
	206.8	0.0392921	0.0358755	0.016596	0.0141401	0.0200983	0.00960461	0.0319333	0.00922003
	207	0.0395105	0.0359087	0.0166181	0.0141534	0.0203155	0.00961379	0.0311873	0.0092289
	207.2	0.0388105	0.0359419	0.0163234	0.0141668	0.0198975	0.00962298	0.03098	0.00923777
	207.4	0.0393019	0.0359751	0.0168947	0.0141802	0.0201378	0.00963217	0.0308964	0.00924663
	207.6	0.0391799	0.0360083	0.0163152	0.0141936	0.0196091	0.00964136	0.0302632	0.0092555
	207.8	0.0383699	0.0360415	0.0160781	0.0142069	0.0194279	0.00965054	0.030085	0.00926437
	208	0.0381551	0.0360746	0.0155721	0.0142203	0.0196537	0.00965973	0.0299701	0.00927324
	208.2	0.0386171	0.0361078	0.0164699	0.0142337	0.0201537	0.00966892	0.029855	0.00928211
	208.4	0.0384122	0.036141	0.0159477	0.0142471	0.020128	0.0096781	0.0294049	0.00929097
	208.6	0.0388342	0.0361742	0.0158801	0.0142604	0.02056	0.00968729	0.0300556	0.00929984
	208.8	0.0385222	0.0362074	0.0159067	0.0142738	0.0206663	0.00969647	0.0292013	0.00930871
	209	0.0386749	0.0362406	0.0155498	0.0142872	0.0206545	0.00970566	0.0288784	0.00931758
	209.2	0.0387895	0.0362737	0.015534	0.0143006	0.0210773	0.00971485	0.0289868	0.00932644
	209.4	0.038965	0.0363069	0.0153906	0.0143139	0.0214881	0.00972403	0.0288375	0.00933531
	209.6	0.039012	0.0363401	0.0155033	0.0143273	0.0210403	0.00973322	0.0286686	0.00934418
	209.8	0.038972	0.0363732	0.0152126	0.0143407	0.0209891	0.0097424	0.0290394	0.00935304
	210	0.0387841	0.0364064	0.0144781	0.0143541	0.0206519	0.00975159	0.0292314	0.00936191
	210.2	0.0385271	0.0364395	0.0143914	0.0143674	0.0205797	0.00976077	0.029246	0.00937078
	210.4	0.0382294	0.0364727	0.0140667	0.0143808	0.0196901	0.00976996	0.0287672	0.00937964
	210.6	0.0388944	0.0365058	0.0142982	0.0143942	0.0198452	0.00977914	0.0291567	0.00938851
	210.8	0.0385083	0.036539	0.0139784	0.0144075	0.0194425	0.00978832	0.0286278	0.00939738
	211	0.038518	0.0365721	0.0136176	0.0144209	0.0186996	0.00979751	0.0282414	0.00940624
	211.2	0.0391144	0.0366053	0.0136757	0.0144343	0.019207	0.00980669	0.0291958	0.00941511
	211.4	0.0387251	0.0366384	0.0130983	0.0144476	0.0185257	0.00981587	0.0291536	0.00942398
	211.6	0.0382585	0.0366716	0.0131306	0.014461	0.0182692	0.00982506	0.0291578	0.00943284
	211.8	0.0380545	0.0367047	0.0132883	0.0144744	0.0183924	0.00983424	0.0295259	0.00944171
	212	0.0382962	0.0367378	0.0135792	0.0144877	0.018315	0.00984342	0.0302269	0.00945057
	212.2	0.0390509	0.036771	0.0142351	0.0145011	0.018075	0.00985261	0.0307682	0.00945944
	212.4	0.0397318	0.0368041	0.0150479	0.0145144	0.0184842	0.00986179	0.0305519	0.00946831
	212.6	0.0403082	0.0368372	0.0155264	0.0145278	0.0189904	0.00987097	0.0308492	0.00947717
	212.8	0.0398581	0.0368703	0.0153584	0.0145412	0.0189671	0.00988015	0.0310399	0.00948604
	213	0.0402931	0.0369034	0.0159764	0.0145545	0.0194319	0.00988934	0.0310342	0.0094949
	213.2	0.0402869	0.0369366	0.0161829	0.0145679	0.0195069	0.00989852	0.0306593	0.00950377
	213.4	0.0403054	0.0369697	0.0163084	0.0145813	0.0192855	0.0099077	0.0308911	0.00951263
	213.6	0.0401788	0.0370028	0.0160496	0.0145946	0.0190705	0.00991688	0.0307159	0.0095215
	213.8	0.0407044	0.0370359	0.0164885	0.014608	0.0194545	0.00992606	0.0306913	0.00953036
	214	0.0407206	0.037069	0.0167498	0.0146213	0.019136	0.00993524	0.0313858	0.00953923
	214.2	0.0405175	0.0371021	0.0163517	0.0146347	0.0189252	0.00994442	0.0314646	0.00954809
	214.4	0.0403881	0.0371352	0.0162761	0.014648	0.0183855	0.0099536	0.0307241	0.00955696
	214.6	0.0406264	0.0371683	0.0159052	0.0146614	0.0184984	0.00996278	0.0307192	0.00956582
	214.8	0.0403297	0.0372014	0.0154669	0.0146748	0.0186612	0.00997196	0.0309873	0.00957469
	215	0.0402561	0.0372345	0.0147385	0.0146881	0.0183425	0.00998114	0.0306613	0.00958355
	215.2	0.0397243	0.0372676	0.0143332	0.0147015	0.0182992	0.00999032	0.0302647	0.00959242
	215.4	0.039034	0.0373007	0.0142774	0.0147148	0.0182	0.0099995	0.0303673	0.00960128
	215.6	0.0380906	0.0373337	0.0133154	0.0147282	0.0178145	0.0100087	0.0293721	0.00961014
	215.8	0.0380167	0.0373668	0.0137441	0.0147415	0.0179652	0.0100179	0.0298175	0.00961901
	216	0.0383786	0.0373999	0.0141557	0.0147549	0.0180728	0.010027	0.0300028	0.00962787
	216.2	0.0389377	0.037433	0.0140529	0.0147682	0.0180327	0.0100362	0.0297449	0.00963674
	216.4	0.0391125	0.037466	0.014465	0.0147816	0.0185134	0.0100454	0.0294614	0.0096456
	216.6	0.0391805	0.0374991	0.0145846	0.0147949	0.0189756	0.0100546	0.0299142	0.00965446
	216.8	0.0390077	0.0375322	0.0139836	0.0148083	0.0192129	0.0100638	0.029958	0.00966333
	217	0.0387542	0.0375652	0.0147704	0.0148217	0.0190709	0.0100729	0.0295493	0.00967219
	217.2	0.0387522	0.0375983	0.0152648	0.014835	0.0194854	0.0100821	0.0299366	0.00968106
	217.4	0.039564	0.0376314	0.0161372	0.0148483	0.0204972	0.0100913	0.0301035	0.00968992
	217.6	0.0393498	0.0376644	0.0161925	0.0148617	0.0202459	0.0101005	0.030069	0.00969878
	217.8	0.0395761	0.0376975	0.0164712	0.014875	0.0205318	0.0101096	0.0303785	0.00970764
	218	0.039952	0.0377305	0.0167164	0.0148884	0.0206957	0.0101188	0.0297988	0.00971651
	218.2	0.0395508	0.0377635	0.0155006	0.0149017	0.0199574	0.010128	0.0293153	0.00972537
	218.4	0.0398192	0.0377966	0.0156573	0.0149151	0.0200042	0.0101372	0.0296108	0.00973423
	218.6	0.040194	0.0378296	0.0155534	0.0149284	0.0198349	0.0101464	0.0288762	0.0097431
	218.8	0.0404834	0.0378627	0.0156986	0.0149418	0.0201733	0.0101555	0.0288423	0.00975196
	219	0.0406303	0.0378957	0.0157376	0.0149551	0.0199911	0.0101647	0.0292185	0.00976082
	219.2	0.04063	0.0379287	0.0162314	0.0149685	0.0200966	0.0101739	0.0287286	0.00976968
	219.4	0.0403964	0.0379618	0.015898	0.0149818	0.0198019	0.0101831	0.0282952	0.00977855
	219.6	0.0404568	0.0379948	0.0152485	0.0149952	0.0199635	0.0101922	0.0281855	0.00978741
	219.8	0.0409846	0.0380278	0.015671	0.0150085	0.02055	0.0102014	0.0284151	0.00979627
	220	0.0409348	0.0380608	0.0158845	0.0150218	0.0200329	0.0102106	0.0279226	0.00980513
	220.2	0.0408694	0.0380939	0.0156421	0.0150352	0.0200253	0.0102198	0.028215	0.009814
	220.4	0.0404043	0.0381269	0.015704	0.0150485	0.0204391	0.0102289	0.0282472	0.00982286
	220.6	0.0395589	0.0381599	0.0154212	0.0150619	0.0196634	0.0102381	0.0277874	0.00983172
	220.8	0.0392742	0.0381929	0.0157859	0.0150752	0.0193786	0.0102473	0.0280764	0.00984058
	221	0.0392764	0.0382259	0.0165637	0.0150885	0.0198483	0.0102565	0.0291572	0.00984944
	221.2	0.0388066	0.0382589	0.015908	0.0151019	0.0195229	0.0102656	0.0292042	0.00985831
	221.4	0.0393713	0.0382919	0.0164061	0.0151152	0.0194411	0.0102748	0.029137	0.00986717
	221.6	0.0391512	0.0383249	0.0158224	0.0151285	0.0193339	0.010284	0.0296899	0.00987603
	221.8	0.0384112	0.0383579	0.0152181	0.0151419	0.0190197	0.0102931	0.0294258	0.00988489
	222	0.0384498	0.0383909	0.0154973	0.0151552	0.018487	0.0103023	0.0289567	0.00989375
	222.2	0.0381881	0.0384239	0.0147601	0.0151686	0.0180336	0.0103115	0.0295788	0.00990261
	222.4	0.0382789	0.0384569	0.01503	0.0151819	0.0180147	0.0103207	0.03041	0.00991147
	222.6	0.0386221	0.0384899	0.0151413	0.0151952	0.0176798	0.0103298	0.0303186	0.00992033
	222.8	0.0391556	0.0385228	0.015448	0.0152086	0.0182067	0.010339	0.0309732	0.00992919
	223	0.0392588	0.0385558	0.0152302	0.0152219	0.017881	0.0103482	0.0309051	0.00993806
	223.2	0.0390651	0.0385888	0.0147962	0.0152352	0.0179515	0.0103574	0.0305092	0.00994692
	223.4	0.0389676	0.0386218	0.014364	0.0152486	0.0179621	0.0103665	0.0302386	0.00995578
	223.6	0.0395836	0.0386547	0.0142671	0.0152619	0.0186825	0.0103757	0.0303945	0.00996464
	223.8	0.0393937	0.0386877	0.0144029	0.0152752	0.0185255	0.0103849	0.0302244	0.0099735
	224	0.0387738	0.0387207	0.0143957	0.0152886	0.0183533	0.010394	0.0296674	0.00998236
	224.2	0.0384758	0.0387536	0.0142612	0.0153019	0.0183718	0.0104032	0.0285103	0.00999122
	224.4	0.0383282	0.0387866	0.0143635	0.0153152	0.0188341	0.0104124	0.0287246	0.0100001
	224.6	0.0381831	0.0388196	0.0144346	0.0153285	0.0187424	0.0104216	0.0288307	0.0100089
	224.8	0.03848	0.0388525	0.0149247	0.0153419	0.0189526	0.0104307	0.0283715	0.0100178
	225	0.0381972	0.0388855	0.0145857	0.0153552	0.0192369	0.0104399	0.0286629	0.0100267
	225.2	0.038169	0.0389184	0.0148671	0.0153685	0.0192235	0.0104491	0.0292218	0.0100355
	225.4	0.0385471	0.0389514	0.0152068	0.0153819	0.0195873	0.0104582	0.028795	0.0100444
	225.6	0.0378176	0.0389843	0.0147247	0.0153952	0.0197073	0.0104674	0.0285627	0.0100532
	225.8	0.0375535	0.0390172	0.0150458	0.0154085	0.0193506	0.0104766	0.0288705	0.0100621
	226	0.0372363	0.0390502	0.0152409	0.0154218	0.0190209	0.0104857	0.0286351	0.010071
	226.2	0.0370876	0.0390831	0.0152564	0.0154352	0.0187717	0.0104949	0.0286979	0.0100798
	226.4	0.0371606	0.039116	0.015668	0.0154485	0.0187346	0.0105041	0.0291565	0.0100887
	226.6	0.0374336	0.039149	0.0154637	0.0154618	0.0183002	0.0105133	0.0285467	0.0100975
	226.8	0.0368769	0.0391819	0.0149042	0.0154751	0.0177876	0.0105224	0.0277248	0.0101064
	227	0.0373899	0.0392148	0.0144484	0.0154885	0.0177061	0.0105316	0.0276412	0.0101152
	227.2	0.0376262	0.0392477	0.0141167	0.0155018	0.0179566	0.0105408	0.0278784	0.0101241
	227.4	0.0375014	0.0392807	0.0134203	0.0155151	0.0175197	0.0105499	0.0277299	0.010133
	227.6	0.0381928	0.0393136	0.0135768	0.0155284	0.0180405	0.0105591	0.0274694	0.0101418
	227.8	0.0388423	0.0393465	0.0140202	0.0155417	0.0181304	0.0105683	0.0274345	0.0101507
	228	0.038312	0.0393794	0.0136231	0.0155551	0.0178844	0.0105774	0.027394	0.0101595
	228.2	0.0391942	0.0394123	0.0145974	0.0155684	0.0185664	0.0105866	0.0276935	0.0101684
	228.4	0.0399834	0.0394452	0.0143383	0.0155817	0.0192523	0.0105958	0.0285787	0.0101773
	228.6	0.0401206	0.0394781	0.0141515	0.015595	0.0188444	0.0106049	0.0294244	0.0101861
	228.8	0.0406062	0.039511	0.0145746	0.0156083	0.0193877	0.0106141	0.0296208	0.010195
	229	0.0406627	0.0395439	0.0144767	0.0156216	0.0196797	0.0106233	0.0299358	0.0102038
	229.2	0.0405483	0.0395768	0.014823	0.015635	0.0195009	0.0106324	0.0307678	0.0102127
	229.4	0.0407285	0.0396097	0.0147501	0.0156483	0.019862	0.0106416	0.0311626	0.0102215
	229.6	0.0412637	0.0396426	0.0154635	0.0156616	0.0201018	0.0106508	0.0310623	0.0102304
	229.8	0.0411574	0.0396755	0.0157273	0.0156749	0.0197058	0.0106599	0.0314786	0.0102393
	230	0.0409514	0.0397083	0.0156643	0.0156882	0.0196449	0.0106691	0.0312887	0.0102481
	230.2	0.0415235	0.0397412	0.0161975	0.0157015	0.0195053	0.0106783	0.0309167	0.010257
	230.4	0.0418902	0.0397741	0.0161471	0.0157148	0.0190554	0.0106874	0.0305334	0.0102658
	230.6	0.0416812	0.039807	0.0159361	0.0157282	0.0187613	0.0106966	0.0304725	0.0102747
	230.8	0.0416607	0.0398398	0.015941	0.0157415	0.0187851	0.0107057	0.0299683	0.0102836
	231	0.0418597	0.0398727	0.0162707	0.0157548	0.0185939	0.0107149	0.0293219	0.0102924
	231.2	0.0416834	0.0399056	0.0162466	0.0157681	0.0189348	0.0107241	0.0297504	0.0103013
	231.4	0.0414293	0.0399384	0.0163817	0.0157814	0.0190655	0.0107332	0.0296613	0.0103101
	231.6	0.0414259	0.0399713	0.0167522	0.0157947	0.0186548	0.0107424	0.0287923	0.010319
	231.8	0.0415323	0.0400041	0.0175228	0.015808	0.0183451	0.0107516	0.0296448	0.0103278
	232	0.0412515	0.040037	0.0169524	0.0158213	0.0189607	0.0107607	0.0303804	0.0103367
	232.2	0.0412723	0.0400698	0.0171767	0.0158346	0.0190049	0.0107699	0.0298199	0.0103456
	232.4	0.0412739	0.0401027	0.0173206	0.0158479	0.0188511	0.0107791	0.0301961	0.0103544
	232.6	0.041648	0.0401355	0.017582	0.0158613	0.0195353	0.0107882	0.0317972	0.0103633
	232.8	0.0412214	0.0401684	0.0172039	0.0158746	0.0194048	0.0107974	0.0312672	0.0103721
	233	0.0407361	0.0402012	0.0169521	0.0158879	0.0190308	0.0108065	0.0311079	0.010381
	233.2	0.0404647	0.0402341	0.0171632	0.0159012	0.0193079	0.0108157	0.0321305	0.0103898
	233.4	0.0401695	0.0402669	0.0169274	0.0159145	0.0195905	0.0108249	0.0325503	0.0103987
	233.6	0.0399569	0.0402997	0.0165007	0.0159278	0.0192919	0.010834	0.031628	0.0104075
	233.8	0.0398719	0.0403326	0.016579	0.0159411	0.0197838	0.0108432	0.0324588	0.0104164
	234	0.0403601	0.0403654	0.0167082	0.0159544	0.0204419	0.0108524	0.0329928	0.0104253
	234.2	0.0404042	0.0403982	0.0168525	0.0159677	0.0205431	0.0108615	0.0335224	0.0104341
	234.4	0.040852	0.040431	0.0169288	0.015981	0.0209869	0.0108707	0.0339526	0.010443
	234.6	0.040478	0.0404639	0.0164095	0.0159943	0.0212993	0.0108798	0.0336596	0.0104518
	234.8	0.0407781	0.0404967	0.0169293	0.0160076	0.0214342	0.010889	0.0341611	0.0104607
	235	0.041486	0.0405295	0.0176871	0.0160209	0.0226016	0.0108982	0.0343584	0.0104695
	235.2	0.0416581	0.0405623	0.0175807	0.0160342	0.0231254	0.0109073	0.0347206	0.0104784
	235.4	0.0417575	0.0405951	0.0176909	0.0160475	0.023324	0.0109165	0.0351641	0.0104872
	235.6	0.042031	0.0406279	0.0173326	0.0160608	0.0231093	0.0109256	0.03526	0.0104961
	235.8	0.0420432	0.0406607	0.016922	0.0160741	0.0230614	0.0109348	0.0346263	0.010505
	236	0.0419539	0.0406935	0.0160364	0.0160874	0.023306	0.010944	0.0343284	0.0105138
	236.2	0.0422159	0.0407263	0.01652	0.0161007	0.0233241	0.0109531	0.0337751	0.0105227
	236.4	0.0426172	0.0407591	0.0167724	0.016114	0.0234443	0.0109623	0.0330126	0.0105315
	236.6	0.0430155	0.0407919	0.0167057	0.0161273	0.0234484	0.0109714	0.0331819	0.0105404
	236.8	0.0430464	0.0408247	0.0164048	0.0161406	0.0236462	0.0109806	0.0330828	0.0105492
	237	0.0431716	0.0408574	0.0167171	0.0161539	0.0242092	0.0109898	0.0322281	0.0105581
	237.2	0.0426524	0.0408902	0.0164872	0.0161671	0.0236188	0.0109989	0.0313218	0.0105669
	237.4	0.0423527	0.040923	0.0162954	0.0161804	0.0235662	0.0110081	0.0313724	0.0105758
	237.6	0.0423162	0.0409558	0.0161834	0.0161937	0.0228298	0.0110172	0.0300191	0.0105846
	237.8	0.042312	0.0409886	0.0165238	0.016207	0.0221834	0.0110264	0.0296243	0.0105935
	238	0.0421441	0.0410213	0.0165251	0.0162203	0.0219928	0.0110355	0.030181	0.0106023
	238.2	0.0417023	0.0410541	0.0162391	0.0162336	0.0212726	0.0110447	0.0297842	0.0106112
	238.4	0.0419644	0.0410869	0.0163438	0.0162469	0.0206405	0.0110539	0.028958	0.0106201
	238.6	0.0417593	0.0411196	0.0164522	0.0162602	0.0205313	0.011063	0.0288967	0.0106289
	238.8	0.0419448	0.0411524	0.0169496	0.0162735	0.0207622	0.0110722	0.0296864	0.0106378
	239	0.0421252	0.0411851	0.0169827	0.0162868	0.0210335	0.0110813	0.0291283	0.0106466
	239.2	0.0414997	0.0412179	0.0162062	0.0163	0.0205771	0.0110905	0.0291747	0.0106555
	239.4	0.0419347	0.0412506	0.0162427	0.0163133	0.0208618	0.0110997	0.0301877	0.0106643
	239.6	0.0418971	0.0412834	0.0158433	0.0163266	0.0202305	0.0111088	0.0303534	0.0106732
	239.8	0.0421169	0.0413161	0.016073	0.0163399	0.0204075	0.011118	0.0303013	0.010682
	240	0.0428332	0.0413489	0.0155856	0.0163532	0.02063	0.0111271	0.0310884	0.0106909
	240.2	0.0431391	0.0413816	0.0154969	0.0163665	0.0208275	0.0111363	0.0314941	0.0106997
	240.4	0.0431526	0.0414144	0.0152762	0.0163798	0.0205964	0.0111454	0.0310696	0.0107086
	240.6	0.0439631	0.0414471	0.0154553	0.016393	0.0218665	0.0111546	0.0320308	0.0107174
	240.8	0.0443692	0.0414798	0.0149148	0.0164063	0.022709	0.0111637	0.0328869	0.0107263
	241	0.0446745	0.0415126	0.0154089	0.0164196	0.0224427	0.0111729	0.0327286	0.0107351
	241.2	0.0446875	0.0415453	0.0152128	0.0164329	0.0222353	0.0111821	0.0326172	0.010744
	241.4	0.0443137	0.041578	0.0146688	0.0164462	0.0218729	0.0111912	0.0331223	0.0107528
	241.6	0.0435267	0.0416107	0.013712	0.0164595	0.0206657	0.0112004	0.0325322	0.0107617
	241.8	0.0432326	0.0416434	0.0136953	0.0164727	0.0203579	0.0112095	0.0320509	0.0107706
	242	0.0425742	0.0416762	0.0128694	0.016486	0.0197467	0.0112187	0.0322726	0.0107794
	242.2	0.0421281	0.0417089	0.0127089	0.0164993	0.0195877	0.0112278	0.031767	0.0107883
	242.4	0.0419516	0.0417416	0.0126514	0.0165126	0.0198412	0.011237	0.0305534	0.0107971
	242.6	0.0413071	0.0417743	0.012633	0.0165259	0.0198777	0.0112461	0.0301805	0.010806
	242.8	0.0409146	0.041807	0.0126852	0.0165391	0.0202587	0.0112553	0.0307314	0.0108148
	243	0.0409842	0.0418397	0.0130712	0.0165524	0.0208267	0.0112644	0.0307111	0.0108237
	243.2	0.0411198	0.0418724	0.0139201	0.0165657	0.0211996	0.0112736	0.0308376	0.0108325
	243.4	0.0418758	0.0419051	0.0147761	0.016579	0.0215756	0.0112827	0.0323443	0.0108414
	243.6	0.0422205	0.0419378	0.0152755	0.0165922	0.0220072	0.0112919	0.0330733	0.0108502
	243.8	0.0423604	0.0419705	0.0157571	0.0166055	0.0216349	0.011301	0.032484	0.0108591
	244	0.0426853	0.0420032	0.015548	0.0166188	0.0212005	0.0113102	0.0326345	0.0108679
	244.2	0.043051	0.0420359	0.0167953	0.0166321	0.0223662	0.0113193	0.0335283	0.0108768
	244.4	0.0433915	0.0420685	0.0172526	0.0166453	0.0224381	0.0113285	0.0327631	0.0108856
	244.6	0.0439499	0.0421012	0.0180487	0.0166586	0.023479	0.0113376	0.033369	0.0108945
	244.8	0.0444653	0.0421339	0.018519	0.0166719	0.0238734	0.0113468	0.0341331	0.0109033
	245	0.0449207	0.0421666	0.0193158	0.0166852	0.0243487	0.011356	0.0341396	0.0109122
	245.2	0.0442561	0.0421992	0.0187872	0.0166984	0.0239692	0.0113651	0.0334636	0.010921
	245.4	0.0440045	0.0422319	0.0187705	0.0167117	0.0241121	0.0113743	0.034056	0.0109299
	245.6	0.0437137	0.0422646	0.0179746	0.016725	0.0240089	0.0113834	0.0335653	0.0109387
	245.8	0.0433068	0.0422972	0.0174919	0.0167382	0.0233443	0.0113925	0.0326907	0.0109476
	246	0.0430657	0.0423299	0.0164418	0.0167515	0.0231594	0.0114017	0.0323888	0.0109564
	246.2	0.0431682	0.0423626	0.0162031	0.0167648	0.0235519	0.0114109	0.0317142	0.0109653
	246.4	0.042565	0.0423952	0.0152306	0.016778	0.0226012	0.01142	0.030897	0.0109741
	246.6	0.0426571	0.0424279	0.0151953	0.0167913	0.0224818	0.0114292	0.0310303	0.010983
	246.8	0.0430138	0.0424605	0.0151342	0.0168046	0.0232723	0.0114383	0.0311479	0.0109918
	247	0.0428438	0.0424932	0.0141296	0.0168178	0.0228219	0.0114474	0.0312159	0.0110007
	247.2	0.0437262	0.0425258	0.0147697	0.0168311	0.0227966	0.0114566	0.0316407	0.0110095
	247.4	0.0437151	0.0425584	0.0139774	0.0168444	0.0224233	0.0114658	0.0313519	0.0110184
	247.6	0.0431323	0.0425911	0.0134942	0.0168576	0.02201	0.0114749	0.0312701	0.0110272
	247.8	0.0433454	0.0426237	0.0136914	0.0168709	0.0216192	0.011484	0.0312349	0.0110361
	248	0.0444051	0.0426564	0.0145286	0.0168842	0.0225147	0.0114932	0.0315405	0.0110449
	248.2	0.0442656	0.042689	0.0148309	0.0168974	0.0228782	0.0115023	0.0318771	0.0110538
	248.4	0.0437989	0.0427216	0.0146291	0.0169107	0.0222331	0.0115115	0.0317862	0.0110626
	248.6	0.0438764	0.0427542	0.0150528	0.016924	0.0229674	0.0115206	0.0316446	0.0110715
	248.8	0.0437321	0.0427869	0.0154452	0.0169372	0.0232086	0.0115298	0.0314496	0.0110803
	249	0.043754	0.0428195	0.0163379	0.0169505	0.0238457	0.0115389	0.0325394	0.0110892
	249.2	0.0433354	0.0428521	0.0164459	0.0169637	0.0236611	0.0115481	0.0321537	0.011098
	249.4	0.0428847	0.0428847	0.0168196	0.016977	0.023525	0.0115572	0.0320306	0.0111069
	249.6	0.0424908	0.0429173	0.0165027	0.0169902	0.0231662	0.0115664	0.0319785	0.0111157
	249.8	0.0422027	0.0429499	0.0163777	0.0170035	0.0225972	0.0115755	0.0317238	0.0111246
	250	0.0421452	0.0429825	0.0163642	0.0170168	0.0220742	0.0115847	0.0311935	0.0111334
	250.2	0.0422795	0.0430151	0.016519	0.01703	0.0215155	0.0115938	0.0314958	0.0111422
	250.4	0.0421637	0.0430477	0.016422	0.0170433	0.0212565	0.011603	0.0315653	0.0111511
	250.6	0.0423494	0.0430803	0.0164647	0.0170565	0.0210605	0.0116121	0.0311596	0.01116
	250.8	0.0421255	0.0431129	0.0159056	0.0170698	0.0204397	0.0116212	0.0311046	0.0111688
	251	0.0417976	0.0431455	0.0153135	0.017083	0.0200265	0.0116304	0.0316679	0.0111776
	251.2	0.0418567	0.0431781	0.0150857	0.0170963	0.0196405	0.0116395	0.031454	0.0111865
	251.4	0.0409758	0.0432107	0.013901	0.0171096	0.0188822	0.0116487	0.0306419	0.0111953
	251.6	0.0414259	0.0432433	0.0141485	0.0171228	0.0192353	0.0116578	0.0313143	0.0112042
	251.8	0.0418139	0.0432758	0.0139003	0.0171361	0.0189332	0.011667	0.0314167	0.011213
	252	0.0421055	0.0433084	0.014121	0.0171493	0.019036	0.0116761	0.0314668	0.0112219
	252.2	0.0421849	0.043341	0.0139688	0.0171626	0.0193604	0.0116853	0.0315153	0.0112307
	252.4	0.0417793	0.0433736	0.0139842	0.0171758	0.0192427	0.0116944	0.0311902	0.0112396
	252.6	0.0425625	0.0434061	0.0145402	0.0171891	0.0202636	0.0117035	0.0314513	0.0112484
	252.8	0.0434659	0.0434387	0.0155255	0.0172023	0.0210206	0.0117127	0.0324129	0.0112573
	253	0.0444464	0.0434713	0.0160511	0.0172156	0.0219002	0.0117218	0.0330873	0.0112661
	253.2	0.0445904	0.0435038	0.0161254	0.0172288	0.0216911	0.011731	0.032889	0.011275
	253.4	0.0443171	0.0435364	0.0165813	0.0172421	0.021378	0.0117401	0.0326468	0.0112838
	253.6	0.0453725	0.043569	0.0168813	0.0172553	0.021269	0.0117493	0.0326621	0.0112926
	253.8	0.0453493	0.0436015	0.0169734	0.0172686	0.0206422	0.0117584	0.0329036	0.0113015
	254	0.0455452	0.0436341	0.0172947	0.0172818	0.0208187	0.0117675	0.0333734	0.0113104
	254.2	0.0457304	0.0436666	0.0174569	0.0172951	0.0209178	0.0117767	0.0331633	0.0113192
	254.4	0.0456349	0.0436991	0.017468	0.0173083	0.0213118	0.0117858	0.0332805	0.011328
	254.6	0.045396	0.0437317	0.0175583	0.0173216	0.0212644	0.011795	0.0332606	0.0113369
	254.8	0.0447404	0.0437642	0.0174484	0.0173348	0.0209291	0.0118041	0.0323722	0.0113457
	255	0.0436491	0.0437968	0.0173022	0.017348	0.0203861	0.0118133	0.0322074	0.0113546
	255.2	0.0439586	0.0438293	0.0170503	0.0173613	0.0208266	0.0118224	0.0323686	0.0113634
	255.4	0.0439679	0.0438618	0.0172173	0.0173745	0.0210866	0.0118315	0.0315774	0.0113723
	255.6	0.0439982	0.0438944	0.017221	0.0173878	0.0208068	0.0118407	0.0311592	0.0113811
	255.8	0.0443044	0.0439269	0.0172402	0.017401	0.0211088	0.0118498	0.031478	0.01139
	256	0.0445795	0.0439594	0.0174474	0.0174142	0.0216969	0.011859	0.0310104	0.0113988
	256.2	0.0443151	0.0439919	0.017414	0.0174275	0.0215665	0.0118681	0.0301445	0.0114077
	256.4	0.0449145	0.0440244	0.0175886	0.0174407	0.0222389	0.0118772	0.0306622	0.0114165
	256.6	0.0462938	0.044057	0.0182766	0.017454	0.023762	0.0118864	0.0321946	0.0114253
	256.8	0.0461827	0.0440895	0.0179759	0.0174672	0.0226613	0.0118955	0.0317459	0.0114342
	257	0.0465523	0.044122	0.0177942	0.0174804	0.0231169	0.0119046	0.031697	0.011443
	257.2	0.0462697	0.0441545	0.0175571	0.0174937	0.0229325	0.0119138	0.0323413	0.0114519
	257.4	0.0460717	0.044187	0.0174873	0.0175069	0.0223583	0.0119229	0.0323602	0.0114607
	257.6	0.0461555	0.0442195	0.0173508	0.0175202	0.0219552	0.0119321	0.0323297	0.0114696
	257.8	0.0453736	0.044252	0.016926	0.0175334	0.0221326	0.0119412	0.0330712	0.0114784
	258	0.044791	0.0442845	0.0165799	0.0175466	0.02209	0.0119504	0.0331455	0.0114872
	258.2	0.0442784	0.044317	0.0167049	0.0175599	0.0218226	0.0119595	0.032857	0.0114961
	258.4	0.0442868	0.0443495	0.0166357	0.0175731	0.0221525	0.0119686	0.0327808	0.0115049
	258.6	0.0437967	0.044382	0.0166724	0.0175863	0.0217634	0.0119778	0.033153	0.0115138
	258.8	0.0431315	0.0444144	0.0170587	0.0175996	0.0213776	0.0119869	0.0331813	0.0115226
	259	0.0435768	0.0444469	0.017953	0.0176128	0.0214993	0.011996	0.0338208	0.0115315
	259.2	0.044116	0.0444794	0.0181417	0.017626	0.0219382	0.0120052	0.0341126	0.0115403
	259.4	0.0434634	0.0445119	0.018145	0.0176393	0.0214897	0.0120143	0.0341491	0.0115492
	259.6	0.0436518	0.0445444	0.0181792	0.0176525	0.0209007	0.0120234	0.0332369	0.011558
	259.8	0.0436555	0.0445768	0.0181337	0.0176657	0.0207817	0.0120326	0.0331943	0.0115669
	260	0.0434292	0.0446093	0.0173753	0.0176789	0.0199002	0.0120417	0.0333774	0.0115757
	260.2	0.0436778	0.0446418	0.017802	0.0176922	0.0197451	0.0120509	0.0329986	0.0115845
	260.4	0.0444554	0.0446742	0.0178702	0.0177054	0.0201026	0.01206	0.0333676	0.0115934
	260.6	0.0445602	0.0447067	0.0178557	0.0177186	0.0202863	0.0120691	0.0339984	0.0116022
	260.8	0.0441693	0.0447391	0.0171997	0.0177319	0.0191295	0.0120783	0.0325743	0.0116111
	261	0.0445208	0.0447716	0.0175132	0.0177451	0.0201861	0.0120874	0.0324786	0.0116199
	261.2	0.0443283	0.044804	0.0176228	0.0177583	0.0204391	0.0120965	0.0331666	0.0116288
	261.4	0.0446081	0.0448365	0.0174075	0.0177715	0.0206735	0.0121057	0.0325827	0.0116376
	261.6	0.0445965	0.0448689	0.0170524	0.0177848	0.0205968	0.0121148	0.0320567	0.0116464
	261.8	0.0444437	0.0449014	0.0169043	0.017798	0.0209175	0.0121239	0.032136	0.0116553
	262	0.0447739	0.0449338	0.0170365	0.0178112	0.021722	0.0121331	0.0325626	0.0116641
	262.2	0.0442736	0.0449663	0.0163366	0.0178244	0.0215784	0.0121422	0.0318022	0.011673
	262.4	0.0447167	0.0449987	0.016117	0.0178377	0.0218509	0.0121513	0.031595	0.0116818
	262.6	0.045233	0.0450311	0.0168899	0.0178509	0.0224921	0.0121605	0.0326835	0.0116907
	262.8	0.0447484	0.0450636	0.0166257	0.0178641	0.0226584	0.0121696	0.0327973	0.0116995
	263	0.0445307	0.045096	0.0167602	0.0178773	0.0222068	0.0121788	0.0324231	0.0117083
	263.2	0.0444365	0.0451284	0.0165366	0.0178906	0.0225757	0.0121879	0.0326336	0.0117172
	263.4	0.0447573	0.0451608	0.0165486	0.0179038	0.0228307	0.012197	0.0330582	0.011726
	263.6	0.0443992	0.0451932	0.0165092	0.017917	0.0218931	0.0122062	0.0327175	0.0117349
	263.8	0.0444899	0.0452257	0.0160931	0.0179302	0.0217559	0.0122153	0.0332909	0.0117437
	264	0.0449297	0.0452581	0.0157369	0.0179434	0.0218712	0.0122244	0.0340621	0.0117525
	264.2	0.0451036	0.0452905	0.0165529	0.0179567	0.021947	0.0122335	0.0343599	0.0117614
	264.4	0.0457565	0.0453229	0.017112	0.0179699	0.0225185	0.0122427	0.0349927	0.0117702
	264.6	0.0461614	0.0453553	0.0174678	0.0179831	0.0228195	0.0122518	0.034726	0.0117791
	264.8	0.0462402	0.0453877	0.0181916	0.0179963	0.0228672	0.0122609	0.0349921	0.0117879
	265	0.046709	0.0454201	0.0194645	0.0180095	0.0236613	0.0122701	0.0358494	0.0117967
	265.2	0.0470424	0.0454525	0.0193952	0.0180227	0.0236268	0.0122792	0.0352418	0.0118056
	265.4	0.0474633	0.0454849	0.0192609	0.0180359	0.0235215	0.0122883	0.0350107	0.0118144
	265.6	0.0477769	0.0455173	0.0194202	0.0180492	0.0238438	0.0122975	0.0353037	0.0118233
	265.8	0.0477238	0.0455497	0.0197073	0.0180624	0.0243629	0.0123066	0.0346867	0.0118321
	266	0.0474951	0.0455821	0.0191282	0.0180756	0.0240433	0.0123157	0.0341301	0.0118409
	266.2	0.0475372	0.0456145	0.0190243	0.0180888	0.0241279	0.0123249	0.0341332	0.0118498
	266.4	0.0474519	0.0456468	0.019014	0.018102	0.0238197	0.012334	0.0333701	0.0118586
	266.6	0.0474505	0.0456792	0.0189283	0.0181152	0.0237539	0.0123431	0.032819	0.0118675
	266.8	0.0472803	0.0457116	0.0181606	0.0181284	0.0237111	0.0123523	0.033101	0.0118763
	267	0.0477625	0.0457439	0.0182928	0.0181416	0.0239131	0.0123614	0.0322916	0.0118852
	267.2	0.0483608	0.0457763	0.0187188	0.0181549	0.0242092	0.0123705	0.032027	0.011894
	267.4	0.0480303	0.0458087	0.0182939	0.0181681	0.023821	0.0123796	0.0319296	0.0119028
	267.6	0.0472812	0.0458411	0.0176485	0.0181813	0.0233722	0.0123888	0.0318011	0.0119117
	267.8	0.0472901	0.0458734	0.0171948	0.0181945	0.0231424	0.0123979	0.0309825	0.0119205
	268	0.0474462	0.0459058	0.0174647	0.0182077	0.0233327	0.012407	0.0315647	0.0119294
	268.2	0.0477879	0.0459381	0.018098	0.0182209	0.0233124	0.0124162	0.0316603	0.0119382
	268.4	0.0479458	0.0459705	0.0184708	0.0182341	0.0234484	0.0124253	0.031815	0.011947
	268.6	0.0476091	0.0460028	0.0188075	0.0182473	0.0231803	0.0124344	0.0317048	0.0119559
	268.8	0.0482064	0.0460352	0.0195615	0.0182605	0.0236999	0.0124435	0.0327395	0.0119647
	269	0.0476899	0.0460675	0.0195919	0.0182737	0.0233808	0.0124527	0.0328386	0.0119735
	269.2	0.0471382	0.0460999	0.0188474	0.0182869	0.0227927	0.0124618	0.0322572	0.0119824
	269.4	0.0475587	0.0461322	0.0191788	0.0183001	0.0235107	0.0124709	0.0332251	0.0119912
	269.6	0.0468338	0.0461645	0.0188313	0.0183133	0.0235878	0.01248	0.0333764	0.0120001
	269.8	0.0469383	0.0461969	0.0192588	0.0183265	0.0237965	0.0124892	0.0341274	0.0120089
	270	0.047324	0.0462292	0.0193864	0.0183397	0.0237334	0.0124983	0.0343372	0.0120178
	270.2	0.0477798	0.0462615	0.0199668	0.0183529	0.0244007	0.0125074	0.0353041	0.0120266
	270.4	0.047198	0.0462939	0.0196152	0.0183661	0.0239189	0.0125165	0.0347166	0.0120354
	270.6	0.0476022	0.0463262	0.019104	0.0183793	0.0240684	0.0125257	0.0344076	0.0120443
	270.8	0.0474646	0.0463585	0.01836	0.0183925	0.0233217	0.0125348	0.0337141	0.0120531
	271	0.0476013	0.0463908	0.0180363	0.0184057	0.0231885	0.0125439	0.0335411	0.0120619
	271.2	0.0471773	0.0464231	0.0180493	0.0184189	0.0229033	0.0125531	0.0331435	0.0120708
	271.4	0.0469784	0.0464555	0.0173825	0.0184321	0.0227466	0.0125622	0.0325294	0.0120796
	271.6	0.046899	0.0464878	0.0170814	0.0184453	0.022829	0.0125713	0.0327563	0.0120885
	271.8	0.0472092	0.0465201	0.0173703	0.0184585	0.0225161	0.0125804	0.0326674	0.0120973
	272	0.0478447	0.0465524	0.0172073	0.0184717	0.0221751	0.0125896	0.0324017	0.0121061
	272.2	0.0480449	0.0465847	0.0173076	0.0184849	0.022108	0.0125987	0.0323184	0.012115
	272.4	0.0477352	0.046617	0.0172309	0.0184981	0.0221878	0.0126078	0.0325842	0.0121238
	272.6	0.0473891	0.0466493	0.0173732	0.0185113	0.0213904	0.0126169	0.0313195	0.0121326
	272.8	0.0476033	0.0466816	0.0174629	0.0185245	0.0210912	0.0126261	0.031525	0.0121415
	273	0.0464332	0.0467139	0.017144	0.0185377	0.0207084	0.0126352	0.0316639	0.0121503
	273.2	0.0461839	0.0467461	0.0166546	0.0185509	0.0203493	0.0126443	0.0309874	0.0121592
	273.4	0.0467291	0.0467784	0.0166556	0.0185641	0.0208395	0.0126534	0.0314036	0.012168
	273.6	0.0473288	0.0468107	0.0168467	0.0185773	0.0216117	0.0126625	0.032571	0.0121768
	273.8	0.0480547	0.046843	0.0176448	0.0185905	0.022374	0.0126717	0.0327271	0.0121857
	274	0.0479417	0.0468753	0.017617	0.0186036	0.0216265	0.0126808	0.0318166	0.0121945
	274.2	0.0473495	0.0469075	0.01767	0.0186168	0.0214725	0.0126899	0.0316668	0.0122033
	274.4	0.046728	0.0469398	0.0166041	0.01863	0.021104	0.012699	0.0306927	0.0122122
	274.6	0.0463678	0.0469721	0.0159096	0.0186432	0.0205838	0.0127082	0.0296037	0.012221
	274.8	0.0466581	0.0470043	0.0164358	0.0186564	0.020641	0.0127173	0.0293926	0.0122299
	275	0.0472381	0.0470366	0.0164442	0.0186696	0.0211729	0.0127264	0.0297785	0.0122387
	275.2	0.0470894	0.0470689	0.0165485	0.0186828	0.0211813	0.0127355	0.0300009	0.0122475
	275.4	0.0478543	0.0471011	0.0171374	0.018696	0.0219077	0.0127446	0.0298587	0.0122564
	275.6	0.0481666	0.0471334	0.0172751	0.0187092	0.02257	0.0127538	0.0304349	0.0122652
	275.8	0.0482663	0.0471656	0.0171378	0.0187223	0.0216241	0.0127629	0.0313291	0.012274
	276	0.0488736	0.0471979	0.0176413	0.0187355	0.0215069	0.012772	0.0310636	0.0122829
	276.2	0.0487554	0.0472301	0.0181452	0.0187487	0.0214211	0.0127811	0.0304855	0.0122917
	276.4	0.0475394	0.0472624	0.0177292	0.0187619	0.0207102	0.0127903	0.0306833	0.0123005
	276.6	0.0471159	0.0472946	0.0187045	0.0187751	0.0205328	0.0127994	0.0308543	0.0123094
	276.8	0.0475604	0.0473268	0.0192285	0.0187883	0.0211016	0.0128085	0.0309103	0.0123182
	277	0.0474017	0.0473591	0.0195242	0.0188015	0.0211365	0.0128176	0.0316444	0.0123271
	277.2	0.0476939	0.0473913	0.0191348	0.0188146	0.0207353	0.0128267	0.031805	0.0123359
	277.4	0.048347	0.0474236	0.0194898	0.0188278	0.0206699	0.0128359	0.0320845	0.0123447
	277.6	0.0481117	0.0474558	0.0194463	0.018841	0.0207926	0.012845	0.0316339	0.0123536
	277.8	0.0473314	0.047488	0.0191411	0.0188542	0.0200423	0.0128541	0.0311246	0.0123624
	278	0.0472194	0.0475202	0.0189562	0.0188674	0.0196699	0.0128632	0.0302427	0.0123712
	278.2	0.0467591	0.0475525	0.0187175	0.0188805	0.0193542	0.0128723	0.0293963	0.0123801
	278.4	0.0467875	0.0475847	0.0188418	0.0188937	0.0198813	0.0128814	0.0295872	0.0123889
	278.6	0.0474791	0.0476169	0.0192131	0.0189069	0.0209316	0.0128906	0.030292	0.0123977
	278.8	0.0475112	0.0476491	0.0196403	0.0189201	0.0209177	0.0128997	0.0299464	0.0124066
	279	0.0480224	0.0476813	0.020182	0.0189332	0.0212618	0.0129088	0.0305852	0.0124154
	279.2	0.0483269	0.0477135	0.0201773	0.0189464	0.0217683	0.0129179	0.0315621	0.0124242
	279.4	0.0484317	0.0477457	0.0202376	0.0189596	0.0221229	0.0129271	0.0317198	0.0124331
	279.6	0.0485877	0.0477779	0.0203148	0.0189728	0.0221895	0.0129362	0.032815	0.0124419
	279.8	0.0485912	0.0478101	0.0203082	0.0189859	0.0220984	0.0129453	0.0338778	0.0124507
	280	0.0489111	0.0478423	0.0209345	0.0189991	0.0229486	0.0129544	0.0340266	0.0124596
	280.2	0.0480069	0.0478745	0.0205722	0.0190123	0.0225382	0.0129635	0.0340845	0.0124684
	280.4	0.048239	0.0479067	0.0207759	0.0190255	0.0234011	0.0129726	0.0354975	0.0124772
	280.6	0.0486355	0.0479389	0.0212961	0.0190386	0.0243996	0.0129818	0.0361268	0.0124861
	280.8	0.0488594	0.0479711	0.021045	0.0190518	0.0242026	0.0129909	0.0363531	0.0124949
	281	0.0493899	0.0480032	0.0217352	0.019065	0.0246781	0.013	0.0372482	0.0125037
	281.2	0.0488628	0.0480354	0.020342	0.0190781	0.0233725	0.0130091	0.0358173	0.0125126
	281.4	0.0492292	0.0480676	0.0204684	0.0190913	0.023165	0.0130182	0.0360172	0.0125214
	281.6	0.0489824	0.0480998	0.0202867	0.0191045	0.023433	0.0130273	0.0350313	0.0125302
	281.8	0.0491943	0.0481319	0.0199202	0.0191177	0.0232306	0.0130364	0.0347913	0.0125391
	282	0.0485322	0.0481641	0.0199306	0.0191308	0.0230219	0.0130456	0.0337503	0.0125479
	282.2	0.048654	0.0481963	0.0200694	0.019144	0.0228578	0.0130547	0.0336631	0.0125567
	282.4	0.0487206	0.0482284	0.0201801	0.0191572	0.0233322	0.0130638	0.0333265	0.0125656
	282.6	0.0488344	0.0482606	0.01988	0.0191703	0.0232247	0.0130729	0.0331893	0.0125744
	282.8	0.0488955	0.0482928	0.0205948	0.0191835	0.0231253	0.013082	0.0325269	0.0125832
	283	0.0494216	0.0483249	0.0211033	0.0191967	0.0232853	0.0130911	0.0322888	0.0125921
	283.2	0.0490999	0.048357	0.0204195	0.0192098	0.0230397	0.0131003	0.0319866	0.0126009
	283.4	0.048724	0.0483892	0.0200904	0.019223	0.0225701	0.0131094	0.0319593	0.0126097
	283.6	0.0491358	0.0484214	0.020163	0.0192362	0.0230029	0.0131185	0.0313006	0.0126186
	283.8	0.047976	0.0484535	0.0193583	0.0192493	0.0225522	0.0131276	0.0305504	0.0126274
	284	0.0483945	0.0484856	0.0198799	0.0192625	0.0232248	0.0131367	0.0312066	0.0126362
	284.2	0.0482063	0.0485178	0.0188763	0.0192756	0.0223146	0.0131458	0.0304596	0.0126451
	284.4	0.0486137	0.0485499	0.0186457	0.0192888	0.0228332	0.0131549	0.0302202	0.0126539
	284.6	0.048717	0.048582	0.0186487	0.019302	0.0234859	0.013164	0.0309746	0.0126627
	284.8	0.0487878	0.0486142	0.0183944	0.0193151	0.0232745	0.0131731	0.0307002	0.0126716
	285	0.0484796	0.0486463	0.0183049	0.0193283	0.0226212	0.0131823	0.029812	0.0126804
	285.2	0.04862	0.0486784	0.0179286	0.0193414	0.0217226	0.0131914	0.0299588	0.0126892
	285.4	0.0493712	0.0487105	0.0185651	0.0193546	0.0218855	0.0132005	0.0309921	0.0126981
	285.6	0.0492356	0.0487427	0.0188298	0.0193678	0.021723	0.0132096	0.030921	0.0127069
	285.8	0.0496778	0.0487748	0.0194756	0.0193809	0.0218839	0.0132187	0.0320559	0.0127157
	286	0.0498985	0.0488069	0.0198065	0.0193941	0.0220925	0.0132278	0.0330693	0.0127245
	286.2	0.0504068	0.048839	0.0198206	0.0194072	0.0218921	0.0132369	0.033547	0.0127334
	286.4	0.0508971	0.0488711	0.020421	0.0194204	0.0224196	0.0132461	0.0339211	0.0127422
	286.6	0.0512302	0.0489032	0.0210474	0.0194336	0.0229435	0.0132552	0.0347646	0.012751
	286.8	0.0513002	0.0489353	0.021386	0.0194467	0.023079	0.0132643	0.0354774	0.0127599
	287	0.0518898	0.0489674	0.0221749	0.0194599	0.0237789	0.0132734	0.0359894	0.0127687
	287.2	0.0518531	0.0489995	0.0225651	0.019473	0.0242196	0.0132825	0.0362379	0.0127775
	287.4	0.0515736	0.0490316	0.0224213	0.0194862	0.0240217	0.0132916	0.0364903	0.0127864
	287.6	0.0513421	0.0490637	0.0223944	0.0194993	0.0244318	0.0133007	0.0360694	0.0127952
	287.8	0.0509362	0.0490958	0.022911	0.0195125	0.0247837	0.0133098	0.035627	0.012804
	288	0.0510141	0.0491279	0.0223813	0.0195256	0.0247876	0.0133189	0.0355222	0.0128129
	288.2	0.0511498	0.04916	0.0219033	0.0195388	0.0244811	0.013328	0.0352388	0.0128217
	288.4	0.0510386	0.0491921	0.0221155	0.0195519	0.0250391	0.0133372	0.0343675	0.0128305
	288.6	0.0503143	0.0492241	0.0219032	0.0195651	0.0245379	0.0133463	0.0337573	0.0128393
	288.8	0.0496035	0.0492562	0.0218235	0.0195782	0.0239172	0.0133554	0.0333816	0.0128482
	289	0.0495894	0.0492883	0.0222027	0.0195914	0.0235984	0.0133645	0.0325422	0.012857
	289.2	0.050499	0.0493203	0.0231091	0.0196045	0.0238754	0.0133736	0.0327551	0.0128658
	289.4	0.050572	0.0493524	0.0231229	0.0196177	0.0239809	0.0133827	0.0338187	0.0128747
	289.6	0.0507831	0.0493845	0.0237008	0.0196308	0.0241162	0.0133918	0.0342539	0.0128835
	289.8	0.0506969	0.0494165	0.0233731	0.019644	0.0237727	0.0134009	0.0344037	0.0128923
	290	0.0506753	0.0494486	0.0230641	0.0196571	0.0232766	0.01341	0.0346651	0.0129012
	290.2	0.0506014	0.0494807	0.0227204	0.0196703	0.0231057	0.0134191	0.0339924	0.01291
	290.4	0.0509132	0.0495127	0.0225622	0.0196834	0.0229471	0.0134282	0.0338573	0.0129188
	290.6	0.0506482	0.0495448	0.0223424	0.0196966	0.0227209	0.0134373	0.0340611	0.0129277
	290.8	0.0513787	0.0495768	0.0226166	0.0197097	0.0236411	0.0134464	0.0351572	0.0129365
	291	0.0515574	0.0496089	0.0224065	0.0197228	0.0237619	0.0134556	0.034716	0.0129453
	291.2	0.0506918	0.0496409	0.0215278	0.019736	0.0231774	0.0134647	0.0343509	0.0129541
	291.4	0.0508735	0.0496729	0.0211163	0.0197491	0.0232739	0.0134738	0.0350887	0.012963
	291.6	0.050126	0.049705	0.0199766	0.0197623	0.0225386	0.0134829	0.0340358	0.0129718
	291.8	0.0502218	0.049737	0.0198579	0.0197754	0.0225163	0.013492	0.033511	0.0129806
	292	0.0502548	0.0497691	0.0187396	0.0197885	0.0218941	0.0135011	0.0332988	0.0129894
	292.2	0.0506097	0.0498011	0.0193233	0.0198017	0.0218607	0.0135102	0.0331475	0.0129983
	292.4	0.0504076	0.0498331	0.0191482	0.0198148	0.0217625	0.0135193	0.0323684	0.0130071
	292.6	0.049984	0.0498651	0.0189956	0.019828	0.0219106	0.0135284	0.0323595	0.0130159
	292.8	0.0502945	0.0498972	0.0190843	0.0198411	0.0223701	0.0135375	0.03217	0.0130248
	293	0.0503819	0.0499292	0.0192412	0.0198542	0.0225608	0.0135466	0.0316963	0.0130336
	293.2	0.0510209	0.0499612	0.0202345	0.0198674	0.0237634	0.0135557	0.032503	0.0130424
	293.4	0.0511434	0.0499932	0.0196763	0.0198805	0.0242491	0.0135648	0.033103	0.0130513
	293.6	0.0508783	0.0500252	0.0195048	0.0198936	0.0234066	0.0135739	0.0322966	0.0130601
	293.8	0.0509339	0.0500572	0.0192416	0.0199068	0.0232206	0.013583	0.0318061	0.0130689
	294	0.0516344	0.0500892	0.0202276	0.0199199	0.0238269	0.0135921	0.0323454	0.0130777
	294.2	0.0513564	0.0501212	0.0201481	0.0199331	0.0238042	0.0136012	0.03208	0.0130866
	294.4	0.052028	0.0501532	0.0206891	0.0199462	0.024311	0.0136103	0.0325413	0.0130954
	294.6	0.0518218	0.0501852	0.0212055	0.0199593	0.0250904	0.0136194	0.0326138	0.0131042
	294.8	0.051364	0.0502172	0.0207795	0.0199725	0.0253384	0.0136285	0.0329334	0.013113
	295	0.0502016	0.0502492	0.0200374	0.0199856	0.025029	0.0136376	0.0324721	0.0131219
	295.2	0.0500604	0.0502812	0.0200533	0.0199987	0.0251072	0.0136467	0.0316961	0.0131307
	295.4	0.0503151	0.0503132	0.0201011	0.0200119	0.0253373	0.0136559	0.0326248	0.0131395
	295.6	0.0502241	0.0503452	0.0202103	0.020025	0.0250068	0.013665	0.032256	0.0131483
	295.8	0.050689	0.0503772	0.0205809	0.0200381	0.0250909	0.0136741	0.0315147	0.0131572
	296	0.0507734	0.0504091	0.0204943	0.0200512	0.0240298	0.0136831	0.0308892	0.013166
	296.2	0.0507743	0.0504411	0.0210546	0.0200644	0.0241462	0.0136923	0.0313946	0.0131748
	296.4	0.0512172	0.0504731	0.0213739	0.0200775	0.0241408	0.0137014	0.0308455	0.0131837
	296.6	0.0505005	0.0505051	0.0213656	0.0200906	0.0232861	0.0137105	0.0303917	0.0131925
	296.8	0.0508364	0.050537	0.0217502	0.0201038	0.0232758	0.0137196	0.0306279	0.0132013
	297	0.0512014	0.050569	0.0218941	0.0201169	0.023249	0.0137287	0.0308515	0.0132101
	297.2	0.0516801	0.0506009	0.0214905	0.02013	0.0228384	0.0137378	0.0301652	0.013219
	297.4	0.0518078	0.0506329	0.0210521	0.0201431	0.0218794	0.0137469	0.0299936	0.0132278
	297.6	0.0517299	0.0506649	0.021278	0.0201563	0.0211457	0.013756	0.0296397	0.0132366
	297.8	0.0517389	0.0506968	0.0217289	0.0201694	0.0203491	0.0137651	0.0292206	0.0132454
	298	0.0518307	0.0507288	0.0229165	0.0201825	0.0209597	0.0137742	0.030389	0.0132543
	298.2	0.0517949	0.0507607	0.0232117	0.0201956	0.0209432	0.0137833	0.0306972	0.0132631
	298.4	0.051824	0.0507927	0.023482	0.0202088	0.0210006	0.0137924	0.0307625	0.0132719
	298.6	0.0511035	0.0508246	0.023231	0.0202219	0.0211518	0.0138015	0.0308697	0.0132807
	298.8	0.0510072	0.0508565	0.0226448	0.020235	0.0217123	0.0138106	0.0313734	0.0132896
	299	0.0511192	0.0508885	0.0226285	0.0202481	0.0218802	0.0138197	0.0312108	0.0132984
	299.2	0.0514584	0.0509204	0.0229279	0.0202613	0.0220898	0.0138288	0.0310005	0.0133072
	299.4	0.0520224	0.0509524	0.0230786	0.0202744	0.0229242	0.0138379	0.0327739	0.013316
	299.6	0.0517286	0.0509843	0.0228122	0.0202875	0.0226213	0.013847	0.0325694	0.0133249
	299.8	0.051908	0.0510162	0.0229449	0.0203006	0.0225985	0.013856	0.0323114	0.0133337
	300	0.0521879	0.0510481	0.0230355	0.0203137	0.0220641	0.0138651	0.0330309	0.0133425
	300.2	0.0519383	0.0510801	0.0225091	0.0203268	0.0222135	0.0138742	0.0334791	0.0133513
	300.4	0.0516913	0.051112	0.0220916	0.02034	0.0216472	0.0138833	0.0335497	0.0133602
	300.6	0.0521936	0.0511439	0.0224457	0.0203531	0.0218792	0.0138924	0.0345771	0.013369
	300.8	0.0524221	0.0511758	0.0222203	0.0203662	0.0221644	0.0139015	0.0349597	0.0133778
	301	0.052246	0.0512077	0.0213726	0.0203793	0.0217502	0.0139106	0.0349084	0.0133866
	301.2	0.052592	0.0512396	0.0217641	0.0203924	0.0218938	0.0139197	0.0348043	0.0133955
	301.4	0.0529854	0.0512715	0.0223515	0.0204055	0.0222191	0.0139288	0.0351594	0.0134043
	301.6	0.052469	0.0513034	0.022631	0.0204186	0.0220074	0.0139379	0.0356262	0.0134131
	301.8	0.0522925	0.0513353	0.0230772	0.0204318	0.021794	0.013947	0.035489	0.0134219
	302	0.0525482	0.0513672	0.0236402	0.0204449	0.0227177	0.0139561	0.035833	0.0134308
	302.2	0.0522435	0.0513991	0.023238	0.020458	0.0223585	0.0139652	0.035929	0.0134396
	302.4	0.0520507	0.051431	0.0231504	0.0204711	0.022291	0.0139743	0.0354471	0.0134484
	302.6	0.0520269	0.0514629	0.022992	0.0204842	0.0228718	0.0139834	0.0346746	0.0134572
	302.8	0.0520234	0.0514948	0.0228457	0.0204973	0.0231105	0.0139925	0.0348776	0.0134661
	303	0.0519478	0.0515267	0.0234003	0.0205104	0.023154	0.0140016	0.0343666	0.0134749
	303.2	0.0522519	0.0515586	0.0233735	0.0205236	0.0238006	0.0140107	0.0334554	0.0134837
	303.4	0.0523912	0.0515904	0.0232759	0.0205367	0.0238437	0.0140198	0.0332847	0.0134925
	303.6	0.0522053	0.0516223	0.0228726	0.0205498	0.0240647	0.0140289	0.0333855	0.0135014
	303.8	0.0525849	0.0516542	0.0238134	0.0205629	0.0246004	0.014038	0.0331932	0.0135102
	304	0.0520548	0.0516861	0.0236897	0.020576	0.0243274	0.0140471	0.0328358	0.013519
	304.2	0.0518022	0.0517179	0.0236341	0.0205891	0.0249286	0.0140562	0.0331065	0.0135278
	304.4	0.0518655	0.0517498	0.0241461	0.0206022	0.0248991	0.0140653	0.0330302	0.0135366
	304.6	0.0522655	0.0517817	0.0244848	0.0206153	0.0248829	0.0140743	0.0326897	0.0135455
	304.8	0.0518117	0.0518135	0.0240498	0.0206284	0.0251155	0.0140835	0.0329047	0.0135543
	305	0.0519978	0.0518454	0.0240188	0.0206415	0.0254668	0.0140925	0.0333348	0.0135631
	305.2	0.0517531	0.0518772	0.0242551	0.0206546	0.0249761	0.0141016	0.0330971	0.0135719
	305.4	0.0521907	0.0519091	0.0239343	0.0206677	0.0248456	0.0141107	0.0334441	0.0135808
	305.6	0.0518831	0.0519409	0.0231817	0.0206808	0.0242124	0.0141198	0.0334439	0.0135896
	305.8	0.0512612	0.0519728	0.0222526	0.0206939	0.0231792	0.0141289	0.0325288	0.0135984
	306	0.0512861	0.0520046	0.0220688	0.020707	0.022804	0.014138	0.0323552	0.0136072
	306.2	0.0514476	0.0520365	0.0214632	0.0207201	0.0225835	0.0141471	0.032425	0.013616
	306.4	0.0518521	0.0520683	0.0214363	0.0207332	0.0225833	0.0141562	0.0323855	0.0136249
	306.6	0.0523765	0.0521001	0.0216501	0.0207463	0.0230426	0.0141653	0.0324137	0.0136337
	306.8	0.0531717	0.052132	0.0217816	0.0207594	0.0239011	0.0141744	0.0324884	0.0136425
	307	0.0535286	0.0521638	0.0218763	0.0207725	0.0240588	0.0141835	0.0323001	0.0136513
	307.2	0.0543636	0.0521956	0.0218937	0.0207856	0.0251462	0.0141925	0.0326468	0.0136601
	307.4	0.0539073	0.0522275	0.0223573	0.0207987	0.0252772	0.0142016	0.0326844	0.013669
	307.6	0.0536762	0.0522593	0.0224791	0.0208118	0.0251575	0.0142107	0.0335092	0.0136778
	307.8	0.0533741	0.0522911	0.0232916	0.0208249	0.0252527	0.0142198	0.0335922	0.0136866
	308	0.0533688	0.0523229	0.0238551	0.020838	0.0252519	0.0142289	0.0329659	0.0136954
	308.2	0.0534991	0.0523547	0.0243917	0.0208511	0.0251363	0.014238	0.0332594	0.0137043
	308.4	0.0527436	0.0523865	0.0239935	0.0208642	0.024459	0.0142471	0.0331977	0.0137131
	308.6	0.052902	0.0524183	0.0241527	0.0208773	0.0248641	0.0142562	0.0331572	0.0137219
	308.8	0.0528221	0.0524502	0.0245528	0.0208904	0.0253739	0.0142653	0.0337516	0.0137307
	309	0.0531157	0.0524819	0.025363	0.0209035	0.0252104	0.0142744	0.0344783	0.0137395
	309.2	0.0527994	0.0525137	0.0250223	0.0209166	0.0246418	0.0142834	0.0338406	0.0137484
	309.4	0.0532115	0.0525456	0.0250316	0.0209297	0.0242895	0.0142925	0.0336965	0.0137572
	309.6	0.0530079	0.0525774	0.0247534	0.0209428	0.0236069	0.0143016	0.033761	0.013766
	309.8	0.0530235	0.0526091	0.0246797	0.0209559	0.0234676	0.0143107	0.0337315	0.0137748
	310	0.0533599	0.0526409	0.0248734	0.020969	0.0233656	0.0143198	0.0333939	0.0137836
	310.2	0.0531911	0.0526727	0.0243888	0.020982	0.0231263	0.0143289	0.033835	0.0137925
	310.4	0.0531321	0.0527045	0.024362	0.0209951	0.0235902	0.014338	0.0341753	0.0138013
	310.6	0.0532064	0.0527363	0.0241634	0.0210082	0.0236346	0.0143471	0.0337624	0.0138101
	310.8	0.0533792	0.0527681	0.0237435	0.0210213	0.0235917	0.0143562	0.0339156	0.0138189
	311	0.0535352	0.0527998	0.023766	0.0210344	0.0237324	0.0143652	0.0349146	0.0138277
	311.2	0.0531785	0.0528316	0.022958	0.0210475	0.0235702	0.0143743	0.0346511	0.0138366
	311.4	0.0527119	0.0528634	0.0229181	0.0210606	0.0229253	0.0143834	0.035018	0.0138454
	311.6	0.053027	0.0528952	0.022493	0.0210737	0.0231704	0.0143925	0.0355057	0.0138542
	311.8	0.0529655	0.0529269	0.0220797	0.0210868	0.0240501	0.0144016	0.0357872	0.013863
	312	0.0531218	0.0529587	0.0222397	0.0210998	0.023778	0.0144107	0.0356643	0.0138718
	312.2	0.0534017	0.0529905	0.0223972	0.0211129	0.0246246	0.0144198	0.036471	0.0138807
	312.4	0.0532503	0.0530222	0.0213025	0.021126	0.0249445	0.0144289	0.0367171	0.0138895
	312.6	0.05389	0.053054	0.0217662	0.0211391	0.025406	0.0144379	0.0365752	0.0138983
	312.8	0.0548143	0.0530857	0.022667	0.0211522	0.0266561	0.014447	0.0370535	0.0139071
	313	0.0552227	0.0531175	0.0223255	0.0211653	0.0264041	0.0144561	0.03723	0.0139159
	313.2	0.0547506	0.0531492	0.0220369	0.0211783	0.0260696	0.0144652	0.0370549	0.0139247
	313.4	0.0551948	0.0531809	0.0222409	0.0211914	0.0260279	0.0144743	0.0366021	0.0139336
	313.6	0.0558139	0.0532127	0.0220729	0.0212045	0.02619	0.0144834	0.0364402	0.0139424
	313.8	0.0554258	0.0532444	0.0217344	0.0212176	0.0258806	0.0144925	0.0361719	0.0139512
	314	0.0553744	0.0532762	0.0218705	0.0212307	0.0253888	0.0145015	0.0359993	0.01396
	314.2	0.0547987	0.0533079	0.0215351	0.0212437	0.0246561	0.0145106	0.0352949	0.0139688
	314.4	0.0542774	0.0533396	0.0213838	0.0212568	0.0245376	0.0145197	0.0351822	0.0139777
	314.6	0.0542687	0.0533714	0.0215059	0.0212699	0.0241976	0.0145288	0.0350686	0.0139865
	314.8	0.0539622	0.0534031	0.0214452	0.021283	0.0234	0.0145379	0.0339594	0.0139953
	315	0.0536088	0.0534348	0.0213982	0.0212961	0.0232599	0.014547	0.0335294	0.0140041
	315.2	0.0531372	0.0534665	0.0212418	0.0213091	0.0231915	0.014556	0.0336268	0.0140129
	315.4	0.0533002	0.0534982	0.0216296	0.0213222	0.0237134	0.0145651	0.0330025	0.0140217
	315.6	0.0528937	0.05353	0.0212726	0.0213353	0.0235839	0.0145742	0.0324416	0.0140306
	315.8	0.0526203	0.0535617	0.0218023	0.0213483	0.0242995	0.0145833	0.0334611	0.0140394
	316	0.0529208	0.0535934	0.0224543	0.0213614	0.024008	0.0145924	0.0325334	0.0140482
	316.2	0.0531867	0.0536251	0.0227004	0.0213745	0.0247595	0.0146015	0.0321924	0.014057
	316.4	0.053292	0.0536568	0.0221867	0.0213876	0.0249329	0.0146105	0.0325889	0.0140658
	316.6	0.0530867	0.0536885	0.0222139	0.0214007	0.0247771	0.0146196	0.0319719	0.0140747
	316.8	0.0533863	0.0537202	0.0222866	0.0214137	0.0247703	0.0146287	0.0314262	0.0140835
	317	0.0530494	0.0537519	0.0212148	0.0214268	0.0240033	0.0146378	0.0313495	0.0140923
	317.2	0.0532618	0.0537836	0.0214915	0.0214399	0.0244886	0.0146469	0.0318876	0.0141011
	317.4	0.0533003	0.0538153	0.0207271	0.0214529	0.0241346	0.0146559	0.030849	0.0141099
	317.6	0.0537775	0.053847	0.0208713	0.021466	0.0239577	0.014665	0.0313464	0.0141187
	317.8	0.0539184	0.0538787	0.0206686	0.0214791	0.0241681	0.0146741	0.0322878	0.0141276
	318	0.0544653	0.0539103	0.0207019	0.0214921	0.0240033	0.0146832	0.0327334	0.0141364
	318.2	0.0538786	0.053942	0.0207984	0.0215052	0.0233091	0.0146923	0.0324414	0.0141452
	318.4	0.0537184	0.0539737	0.020968	0.0215183	0.024181	0.0147014	0.0333749	0.014154
	318.6	0.0534024	0.0540054	0.0204398	0.0215313	0.0234576	0.0147104	0.0333149	0.0141628
	318.8	0.0528785	0.054037	0.0202981	0.0215444	0.0226064	0.0147195	0.032531	0.0141716
	319	0.0537404	0.0540687	0.0207449	0.0215575	0.023303	0.0147286	0.0332672	0.0141805
	319.2	0.0538026	0.0541004	0.0209534	0.0215705	0.0233278	0.0147377	0.0339074	0.0141893
	319.4	0.0537975	0.0541321	0.0209832	0.0215836	0.0228885	0.0147467	0.033422	0.0141981
	319.6	0.0540391	0.0541637	0.0218834	0.0215967	0.0231226	0.0147558	0.0341848	0.0142069
	319.8	0.0537125	0.0541954	0.0219945	0.0216097	0.0232817	0.0147649	0.0343889	0.0142157
	320	0.0537251	0.054227	0.022309	0.0216228	0.0230763	0.014774	0.0341448	0.0142245
	320.2	0.0536708	0.0542587	0.0224831	0.0216359	0.0235662	0.0147831	0.0339275	0.0142334
	320.4	0.0531755	0.0542903	0.0217314	0.0216489	0.0229203	0.0147921	0.0335228	0.0142422
	320.6	0.0530403	0.054322	0.0217298	0.021662	0.023031	0.0148012	0.0332355	0.014251
	320.8	0.0537226	0.0543536	0.0226364	0.0216751	0.0233733	0.0148103	0.0332438	0.0142598
	321	0.053179	0.0543853	0.0218909	0.0216881	0.0232242	0.0148194	0.0327255	0.0142686
	321.2	0.0536539	0.0544169	0.0221053	0.0217012	0.0238751	0.0148284	0.0339517	0.0142774
	321.4	0.0535552	0.0544485	0.0223745	0.0217142	0.0241769	0.0148375	0.0337254	0.0142862
	321.6	0.054198	0.0544802	0.0227388	0.0217273	0.024652	0.0148466	0.0339013	0.0142951
	321.8	0.0545332	0.0545118	0.0228079	0.0217403	0.0253259	0.0148557	0.0346999	0.0143039
	322	0.0546968	0.0545434	0.0234407	0.0217534	0.025881	0.0148648	0.035582	0.0143127
	322.2	0.0540688	0.0545751	0.0230996	0.0217665	0.0255558	0.0148738	0.0345866	0.0143215
	322.4	0.05391	0.0546067	0.0227054	0.0217795	0.0260353	0.0148829	0.0351056	0.0143303
	322.6	0.0536037	0.0546383	0.0221666	0.0217926	0.0257925	0.014892	0.0354119	0.0143391
	322.8	0.0535596	0.0546699	0.0217752	0.0218056	0.0256463	0.0149011	0.0347646	0.0143479
	323	0.0542788	0.0547016	0.0218836	0.0218187	0.0258667	0.0149101	0.0349349	0.0143568
	323.2	0.0541723	0.0547332	0.0214475	0.0218317	0.0256994	0.0149192	0.0353563	0.0143656
	323.4	0.0542512	0.0547648	0.0208469	0.0218448	0.0256658	0.0149283	0.0349335	0.0143744
	323.6	0.0544478	0.0547964	0.0208532	0.0218579	0.0252565	0.0149374	0.0346215	0.0143832
	323.8	0.0534824	0.054828	0.0202287	0.0218709	0.024609	0.0149465	0.0347524	0.014392
	324	0.0534098	0.0548596	0.0197851	0.0218839	0.0245497	0.0149555	0.0348143	0.0144008
	324.2	0.0536227	0.0548912	0.0199115	0.021897	0.0244435	0.0149646	0.034349	0.0144096
	324.4	0.0535258	0.0549228	0.0198731	0.0219101	0.0238111	0.0149737	0.0344652	0.0144184
	324.6	0.0541608	0.0549544	0.0201311	0.0219231	0.0247719	0.0149827	0.034904	0.0144273
	324.8	0.0540867	0.054986	0.0205035	0.0219362	0.0241867	0.0149918	0.0350587	0.0144361
	325	0.0541364	0.0550176	0.0201991	0.0219492	0.024138	0.0150009	0.0345391	0.0144449
	325.2	0.0554171	0.0550491	0.0210618	0.0219622	0.0255842	0.01501	0.035678	0.0144537
	325.4	0.0553892	0.0550807	0.0215361	0.0219753	0.0259687	0.015019	0.0358085	0.0144625
	325.6	0.0560122	0.0551123	0.0220463	0.0219884	0.0265675	0.0150281	0.0358267	0.0144713
	325.8	0.0567791	0.0551439	0.0225895	0.0220014	0.0273016	0.0150372	0.0358101	0.0144802
	326	0.0565798	0.0551755	0.022845	0.0220144	0.0274125	0.0150463	0.0366451	0.014489
	326.2	0.0565379	0.055207	0.0228405	0.0220275	0.0267838	0.0150553	0.0358379	0.0144978
	326.4	0.0570509	0.0552386	0.0234133	0.0220405	0.0271673	0.0150644	0.0360761	0.0145066
	326.6	0.0562078	0.0552702	0.022791	0.0220536	0.026646	0.0150735	0.0357208	0.0145154
	326.8	0.0556571	0.0553017	0.0222581	0.0220666	0.0257444	0.0150826	0.035015	0.0145242
	327	0.0561601	0.0553333	0.0227402	0.0220797	0.0258048	0.0150916	0.0343503	0.014533
	327.2	0.0557269	0.0553649	0.0224653	0.0220927	0.0253464	0.0151007	0.0338902	0.0145418
	327.4	0.0553819	0.0553964	0.0219298	0.0221058	0.0248586	0.0151098	0.0339801	0.0145506
	327.6	0.0552511	0.055428	0.0217644	0.0221188	0.0239479	0.0151188	0.0330432	0.0145595
	327.8	0.0543421	0.0554595	0.0213142	0.0221318	0.0233602	0.0151279	0.0323862	0.0145683
	328	0.0540145	0.0554911	0.020713	0.0221449	0.0231862	0.015137	0.0328093	0.0145771
	328.2	0.0543054	0.0555226	0.0211161	0.0221579	0.0232099	0.015146	0.0327897	0.0145859
	328.4	0.0536852	0.0555542	0.0207113	0.022171	0.0222834	0.0151551	0.0314749	0.0145947
	328.6	0.0539417	0.0555857	0.0205961	0.022184	0.0226034	0.0151642	0.0323077	0.0146035
	328.8	0.0542599	0.0556173	0.0212016	0.022197	0.0225243	0.0151733	0.0328185	0.0146123
	329	0.0547486	0.0556488	0.0213236	0.0222101	0.0226891	0.0151823	0.0320483	0.0146211
	329.2	0.0551057	0.0556803	0.0219504	0.0222231	0.023888	0.0151914	0.033564	0.0146299
	329.4	0.0554858	0.0557119	0.0228216	0.0222362	0.024841	0.0152005	0.0352207	0.0146388
	329.6	0.0559184	0.0557434	0.0232831	0.0222492	0.0246799	0.0152095	0.0347543	0.0146476
	329.8	0.0562237	0.0557749	0.023876	0.0222622	0.0247976	0.0152186	0.0354013	0.0146564
	330	0.0564553	0.0558064	0.0241867	0.0222753	0.0251869	0.0152277	0.03684	0.0146652
	330.2	0.0558708	0.0558379	0.0237605	0.0222883	0.0241517	0.0152368	0.0357582	0.014674
	330.4	0.0559701	0.0558695	0.0239106	0.0223013	0.024617	0.0152458	0.03562	0.0146828
	330.6	0.0556665	0.055901	0.0236371	0.0223144	0.0248176	0.0152549	0.0356857	0.0146916
	330.8	0.0551977	0.0559325	0.0233553	0.0223274	0.0250987	0.015264	0.0356411	0.0147004
	331	0.055086	0.055964	0.0234642	0.0223404	0.0252409	0.015273	0.0351544	0.0147093
	331.2	0.0548193	0.0559955	0.0231779	0.0223535	0.0257165	0.0152821	0.0352958	0.0147181
	331.4	0.0549409	0.056027	0.0227699	0.0223665	0.0262778	0.0152912	0.0353016	0.0147269
	331.6	0.0544837	0.0560585	0.0219909	0.0223795	0.0257555	0.0153002	0.0343873	0.0147357
	331.8	0.0540711	0.05609	0.0214706	0.0223926	0.0259836	0.0153093	0.0339955	0.0147445
	332	0.0537769	0.0561215	0.0208715	0.0224056	0.0263188	0.0153184	0.0342521	0.0147533
	332.2	0.0540981	0.056153	0.0205193	0.0224186	0.0262083	0.0153274	0.0343013	0.0147621
	332.4	0.0544139	0.0561845	0.0213599	0.0224317	0.0264218	0.0153365	0.0341678	0.0147709
	332.6	0.0553253	0.056216	0.0218959	0.0224447	0.0269638	0.0153456	0.0351293	0.0147797
	332.8	0.0559022	0.0562475	0.021876	0.0224577	0.0269558	0.0153546	0.035439	0.0147885
	333	0.0563155	0.056279	0.0224544	0.0224707	0.0276751	0.0153637	0.0356776	0.0147974
	333.2	0.0568795	0.0563104	0.0234181	0.0224838	0.0284459	0.0153728	0.0361971	0.0148062
	333.4	0.0575799	0.0563419	0.0241653	0.0224968	0.0284916	0.0153818	0.0372241	0.014815
	333.6	0.0584221	0.0563734	0.0247559	0.0225098	0.0285499	0.0153909	0.0375516	0.0148238
	333.8	0.0591091	0.0564049	0.0252806	0.0225228	0.0286311	0.0154	0.0372171	0.0148326
	334	0.0595933	0.0564363	0.0251281	0.0225359	0.0288817	0.015409	0.037367	0.0148414
	334.2	0.0593332	0.0564678	0.0248384	0.0225489	0.0282526	0.0154181	0.037025	0.0148502
	334.4	0.0600861	0.0564993	0.0244925	0.0225619	0.0282104	0.0154272	0.0362897	0.014859
	334.6	0.0598149	0.0565307	0.0241676	0.0225749	0.027633	0.0154362	0.0359057	0.0148678
	334.8	0.0591098	0.0565622	0.0235761	0.022588	0.027337	0.0154453	0.0358872	0.0148766
	335	0.05937	0.0565936	0.0232308	0.022601	0.0264807	0.0154544	0.0350363	0.0148854
	335.2	0.0596213	0.0566251	0.0233548	0.022614	0.0265284	0.0154634	0.0347417	0.0148942
	335.4	0.0594963	0.0566565	0.0229	0.022627	0.026239	0.0154725	0.0346975	0.014903
	335.6	0.0585919	0.056688	0.0214897	0.02264	0.0248939	0.0154815	0.0338754	0.0149119
	335.8	0.0585183	0.0567194	0.0213418	0.0226531	0.0246723	0.0154906	0.0331498	0.0149207
	336	0.0586676	0.0567509	0.0211889	0.0226661	0.024657	0.0154997	0.0336499	0.0149295
	336.2	0.0591624	0.0567823	0.0213537	0.0226791	0.024987	0.0155087	0.0342052	0.0149383
	336.4	0.0594566	0.0568138	0.0224243	0.0226921	0.0252968	0.0155178	0.0342453	0.0149471
	336.6	0.0599726	0.0568452	0.0227599	0.0227051	0.0255045	0.0155269	0.0346177	0.0149559
	336.8	0.0598829	0.0568766	0.0225868	0.0227182	0.0261872	0.0155359	0.0351343	0.0149647
	337	0.0597457	0.0569081	0.0230035	0.0227312	0.0264728	0.015545	0.0354363	0.0149735
	337.2	0.0598816	0.0569395	0.0242984	0.0227442	0.0270872	0.015554	0.0359795	0.0149823
	337.4	0.0604753	0.0569709	0.0245218	0.0227572	0.0277806	0.0155631	0.0373551	0.0149911
	337.6	0.0606327	0.0570023	0.0247886	0.0227702	0.02777	0.0155722	0.03781	0.0149999
	337.8	0.0604649	0.0570338	0.0249414	0.0227832	0.0271066	0.0155812	0.0375888	0.0150087
	338	0.0603426	0.0570652	0.025282	0.0227963	0.0277464	0.0155903	0.0387845	0.0150175
	338.2	0.0597196	0.0570966	0.0251398	0.0228093	0.0269853	0.0155994	0.039012	0.0150264
	338.4	0.0591132	0.057128	0.0248818	0.0228223	0.0260719	0.0156084	0.037981	0.0150352
	338.6	0.0592864	0.0571594	0.0255018	0.0228353	0.0266862	0.0156175	0.0380531	0.015044
	338.8	0.0587609	0.0571908	0.0247358	0.0228483	0.0259706	0.0156265	0.0378912	0.0150528
	339	0.0587175	0.0572222	0.0244455	0.0228613	0.0253854	0.0156356	0.0380667	0.0150616
	339.2	0.0584769	0.0572536	0.0249878	0.0228743	0.0257312	0.0156447	0.0372666	0.0150704
	339.4	0.0578574	0.057285	0.0241511	0.0228873	0.0254544	0.0156537	0.0365432	0.0150792
	339.6	0.057218	0.0573164	0.0234179	0.0229003	0.0248592	0.0156628	0.0362757	0.015088
	339.8	0.0573535	0.0573478	0.0236053	0.0229133	0.024775	0.0156718	0.0357837	0.0150968
	340	0.0571954	0.0573792	0.0231598	0.0229264	0.0246062	0.0156809	0.0348607	0.0151056
	340.2	0.0572575	0.0574106	0.0228195	0.0229394	0.0250317	0.01569	0.0344794	0.0151144
	340.4	0.0573753	0.057442	0.0229241	0.0229524	0.0251596	0.015699	0.0344999	0.0151232
	340.6	0.0571445	0.0574733	0.0222534	0.0229654	0.0247214	0.0157081	0.033213	0.015132
	340.8	0.0572492	0.0575047	0.0215561	0.0229784	0.0247364	0.0157171	0.0330878	0.0151408
	341	0.0573134	0.0575361	0.0214891	0.0229914	0.0248092	0.0157262	0.0335654	0.0151497
	341.2	0.057725	0.0575675	0.0223415	0.0230044	0.0250211	0.0157353	0.0327688	0.0151585
	341.4	0.0581192	0.0575989	0.0220906	0.0230174	0.0247326	0.0157443	0.0331017	0.0151673
	341.6	0.0585363	0.0576302	0.0227075	0.0230304	0.025141	0.0157534	0.0337088	0.0151761
	341.8	0.0585468	0.0576616	0.0229815	0.0230434	0.0253167	0.0157624	0.0340032	0.0151849
	342	0.058607	0.0576929	0.0236507	0.0230564	0.0255215	0.0157715	0.0343351	0.0151937
	342.2	0.0589283	0.0577243	0.0240835	0.0230694	0.0257467	0.0157806	0.0350429	0.0152025
	342.4	0.0585324	0.0577557	0.0237832	0.0230824	0.0252698	0.0157896	0.0344278	0.0152113
	342.6	0.0585376	0.057787	0.023687	0.0230954	0.0255587	0.0157987	0.0342213	0.0152201
	342.8	0.0580894	0.0578184	0.0233858	0.0231084	0.0250572	0.0158077	0.0344427	0.0152289
	343	0.0580632	0.0578497	0.0235412	0.0231214	0.0251548	0.0158168	0.0344481	0.0152377
	343.2	0.0573621	0.0578811	0.0238102	0.0231344	0.0251084	0.0158258	0.0337479	0.0152465
	343.4	0.0571004	0.0579124	0.0232749	0.0231474	0.0252501	0.0158349	0.0338068	0.0152553
	343.6	0.0569665	0.0579438	0.0226298	0.0231604	0.0253343	0.0158439	0.0335366	0.0152641
	343.8	0.0565388	0.0579751	0.0222211	0.0231734	0.0245111	0.015853	0.0330056	0.0152729
	344	0.0570256	0.0580064	0.0223023	0.0231864	0.0252004	0.0158621	0.0331601	0.0152817
	344.2	0.0579255	0.0580378	0.0218353	0.0231994	0.0257867	0.0158711	0.0331628	0.0152905
	344.4	0.0577998	0.0580691	0.0214053	0.0232124	0.0250027	0.0158802	0.0330808	0.0152993
	344.6	0.0577907	0.0581004	0.0210799	0.0232254	0.0244361	0.0158892	0.0317833	0.0153081
	344.8	0.058632	0.0581318	0.0214321	0.0232384	0.0250784	0.0158983	0.0315615	0.0153169
	345	0.0584739	0.0581631	0.0218035	0.0232514	0.0248444	0.0159073	0.0321241	0.0153258
	345.2	0.0590118	0.0581944	0.0223252	0.0232644	0.0250373	0.0159164	0.031629	0.0153346
	345.4	0.0590749	0.0582257	0.022219	0.0232774	0.0249469	0.0159254	0.0310445	0.0153434
	345.6	0.0592435	0.058257	0.0221447	0.0232904	0.0249224	0.0159345	0.0313962	0.0153522
	345.8	0.0591775	0.0582884	0.0222722	0.0233034	0.0246501	0.0159436	0.032073	0.015361
	346	0.05923	0.0583197	0.0224647	0.0233163	0.0243346	0.0159526	0.0317014	0.0153698
	346.2	0.0588592	0.058351	0.0224144	0.0233293	0.0241057	0.0159617	0.0321499	0.0153786
	346.4	0.0590346	0.0583823	0.0227649	0.0233423	0.0241308	0.0159707	0.0323958	0.0153874
	346.6	0.0590491	0.0584136	0.0229459	0.0233553	0.0241657	0.0159798	0.0315696	0.0153962
	346.8	0.0588977	0.0584449	0.0228704	0.0233683	0.0234945	0.0159888	0.0312082	0.015405
	347	0.0591845	0.0584762	0.0231635	0.0233813	0.0235043	0.0159979	0.0318749	0.0154138
	347.2	0.0589066	0.0585075	0.0231643	0.0233943	0.0237063	0.0160069	0.031391	0.0154226
	347.4	0.0589404	0.0585388	0.0230757	0.0234073	0.0234722	0.016016	0.0305469	0.0154314
	347.6	0.059451	0.0585701	0.0239159	0.0234203	0.0240547	0.016025	0.03132	0.0154402
	347.8	0.060025	0.0586014	0.0239715	0.0234333	0.0239725	0.0160341	0.0316323	0.015449
	348	0.0601776	0.0586326	0.0239377	0.0234462	0.0238164	0.0160431	0.0309984	0.0154578
	348.2	0.0608057	0.0586639	0.0244767	0.0234592	0.0238034	0.0160522	0.0310617	0.0154666
	348.4	0.0608217	0.0586952	0.0246713	0.0234722	0.0237799	0.0160612	0.0317247	0.0154754
	348.6	0.060768	0.0587265	0.0248164	0.0234852	0.0238345	0.0160703	0.0315385	0.0154842
	348.8	0.0610943	0.0587577	0.0253644	0.0234982	0.0242387	0.0160793	0.0321619	0.015493
	349	0.061813	0.058789	0.0258254	0.0235112	0.0246724	0.0160884	0.0336214	0.0155018
	349.2	0.0619676	0.0588203	0.0257812	0.0235242	0.0247962	0.0160974	0.0335728	0.0155106
	349.4	0.0617044	0.0588516	0.0256693	0.0235371	0.0244381	0.0161065	0.0334587	0.0155194
	349.6	0.0619301	0.0588828	0.0256667	0.0235501	0.0247345	0.0161155	0.035049	0.0155282
	349.8	0.0606748	0.0589141	0.0246319	0.0235631	0.0241961	0.0161246	0.0349901	0.015537
	350	0.0599083	0.0589453	0.0245933	0.0235761	0.0239737	0.0161336	0.0354635	0.0155458
	350.2	0.0597809	0.0589766	0.0253408	0.0235891	0.0245842	0.0161427	0.0363638	0.0155546
	350.4	0.0597454	0.0590078	0.0254757	0.023602	0.0248591	0.0161517	0.0365453	0.0155634
	350.6	0.0589066	0.0590391	0.0254347	0.023615	0.0242491	0.0161608	0.0367521	0.0155722
	350.8	0.0590356	0.0590703	0.0254893	0.023628	0.0245746	0.0161698	0.036849	0.015581
	351	0.0594059	0.0591016	0.0256857	0.023641	0.0251614	0.0161789	0.0373809	0.0155898
	351.2	0.0588297	0.0591328	0.025677	0.0236539	0.0250469	0.0161879	0.0370006	0.0155986
	351.4	0.0591501	0.0591641	0.026307	0.0236669	0.0249852	0.016197	0.0368655	0.0156074
	351.6	0.0604073	0.0591953	0.0271364	0.0236799	0.0260093	0.016206	0.0365499	0.0156162
	351.8	0.0602911	0.0592265	0.0262954	0.0236929	0.0256743	0.0162151	0.0359746	0.015625
	352	0.0598921	0.0592578	0.0262417	0.0237059	0.0254222	0.0162241	0.035518	0.0156338
	352.2	0.0607701	0.059289	0.0271064	0.0237188	0.0263568	0.0162332	0.0356015	0.0156426
	352.4	0.0610313	0.0593202	0.0271461	0.0237318	0.0263666	0.0162422	0.0361023	0.0156514
	352.6	0.061287	0.0593514	0.0273975	0.0237448	0.0274464	0.0162513	0.0363316	0.0156602
	352.8	0.0621626	0.0593827	0.0278952	0.0237578	0.0280174	0.0162603	0.0358108	0.015669
	353	0.0628105	0.0594139	0.0279071	0.0237707	0.0284773	0.0162694	0.0359273	0.0156778
	353.2	0.0631444	0.0594451	0.0276448	0.0237837	0.0285929	0.0162784	0.0364174	0.0156866
	353.4	0.0630148	0.0594763	0.0270125	0.0237967	0.0283665	0.0162875	0.0355119	0.0156954
	353.6	0.063158	0.0595075	0.026621	0.0238096	0.0280403	0.0162965	0.0351111	0.0157042
	353.8	0.0620327	0.0595387	0.0255901	0.0238226	0.0275065	0.0163056	0.0350216	0.015713
	354	0.0626114	0.0595699	0.0261783	0.0238356	0.0278448	0.0163146	0.0357325	0.0157218
	354.2	0.0628333	0.0596011	0.0266036	0.0238485	0.0275347	0.0163236	0.0351778	0.0157306
	354.4	0.0638119	0.0596323	0.0266742	0.0238615	0.0281112	0.0163327	0.0361151	0.0157394
	354.6	0.0641002	0.0596635	0.0265402	0.0238745	0.0280805	0.0163417	0.0368601	0.0157482
	354.8	0.0640075	0.0596947	0.0262666	0.0238875	0.0280499	0.0163508	0.0358981	0.015757
	355	0.064002	0.0597259	0.0264205	0.0239004	0.0280083	0.0163598	0.0366652	0.0157658
	355.2	0.06341	0.0597571	0.0258144	0.0239134	0.0274326	0.0163689	0.0364713	0.0157746
	355.4	0.0637605	0.0597883	0.0257045	0.0239264	0.0268607	0.0163779	0.0360633	0.0157834
	355.6	0.0640679	0.0598195	0.0264108	0.0239393	0.0272313	0.016387	0.0358593	0.0157922
	355.8	0.0635136	0.0598507	0.0259578	0.0239523	0.0268742	0.016396	0.0360557	0.015801
	356	0.0629553	0.0598818	0.0265464	0.0239653	0.0265438	0.0164051	0.0360039	0.0158098
	356.2	0.0634359	0.059913	0.0275921	0.0239782	0.0272808	0.0164141	0.0361647	0.0158186
	356.4	0.0632003	0.0599442	0.0278457	0.0239912	0.0277399	0.0164232	0.0367642	0.0158274
	356.6	0.0626841	0.0599754	0.0275826	0.0240041	0.0280378	0.0164322	0.0364809	0.0158362
	356.8	0.0626973	0.0600065	0.0278487	0.0240171	0.0280241	0.0164412	0.0363325	0.015845
	357	0.0625745	0.0600377	0.0275632	0.0240301	0.0280216	0.0164503	0.0359992	0.0158538
	357.2	0.0621337	0.0600689	0.0269097	0.024043	0.0279786	0.0164593	0.035764	0.0158626
	357.4	0.0619383	0.0601	0.0267202	0.024056	0.027464	0.0164684	0.0349	0.0158714
	357.6	0.0625657	0.0601312	0.0274654	0.0240689	0.0280814	0.0164774	0.0346272	0.0158802
	357.8	0.0619158	0.0601623	0.0264154	0.0240819	0.0277297	0.0164864	0.0346859	0.015889
	358	0.0623578	0.0601935	0.0264422	0.0240949	0.0275794	0.0164955	0.0345518	0.0158978
	358.2	0.0626972	0.0602246	0.0266206	0.0241078	0.0278513	0.0165045	0.0337981	0.0159066
	358.4	0.0633073	0.0602558	0.0264364	0.0241208	0.0284182	0.0165136	0.034396	0.0159154
	358.6	0.0629855	0.0602869	0.026087	0.0241337	0.0279081	0.0165226	0.0347392	0.0159242
	358.8	0.0625872	0.0603181	0.026116	0.0241467	0.0275386	0.0165317	0.0338702	0.015933
	359	0.0623031	0.0603492	0.0255591	0.0241597	0.026675	0.0165407	0.0336117	0.0159418
	359.2	0.0620955	0.0603803	0.0246658	0.0241726	0.0254838	0.0165497	0.0334633	0.0159506
	359.4	0.0625005	0.0604115	0.0256147	0.0241856	0.0253871	0.0165588	0.0335155	0.0159594
	359.6	0.0624878	0.0604426	0.0261127	0.0241985	0.025396	0.0165678	0.0331894	0.0159682
	359.8	0.062712	0.0604737	0.0264854	0.0242115	0.0258887	0.0165769	0.0341467	0.015977
	360	0.0628688	0.0605049	0.0272319	0.0242244	0.0262036	0.0165859	0.0343226	0.0159858
	360.2	0.0628484	0.060536	0.026556	0.0242374	0.0261896	0.016595	0.0334462	0.0159946
	360.4	0.062392	0.0605671	0.0265107	0.0242503	0.0259524	0.016604	0.0337032	0.0160034
	360.6	0.0621394	0.0605982	0.0257462	0.0242633	0.0259064	0.016613	0.0339397	0.0160122
	360.8	0.062085	0.0606293	0.0255884	0.0242762	0.0259241	0.0166221	0.0337178	0.016021
	361	0.0618194	0.0606605	0.0252058	0.0242892	0.0253726	0.0166311	0.0333555	0.0160298
	361.2	0.0623851	0.0606916	0.0255193	0.0243021	0.0257567	0.0166401	0.034004	0.0160386
	361.4	0.0624149	0.0607227	0.0253447	0.0243151	0.0255478	0.0166492	0.0333296	0.0160473
	361.6	0.0625163	0.0607538	0.0257594	0.024328	0.0262544	0.0166582	0.0334942	0.0160562
	361.8	0.0624906	0.0607849	0.0252229	0.024341	0.0265515	0.0166673	0.0338946	0.016065
	362	0.0627591	0.060816	0.0252251	0.0243539	0.0267159	0.0166763	0.0334572	0.0160737
	362.2	0.0627795	0.0608471	0.0251003	0.0243669	0.0269019	0.0166853	0.0333586	0.0160825
	362.4	0.063728	0.0608782	0.0255774	0.0243798	0.0277403	0.0166944	0.0344061	0.0160913
	362.6	0.0643386	0.0609093	0.0255734	0.0243928	0.0281889	0.0167034	0.0347326	0.0161001
	362.8	0.0637475	0.0609404	0.0254074	0.0244057	0.0276413	0.0167125	0.0343581	0.0161089
	363	0.0641779	0.0609715	0.0255427	0.0244187	0.0277457	0.0167215	0.0343793	0.0161177
	363.2	0.0646724	0.0610025	0.0257419	0.0244316	0.0277744	0.0167305	0.0347687	0.0161265
	363.4	0.0641711	0.0610336	0.0265168	0.0244446	0.0281779	0.0167396	0.0350799	0.0161353
	363.6	0.0643547	0.0610647	0.0266548	0.0244575	0.0288835	0.0167486	0.0350685	0.0161441
	363.8	0.063953	0.0610958	0.026506	0.0244704	0.0292219	0.0167576	0.0352511	0.0161529
	364	0.0635458	0.0611269	0.0262524	0.0244834	0.0286641	0.0167667	0.0346812	0.0161617
	364.2	0.0631286	0.0611579	0.0254991	0.0244963	0.0285134	0.0167757	0.0341741	0.0161705
	364.4	0.0633587	0.061189	0.0258914	0.0245093	0.0285112	0.0167848	0.034188	0.0161793
	364.6	0.0631455	0.06122	0.0252165	0.0245222	0.0277109	0.0167938	0.0346158	0.0161881
	364.8	0.0630526	0.0612511	0.0255625	0.0245351	0.0271884	0.0168028	0.0347	0.0161969
	365	0.063222	0.0612822	0.026	0.0245481	0.0268228	0.0168119	0.0339868	0.0162057
	365.2	0.0632805	0.0613132	0.0259232	0.024561	0.026312	0.0168209	0.0335212	0.0162145
	365.4	0.0621978	0.0613443	0.0252043	0.024574	0.0260662	0.0168299	0.0328975	0.0162233
	365.6	0.0622581	0.0613753	0.0255747	0.0245869	0.0263338	0.016839	0.0328263	0.0162321
	365.8	0.0616893	0.0614064	0.0255354	0.0245998	0.0253281	0.016848	0.0323052	0.0162409
	366	0.061586	0.0614374	0.0257072	0.0246128	0.0251063	0.016857	0.0323533	0.0162496
	366.2	0.061638	0.0614685	0.0256991	0.0246257	0.0253028	0.0168661	0.0327938	0.0162584
	366.4	0.0620182	0.0614995	0.0259037	0.0246387	0.0250244	0.0168751	0.0323932	0.0162672
	366.6	0.0623386	0.0615306	0.0264876	0.0246516	0.0253183	0.0168841	0.0330661	0.016276
	366.8	0.0622911	0.0615616	0.0265385	0.0246645	0.0251378	0.0168932	0.0331311	0.0162848
	367	0.0624322	0.0615926	0.0267185	0.0246775	0.0251975	0.0169022	0.0329214	0.0162936
	367.2	0.0631052	0.0616237	0.0275605	0.0246904	0.0260542	0.0169112	0.0339379	0.0163024
	367.4	0.0628024	0.0616547	0.0272561	0.0247033	0.0263574	0.0169203	0.0342349	0.0163112
	367.6	0.0620365	0.0616857	0.026036	0.0247163	0.0254585	0.0169293	0.0333346	0.01632
	367.8	0.0616933	0.0617168	0.0263297	0.0247292	0.025328	0.0169383	0.0336649	0.0163288
	368	0.062046	0.0617478	0.0260692	0.0247421	0.0258215	0.0169474	0.0338014	0.0163376
	368.2	0.0619607	0.0617788	0.0259716	0.0247551	0.0256037	0.0169564	0.033793	0.0163464
	368.4	0.0623007	0.0618098	0.0264169	0.024768	0.0254938	0.0169654	0.0338444	0.0163552
	368.6	0.0622345	0.0618408	0.0261868	0.0247809	0.0253315	0.0169745	0.0346641	0.016364
	368.8	0.0615679	0.0618718	0.0257813	0.0247938	0.0244022	0.0169835	0.0340371	0.0163727
	369	0.0622496	0.0619028	0.0263933	0.0248068	0.0245989	0.0169925	0.03395	0.0163816
	369.2	0.0625401	0.0619338	0.0261291	0.0248197	0.0248038	0.0170016	0.0339884	0.0163903
	369.4	0.0621293	0.0619649	0.0257959	0.0248326	0.0244462	0.0170106	0.0338719	0.0163991
	369.6	0.0619739	0.0619958	0.0263559	0.0248456	0.0244487	0.0170196	0.0342703	0.0164079
	369.8	0.0618458	0.0620269	0.0270529	0.0248585	0.0241952	0.0170287	0.0339587	0.0164167
	370	0.0619903	0.0620578	0.0270173	0.0248714	0.0242382	0.0170377	0.0339408	0.0164255
	370.2	0.0618001	0.0620888	0.0268943	0.0248843	0.0239672	0.0170467	0.0342725	0.0164343
	370.4	0.0615521	0.0621198	0.027217	0.0248973	0.0235094	0.0170558	0.0333764	0.0164431
	370.6	0.0618073	0.0621508	0.0274097	0.0249102	0.0239686	0.0170648	0.0333319	0.0164519
	370.8	0.0612967	0.0621818	0.0266501	0.0249231	0.0236856	0.0170738	0.033296	0.0164607
	371	0.0611903	0.0622128	0.0266973	0.024936	0.0237988	0.0170829	0.0333346	0.0164695
	371.2	0.0615149	0.0622438	0.0266371	0.024949	0.0240554	0.0170919	0.0329908	0.0164783
	371.4	0.060926	0.0622747	0.0259418	0.0249619	0.0234002	0.0171009	0.0328959	0.016487
	371.6	0.0602965	0.0623057	0.0254594	0.0249748	0.0230849	0.0171099	0.0331673	0.0164958
	371.8	0.0610349	0.0623367	0.0266577	0.0249877	0.0240501	0.017119	0.0333021	0.0165046
	372	0.060714	0.0623676	0.0263145	0.0250006	0.0240565	0.017128	0.0337072	0.0165134
	372.2	0.060936	0.0623986	0.0271034	0.0250136	0.0243369	0.017137	0.0347036	0.0165222
	372.4	0.0612723	0.0624296	0.0267945	0.0250265	0.024571	0.017146	0.0340675	0.016531
	372.6	0.0612339	0.0624605	0.0272129	0.0250394	0.0245976	0.0171551	0.0346358	0.0165398
	372.8	0.0615898	0.0624915	0.0272696	0.0250523	0.0248033	0.0171641	0.0350501	0.0165486
	373	0.06197	0.0625225	0.0270444	0.0250652	0.025291	0.0171731	0.0346598	0.0165574
	373.2	0.0618311	0.0625534	0.0268631	0.0250782	0.0252095	0.0171822	0.0340414	0.0165662
	373.4	0.0616913	0.0625844	0.0273663	0.0250911	0.0257669	0.0171912	0.0342573	0.016575
	373.6	0.061622	0.0626153	0.0272419	0.025104	0.026813	0.0172002	0.0341835	0.0165838
	373.8	0.0616114	0.0626463	0.0271293	0.0251169	0.026672	0.0172092	0.0334243	0.0165925
	374	0.0619625	0.0626772	0.0265722	0.0251298	0.026394	0.0172183	0.0330169	0.0166013
	374.2	0.0622966	0.0627081	0.0264511	0.0251427	0.0262173	0.0172273	0.033134	0.0166101
	374.4	0.061927	0.0627391	0.0256097	0.0251557	0.0253395	0.0172363	0.0321163	0.0166189
	374.6	0.0619953	0.06277	0.0251446	0.0251686	0.025251	0.0172454	0.0318153	0.0166277
	374.8	0.0621832	0.0628009	0.0248135	0.0251815	0.0260754	0.0172544	0.0321732	0.0166365
	375	0.0624058	0.0628319	0.024261	0.0251944	0.0254885	0.0172634	0.0319255	0.0166453
	375.2	0.063277	0.0628628	0.0246369	0.0252073	0.0255394	0.0172724	0.0321585	0.0166541
	375.4	0.0638819	0.0628937	0.0246771	0.0252202	0.0257959	0.0172815	0.0324767	0.0166629
	375.6	0.0638357	0.0629246	0.0244909	0.0252331	0.0253286	0.0172905	0.0330842	0.0166717
	375.8	0.0640484	0.0629556	0.0251103	0.025246	0.0252265	0.0172995	0.0329823	0.0166804
	376	0.0645168	0.0629865	0.0252036	0.0252589	0.0251787	0.0173085	0.0333413	0.0166892
	376.2	0.0654723	0.0630174	0.0253521	0.0252719	0.0254202	0.0173176	0.0339693	0.016698
	376.4	0.0652201	0.0630483	0.0254762	0.0252848	0.0253896	0.0173266	0.0339317	0.0167068
	376.6	0.0654573	0.0630792	0.0259728	0.0252977	0.0255709	0.0173356	0.0342439	0.0167156
	376.8	0.065102	0.0631101	0.0254383	0.0253106	0.0251412	0.0173446	0.0341241	0.0167244
	377	0.0645012	0.063141	0.0254342	0.0253235	0.0246072	0.0173537	0.034356	0.0167332
	377.2	0.0650837	0.0631719	0.0262104	0.0253364	0.0252558	0.0173627	0.0345346	0.016742
	377.4	0.0645708	0.0632028	0.0265348	0.0253493	0.0252696	0.0173717	0.0342236	0.0167508
	377.6	0.0640548	0.0632337	0.0262836	0.0253622	0.0252512	0.0173807	0.0344735	0.0167596
	377.8	0.0638607	0.0632646	0.0263248	0.0253751	0.0246645	0.0173898	0.0340773	0.0167683
	378	0.0637046	0.0632955	0.0261562	0.025388	0.0240827	0.0173988	0.0330795	0.0167771
	378.2	0.0631411	0.0633264	0.0261882	0.0254009	0.0240234	0.0174078	0.0336126	0.0167859
	378.4	0.0628775	0.0633573	0.0263028	0.0254138	0.0243547	0.0174168	0.0337074	0.0167947
	378.6	0.0620454	0.0633882	0.0256367	0.0254267	0.0240903	0.0174258	0.0327158	0.0168035
	378.8	0.0621134	0.0634191	0.0253413	0.0254396	0.0245147	0.0174349	0.0330618	0.0168123
	379	0.0621076	0.0634499	0.0247962	0.0254525	0.0240281	0.0174439	0.0331322	0.0168211
	379.2	0.0621126	0.0634808	0.0245566	0.0254654	0.0238231	0.0174529	0.0324903	0.0168299
	379.4	0.0623814	0.0635117	0.0245584	0.0254783	0.0240875	0.0174619	0.0328362	0.0168386
	379.6	0.0621945	0.0635426	0.024224	0.0254912	0.0243662	0.017471	0.033274	0.0168474
	379.8	0.0617293	0.0635734	0.0236044	0.0255041	0.0239393	0.01748	0.0325846	0.0168562
	380	0.0627852	0.0636043	0.0240646	0.025517	0.0240561	0.017489	0.0330801	0.016865
	380.2	0.0632784	0.0636351	0.0245715	0.0255299	0.0248158	0.017498	0.034194	0.0168738
	380.4	0.0628936	0.063666	0.0246995	0.0255428	0.0251152	0.017507	0.0343599	0.0168826
	380.6	0.0630022	0.0636969	0.0249305	0.0255557	0.0247935	0.0175161	0.0345386	0.0168914
	380.8	0.0633569	0.0637277	0.0257638	0.0255686	0.0253226	0.0175251	0.0352353	0.0169002
	381	0.0634172	0.0637586	0.0255888	0.0255815	0.0253269	0.0175341	0.0354905	0.0169089
	381.2	0.0631427	0.0637894	0.0255349	0.0255944	0.0253815	0.0175431	0.0355943	0.0169177
	381.4	0.0629832	0.0638203	0.0262675	0.0256073	0.0256906	0.0175521	0.0357109	0.0169265
	381.6	0.0629784	0.0638511	0.025949	0.0256202	0.0258642	0.0175612	0.0359119	0.0169353
	381.8	0.0631929	0.0638819	0.0263424	0.0256331	0.025778	0.0175702	0.0361025	0.0169441
	382	0.063488	0.0639128	0.0270901	0.025646	0.0263697	0.0175792	0.036055	0.0169529
	382.2	0.063751	0.0639436	0.02754	0.0256589	0.0268321	0.0175882	0.0362218	0.0169617
	382.4	0.063907	0.0639745	0.0275067	0.0256718	0.0268105	0.0175972	0.0366738	0.0169705
	382.6	0.063867	0.0640053	0.0266206	0.0256847	0.0265838	0.0176063	0.0361799	0.0169792
	382.8	0.0642763	0.0640361	0.0268447	0.0256976	0.0268411	0.0176153	0.035528	0.016988
	383	0.0641712	0.0640669	0.0264186	0.0257104	0.0268231	0.0176243	0.035365	0.0169968
	383.2	0.0643063	0.0640978	0.0266533	0.0257233	0.0272675	0.0176333	0.0355271	0.0170056
	383.4	0.0647901	0.0641286	0.026957	0.0257362	0.0274817	0.0176423	0.035247	0.0170144
	383.6	0.064268	0.0641594	0.0264419	0.0257491	0.02711	0.0176514	0.0347872	0.0170232
	383.8	0.0640484	0.0641902	0.0265198	0.025762	0.0270919	0.0176604	0.0352132	0.017032
	384	0.0647965	0.064221	0.0270299	0.0257749	0.0272083	0.0176694	0.0345123	0.0170407
	384.2	0.0643677	0.0642518	0.0272473	0.0257878	0.0272565	0.0176784	0.0340729	0.0170495
	384.4	0.0640727	0.0642826	0.0270109	0.0258007	0.027179	0.0176874	0.0342789	0.0170583
	384.6	0.0640822	0.0643134	0.0268268	0.0258136	0.0270235	0.0176964	0.0337452	0.0170671
	384.8	0.0638472	0.0643443	0.0262134	0.0258265	0.0265656	0.0177055	0.0328672	0.0170759
	385	0.0634894	0.0643751	0.0257197	0.0258393	0.0260275	0.0177145	0.0333168	0.0170847
	385.2	0.0632072	0.0644059	0.0254636	0.0258522	0.025792	0.0177235	0.0338467	0.0170934
	385.4	0.0636491	0.0644366	0.0257643	0.0258651	0.0252	0.0177325	0.033135	0.0171022
	385.6	0.0641243	0.0644674	0.0261581	0.025878	0.0251102	0.0177415	0.0336664	0.017111
	385.8	0.0644407	0.0644982	0.0265308	0.0258909	0.0254875	0.0177506	0.0343316	0.0171198
	386	0.0648368	0.064529	0.0265192	0.0259037	0.0256242	0.0177596	0.0340988	0.0171286
	386.2	0.0647874	0.0645598	0.0262937	0.0259166	0.0251114	0.0177686	0.0341836	0.0171374
	386.4	0.0650286	0.0645906	0.0258271	0.0259295	0.0251273	0.0177776	0.0346443	0.0171462
	386.6	0.0648835	0.0646214	0.0252926	0.0259424	0.0246202	0.0177866	0.034362	0.0171549
	386.8	0.0646685	0.0646521	0.0252237	0.0259553	0.0244583	0.0177956	0.0338923	0.0171637
	387	0.0646741	0.0646829	0.0252913	0.0259682	0.0253025	0.0178046	0.0346177	0.0171725
	387.2	0.0650283	0.0647137	0.025349	0.025981	0.025152	0.0178137	0.0349614	0.0171813
	387.4	0.0648565	0.0647444	0.0250245	0.0259939	0.0248761	0.0178227	0.034776	0.0171901
	387.6	0.0649925	0.0647752	0.0252291	0.0260068	0.0251025	0.0178317	0.0350046	0.0171989
	387.8	0.0642905	0.064806	0.0249557	0.0260197	0.025352	0.0178407	0.0353212	0.0172077
	388	0.0640676	0.0648367	0.0249564	0.0260326	0.0249228	0.0178497	0.0348429	0.0172164
	388.2	0.0640833	0.0648675	0.0255724	0.0260454	0.0252859	0.0178587	0.0350996	0.0172252
	388.4	0.064103	0.0648983	0.0254614	0.0260583	0.0251727	0.0178677	0.035333	0.017234
	388.6	0.0635595	0.064929	0.0251695	0.0260712	0.024752	0.0178768	0.0349123	0.0172428
	388.8	0.0633127	0.0649597	0.0254189	0.0260841	0.0245974	0.0178858	0.0350512	0.0172516
	389	0.0634903	0.0649905	0.0261952	0.0260969	0.0247805	0.0178948	0.0351973	0.0172604
	389.2	0.0639512	0.0650213	0.026322	0.0261098	0.0252109	0.0179038	0.0351515	0.0172691
	389.4	0.0639779	0.065052	0.026758	0.0261227	0.0256454	0.0179128	0.034604	0.0172779
	389.6	0.0641049	0.0650827	0.0271	0.0261356	0.0259841	0.0179218	0.0341118	0.0172867
	389.8	0.0642823	0.0651135	0.0267562	0.0261484	0.0262332	0.0179308	0.0341559	0.0172955
	390	0.0644709	0.0651442	0.0269551	0.0261613	0.0266861	0.0179398	0.0343928	0.0173043
	390.2	0.064255	0.0651749	0.0266494	0.0261742	0.0264638	0.0179488	0.0339481	0.0173131
	390.4	0.0647476	0.0652057	0.0274736	0.026187	0.0269797	0.0179579	0.0343294	0.0173218
	390.6	0.0647793	0.0652364	0.0275215	0.0261999	0.027206	0.0179669	0.0348398	0.0173306
	390.8	0.0650242	0.0652671	0.0274412	0.0262128	0.0276065	0.0179759	0.0344134	0.0173394
	391	0.0652203	0.0652978	0.0280341	0.0262256	0.0279741	0.0179849	0.034958	0.0173482
	391.2	0.0657029	0.0653285	0.027929	0.0262385	0.0282333	0.0179939	0.0357664	0.017357
	391.4	0.0650284	0.0653593	0.027305	0.0262514	0.0282522	0.0180029	0.0355506	0.0173657
	391.6	0.0649333	0.06539	0.0267725	0.0262642	0.0279109	0.0180119	0.0353911	0.0173745
	391.8	0.0651016	0.0654207	0.0269292	0.0262771	0.0283579	0.0180209	0.0361684	0.0173833
	392	0.0657713	0.0654514	0.026929	0.02629	0.0286243	0.0180299	0.036193	0.0173921
	392.2	0.0662513	0.0654821	0.0270826	0.0263028	0.0283268	0.018039	0.0362239	0.0174009
	392.4	0.0657276	0.0655128	0.0265038	0.0263157	0.0278686	0.018048	0.0352662	0.0174097
	392.6	0.0652704	0.0655435	0.0256879	0.0263286	0.0276819	0.018057	0.0345817	0.0174184
	392.8	0.0654899	0.0655742	0.0253765	0.0263414	0.0272948	0.018066	0.0345918	0.0174272
	393	0.0657087	0.0656049	0.0252193	0.0263543	0.0272667	0.018075	0.0339575	0.017436
	393.2	0.0660769	0.0656356	0.0245611	0.0263672	0.0274162	0.018084	0.0335462	0.0174448
	393.4	0.0653098	0.0656663	0.0242526	0.02638	0.0268241	0.018093	0.0337033	0.0174536
	393.6	0.0658052	0.065697	0.0246142	0.0263929	0.0264798	0.018102	0.0338355	0.0174624
	393.8	0.0664697	0.0657277	0.0246313	0.0264057	0.0269997	0.018111	0.034105	0.0174711
	394	0.0661746	0.0657583	0.0245995	0.0264186	0.0268035	0.01812	0.0350495	0.0174799
	394.2	0.0654882	0.065789	0.0250506	0.0264315	0.0269156	0.0181291	0.0351421	0.0174887
	394.4	0.0652196	0.0658197	0.0255124	0.0264443	0.0267477	0.0181381	0.035044	0.0174975
	394.6	0.065475	0.0658504	0.0251614	0.0264572	0.0264798	0.0181471	0.035811	0.0175063
	394.8	0.0652154	0.0658811	0.0257855	0.02647	0.0273834	0.0181561	0.0367288	0.017515
	395	0.0653185	0.0659117	0.0261608	0.0264829	0.0278494	0.0181651	0.0368542	0.0175238
	395.2	0.0654611	0.0659424	0.0263368	0.0264958	0.0279935	0.0181741	0.0371289	0.0175326
	395.4	0.0649618	0.0659731	0.0265894	0.0265086	0.027691	0.0181831	0.0373638	0.0175414
	395.6	0.065688	0.0660037	0.0269998	0.0265215	0.0283168	0.0181921	0.0375001	0.0175502
	395.8	0.0660398	0.0660344	0.0279088	0.0265343	0.0281823	0.0182011	0.037119	0.0175589
	396	0.0658748	0.066065	0.0277241	0.0265472	0.0280149	0.0182101	0.0368517	0.0175677
	396.2	0.0665767	0.0660957	0.0278008	0.0265601	0.0282295	0.0182191	0.0368047	0.0175765
	396.4	0.0655546	0.0661264	0.0271094	0.0265729	0.0269829	0.0182281	0.0348408	0.0175853
	396.6	0.0655677	0.066157	0.0271426	0.0265858	0.0265272	0.0182371	0.0349493	0.0175941
	396.8	0.0663562	0.0661876	0.0272796	0.0265986	0.0264986	0.0182461	0.035727	0.0176028
	397	0.0657291	0.0662183	0.027247	0.0266115	0.0259708	0.0182551	0.0346806	0.0176116
	397.2	0.066168	0.0662489	0.0277158	0.0266243	0.026013	0.0182641	0.0351043	0.0176204
	397.4	0.0662843	0.0662796	0.0280125	0.0266372	0.0260493	0.0182731	0.0362523	0.0176292
	397.6	0.0664171	0.0663102	0.0277328	0.02665	0.0255933	0.0182822	0.0357418	0.017638
	397.8	0.0664463	0.0663408	0.0281113	0.0266629	0.0260382	0.0182912	0.0359934	0.0176467
	398	0.0662873	0.0663715	0.0283377	0.0266757	0.0260581	0.0183002	0.0368498	0.0176555
	398.2	0.0652972	0.0664021	0.0280827	0.0266886	0.0262523	0.0183092	0.0369538	0.0176643
	398.4	0.0657307	0.0664327	0.028158	0.0267014	0.0262002	0.0183182	0.0368534	0.0176731
	398.6	0.0666514	0.0664634	0.0285265	0.0267143	0.0270231	0.0183272	0.0380671	0.0176819
	398.8	0.0665192	0.066494	0.0289836	0.0267271	0.0275932	0.0183362	0.0386698	0.0176906
	399	0.0670016	0.0665246	0.0291647	0.02674	0.0275393	0.0183452	0.0385343	0.0176994
	399.2	0.0678247	0.0665552	0.0301213	0.0267528	0.0278513	0.0183542	0.0392567	0.0177082
	399.4	0.0676504	0.0665858	0.0299503	0.0267657	0.0273956	0.0183632	0.0392359	0.017717
	399.6	0.0673568	0.0666164	0.029132	0.0267785	0.0266837	0.0183722	0.0388409	0.0177257
[truncated: 10,001 more rows]

## Sheet: Extended Data Fig. 4k
		% PD-L1 relative to PBS control
		Isotype control			KineTAC
	KineTAC Construct	Replicate 1	Replicate 2	Mean	Replicate 1	Replicate 2	Mean	t test (two-tailed)
	BsIgG	84	112	98	6	5	5.5	0.022176	KineTAC to isotype control
	HC Fusion	76	103	89.5	66	66	66	0.223856	KineTAC to isotype control
	LC Fusion	70	87	78.5	77	106	91.5	0.520161	KineTAC to isotype control
