# Supplementary material for: Modular cytokine receptor-targeting chimeras for targeted degradation of cell surface and extracellular proteins
Source: Nat Biotechnol. 2022 Sep 22;41(2):273–81. doi: 10.1038/s41587-022-01456-2 (PMC9931583; doi:10.1038/s41587-022-01456-2)
Supplement: Source Data Extended Data Fig. 5 — Statistical source data. [file 41587_2022_1456_MOESM17_ESM.xlsx]

## Sheet: Extended Data Fig. 5b
		CXCL12-Atz				CXCL11-Atz
	KineTAC (nM)	Replicate 1	Replicate 2	Replicate 3	Mean	Replicate 1	Replicate 2	Replicate 3	Mean
	100	33	29	32	31.3333	20	11	15	15.3333
	50	45	35	35	38.3333	28	15	19	20.6667
	10	63	40	42	48.3333	40	20	21	27
	1	64	55	42	53.6667	59	48	35	47.3333
	0	100	100	100	100	100	100	100	100

## Sheet: Extended Data Fig. 5d
		CXCL12-Ctx				CXCL11-Ctx
	KineTAC (nM)	Replicate 1	Replicate 2	Replicate 3	Mean	Replicate 1	Replicate 2	Replicate 3	Mean
	100	23	21	16	20	40	45	48	44.3333
	50	18	17	14	16.3333	47	37	59	47.6667
	10	21	18	19	19.3333	54	38	53	48.3333
	1	39	48	57	48	110	45	106	87
	0	100	100	100	100	100	100	100	100

## Sheet: Extended Data Fig. 5e
		% PD-L1 relative to PBS control
	Treatment	Replicate 1	Replicate 2	Replicate 3	Mean	t test (two-tailed)
	Atz Fab	112	84	110	102	-
	vMIPII KineTAC	26	32	20	26	0.0581	vMIPII KineTAC to CXCL12 KineTAC
	CXCL12 KineTAC	5	6	20	10.3333	0.0009	CXCL12 KineTAC to Atz Fab
