# Supplementary material for: Modular cytokine receptor-targeting chimeras for targeted degradation of cell surface and extracellular proteins
Source: Nat Biotechnol. 2022 Sep 22;41(2):273–81. doi: 10.1038/s41587-022-01456-2 (PMC9931583; doi:10.1038/s41587-022-01456-2)
Supplement: Source Data Extended Data Fig. 6 — Statistical source data. [file 41587_2022_1456_MOESM19_ESM.xlsx]

## Sheet: Extended Data Fig. 6c
		CXCL12-Tras				CXCL12 Isotype
	Treatment (nM)	Replicate 1	Replicate 2	Replicate 3	Mean	Replicate 1	Replicate 2	Replicate 3	Mean	t test (two tailed)
	500	0.223029	0.285664	0.212401	0.240365	1.16792	0.829826	1.09651	1.03142	0.001686
	100	0.540877	0.467539	0.492186	0.500201	1.35998	1.0186	0.986181	1.12159	0.006911
	50	0.783428	0.640068	0.702854	0.708783	1.50558	1.18868	1.10844	1.26756	0.012057
	10	0.945179	0.902367	0.912391	0.919979	1.06266	1.1408	1.16026	1.12124	0.003459
	1	1.03186	0.924979	0.985579	0.980805	1.09099	0.827081	0.912738	0.943602	0.679559
	0.1	1	1	1	1	1	1	1	1

## Sheet: Extended Data Fig. 6d
		CXCL12-Tras				Tras Fab
	Treatment (nM)	Replicate 1	Replicate 2	Replicate 3	Mean	Replicate 1	Replicate 2	Replicate 3	Mean	t test (two tailed)
	1000	0.175996	0.187302	0.188885	0.184061	0.627783	0.604718	0.712577	0.648359	0.000149
	500	0.223029	0.285664	0.212401	0.240365	0.721547	0.675644	0.746797	0.714663	0.000105
	250	0.269308	0.311668	0.286041	0.289006	0.840108	0.791568	0.916386	0.849354	0.000128
	100	0.540877	0.467539	0.492186	0.500201	0.916461	0.873423	1.04301	0.944299	0.001302
	50	0.783428	0.640068	0.702854	0.708783	0.887669	0.870635	0.993417	0.91724	0.021072
	10	0.945179	0.902367	0.912391	0.919979	0.961836	0.890684	1.06676	0.973092	0.370932
	5	0.996282	0.94141	0.953394	0.963695	0.969373	0.967037	1.03201	0.989473	0.394135
	1	1.03186	0.924979	0.985579	0.980805	0.948872	0.956711	1.0005	0.968695	0.745853
	0.1	1.00668	0.96372	1.03337	1.00126	0.992061	0.943294	1.0813	1.00555	0.928867
	0.01	1	1	1	1	1	1	1	1

## Sheet: Extended Data Fig. 6e
		CXCL12-Ctx			Ctx IgG
	Treatment (nM)	Replicate 1	Replicate 2	Mean	Replicate 1	Replicate 2	Mean	t test (two tailed)
	800	0.362179	0.375256	0.368718	1.08615	0.950513	1.01833	0.010823
	400	0.437051	0.442436	0.439744	0.987564	1.02038	1.00397	0.000868
	200	0.534103	0.554359	0.544231	0.982821	0.98	0.98141	0.000547
	60	0.678077	0.683462	0.680769	0.938333	0.969872	0.954103	0.003408
	20	0.809487	0.845256	0.827372	0.844103	0.950641	0.897372	0.339003
	6	0.886282	0.91641	0.901346	0.867436	0.948846	0.908141	0.889973
	2	0.901923	0.959231	0.930577	0.966923	1.00385	0.985385	0.249113
	1	0.882564	0.940897	0.911731	0.948846	0.922308	0.935577	0.53432
	0.1	1	1	1	1	1	1
