# Supplementary material for: Modular cytokine receptor-targeting chimeras for targeted degradation of cell surface and extracellular proteins
Source: Nat Biotechnol. 2022 Sep 22;41(2):273–81. doi: 10.1038/s41587-022-01456-2 (PMC9931583; doi:10.1038/s41587-022-01456-2)
Supplement: Source Data Extended Data Fig. 7 — Statistical source data. [file 41587_2022_1456_MOESM20_ESM.xlsx]

## Sheet: Extended Data Fig. 6d
		MC38 cells				CT26 cells
	CXCL12-Atz (nM)	Replicate 1	Replicate 2	Replicate 3	Mean	Replicate 1	Replicate 2	Replicate 3	Mean
	100	37	51	32	40	14	13	26	17.6667
	50	43	43	32	39.3333	25	16	27	22.6667
	10	40	46	27	37.6667	35	31	39	35
	1	98	99	46	81	98	78	81	85.6667
	0.1	100	100	100	100	100	100	100	100
