# Supplementary material for: Modular cytokine receptor-targeting chimeras for targeted degradation of cell surface and extracellular proteins
Source: Nat Biotechnol. 2022 Sep 22;41(2):273–81. doi: 10.1038/s41587-022-01456-2 (PMC9931583; doi:10.1038/s41587-022-01456-2)
Supplement: Source Data Extended Data Fig. 8 — Statistical source data. [file 41587_2022_1456_MOESM22_ESM.xlsx]

## Sheet: Extended Data Fig. 8c
			MFI ratio relative to VEGF alone control
	Cell Line	CXCR7 mRNA (TPM)	Replicate 1	Replicate 2	Replicate 3	Mean
	MDA-MB-231	5	6.45798	9.86509	5.31536	7.21281
	NCI-H292	14	32.1751	7.63295	7.37364	15.7272
	MCF7	212	45.2846	21.3371	17.4227	28.0148
	HeLa	304	31.889	27.6916	38.0133	32.5313
			R^2	0.5547
