# Supplementary material for: Modular cytokine receptor-targeting chimeras for targeted degradation of cell surface and extracellular proteins
Source: Nat Biotechnol. 2022 Sep 22;41(2):273–81. doi: 10.1038/s41587-022-01456-2 (PMC9931583; doi:10.1038/s41587-022-01456-2)
Supplement: Source Data Extended Data Fig. 9 — Statistical source data. [file 41587_2022_1456_MOESM23_ESM.xlsx]

## Sheet: Extended Data Fig. 8b
		MFI relative to TNFa alone control
	Treatment	Replicate 1	Replicate 2	Replicate 3	Mean	t test (two-tailed)
	TNFa alone	1	1	1	1	-
	Ada isotype	0.349421	0.443276	2.5899	1.12753	0.8701	Ada isotype to TNFa alone
	CXCL12-Ada	6.4977	6.87189	12.0958	8.48848	0.0195	CXCL12-Ada to Ada isotype

## Sheet: Extended Data Fig. 8c
		MFI relative to TNFa alone
	Ratio of CXCL12-Ada to TNFa	Replicate 1	Replicate 2	Replicate 3	Mean
	1 to 5	1.51306	1.6818	1.05429	1.41638
	1 to 2	3.23762	4.106	2.73051	3.35804
	1 to 1	4.39425	6.21657	5.89402	5.50161
	2 to 1	7.36549	11.5122	11.9349	10.2709
	5 to 1	6.99337	12.3564	13.2202	10.8567
