# Supplementary material for: Modular cytokine receptor-targeting chimeras for targeted degradation of cell surface and extracellular proteins
Source: Nat Biotechnol. 2022 Sep 22;41(2):273–81. doi: 10.1038/s41587-022-01456-2 (PMC9931583; doi:10.1038/s41587-022-01456-2)
Supplement: Source Data Extended Data Fig. 10 — Statistical source data. [file 41587_2022_1456_MOESM24_ESM.xlsx]

## Sheet: Extended Data Fig. 10b
		% PD-1 relative to PBS control
		Replicate 1	Replicate 2	Replicate 3	Mean	t test (two-tailed)
	PBS	100	100	100	100	-
	Nivo Isotype	55	56	34	48.3333	0.002	Nivo isotype to PBS
	IL2-Nivo	12	22	6	13.3333	0.015	IL2-Nivo to Nivo isotype
